# Supplementary material for: Qualitative Profiling of Venom Toxins in the Venoms of Several Bothrops Species Using High-Throughput Venomics and Coagulation Bioassaying
Source: Toxins (Basel). 2024 Jul 1;16(7):300. doi: 10.3390/toxins16070300 (PMC11280908; doi:10.3390/toxins16070300)
Supplement: Supplementary file 1 [file toxins-16-00300-s001.zip]

Archive with 16 entries (16 files):
- 230512_Bothropsneuwiedi_Dimoetsha 12.14.56.xlsx
- 230515_Bothropsalternatus_Dimoetsha.xlsx
- 230515_Bothropsatrox_Dimoetsha.xlsx
- 230515_Bothropsjararaca_Dimoetsha.xlsx
- all_merged_ys_well_230515_Bothropsalternatus_Dimoetsha.csv
- all_merged_ys_well_230515_Bothropsatrox_Dimoetsha.csv
- all_merged_ys_well_230515_Bothropsjararaca_Dimoetsha.csv
- all_merged_ys_well_Bothropsneuwiedi_Dimoetsha.csv
- all_merged_y_well_230515_Bothropsalternatus_Dimoetsha.csv
- all_merged_y_well_230515_Bothropsatrox_Dimoetsha.csv
- all_merged_y_well_230515_Bothropsjararaca_Dimoetsha.csv
- all_merged_y_well_Bothropsneuwiedi_Dimoetsha 12.14.56.csv
- Pie chart script.py
- PiechartsHTS.csv
- Processed HT venomics data.xlsx
- Supporting information gradient experiments.pdf
