# Supplementary material for: Qualitative Profiling of Venom Toxins in the Venoms of Several Bothrops Species Using High-Throughput Venomics and Coagulation Bioassaying
Source: Toxins (Basel). 2024 Jul 1;16(7):300. doi: 10.3390/toxins16070300 (PMC11280908; doi:10.3390/toxins16070300)
Supplement: Supplementary file 1 [file toxins-16-00300-s001.zip › all_merged_ys_well_230515_Bothropsalternatus_Dimoetsha.csv]

well	BOTAL_PA2A4	BOTAL_VSPBH	BOTAL_VSPTL	BOTAS_SLB	BOTAS_VM3BA	BOTAS_VSPL	BOTAT_OXLA	BOTAT_VM11	BOTAT_VM31	BOTBA_VM1B1	BOTCO_CRVP	BOTCO_OXLA	BOTER_VM3BE	BOTFO_VM1	BOTIN_PA2A2	BOTIN_VM1B	BOTIN_VM2IA	BOTJA_SL1A	BOTJA_SL1B	BOTJA_SL9B	BOTJA_SLAA	BOTJA_SLAB	BOTJA_SLEB	BOTJA_VM1BJ	BOTJA_VM2JC	BOTJA_VM3B2	BOTJA_VM3BP	BOTJA_VM3JA	BOTJA_VSP12	BOTJA_VSP14	BOTJA_VSP2	BOTJA_VSPA	BOTJA_VSPH	BOTJR_OXLA2	BOTJR_PA2A	BOTJR_VSPH	BOTLC_OXLA	BOTLC_VM1LA	BOTPA_OXLA	BOTPA_PA2A1	BOTPA_VM1B1	CROAD_BP11B	CROAD_CRVP	CROAD_LIPE	CROAD_PLB	CROAD_SL9A	CROAD_SLD	CROAD_SLG	CROAD_V5NTD
1	-3.3673404703897205e-16	-2.445819896227337e-13	2.6552888708123824e-14	-7.000452060365799e-15	-3.064680266560372e-14	-1.0625889985100365e-13	9.803680289742307e-14	-4.541330465064633e-13	-2.1404072459017582e-14	-5.714690520996989e-13	-7.062148637946977e-14	-1.3384503802340781e-14	-2.2091668682906252e-14	-1.5711438683910478e-14	-2.873334960422504e-14	1.652270865113916e-14	-5.92750284731289e-15	-2.473640829445187e-13	-3.9626839370562605e-13	-7.004956454938073e-14	-7.132173743341291e-13	-5.68912811747488e-14	-7.242307296575353e-15	2.8224709059517754e-16	-5.800442959423318e-14	1.1475868333391775e-14	2.546132399461303e-13	2.1822675058045273e-13	-1.5207486797976055e-15	-3.875831817729463e-13	-6.647196360894853e-14	1.2706836083199966e-15	3.192947191990413e-15	1.4825023282854594e-13	-8.002238546179624e-14	-1.3148775841339433e-13	7.216806281750854e-14	-2.0816592522854027e-14	8.174657180819228e-13	-5.691320023086479e-16	-1.4194510855203405e-14	-6.2257899425831595e-15	-1.5062281613338895e-13	-9.375489173930281e-16	-3.496454197294033e-13	-1.7901932435734712e-14	-8.080297356666139e-15	-6.7004028717857894e-15	1.0905413961188165e-13
2	2.1352734677876282e-16	-1.7926167548366084e-13	3.839897551598366e-14	-8.083572371886593e-15	-2.2220816727457118e-14	-7.751532920254484e-14	8.368484425847437e-14	-3.966297013760693e-13	-2.3425819981341407e-14	-4.985723238144661e-13	-5.425903942085056e-14	-1.1093378251136363e-14	-1.783777353189519e-14	-2.4452770927787618e-14	-1.9117312702885094e-14	8.035367572694e-15	-8.356290523861033e-15	-2.5860330729149523e-13	-3.548823046339912e-13	-1.0648390195878028e-13	-7.921126765077579e-13	-7.799647817068476e-14	-1.122785455012729e-14	1.9684696603387616e-16	-1.2111036252705662e-13	2.3047088931142632e-14	1.7644018208769862e-13	1.2396145235686295e-13	-3.690378479810255e-15	-3.0523969527341394e-13	-3.721344854661625e-14	2.743141867612055e-15	4.498326875229564e-14	1.173157960647404e-13	-7.521277944928192e-14	-6.887166501197556e-14	5.897702120793092e-14	-1.723922525725509e-14	4.0198749784476583e-13	-2.402034583805006e-16	-2.8326472219684202e-14	-8.179451296509207e-15	-9.571164198243113e-14	-3.4400583281711404e-15	-2.777834803083067e-13	-2.141989813169508e-14	-9.568310154478009e-15	-8.25233911482656e-15	2.396340052982684e-14
3	1.7431820366995473e-15	-9.442643753456749e-14	4.889744707394646e-14	-5.176850093988971e-15	-1.3075461031318158e-14	-9.642523140991047e-14	4.103840946016995e-14	-1.921505228566482e-13	-1.1675265153408992e-14	-3.287225711571745e-13	-3.7673705914395623e-14	-5.4758120702722104e-15	-4.697173812431836e-14	-2.2434455393091328e-14	-1.8528937310490237e-14	-1.5847078005735686e-15	-1.3093567932258213e-15	-3.763223380444491e-13	-3.4953622401495046e-13	-1.1201154257193809e-13	-7.778725963844012e-13	-9.995303642175103e-14	-3.044825174625321e-14	-3.5346261764391595e-15	-1.4135034188538273e-13	1.1628279120092965e-14	-7.662354041748185e-14	-1.1875276540467428e-13	-3.3524311575843814e-15	-4.008367759391139e-13	-3.488295056978356e-14	1.6325174930824306e-15	5.3035781992908496e-14	8.819992031251161e-14	-6.553449585342507e-14	-5.174572567064418e-14	4.7558102753691835e-14	-1.5703011227805336e-14	2.060777141620366e-13	-7.907270953406754e-16	-3.2665368375073796e-14	-3.5265568693807103e-15	-2.6816937702161765e-14	-4.035248641943857e-15	-2.5039731784741397e-13	-1.8105283053998313e-14	-6.028368321526345e-15	-8.541139803417356e-15	3.555422166333584e-14
4	-6.209547590664565e-15	-1.3092862983448238e-13	7.854618127006247e-14	8.20673149546021e-16	-1.1638130922414631e-14	-8.47901868682612e-14	4.9144578723566745e-14	-2.0795724468354532e-13	8.465093807296182e-16	-3.5756247291781495e-13	-5.54136000153666e-14	-1.5028559659232316e-14	-1.3520530025473894e-13	-2.1334637141767327e-14	-3.719558223264671e-14	-7.921177281652219e-15	-5.278182917868961e-15	-4.568881120337928e-13	-3.944528223048933e-13	-1.1596707598774525e-13	-6.696608420600085e-13	-1.4805757305687652e-13	-3.6741296951445816e-14	-6.317739818870162e-15	-1.3168580764536425e-13	-2.4351000186567423e-15	-4.499436527445436e-13	-4.805451666409828e-13	-1.3293308185158966e-14	-4.502340231572052e-13	-5.573039887329306e-14	-2.8055910208585435e-15	6.709063467590995e-14	3.6075766053416095e-14	-7.269897337652606e-14	-1.1646225258099067e-13	2.588163846246936e-14	-1.5451610107090187e-14	3.782064635764197e-14	-4.758832573933125e-16	-3.384946653878129e-14	-2.590788106043123e-15	-5.733283028564792e-14	-6.6783535999230146e-15	-2.129497663609651e-13	-2.0724867123798315e-14	9.795078201834287e-16	-7.519320784416272e-15	2.0321790522852784e-14
5	-6.7016430429905946e-15	-9.792209887850356e-14	7.480704145252543e-14	-2.340815345043541e-16	-2.2584194360032652e-14	-8.659243701972035e-14	1.1042295327184399e-14	-4.056216088517471e-13	-1.1396539239309012e-14	-5.07271798830862e-13	-5.619686378626153e-14	-3.204417772260099e-14	-2.294263607999696e-13	-2.0585190221934163e-14	-4.9964017499184364e-14	-9.786302017256593e-16	-1.3595387312366905e-14	-5.108391287812946e-13	-4.379674001356668e-13	-1.0170984306136033e-13	-6.002615713825065e-13	-1.7635353331899007e-13	-2.481291379161923e-14	-2.2576056990719572e-15	-9.744478859922771e-14	-1.6233264353382116e-14	-8.106130448401594e-13	-8.311446932010602e-13	-1.1684112689080811e-14	-4.742856493149208e-13	-5.2308114994557773e-14	-2.978581748570863e-15	3.9088184274599615e-14	-1.8799094404129837e-14	-6.402190973879566e-14	-6.76464026182885e-14	5.938967853278347e-15	-1.1966423995660705e-14	-5.142598714763967e-14	4.085278245368764e-16	-2.6225346159199105e-14	-2.571173467295281e-16	-2.234322410036245e-14	-1.052876544875202e-14	-2.992344732468226e-13	-2.9313255621746956e-14	-2.3126602033007983e-15	-3.3399447161120557e-16	-6.47628480406541e-14
6	-3.5502110391739762e-15	-6.182232674946825e-14	4.698232662668689e-14	-9.552341779612257e-16	-4.332315221006032e-14	-1.0127457284674443e-13	5.613744259507208e-14	-5.370967880672467e-13	-1.2513155321968e-14	-5.864355559285911e-13	-5.63481851866873e-14	-1.551291050772122e-14	-3.0985291453445153e-13	-7.529730909049487e-15	-4.079073554223429e-14	-1.7540881629230324e-15	-2.0277424412524255e-14	-5.489769164821148e-13	-4.440942329670892e-13	-7.210381963018909e-14	-5.700756062582664e-13	-1.9558356648037793e-13	-5.5093461926234975e-15	3.390461290754382e-16	-1.0673481521638933e-13	-1.8649311846129442e-14	-1.1150767256138418e-12	-1.1517653440524932e-12	3.3832120195910206e-15	-4.140198609540645e-13	-4.806363818797155e-14	1.7095739990741887e-15	1.5651005199073093e-15	-4.9376135767172003e-14	-3.97507362644495e-14	-2.2492048212493756e-14	-9.353469891824256e-15	-1.3298732652090016e-14	-8.061737510061671e-14	1.779967204763106e-15	-1.9585323258930107e-14	-8.359503608561509e-15	-3.040127418587971e-16	-1.3464663189038412e-14	-4.563736135642576e-13	-1.5468917206859507e-14	-3.234659041617397e-15	4.6108504047125236e-15	-5.278613878477492e-14
7	-5.291812537652513e-15	-4.0861972474611266e-14	-1.0161023693395822e-14	-5.368584754128606e-15	-3.4037722833082206e-14	-1.0529796115306692e-13	1.192898964412667e-14	-4.3227697913636636e-13	-9.590386183001082e-15	-3.221255132101231e-13	-5.364583384769931e-14	1.525223285288081e-14	-2.734168789690117e-13	-6.897788538580329e-15	-3.990515430236041e-14	1.849684358835165e-15	-1.4242862816027637e-14	-4.987087578091022e-13	-3.3122205349778426e-13	-7.10264181088626e-14	-4.510553598719266e-13	-1.4821705702247049e-13	1.9353770228823897e-15	1.5062215970332302e-16	-8.634389975354574e-14	-1.736057741436993e-14	-1.2952732859434186e-12	-1.2286001978703433e-12	4.453392810191778e-15	-3.950032531854311e-13	-5.526262110019264e-14	-9.20396827875699e-15	-4.7412916209528015e-14	9.751332400080324e-15	-3.903775332127024e-14	-2.542205235240521e-14	8.437274461640176e-15	-1.1903749194579038e-14	1.9338635234737554e-13	2.3109192366040855e-16	-8.019804115287421e-15	-5.337493403376428e-15	5.954562749760776e-15	-1.3394414469315102e-14	-3.492801592083454e-13	-1.0196813402210217e-14	-2.5044234038780843e-15	5.107825045529949e-15	3.719481164083013e-14
8	1.4931420495909686e-16	-4.7582617651801054e-15	-7.188557090347164e-14	1.2005677800094992e-15	9.093958269942408e-15	-8.671759397392954e-14	-5.5479756749841693e-14	-1.4187060552332337e-13	-1.0034817878102958e-14	1.5429552808229323e-14	-5.088174954207213e-14	1.588954439318307e-14	-1.5221933967515006e-13	-2.371482045299576e-15	-1.291660294860299e-14	3.536302927151157e-16	4.5303806407554384e-15	-3.874357561422599e-13	-2.074019904690445e-13	-5.0154310867222624e-14	-3.661340867735342e-13	-1.0501037343307631e-13	1.4742192042951272e-14	-5.537986521806307e-16	1.6132596543996612e-14	-1.5699621381917766e-14	-1.3099859957142763e-12	-1.192525198841189e-12	5.806808904041381e-15	-4.4448677814654155e-13	-9.5806767261122e-14	-3.012111768234237e-14	-1.0703771488117973e-13	1.4084312211933727e-14	-2.8466346674890225e-14	-2.142342287574498e-14	4.7145879834367825e-15	9.63932589846319e-15	1.9650753460889244e-13	-8.57982636665333e-16	1.5359268412958948e-15	-1.3750683080221668e-14	2.4615214180010527e-14	-3.4165793587597834e-15	5.444088481934413e-14	1.5091783863738768e-14	-7.595523752944529e-15	1.6916202800143356e-15	1.3965806517530241e-14
9	-2.629981039075234e-15	-1.1727037507307963e-14	-1.0466135242104184e-13	-1.2366143527627532e-15	-5.5775877168801305e-15	-1.2094123189353659e-13	-8.283256970933923e-14	-4.223999042571606e-14	7.195615140578264e-15	1.7264735057183056e-13	-2.7500709507405196e-14	3.0108913077691867e-16	-1.0111523158333872e-13	1.8895450043250087e-14	-3.7403099754807365e-14	-2.0541908648236373e-15	3.3550069320823874e-14	-3.884677783677212e-13	-3.3768840337550333e-13	-7.873441972658986e-14	-3.643017906763379e-13	-1.0957958333925597e-13	1.0417345363939745e-14	-2.381984926355156e-16	5.361189926733223e-14	4.149033346609956e-15	-1.0690266153021505e-12	-1.1016430840967527e-12	1.2747700638584182e-14	-6.523943339281364e-13	-1.1871674737235866e-13	-3.3761179370573855e-14	-1.3614176909494461e-13	-1.9190993410235943e-14	-3.5482813488332954e-14	-3.5320190074597374e-14	-1.9695004606767362e-15	3.0785348206681606e-14	4.6980300255613673e-14	7.756434740421048e-16	1.9004834838102375e-14	-2.902978575177617e-14	-2.989964745372507e-14	5.04612775443783e-16	-4.9605592412943864e-14	1.874307621418593e-15	-1.973879500295515e-14	1.2315198846420439e-15	-1.9811772902028836e-14
10	2.352357499379524e-15	-1.5965058466897523e-13	-1.0361152096248625e-13	-4.506349592253269e-15	-1.9135672231292797e-14	-1.6078425366313072e-13	-1.5454532826283388e-13	-3.020286106332963e-14	2.4480845799549467e-15	2.27937142168667e-13	-3.228437226209472e-14	5.884897325231959e-15	-6.062982164309517e-14	2.373480232690619e-14	-4.83510118546798e-14	-6.231412130085201e-15	3.598939198641996e-14	-3.8868468569386905e-13	-5.60583056695533e-13	-1.168101319755191e-13	-4.315668074262957e-13	-1.8741032718850118e-13	-1.0141102467915402e-14	-2.896868691798604e-15	6.940109726551162e-14	4.509441391242335e-14	-1.373165848380616e-12	-1.503764836160229e-12	1.060939396889354e-14	-8.212875680877726e-13	-1.0640343219482319e-13	-1.9045335502906544e-14	-1.3664350998884977e-13	-7.723934317045935e-16	-1.8961210779152775e-14	-1.2302381335871359e-13	1.1829985764553437e-14	3.150456366793292e-14	3.097710605592683e-14	1.3505335096468485e-15	1.7552608181550193e-14	-3.7916569988184495e-14	-1.4128270104814976e-13	-8.915354886788279e-16	-1.118116738870679e-13	-1.052948074347065e-14	-1.9823046374900997e-14	3.0934980369953915e-16	-5.3668466414756576e-14
11	-9.321920110292313e-16	-1.3957352839898005e-13	-1.7554164348913116e-13	-7.367713979613982e-17	-4.226449372927249e-14	-1.642066659738354e-13	-1.6448973003445835e-13	-2.816174029192829e-13	-6.5951243324005445e-15	7.12338642799291e-15	-1.5305951307872112e-14	8.18550097740255e-15	-1.3369402700024148e-13	1.4015745148310134e-14	-3.2727091530937534e-14	-1.5294235458216365e-14	1.651473873392511e-14	-3.8935504349341653e-13	-6.452127606828824e-13	-1.7049726383649945e-13	-4.319257319701951e-13	-1.927846057599412e-13	-8.004180009450835e-14	-5.02173281535561e-15	1.2623555442889722e-13	2.4790733635093163e-14	-1.4623334819544797e-12	-1.4669629692649784e-12	-3.50651241833101e-14	-1.1019457839784794e-12	-4.721535930010757e-14	-4.234569707166607e-14	-1.9186206465330922e-13	1.6167533607236196e-16	-2.927917833919162e-14	-1.0319194798857843e-13	1.7508539516095306e-14	1.3304756468211739e-14	2.958615928656613e-15	-4.806009917370283e-15	5.632535640412118e-15	-2.962976561922828e-14	-1.0397270020096007e-13	-1.2596571886112553e-14	-3.2027148713721027e-13	6.96078441958557e-15	-3.901649069522022e-15	-8.571777963235739e-15	-1.0642509438700032e-13
12	-1.1298557018214818e-14	-5.773844698554439e-14	-1.5786543737477847e-13	-4.769677940240518e-15	-1.7901276005668734e-14	-1.1924961161352227e-13	-1.147395232239367e-13	-1.8776188829948663e-13	-4.4977674826516035e-14	-1.2065625562359102e-13	-4.475620103034402e-14	-1.927744239588092e-14	-2.3260879084068564e-13	1.0565163425643853e-14	-3.5061128522038956e-14	-1.8248784374507707e-14	8.140717463173374e-15	-4.749000963971098e-13	-7.358619854560864e-13	-1.715078236528472e-13	-5.723711707394142e-13	-2.2200133762155234e-13	-1.0873732648373636e-13	-4.3132307208875584e-15	1.0786047861778369e-13	-1.82878740714255e-15	-1.814376355527445e-12	-1.3927212996121009e-12	-5.3378038921219675e-14	-1.1572275271718983e-12	-8.62845927241069e-15	-4.329082079958942e-14	-1.6108599744019626e-13	-3.293681380190673e-14	-6.045150098865152e-14	-3.660088513331215e-14	-1.6591582078523254e-17	3.561752078649112e-15	-2.5101155087632066e-13	-9.4650651212754e-15	2.5067387468825247e-15	-1.8898608778484335e-14	-1.7717880861410733e-13	-9.526598304851026e-15	-1.653286476587728e-13	-6.841827875456067e-15	6.095267107380365e-15	-6.219189687661147e-15	-1.3854615826485584e-13
13	-3.697603001062842e-15	-1.322677471690688e-13	-1.0571178322878808e-13	6.5643862810503825e-15	8.360536805850301e-15	-1.0309014424747721e-13	-8.633505221787392e-14	-3.806152194332915e-13	-1.769324475563036e-14	-4.028917231255352e-13	-1.4436837900522876e-13	-5.5100953791118375e-15	-1.3208331886096781e-13	-6.495803609374937e-17	-5.3407720976376746e-15	-8.593511506507001e-15	-1.3099290290007249e-14	-4.210618714592049e-13	-8.037631114804103e-13	-1.1206916571555552e-13	-6.01960298231496e-13	-2.374820134887241e-13	-9.239361632243506e-14	-1.970603058053176e-15	1.3153146095854747e-14	-2.7622693790619568e-14	-1.2927283921989515e-12	-7.910331629940452e-13	-4.5050966670403883e-14	-1.0289175966536488e-12	-2.6270787887271608e-14	-2.818462401483688e-14	-8.926136037110956e-14	-1.8179648731852788e-14	-4.527854812023322e-14	-7.937877718743721e-14	5.6425143138980294e-15	-8.790939983958016e-15	-3.8048650205948533e-13	-1.2119240201508451e-14	-1.271627404917569e-14	-4.6219238715489545e-15	-4.493099408669401e-13	-3.7667241505267664e-15	-3.930777440188664e-14	1.7617270110603314e-14	-2.7786970097045064e-16	3.700096498830432e-15	-5.526356293463512e-14
14	-2.211375987353683e-15	-3.365600286325321e-13	-8.798155006596198e-14	1.6255348966333704e-14	-1.501098766852605e-14	-7.641205577448771e-14	-4.765088637866232e-14	-6.532132732460952e-13	4.099479967143917e-14	-6.736274705709526e-13	-1.9717041481377532e-13	1.42372510524745e-14	-1.6778420983339233e-13	-9.101616918008328e-15	1.5343910089947988e-14	5.5922704342185705e-15	-3.432267323825614e-14	-3.6383121594034774e-13	-7.885047085416649e-13	-6.976504492643759e-14	-5.059548324434475e-13	-1.8516179734860227e-13	-5.111873506610748e-14	-1.5801413305494028e-16	-1.1451433917087007e-13	-4.885511915221612e-14	-6.714099142410144e-13	-2.654920556464496e-13	-6.227768943219047e-14	-8.344222770609047e-13	-8.642775155936448e-14	-4.1726440925732797e-14	-3.886362811116129e-14	-1.371446872091113e-14	-3.877997608840611e-14	-2.1665183214999345e-13	1.0020423240807057e-14	-6.168377005978191e-15	-2.3060034316230715e-13	-1.1162536191008197e-14	-2.1278665775978945e-14	-1.54044134765604e-14	-5.617739920778353e-13	-4.373715043379509e-15	-1.977750154449748e-13	3.8391626353288515e-14	-8.805352904971788e-15	-8.527939851003754e-15	5.17972982414796e-14
15	-1.2625068621218432e-14	-1.9630592495732557e-13	-1.9410608510405927e-13	6.13439604739993e-15	-2.3912017039390866e-15	-1.227018486815723e-13	6.817488590227267e-14	-2.9134946383478366e-13	2.22311743421445e-14	-2.563572105239061e-13	-9.308943219236723e-14	5.5378884140518826e-14	-7.757313785900701e-14	-3.280316606749636e-15	4.592841388554722e-15	1.0465493082257036e-14	-3.902433931557425e-14	-3.3497660515165284e-13	-7.194692713633383e-13	-1.0592789142268169e-13	-4.573187301570715e-13	-1.507221653968522e-13	-2.7259885294505786e-14	-1.0896168286411113e-15	-5.0328892724333985e-14	-4.4322849714215825e-14	-6.728300864185298e-13	-4.4615827741801186e-13	-6.579215892453859e-14	-1.0450865537152128e-12	-8.362325399402343e-14	-7.485404398578197e-14	-1.2446975755142784e-13	4.797664782589988e-14	-6.073279554214009e-14	-1.146934304171303e-13	3.774390201268702e-14	-1.0945411244023263e-14	2.418850038860241e-13	-7.543951182109113e-15	-2.045435015307771e-14	-5.952848874182614e-15	-2.116322541376805e-13	3.2449764098282443e-16	-5.2937545806513656e-14	1.4428561173604078e-14	-1.498538511217572e-14	-1.7683712249454915e-14	7.196517018408037e-14
16	-3.3772724423548034e-14	1.1889318435791735e-14	-1.3978050365282532e-13	-3.664049926077178e-15	1.3086566606146948e-14	-7.559950951456282e-14	8.582657578068313e-14	1.8253550627595426e-13	-3.2360289826246468e-15	4.261181524743372e-13	1.5694215421676757e-14	3.6598898005340695e-14	-1.3420638493695283e-13	1.3238275086258364e-14	-3.160533816950136e-14	-1.7552369155384868e-15	-1.95730606815156e-14	-2.620660615108197e-13	-5.605163862331802e-13	-1.1818903468019107e-13	-3.9178120901725546e-13	-1.3615638179902195e-13	-1.5660594786123842e-14	-2.6752807338759894e-15	7.172189149354296e-14	-2.4832370343099143e-14	-8.78454578430668e-13	-7.361704505062188e-13	-6.344978812564306e-14	-9.476788391444938e-13	-1.5014096792452657e-14	-6.68413446556923e-14	-9.063495455437844e-14	1.3065419925624885e-14	-9.643585558782606e-14	4.18748155259711e-14	2.5616385307231933e-14	6.005293377685486e-15	6.809611429435581e-14	-3.7784970810578174e-15	9.506106270617581e-16	-1.0044490410800628e-14	1.2511762548610628e-13	4.8377647218117625e-15	1.7211927398908292e-13	9.208286803729058e-16	-1.747782153224037e-14	-2.1172095781789993e-14	3.584621888094356e-15
17	-3.816124660273637e-14	1.5627333760085326e-13	-7.24139971065805e-14	-7.197612971213837e-15	1.523368156840764e-15	-6.830925428273373e-14	-2.1708633177279278e-13	5.83773532228004e-14	8.27375871328366e-15	4.88276400174958e-13	7.878970255431991e-14	1.8663744500180183e-14	-1.551540387170551e-13	1.9214064786522095e-15	-6.367577131096394e-14	6.996659749712917e-15	-3.0836972507060264e-14	-1.707115454423834e-13	-3.98536388124003e-13	-9.187355246755794e-14	-4.582749489801317e-13	-1.3874157464145247e-13	-2.612731510719987e-14	3.925722928680668e-15	8.225890691255349e-14	1.5276782088704081e-15	-8.063098318128872e-13	-7.385959310595541e-13	-4.8385117677672776e-14	-7.761083406905649e-13	5.824235695271102e-14	-4.6913640495924975e-14	-4.850915441970416e-14	-1.8993268825744296e-15	-9.013344198397451e-14	1.572165419843446e-13	2.1574221183461932e-14	1.5745902154262775e-15	-1.162431476411437e-13	7.802384845039211e-16	-2.269649763760692e-15	-1.4248687072057968e-14	2.8069132279838216e-13	-2.958469658913651e-15	1.7376343152128358e-13	-1.9724182298877818e-14	-2.058256450167027e-14	-1.4910095437652295e-14	-2.027826064734743e-13
18	-1.0739404581280757e-14	1.5513103512430836e-13	-7.479518290068142e-14	-5.469175526629669e-15	-2.2880587028010792e-14	-1.3051594937626726e-13	-7.169300857064012e-13	-3.267479403298578e-13	9.769962616701376e-16	1.7009548582546706e-13	7.384684123841293e-14	1.6503443855724715e-14	-1.3510803444322422e-13	-1.656327174815069e-14	-1.7393855564671034e-14	1.0753722962094811e-14	-3.273962078306634e-14	-2.45337255224293e-13	-5.653755669858944e-13	-9.734469728438554e-14	-6.532317103688177e-13	-1.261079786725971e-13	-1.663630672809968e-14	6.250156062512517e-15	7.664363288558818e-15	1.62804516190808e-14	-3.7748359137159434e-13	-2.9849827265761424e-13	-3.112397514807905e-14	-8.137510088790151e-13	1.0039761081904117e-13	-2.039747262839391e-14	-4.834533230758724e-14	1.389631501129336e-14	-2.86676709220806e-14	1.573302470879463e-13	1.501843538491995e-14	-4.2404062266662435e-15	-3.3691689826492063e-13	5.613047872828522e-16	-5.229735524956333e-15	-1.693861462475317e-14	4.8858261053051593e-14	-1.570548532699421e-14	-3.196939999217792e-14	-2.683200705324151e-14	-2.0134137145297247e-14	-1.2534332326705064e-14	-1.2422590805213744e-13
19	4.582807640943031e-15	1.6671725411224612e-14	6.338089150915347e-15	-4.345196011056715e-15	-3.126046176414702e-14	-1.5243590451604608e-13	-4.476775419950517e-13	-1.3587589208587515e-12	-1.680186980691332e-14	-8.61415994233877e-13	5.5507726378739705e-15	-4.0869218178219925e-14	-3.9456744070249986e-13	-7.730023419418784e-14	3.8592950600478905e-15	1.5746672746079355e-14	-1.1072990567878083e-13	-4.412762643151769e-13	-7.518807056538554e-13	-5.2519542556676624e-14	-8.01517321522526e-13	-1.2482457227230547e-13	1.5183598451662138e-14	4.881642077145518e-15	-2.1626242641868277e-13	5.4802929189834226e-15	-6.832178924295007e-13	-2.1147505340709862e-13	3.6099486724658814e-14	-5.747085184212832e-13	3.4447509112541763e-14	4.153616896302278e-14	-3.928305838288086e-15	2.122906517100748e-14	-1.1360920773120522e-14	4.407328543823012e-14	-1.1701231600339372e-15	-5.3822845209565724e-14	-2.856217404834733e-13	1.38346917469614e-15	-6.515992758213822e-14	-2.607661747915619e-15	6.997886988531915e-15	-3.1932358071661596e-14	-1.2446838761042059e-13	-3.232284477204831e-14	-1.9307035262170332e-14	1.0034304150225238e-14	-5.70948601165136e-14
20	2.022176386993967e-14	-2.8833833350084914e-14	-8.935206188196455e-14	2.5284087876800118e-14	-3.845159605601407e-14	-1.2126204068295303e-13	-4.606700625078063e-14	-1.2889911360502993e-12	1.3256919127153901e-14	-1.042606403953557e-12	-2.160305639032058e-14	-3.2221140922478857e-14	-3.473122389514314e-13	-5.48357703146838e-14	8.553318008163052e-14	2.1256846611394732e-14	-6.93769235148212e-14	-5.195569767044283e-13	-8.17338770215251e-13	-3.2332091873847246e-14	-7.09452719365332e-13	-9.796665050167683e-14	-3.588920078004601e-14	3.941605682233467e-15	-1.6235262206314907e-13	-1.0917050075996225e-14	-1.5682363148729038e-12	-6.860191934658249e-13	9.302527328852769e-15	-6.636711174910617e-13	-4.9258626312420275e-14	-1.9523407455112224e-15	-8.459579794742001e-14	6.332587178858302e-14	3.673690885915697e-14	-1.6016094477505098e-14	8.00423352277143e-15	-2.541542026820605e-14	-4.4112100433434317e-16	-3.0619893938286516e-15	-3.4455122274285176e-14	-2.0780575828371435e-15	4.871030742426864e-14	-2.8939882481286736e-14	-2.7106474734043957e-13	6.3942795645627e-14	-6.82002298109068e-15	4.464580661750983e-15	-7.177634664858114e-14
21	1.782843055206352e-14	-5.794211154862216e-14	-1.2717687514350358e-13	2.148815258833752e-14	-1.7908907005185682e-14	-1.0483915934760776e-13	1.6700037525374438e-13	-7.185028921444744e-13	3.412934031360805e-14	-1.182630571592828e-12	-6.559973929389533e-14	1.935444806421811e-15	-1.351788147285988e-13	-1.9469430352404708e-14	6.327534897071995e-14	2.3005875981744117e-14	-4.0986580025395674e-14	-4.394852947716993e-13	-7.217666624324959e-13	-5.1196122462798253e-14	-6.048312379356887e-13	-1.155218737008268e-13	-2.109577865151113e-14	1.1410181568506204e-15	-1.513910390936418e-14	-2.4527907197458668e-14	-2.257681045827356e-12	-1.0522395865228157e-12	-2.5797929916269308e-14	-6.881380355570375e-13	-8.867845047252488e-14	-4.054763879698692e-14	-1.2972074143221536e-13	7.946609487265319e-14	3.163199493826742e-14	-8.171378455341877e-14	1.3761346835697289e-14	-1.1107888388015883e-14	1.5334206341146636e-13	-3.4806490737316442e-15	-2.0948131832432928e-14	-1.357421298329587e-14	-1.5036951974923604e-13	-1.570987698683776e-14	-1.0270556185012954e-13	5.848574980499902e-14	-1.1328841321200763e-14	-7.32045101486388e-15	2.707682692741207e-13
22	-4.135508969690242e-15	-3.9576853648060587e-13	-1.1702646849291393e-13	2.5562813790900102e-15	-2.374696055334553e-14	-1.5725591351808419e-13	1.2779586015527916e-13	-8.278073456647743e-13	-2.952679517625198e-15	-1.5861081942277919e-12	-1.242834455744419e-13	-8.731707873168005e-15	-2.0018240136083937e-13	-2.2701627781274702e-14	-7.269021146216719e-15	2.098614056027469e-14	-5.162756825876891e-14	-4.5468433360013065e-13	-4.813835705374195e-13	-1.1047912085314121e-13	-6.42025136282514e-13	-4.1707579977511115e-13	-3.5940830431756724e-14	-5.472343515208934e-16	-2.156349934373625e-13	-7.322076036032635e-15	-2.8135711412790545e-12	-1.5707862317343975e-12	-2.46725233788138e-14	-8.852176346982072e-13	-1.694754020068419e-13	-4.758008825551423e-14	-1.3519639563819182e-13	5.651752452215764e-14	-2.653159040652674e-14	-3.369993230488568e-13	1.5628463158716502e-14	-1.8544309903720024e-14	3.3007997934474055e-13	-2.987613013310061e-15	-3.2699343090431316e-14	-2.2049758833993065e-14	-3.6713939514935417e-13	-1.5329397277402436e-14	-2.3337002139371397e-13	9.221187081547329e-15	-1.2709056886004684e-14	-4.715565270454161e-15	1.7913063206418612e-13
23	-1.3191129404869227e-14	-2.435237958159464e-13	-1.7115574881398408e-13	1.6492377301025527e-15	-2.497700347033913e-14	-1.4236862189011507e-13	-9.30002718651454e-13	-9.400249787369907e-15	-2.401963232710878e-16	-5.018794577299436e-13	-9.350349686180841e-14	-1.040118077356514e-14	-1.0338191314158371e-13	2.6058311464069086e-14	-2.1074316242397555e-14	5.927049767865181e-15	6.962782250221142e-14	-2.334858955705771e-13	-3.0207062215751863e-13	-8.366298228323367e-14	-7.048264285838503e-13	-2.5972391903542534e-13	-4.9579906019057945e-14	-1.0335348686568327e-15	-4.756092691918627e-13	9.715346029812744e-15	-2.1316638257464893e-12	-1.0924144765014162e-12	-2.6201834189906716e-14	-1.2823112466180752e-12	-1.5464510563286188e-13	-7.007766261024817e-14	-1.954168332436206e-13	1.855877633805445e-16	-5.703435438869342e-14	-1.8736825858340355e-13	-8.424178414257396e-16	5.2318571497402174e-14	1.1765236029060107e-13	-6.416175788328572e-15	4.4085903879226585e-14	-1.7294632280483358e-14	-1.1032705740133652e-13	-1.2525684574096794e-16	-3.1593008700436114e-13	1.0461896987113005e-14	-8.593297453224618e-15	-2.017181052299661e-15	-5.877612021766062e-14
24	-2.3643963019250674e-14	5.263769996855189e-15	-3.072593308033516e-13	1.8950850600285453e-16	3.203725845024796e-14	-8.896085810308185e-14	-1.1696318863455406e-12	6.201393583168223e-13	-6.000341611753031e-15	3.1018338426201284e-13	-2.105371004641351e-14	-1.1193894996877269e-14	1.2182200406966629e-13	3.8857491917066316e-14	-2.889348286477557e-14	-1.4931215361514058e-15	7.567605496834288e-14	-4.553683908097506e-14	-1.453315616950758e-13	-9.964071841253578e-14	-7.111770184464568e-13	-8.578593419746806e-14	-5.604343039344958e-14	-2.0768591074279697e-15	-3.877618021019852e-14	-1.0355671484925385e-13	-9.905751169339955e-13	-3.6343073651922847e-13	-1.0773958132389393e-13	-1.915616936712947e-12	-4.249465675087622e-14	-1.4804291040703328e-13	-2.9228193701371817e-13	-3.6791647634794294e-14	-1.053612495735581e-13	1.5051941412777925e-14	-9.589864428125274e-15	3.6366582410416e-14	-3.5016605439303345e-14	-1.8660537268499147e-14	4.229365715116412e-14	9.522831190053259e-15	4.547519173564884e-15	2.2692937218009963e-14	1.7753876061376215e-13	7.538100392390652e-15	-1.1902047470984095e-14	-2.371676120275603e-14	-3.2246070994767033e-14
25	-5.032999599062694e-14	-3.569575369364731e-14	-1.1066526158750123e-13	-5.060048352902121e-15	-4.04025302930823e-15	-4.0778534505138475e-14	-2.8510641434124627e-13	4.333854041134196e-14	1.0333921664685776e-14	-1.1988420824469295e-13	-1.2273073160447514e-14	-1.083285846059171e-14	-1.737199358943034e-14	-1.116023868577729e-15	-9.7242122951467725e-14	2.1190247500136046e-14	-4.286260007307333e-15	-9.333590741192155e-14	-2.3807291470985105e-13	-1.3343704889963158e-13	-7.207821314952858e-13	-8.91486827232633e-14	-1.3441547218318428e-14	9.45453369978217e-15	-1.9336945640828614e-14	-1.0370626763443394e-13	-9.461634560669746e-14	2.347629089128349e-13	-8.290711733248374e-14	-1.4025148937111775e-12	-1.7657397965940664e-14	-9.928680985055358e-14	-1.396940261267427e-13	-6.038834100012979e-14	-1.776813486402667e-13	-2.394428557171006e-14	-2.0745904102013156e-14	-1.1498100386690209e-14	-1.5959630075656295e-13	-7.898794443424399e-15	-6.123943112110239e-15	1.9084841265891972e-14	-3.442524757117395e-14	3.0988065583984836e-15	-1.2784346560528107e-13	-2.5279178921524142e-14	-3.149060561014421e-14	-3.395609985706629e-14	2.325286492917615e-14
26	-6.117512906913028e-14	-3.0039381436464547e-15	4.5214960025146715e-14	-4.038763040085111e-14	-4.6796738863306347e-14	-1.2163199610600453e-13	-2.761992862356109e-13	-3.0241550480609376e-13	-9.49880562666645e-14	-2.1438178282010564e-13	-4.524686823444057e-15	1.2201750606757586e-14	4.093612053162861e-15	-6.296848218509606e-15	-1.7641438153206206e-13	5.467320398182352e-15	-1.117178329280713e-14	-1.6735610326862684e-13	-4.725520175106841e-13	-1.510520928560981e-13	-1.065412254278024e-12	-1.8936877202011504e-13	-5.607254163985364e-15	4.4456583515883486e-15	2.5620180070578677e-15	-5.2222748315821847e-14	1.3433175737146629e-12	1.450671859130268e-12	-2.178320363277389e-15	-1.085375377120916e-12	-3.039191292233007e-14	-2.764398250441338e-14	-3.93919686929572e-14	-4.818808341501682e-14	-1.9205357098994766e-13	-9.342826426816027e-15	-2.7819663168374307e-14	-8.305402923529243e-15	-2.09842997020462e-13	4.398309765525286e-15	-2.044748617782264e-14	4.0502317027941414e-15	1.0826872103794403e-14	-7.112783655405555e-15	-5.570012317703285e-13	-1.4362061953877172e-13	-3.5674177122783126e-14	-1.113853368294368e-14	-9.010701353870965e-14
27	-4.5429421346599e-14	3.88914835783087e-14	5.3032813787392785e-14	-2.9006417376560704e-14	-4.7045836235569856e-14	-1.2099281873459084e-13	-4.13094751208044e-13	-3.91788115803167e-13	-7.446177350804207e-14	-3.1763221016543105e-13	6.086533733459148e-15	1.2224276147173662e-14	1.481157384688093e-14	-7.957559204547874e-15	-1.2208423361080398e-13	-4.032604013640018e-14	-2.895884046699644e-15	-3.0411457414033495e-13	-5.568353547467006e-13	-1.204569720176927e-13	-1.2138412525904909e-12	-2.515209406075163e-13	-1.5413720000442412e-14	-1.4960326607918111e-15	2.7174035658051477e-14	-3.4012060074246206e-14	1.132446207644759e-12	1.438717525577507e-12	1.774359008764678e-14	-1.067975642226089e-12	-1.8751980830733057e-14	1.683286472220234e-15	-3.5724408293048946e-14	-2.2995595002591275e-13	-1.3396150798190696e-13	1.7072547317595712e-14	-1.1672812816303827e-13	-7.639204892769433e-16	-1.1649010234005055e-12	3.2563497742321814e-15	-2.343930533813152e-14	1.7690694399959639e-15	2.6597176332248816e-14	-7.62706093654892e-15	-5.667577233004586e-13	-1.0715781304281528e-13	-2.8033673640100573e-14	-2.0251723748419502e-15	-4.2827090060547916e-13
28	-3.124896130560667e-14	3.469832247861903e-14	4.4869335325192714e-14	-2.1854440565150872e-14	-3.8278402869572167e-14	-1.1517666283721874e-13	-3.6250442807482653e-13	-2.1149463214732722e-13	-4.248050069380131e-14	-3.662285413519403e-13	4.613847150665882e-15	-4.8232055310550294e-15	-6.5408061714631e-14	-3.4817336103623838e-15	-7.581550354670583e-14	-2.5816424119867176e-14	1.0334777877815306e-14	-3.2237771435498113e-13	-4.856157749558158e-13	-1.0043893737275986e-13	-1.0934992414556565e-12	-1.9993535533253202e-13	-1.4226637577223023e-14	9.031336090292661e-16	6.486636420801441e-14	-2.8246974168440267e-14	9.464100454482794e-14	3.5690936067771816e-13	1.527689714234336e-14	-9.514349890628709e-13	1.1215250379349653e-15	1.095664547379365e-14	9.674066746193915e-16	-1.6414438003621676e-13	-7.14710781274657e-14	1.7873220755457772e-14	-9.050881919829103e-14	7.25846831939525e-15	-1.067921986203305e-12	1.7540952980324454e-16	-1.0818570403992662e-14	1.8029325800800462e-14	1.6903702088452205e-14	-7.036309552719615e-15	-4.59099653466496e-13	-7.163638434234047e-14	-1.319196109106015e-14	8.1145030711909e-15	-1.0315735697814539e-13
29	-3.0129534881727733e-14	2.1247214213687507e-14	2.3159766021558483e-14	-2.2575086615839435e-14	-2.41612731678388e-14	-8.568187576179239e-14	-2.0452077620729748e-13	-3.818051844407136e-13	-6.466578201220295e-14	-5.408195884842286e-13	3.092265090088866e-14	-2.584457926160992e-15	-1.0091419274052485e-13	-1.0918315666028314e-14	-7.912722176998102e-14	-3.621324890913582e-15	-6.711774809167843e-14	-3.405413055231005e-13	-5.429843378694028e-13	-1.4689786091336448e-13	-9.012472002622835e-13	-1.8408879105467407e-13	-2.575734541392954e-14	-6.178433942695472e-16	3.4435636290478925e-14	4.036839147020829e-14	-9.275596571885256e-14	1.4835776138009e-14	-2.9047315823714633e-15	-7.633466552375318e-13	5.337975134747874e-15	3.5484040727151952e-15	1.3674294487362597e-14	-2.223593702767751e-14	-5.4935148118584695e-14	2.1149035108167958e-14	-6.2386935092409215e-15	-5.254407306283768e-14	-1.721924516712201e-14	6.617385873768349e-16	-5.124668898320647e-14	-1.3059369731895556e-13	9.487320954555675e-14	-7.615038277188423e-15	-3.7578349458159767e-13	-6.329778175471366e-14	-1.0328556062407382e-14	1.1038299665913254e-15	7.324498048922795e-14
30	-2.302202763973291e-14	1.600506645239674e-13	2.8814425852482257e-16	-2.337478967882136e-14	-8.465671751158614e-14	-1.2674433054068333e-13	-1.2383855723233762e-13	-1.5876870226982094e-12	-5.254911045008309e-14	-1.3354832235794543e-12	2.888292290284469e-14	6.680324673898288e-15	-3.8452280491384493e-13	-3.757051796206832e-14	-8.471920679982308e-14	-4.142359120670828e-15	-8.964608547064548e-14	-6.154752229150152e-13	-7.673295303926086e-13	-1.5902275212152782e-13	-9.16043933081586e-13	-2.271254877974187e-13	-4.014426608900076e-14	-3.8991945918840327e-16	-2.1178568753049245e-13	4.1277404855338e-14	-1.716536082083687e-13	-8.743534317019652e-14	-4.5968370498258666e-15	-7.22398433560339e-13	3.2942514754327527e-14	-3.7651758317841984e-15	-5.426792976717886e-15	-7.203079535290421e-14	-3.618259647909862e-14	1.1993222753104082e-13	-3.691614191571678e-15	-4.156600085547752e-14	2.7803409389132047e-13	2.606712332419384e-15	-5.2361360748550484e-14	-2.2152621692897754e-13	5.261235605991778e-14	-2.440766098230281e-14	-1.010312884481195e-12	-5.743226517042411e-14	-1.3334549117564707e-14	-4.3560699178017584e-15	-1.2713566275153548e-14
31	-1.6734008673177255e-14	1.2279511883181588e-13	3.528168902420613e-15	-1.4868940126559507e-14	-6.465687739565582e-14	-1.3802930520921446e-13	-2.1449029356405488e-13	-1.0026594521802566e-12	-1.1021175403322633e-14	-8.150782391213198e-13	-2.4949708109280626e-14	3.302364094835058e-15	-3.8952286126680455e-13	-1.0028538981819732e-15	-6.26297071901783e-14	-2.6899933294850966e-15	-3.632113176345673e-15	-6.235514817997538e-13	-9.211291541004963e-13	-1.4779802631687803e-13	-9.768062965171326e-13	-2.297697022649115e-13	-6.679880870092815e-14	1.5474339890013203e-15	-4.698075690261609e-14	-1.693915109579214e-15	-4.84915278454109e-13	-3.9069964059203196e-13	1.8802440324500075e-16	-6.399247883948992e-13	2.99311560968918e-14	-4.615923467504994e-15	3.579655851943076e-15	-5.988875312548994e-14	5.947370559472715e-15	9.860076194540747e-14	1.4035232915893727e-15	7.570650761531655e-15	3.7287784970522133e-13	2.1344251701701016e-15	2.2886045386711553e-14	-1.904445966822613e-14	-2.2176148378353308e-13	-1.2059269606894218e-14	-9.393320169108234e-13	-2.8362116996588652e-14	-1.5472113735876426e-14	-9.77224585171346e-16	-1.1546764686928985e-13
32	-1.263580785277331e-14	6.266406987711014e-14	6.239910045395796e-14	-2.596666098366221e-15	4.2563626502237296e-14	-4.251850228653366e-14	1.4625490193396197e-14	2.12530707114935e-13	-2.5050741258565283e-14	3.3858404511964925e-13	-3.6058331413566026e-14	1.0595637477945742e-14	4.872948659837014e-14	1.3408468851080881e-14	-2.872971783353395e-14	-2.3419997732060598e-14	1.2672582206686666e-14	-5.826130780331132e-14	-2.889780959512347e-13	-8.378456454762707e-14	-4.866076122450646e-13	-4.9732055092175603e-14	1.0063072911377471e-15	-5.944202570893451e-15	1.7436198157970105e-13	-1.8205558097907865e-14	-1.9686600250578941e-13	-1.7534445760540017e-13	-3.3596661585289187e-15	4.162931068129691e-14	3.309617647064068e-14	7.49843631916513e-15	6.006871663887587e-14	-2.9196025774095336e-14	2.933751499375033e-14	4.267822884584766e-14	1.7638293710488009e-15	9.115130815236092e-15	2.67217039698078e-13	2.111821143550484e-15	3.190456325294419e-14	4.650480140223997e-15	-2.6840569184536817e-13	2.0829853123697636e-14	2.2397702087750742e-13	5.163764303325972e-15	-1.5522344906142242e-14	-2.4677204010588573e-15	-1.078499757367281e-13
33	1.9897831240433468e-15	-1.5173786249197712e-13	1.361491896087339e-13	1.9484899269611564e-14	-8.073869693351655e-14	-2.0807002222292336e-13	-2.106377128941929	-1.5242909476762254e-12	2.7218444579036484e-14	-1.9938575783277363e-12	-2.1627772409326372e-13	-6.251575235774715e-14	-7.179646194903759e-13	-5.182852148026983e-14	1.9716875946839157e-14	-3.056912049970533e-14	-1.204403614829798e-13	-1.291791809196995e-12	-1.8647956643582574e-12	-2.6401035028535863e-13	-2.130734092449569e-12	-6.289985955680792e-13	-2.917175213187313e-15	-5.152205426077304e-15	-2.916595271494245e-13	-3.29737058851254e-14	-2.1669416332711746e-12	-1.7169445528273485e-12	4.48965058218365e-14	-9.76880501655025e-13	-5.048004288213385e-14	4.760921733969181e-14	9.382155149899151e-14	-1.1457634327166692e-13	8.042375677159211e-14	-1.2073975067393915e-13	-3.2957164471784934e-14	-6.285479848682259e-14	-4.983388737371448e-13	4.843483512006088e-15	-6.580074246116214e-14	1.8701261351416804e-14	-6.565433144303423e-13	-2.138774732868119e-14	-9.38033883644704e-13	6.78383370614917e-14	-4.5182937654102256e-14	1.9174036822716522e-14	-2.1946649011113827e-13
34	1.5188156894688215e-14	-3.739298502370384e-13	1.3256725052177874e-13	2.4063242115839564e-14	-1.5391332346015734e-13	-3.4247833075625725e-13	-20.66620166426068	-2.6697037040354765e-12	5.753386912846178e-14	-3.425706861854741e-12	-3.1450180934255286e-13	-1.147799079432129e-13	-1.2004288451590142e-12	-8.837770561077713e-14	3.6336771923289493e-14	-4.7818276045485625e-14	-1.9374910130992016e-13	-2.0884033719725604e-12	-2.89512555602863e-12	-4.038643170246977e-13	-3.2434960744081618e-12	-9.995320195628942e-13	-3.9220925850114566e-14	-1.2071649021725355e-14	-6.105018804116969e-13	-5.0233000421381223e-14	-2.6964822833894353e-12	-2.3520784291963948e-12	3.286773880768182e-14	-1.8674994712595656e-12	-1.1015079165840374e-13	4.363881435586846e-14	9.13469813928964e-14	-1.5321389544108497e-13	9.880014544283758e-14	-2.435255082422055e-13	-4.3677188312123285e-14	-9.750838382942362e-14	-9.750673847319305e-13	2.2931670843851435e-15	-1.3813251456687002e-13	3.1106713311660066e-14	-8.453433326089476e-13	-5.0336341778560905e-14	-1.6930078019311784e-12	7.154014598658119e-14	-6.563889677435255e-14	2.5632052892641505e-14	-2.605680310193923e-13
35	1.9513206924318007e-14	-4.479784723696441e-13	1.083195230169629e-13	2.619007552959449e-14	-1.434743569309196e-13	-3.2077783731179605e-13	42.63669803169612	-2.263738297071785e-12	7.02492049107497e-14	-2.955628372724178e-12	-2.787732912264822e-13	-1.0076805856464215e-13	-9.450814309947486e-13	-7.567619767053115e-14	4.3170380152702066e-14	-6.175953778663598e-14	-1.6300237366671245e-13	-1.8535845238019295e-12	-2.70797060867623e-12	-3.702565817495999e-13	-3.1466311989615654e-12	-9.39473805805074e-13	-4.4931667641022566e-14	-1.9007888664931038e-14	-5.968221061603053e-13	-1.39096320686902e-13	-1.3852715604146778e-12	-1.4312871938776868e-12	1.2878587085651816e-14	-1.888439019555375e-12	-1.301222483090901e-13	2.658934911722302e-14	8.909890819999988e-14	-1.6224614482538247e-13	8.194838695091026e-14	-2.764068322982092e-13	-4.114190422220201e-14	-8.02235384663607e-14	-9.584801390161528e-13	3.838688864063844e-15	-1.334721679081612e-13	3.177528978654818e-14	-6.801094962840515e-13	-5.049535482693363e-14	-1.6016571673622626e-12	7.994907221258015e-14	-6.477058249925754e-14	1.130555232407752e-14	-3.147897252775765e-13
36	1.0664720499168742e-14	-3.23545703225412e-13	1.0584883441038833e-13	4.905872908711245e-15	-4.3135938979566684e-14	-1.497880368725339e-13	208.3668728934481	-4.034317010707834e-13	1.6610991359903216e-14	-8.01547174820309e-13	-1.3057626959124274e-13	-3.208142834506764e-14	-2.9195452111298553e-13	-1.6144469366059444e-14	2.4052739234783984e-14	-8.292675315358765e-14	-4.863815719788683e-14	-8.350338415588911e-13	-1.4033721342964637e-12	-1.6684648521393e-13	-1.8825857182784e-12	-4.741644380762168e-13	3.994202854780555e-14	-2.2409680509432877e-14	-2.497030288908961e-13	-1.4862988107476252e-13	-6.093899449608127e-13	-6.895225892683644e-13	1.7740621882131077e-14	-9.532006146977142e-13	-9.155064595597416e-14	2.0283210986258004e-14	8.620376620467917e-14	-1.978905417852541e-13	3.0350472206860775e-14	-1.9477239016146029e-13	-6.000721021196055e-14	-2.2857736840116433e-14	-1.0765891463091705e-12	3.593811909017988e-15	-5.5365152622453976e-14	1.3742338458277365e-14	-2.8147812558354584e-13	-1.7846792310192917e-14	-6.189206245482478e-13	1.3865857904876328e-14	-2.2492833074529163e-14	7.195386817077055e-15	-2.6809791176573947e-13
37	-4.2801238132123614e-15	-2.7071997885361507e-13	3.881784924916903e-14	-7.414520297361682e-15	3.275105836345499e-14	5.923753347316482e-15	389.05996324424876	1.0181934701253981e-12	-2.157931074619492e-14	8.554604325687984e-13	-5.3871103522078906e-14	3.78807953299915e-15	1.1371629145327191e-13	2.7247784148941747e-14	-4.517380471405393e-16	-6.115527964068833e-14	3.941879670434917e-14	8.708212671382735e-14	-1.777087474604117e-13	-1.2969688162633905e-14	-7.376182498273804e-13	-6.789975608331672e-14	3.8774153839125303e-14	-1.6722313336961068e-14	7.830240312186618e-14	-2.3926738553886736e-13	2.248164522296996e-14	-1.8085276207204938e-14	8.91237954616316e-15	-1.8539183327606958e-13	-1.0255720865521948e-13	-1.0266223746577528e-14	4.8041547889229655e-14	-4.396079330322859e-14	-3.0138587997739503e-14	-1.8880013234035586e-13	-9.858285460455878e-15	2.1759429448210583e-14	-2.5170565431999377e-13	1.424224919661814e-15	1.2696220824171133e-14	-9.53031658874375e-16	-8.272662760477861e-14	6.06671953461992e-15	1.7074328240905138e-13	-2.278919697909748e-14	4.521033647424725e-15	1.1489238580799562e-15	-2.804319473010096e-13
38	2.2821709888914067e-15	-3.8849883036388554e-13	1.6225238804611863e-14	-1.1797475307430712e-15	8.591083785529309e-15	-1.662680276236189e-14	461.95768254074767	4.978212643599057e-13	-2.9704887507194424e-15	4.248187919693986e-13	-9.127677191627486e-14	-2.6214541819770838e-14	4.096169276376398e-14	1.2253323177593e-14	1.083611920559334e-14	-3.8381951144924816e-14	1.2676977434084925e-14	4.110234004050826e-14	-3.122433474303514e-13	-5.515519489287415e-14	-8.594297510159911e-13	-9.090403380055239e-14	-2.766310459763957e-15	-1.0671426610128058e-14	3.0976192761922e-14	-1.389598608274943e-13	9.036861519021902e-14	3.8397893833396687e-13	1.845984091093709e-14	-2.3967095089480765e-13	-1.4266131834844524e-13	-1.7637455335132007e-14	5.886568011100956e-14	-2.5189578001296078e-14	-2.8283002903419992e-14	-2.887352739076997e-13	-1.3525684428513672e-14	2.1215748381177252e-15	-4.849773824464375e-14	2.033905748763166e-15	-5.8114609953785e-15	4.262585714275802e-15	-1.544526289213433e-13	-3.0640157649018748e-15	-2.315291631652224e-14	-4.66716068819801e-15	-2.7649975996320096e-15	5.60465698415912e-15	-4.537849673288713e-14
39	5.822680063041385e-15	-3.8219516098077735e-13	-3.2009470766639976e-14	4.670357217214926e-15	-2.3289068474336485e-15	-3.5693284945790494e-14	347.43560200845366	1.3485302563281228e-13	2.0280606671322345e-14	3.0550260978505525e-13	-7.687458210706034e-14	9.467719381976953e-16	-6.922391822857402e-13	8.536402090767284e-15	5.439807416286757e-15	3.3321531766333236e-15	1.829504842394003e-14	1.8904044282537755e-13	-1.9163556774011061e-13	-2.6008558346133925e-14	-6.635701985035277e-13	-6.071784035281095e-14	-2.5991491164418607e-14	-3.749771130562053e-15	3.455904514288199e-14	3.969544095027798e-15	-7.378867582648012e-14	6.255824193430013e-13	1.6412121590350823e-14	-1.9050810629114424e-13	-1.164205550015825e-13	-2.321038248773259e-14	2.320748563331101e-14	1.2803987376208608e-13	-2.2066553097773342e-14	-2.582242902794895e-13	3.822474238734484e-14	2.763506361764743e-15	5.397823290884582e-13	-2.2004677428945911e-16	-3.2048699598191323e-15	3.3806942178569932e-15	-1.146179409595433e-13	-4.9303177935593534e-15	2.2007531472711003e-14	2.9248240504777903e-15	-1.500313726439466e-15	8.262799185225664e-15	1.509770885859512e-13
40	2.8355228048450632e-15	-3.1242440796680954e-13	-3.9406238911782715e-14	5.8671719296733144e-15	1.8192388469709255e-16	-4.8119092258327505e-14	173.02555810275004	4.72206078865916e-13	2.2014951986500278e-14	-1.7236999140896756	-8.734469874021684e-14	-3.704296509635158e-13	-1.9760627296140683e-12	3.3232371439111405e-14	-5.973741923862269e-15	3.805496335075694e-15	5.942735592398188e-14	1.490112232405481e-13	-4.538450164096891e-13	-3.944208570147241e-14	-8.00754264381488e-13	-1.8953247997048136e-13	-1.2423138781616643e-14	-1.9971028544121597e-15	1.6947996847686607e-13	4.2311516330024254e-14	-1.8030195445773463e-12	3.0236995426760267e-13	1.4579026360900322e-14	-3.4357800808917035e-13	-5.784553070761106e-14	-1.7788776735557778e-14	-1.1464579642669071e-14	1.7736479059228292e-13	-2.997978900264916e-14	-1.6862295621508086e-13	6.62980283711277e-14	2.2635934828911438e-14	7.456150521336984e-13	-1.7403958879599497e-15	2.4476315005072367e-14	4.844119428632502e-16	-1.327349541334162e-13	6.749107128637277e-15	8.067651088742966e-14	6.319994513444593e-15	-1.3800329060029555e-14	1.2016209221588225e-14	1.2506648102183562e-14
41	9.466203171226734e-16	-1.6434063478816937e-13	-4.365168609324907e-14	2.7745871866827564e-15	4.821093181913382e-14	-4.9310940934634614e-14	31.705247841983642	2.477811158194756e-13	1.196689134532724e-14	-18.79129220532327	-8.667045944114885e-14	-6.073324790807686e-13	-1.0860074907340111e-12	2.804454754684562e-15	-4.719332608224097e-15	-3.674238862318597e-15	3.0581078943081113e-15	1.4002167035097657e-13	-5.865238029618081e-13	-4.762953813129935e-14	-9.814303040636023e-13	-2.834873723941785e-13	1.9365143593227835e-14	-1.1102515650628075e-15	4.752119862997604e-14	3.1697709295958923e-14	-1.3217939739027627e-12	-8.598937043704463e-14	-2.2002394193933827e-15	-3.878873800276498e-13	-1.5542894021250984e-14	-1.5603000182944058e-14	-4.1444596968819443e-14	1.0637902120174479e-13	-2.778171865651726e-14	-5.008572819554719e-14	4.3494702983504273e-14	-1.4269840664717274e-14	3.377726547474492e-13	-2.4137218930231037e-15	-1.0792694929707294e-14	-7.491548262915788e-16	-1.0222454131395906e-13	1.2404637442909361e-14	5.005339758777611e-13	3.968947421503156e-15	-1.9444029362895287e-14	1.086876946626612e-14	-2.3119124438343414e-14
42	-2.333751586724911e-16	-1.5794963166584897e-14	-8.245024200656601e-14	3.5091609709450256e-15	3.2464642585185405e-14	-5.892089158764549e-14	-15.46984978188315	-5.747279259188857e-14	5.1546313632776426e-15	36.22895698504616	-7.104194410694477e-14	-9.804309606392514e-14	-1.7755006262707196e-13	-1.2273743860732313e-14	7.678291022132523e-15	-8.184027577308814e-15	-1.467223943026859e-14	4.698075690261608e-14	-4.85505266381231e-13	-2.853027725522854e-14	-1.0295152334180615e-12	-1.4606570313699676	2.311016274092099e-14	-2.8358349658818716e-15	-1.7839166305252559e-13	2.1561794944475275e-14	-5.485901364710681e-13	-3.298909274857401e-13	-2.347371083571984e-14	-4.599732191821187e-13	-7.412750790227317e-15	-2.3886790860062058e-14	-7.729892133405588e-14	2.1910636686885753e-14	-1.9698039257989475e-14	3.47885102615963e-14	1.645893771887396e-14	-2.0087380773315446e-14	8.663506929846162e-15	-2.5487181631124867e-15	-2.293060057743952e-14	3.229140034486629e-15	-6.017602868444375e-14	5.784076445452334e-15	3.2878801081315363e-13	1.4080938643014506e-14	-1.1417088354417754e-14	2.1328839865369457e-15	1.2647752025930266e-14
43	2.8206496692741693e-15	-1.4156057074911915e-16	-9.960487162284609e-14	2.967006817326016e-15	2.602004943984317e-15	-4.9486878462534404e-14	-2.1707756662514783	-2.801724576418864e-13	1.6786343808831158e-14	216.69691807876814	-5.353432635779673e-14	-4.201287989310797e-14	-2.2497331047502964e-13	-1.3619910683418556e-14	1.2534846054582783e-14	1.531391408997675e-14	-2.6816709378660557e-14	-1.7882296614630797e-14	-5.017116684969932e-13	8.290654652373071e-15	-9.981983819923366e-13	-16.278729591086545	-6.670185683422759e-15	5.20584717864242e-15	-3.211520738004952e-13	9.128236227449976e-15	-8.338794379367822e-13	-1.8016254012789685e-13	-2.6524797782365798e-14	-5.056511621868406e-13	-4.94114888964792e-14	-2.6907596402360268e-14	-8.893223204411787e-14	6.259808081770625e-15	-2.5985497672511894e-15	5.880585935369301e-15	1.2837853637903057e-14	-2.925434102332581e-14	-5.943352065851449e-14	-2.4679487245600653e-15	-3.158686537123173e-14	7.610762562872828e-15	2.7073230832268034e-14	-4.630514766254086e-15	-4.675825565068864e-14	1.8581423175330487e-14	3.932643984811043e-15	-2.3728519863068257e-15	1.0046062810537465e-13
44	1.081916261807392e-15	-2.566858465283483e-14	-9.409690964144867e-14	4.793138179989667e-15	-1.6731068116210522e-14	-5.70531339966678e-14	-5.16605531467473	-3.3876834499578074e-13	1.3598947731963871e-14	354.87198935268987	-6.119809600525241e-13	-5.440998979558687e-14	-1.6730016401083082e-13	-5.6795042818989516e-15	7.459442946224407e-15	1.3825901292164881e-14	-3.5356122485600027e-14	-4.642867067669452e-14	-4.212979579594543e-13	-7.970316780177884e-15	-7.422714827820047e-13	48.30030933574427	-7.72800846452062e-15	1.9508102645421856e-15	-5.524809155970727	8.208218273884093e-15	-8.863500051024495e-13	1.461076332756827e-13	-1.8862032758315436e-14	-4.485378649476043e-13	-5.804211724215137e-14	-2.3199936687552312e-14	-7.734481435779875e-14	6.134301150444739e-14	6.1762648694339945e-15	-1.9694157758468933e-14	2.7829603267674956e-14	-2.580523626830797e-14	1.0830388285713014e-13	-5.806266635726011e-16	-4.111860095485994e-14	1.4767839193735432e-14	-1.623601110739887e-12	-6.776156328421042e-15	-2.1285515481015194e-13	1.8824587704117282e-14	3.647924578804345e-15	-6.743077961183496e-15	1.4229497329075658e-13
45	6.683242933648109e-16	-4.4462759666591174e-13	-9.340714434429852e-14	5.52754072162603e-15	-7.8521522331931985e-15	-4.6771369981789283e-14	-35.58460297230273	-3.222937198469742e-13	-7.334664152814092e-15	433.1828938331257	-1.4746202545249996e-12	-2.895894035852821e-14	-4.488383386751945e-15	-9.590914181097625e-15	7.665390744314255e-15	4.007391391019097e-15	-6.336542259194661e-14	-6.4772180763766e-14	-4.838348516463915e-13	-1.0680973386522331e-15	-6.847494864756057e-13	173.10197518926736	-7.202179441238001e-15	2.1993261253885485e-16	-31.671633782994444	-3.072647463513959e-14	-7.029751816360537e-13	5.45480827031614e-13	-1.2565098918492877e-14	-3.6495251265478144e-13	-2.139569298652324e-13	-2.2556257062099168e-14	-6.960533263734241e-14	5.1612548853455054e-14	4.522631911933183e-15	-2.4729341682089476e-13	1.695164645615123e-14	-4.675366777533623e-14	1.883212237965715e-14	5.971801174101999e-16	-5.512518462268409e-14	9.76951934802911e-15	-4.505625920916189e-12	-7.520519482797617e-15	-1.3331432501773217e-13	1.8454475308658694e-14	-7.065470744889557e-15	-3.7423363465539596e-15	7.140737587062859e-14
46	-1.1180912665300756e-15	-3.8975988389340884e-12	-1.3879340407622673e-13	9.535417300085193e-15	-1.0882046121105911e-14	-5.036549583562143e-14	86.84994241273996	-5.167195720144757e-13	1.853986829811058e-15	351.07359328206707	-1.3437093768427362e-12	3.2779955556576655e-14	4.717939834866727e-14	-2.8150974838846316e-14	4.119983417552419e-15	-7.568067851924234e-16	-5.96077314899364e-14	-9.484877893092746e-14	-3.7616296824060576e-13	1.9454760567452075e-14	-5.496230719905342e-13	223.20929000695168	-1.739431221167345e-14	1.0525998810077223e-15	135.55558407609192	-5.2060021888944115e-14	-1.2563655913965242e-12	8.968684121561116e-14	-6.464751613210629e-15	-3.409116462420603e-13	-1.1438317873560098e-12	-2.9281746978580215e-14	-1.0241359317295948e-13	1.3731646496822346e-14	-9.418344424840665e-16	-2.761416916324311e-12	-6.541020581500953e-15	-3.0668555384481527e-14	4.565191412558402e-14	-5.94668558896909e-16	-4.472424287528428e-14	-1.3541176980770461e-14	-3.006800863704601e-12	-1.434851951621176e-14	-1.1647626593587732e-13	2.4959640181583184e-14	-5.508761113651651e-15	-3.498144362011727e-15	5.334504617529508e-14
47	-9.973575450235902e-15	-2.6498474365911496e-12	-1.976147894280019e-13	4.7867451219558355e-15	-4.0859582212958e-14	-1.4707357011776305e-13	393.35575281487246	-7.671160764594166e-13	1.0948568529938408e-14	197.72604057522528	-1.1280274629258754e-12	4.3937404414573556e-14	-1.5858026117618623e-13	-2.7091396820832916e-14	-1.0982246246366627e-14	-9.786830015353137e-15	-2.8206571611390526e-14	-3.2134706207052707e-13	-4.886926624580983e-13	-6.233277247685697e-14	-5.850515730260172e-13	145.01160117455316	-3.2182825384932344e-14	6.821164598596726e-17	300.39016093002874	-6.012791485789617e-15	-2.103659491676294e-12	-8.178805818836182e-13	-1.3203491427871168e-14	-6.462420430263293e-13	-5.995884737009447e-13	-4.1657851118947954e-14	-1.4107469833854903e-13	-3.478435762791807e-14	-8.813515470139984e-15	-1.7393675189105078e-12	-2.773077843475355e-14	2.686454315216369e-15	-2.5553966255228297e-15	-1.6246358728473627e-15	-2.4603883626263068e-14	-4.979131529745892e-14	-1.44992775283983e-12	-1.924132090447883e-14	-3.547959983505345e-13	4.6431867205711434e-15	-1.7724296751794684e-14	-5.288086449733869e-15	3.568981728261589e-14
48	-1.5023807676363422e-14	-1.6417624186729943e-13	-7.543265069987983e-13	-1.0794735570999343e-14	-8.227111865231342e-14	-3.783328834449949e-13	710.131556738848	-6.127987292125391e-13	-2.220857031552488e-14	47.27754003202015	-9.461047769271641e-13	9.181430251899441e-15	-2.6903814794371505e-13	1.4838244885865822e-14	-2.8218501514328658e-14	-7.954962024721629e-15	2.2198980728474133e-14	-5.067772536947996e-13	-5.681236686464369e-13	-1.5181320924737586e-13	-6.432576265420362e-13	23.28329429743558	-1.533072440775321e-14	1.1854698884921034e-15	293.50737321473764	-8.185931759633345e-15	-2.123850595535143e-12	-1.3496893976628817e-12	5.7836626091063935e-15	-1.6403780932851686e-12	-7.403110972006305e-13	-2.347405474799354e-13	-7.219305987063633e-13	-4.3264035598853926e-14	-8.18448422431123e-15	-1.0937289348978718e-13	-3.236525497050907e-14	2.3879748507071664e-14	-1.5197394899222647e-13	1.4869568016187828e-15	4.324739652370338e-15	-8.877865817883934e-14	-2.824147085855021e-13	-1.3196741614366698e-14	-6.1953138991398e-13	-4.9944624271800485e-14	-6.933933575843479e-14	-2.3765051623261577e-15	7.440925910276416e-14
49	5.74449442598506e-16	-1.5325119065798545e-13	-2.350060506092716e-12	-8.8139721171424e-15	-8.688174965241151e-14	-1.4632353455140334e-12	817.8978387149837	-3.384890482729277e-13	-2.900347771148265e-14	-20.70095308983327	-3.6060066672175206e-13	1.5707872021092777e-15	-9.142620964781567e-14	3.551914546546272e-14	-5.5500876673703454e-15	-1.755830556641628e-14	3.523151493481562e-14	-4.678161314486224e-13	-6.707194639733606e-13	-6.751610410423649e-13	-6.251917578324339e-13	-12.606795179159192	-2.6243942751617045e-13	-6.28038038598496e-15	117.24874531096046	-1.4442351556321585e-14	-1.5713917456596018e-12	-1.2535932874448535e-12	-4.998001441448777e-14	-6.908860915528798e-12	-9.156708524806116e-13	-5.247741258963805e-13	-1.994474736751502e-12	4.599405689214461e-15	-3.3387859743434234e-14	-1.4496818484290286e-13	-1.306010962044444e-14	8.504822096506419e-15	-8.30056389232551e-14	-3.744037356637961e-14	1.1637199344691928e-14	-1.0503821998133694e-13	-2.266498899444019e-13	-1.1220715873159827e-14	-5.996496643992685e-13	-5.128396992988813e-14	-1.5294866201888452e-13	1.628951187020199e-14	5.482812147739332e-14
50	-9.809175572634278e-14	-1.9736260612091738e-13	-2.3888944521487205e-12	-7.115245268152958e-15	-1.225762047561457e-13	-7.84738655091423e-13	595.2699712783871	-7.045554085879161e-13	-1.9949080947567954e-14	-2.0649616626873333	-8.034133198765593e-14	-1.909483710823491e-15	-1.0139983682759482e-13	1.6274385438246942e-14	3.800444677611461e-15	-1.8176377284187034e-14	1.1609336742435108e-14	-5.990441504740642e-13	-8.409355474181221e-13	-9.76420886447093e-13	-6.735588950343866e-13	-1.2005591062133434	-7.301644578878109e-13	-7.354399865449782e-15	-33.94983651675627	6.53963628108601e-14	-9.929661206386482e-13	-6.855933701360714e-13	-7.235373111843658e-13	-8.156969415827627e-12	-1.7015854592245702e-13	-8.357838842603602e-13	-1.8459758714476654e-12	6.131042545975933e-15	-3.6681745901265056e-13	-1.667600647687227e-13	1.8040383882557224e-15	-4.487298850121205e-15	-6.373696200928776e-14	-1.2283028065100194e-13	-4.2067178075739074e-16	-8.963968527750224e-14	-2.1798775295556296e-13	-2.989637957361402e-14	-1.0973935270922645e-12	-4.248917698684722e-14	-2.4693186655673152e-14	-1.3454224880723016e-13	3.343752010494703e-14
51	-1.0736484359375852e-13	-2.0970120812621165e-13	-1.4814095679951779e-12	-5.317882666641547e-15	-5.638906222851299e-14	-1.664270264017728e-13	271.139218867819	-7.41990844658582e-13	-6.720017287561461e-15	-9.019804611864139e-13	-1.9985909528312848e-13	1.90310206896472e-14	8.689444479583416e-14	-1.14840014104906e-14	-2.0256404380194272e-14	-8.442832265928376e-15	-2.7969685978886958e-14	-6.666196871856652e-13	-9.006777614502701e-13	-1.1295115656837291e-12	-7.797055774521011e-13	-2.015356747525007e-13	-3.4187168948376576e-13	-6.692233171508182e-15	-3.75042648296841	2.834240090550385e-14	-8.858129882276078e-13	-6.669381984698506e-13	-6.409182239486563e-13	-4.799641518274582e-12	-4.738854267577403e-14	-6.138249719993761e-13	-1.0546769398982138e-12	2.681607435392282e-14	-3.897934246157364e-13	-1.6609084858668126e-13	2.2283667342094157e-14	-2.2426184017504588e-14	5.542050680127815e-14	-3.2269074587513765e-14	-2.682678415315137e-14	-5.4789820656009976e-14	-4.610815014569837e-13	-1.9859192839186028e-14	-6.938260306191376e-13	-1.9135107665760513e-14	-4.4758255941854894e-14	-3.409832256596891e-13	2.0149891466880617e-14
52	-2.667380250195412e-13	-1.2377599659300655e-13	-5.341554105629313e-13	-2.2994174402307192e-14	-6.667135424148805e-16	-1.4129554424509273e-13	82.99416638383912	-4.608990424390805e-13	1.0480961999463895e-14	-8.11740648991314e-13	-2.6531921475603493e-13	5.0570202124673465e-14	2.2492193768725778e-13	-7.120767842838432e-15	-4.0609560844025546e-13	-7.390032601857096e-15	-5.271076348893855e-15	-5.843497065833031e-13	-8.449942259756001e-13	-9.863330946050471e-13	-7.853141159357808e-13	-2.450833594909494e-13	-1.110404541808617e-13	-6.240737718087677e-15	-1.1948990782832513e-13	-1.4339803088175397e-14	-3.75762032172484e-13	-3.5772036575400986e-13	-1.1054875952100973e-13	-4.046519646068158e-12	-4.409520449434611e-14	-1.0790213338653537e-13	-4.636958055458182e-13	3.5973409341335376e-14	-7.80300816819751e-13	-9.685049106602027e-14	3.0892249983458256e-14	-8.356568793128117e-16	1.3821791469143132e-14	-1.858290727808834e-14	-1.0865622883015094e-14	-2.2318587459448872e-14	-6.765316670201182e-13	-1.8953704644050555e-15	-3.143820536661692e-13	-8.101305972821063e-14	-1.4733464377117587e-13	-1.1907983882015508e-13	-2.0280035862569326e-14
53	-3.7806669481002184e-13	-6.753261189337384e-14	-1.873076957747081e-13	-3.555667614097383e-13	9.6896373387099e-15	-4.0715094820327766e-13	133.968065770741	-1.0003497601824715e-13	-3.9153461963595056e-13	-5.419815695925338e-13	-2.2877809329916407e-13	9.459465487408267e-14	2.307971580203487e-13	1.5083806811415303e-14	-1.2037702454374464e-12	-3.065071761094963e-15	2.5875160340553e-14	-6.304564411232939e-13	-6.827840777772051e-13	-9.007478567651411e-13	-1.7300930182914284e-12	-3.6054198758194155e-13	-1.1204330807904368e-13	-1.3741079111466012e-15	-3.417249345533641e-14	-1.392861475971624e-14	1.180870882369016e-13	-3.085047784215674e-13	-9.202761374999822e-14	-3.865936077404033e-12	-4.7238305811978996e-14	-9.728424863744065e-14	-3.2217907290892994e-13	6.678424237506201e-14	-1.2610006726328025e-12	-3.3549969429292096e-14	3.991438713394052e-14	2.098487764590863e-14	1.997629710891198e-13	-1.912974206348212e-14	1.6400612658868046e-14	1.9003467572761154e-15	-6.276284262373284e-13	6.312046001558781e-15	-1.8315357799372504e-13	-1.120286839587913e-12	-1.7289568805494158e-14	-9.215935641019538e-15	-1.1939561022232612e-13
54	-3.063748144785576e-13	-3.4185507894905285e-14	-1.6755063489165627e-13	-3.454119595317504e-13	-8.49531099565921e-16	-2.6468310548166873e-13	224.74434061887908	7.71360125159438e-14	-1.2402980099694965e-12	-4.3276248052124806e-13	-6.38321729092916e-14	1.0715226192769215e-13	1.7279111589138823e-13	8.09999025864535e-15	-8.358695055733134e-13	-1.473131813620623e-14	9.560532885218103e-15	-8.464842651444852e-13	-4.31293047548347e-13	-6.589745030712078e-13	-2.972848702427931e-12	-6.643131631764593e-13	-1.5375390192677075e-13	-1.6486383809118817e-16	5.574746605500838e-15	-1.1668336962169204e-14	2.157346566456399e-13	-4.1741668676241506e-13	-1.0295723142933633e-13	-3.7512345700430485e-12	-3.852685094687911e-14	-1.1337628921953514e-13	-2.433056327105419e-13	-5.746103036402164e-14	-9.729657810650591e-13	-8.894341989567707e-15	-1.0874412445922938e-14	7.863582678472437e-15	-2.3678425686903166e-13	-9.344139286947975e-15	1.1190926791361561e-14	3.979550640034852e-15	-1.53371288819621e-13	3.343983188039676e-15	-7.293794246097815e-14	-1.0523875401515987e-12	2.2879613085575953e-14	-2.5273356672243333e-14	-1.182301785751088e-12
55	-2.8379986610546303e-13	2.203938260112956e-14	-2.385554764296547e-13	-3.064963307431889e-14	-8.811546179942061e-15	-2.5504615557464e-13	162.5637622238665	1.38130837816158e-13	-1.961910782362178e-13	-4.043324087426123e-13	5.907231287960304e-14	7.715639038842663e-14	1.2242066828983434e-13	-8.409154549500157e-15	-5.022039339655983e-13	9.783947431150384e-15	5.00028467646086e-15	-3.523031623643428e-14	-1.0496761985747505e-13	-4.597238899187993e-13	-2.7902364794555704e-12	-1.036858117216919e-12	-5.722483326957641e-13	-7.218975488795633e-15	1.0999712994209057e-14	-7.756917252195087e-15	1.1904604694197628e-13	-4.58425414167428e-13	-1.2716660058594918e-13	-3.804196032736313e-12	-1.599451790664092e-14	-1.3952164188333047e-13	-3.2897215371687806e-13	1.349777188049096e-13	-7.605419293486895e-13	2.7183853568603435e-14	6.427232264685714e-14	1.321632748970472e-14	6.671795364106278e-13	-4.192247805684833e-15	1.5897937065629825e-14	-4.100790597554173e-14	3.296219624013168e-13	1.7209170392631202e-15	-1.8072490091137282e-14	-8.697093316873892e-14	-1.0476509691190333e-13	-4.508841172460204e-14	-3.791773407682574e-12
56	-1.562127667651597e-13	3.119812320509642e-15	-2.536284806854191e-13	-3.0509727848953505e-16	-8.701191010209639e-15	-3.6510958495339394e-13	36.53872317257637	2.8228510645812877e-13	2.1656940736605725e-14	-3.8343609920984425e-13	2.214052991216481e-15	4.721511670638754e-14	5.2925387580074294e-14	-9.856882519567597e-15	-1.577308977516915e-13	-2.864124247681575e-13	1.1659567912700925e-14	-9.53334183945921e-13	-1.5653539589936507e-12	-5.735534298286705e-13	-2.727258464764299e-12	-1.0691325574067113e-12	-2.2676205386437043e-13	-2.2818079902000337e-16	1.4121808549730784e-14	-4.145009992195403e-14	-6.115106136400351e-13	-8.891542743442894e-13	-8.708692150735271e-14	-3.716570724413111e-12	-1.8416573607458125e-14	-1.0911671452143153e-13	-3.7307512121026523e-13	-1.986895006563243e-12	-4.4705478964550616e-13	2.3985269640176945e-14	-7.905190070097618e-13	2.098833817397382e-14	-8.257259143792347e-12	-3.0515435936483732e-15	4.045281676044607e-14	-1.0160049082044473e-13	2.0258413627004904e-13	3.4885119643045035e-15	1.8632567639601136e-14	1.216735937938809e-14	-1.4774585439685194e-13	-4.020171798999229e-14	-4.6438568500471894e-12
57	-2.1787010213645602e-14	5.16065910370954e-14	-2.632585951576304e-13	-6.274386894078243e-15	-2.4157925017746864e-14	-4.107010076213766e-13	-14.956194305686106	2.0025509385553653e-13	3.995661271144522e-15	-5.820123018205588e-13	-8.294056672541074e-14	1.9747086000092772e-14	-9.847912260013878e-14	-1.1581053168722935e-14	-2.732529997760195e-14	-2.306239175638069e-13	1.2380841853017815e-15	-1.4560290134391172e-12	-2.927439724507632e-12	-3.2137080771465276e-13	-3.0001790255225593e-12	-9.84409012460365e-13	-1.459535149123671e-14	5.567297551273918e-15	-1.5959356087454847e-14	-8.648374254670374e-15	-6.501246841643757e-13	-8.126382742958766e-13	-4.968570542143032e-14	-3.198206281355494e-12	1.3597577790956622e-14	-7.58995408653693e-14	-3.1048753970605986e-13	-2.9860118840551744e-12	-6.224703700215326e-14	8.088177371501588e-14	-1.1925071719872577e-12	1.7365557720740034e-14	-1.3951515749589615e-11	-6.001483229259073e-15	3.681177756222504e-14	-1.3199049518613521	-5.604976637060811e-14	6.834578604292706e-16	-4.082812351555714e-14	-1.3263997155691357e-14	-1.7712172773880525e-13	-3.190752432335049e-14	-1.4697359581871526e-12
58	-8.836570792429957e-15	1.0176492610602682e-13	-2.383422222795262e-13	-5.489467777799553e-15	-2.6433707408047822e-14	-4.796767239339184e-13	-1.6584426434759483	4.640372918823128e-13	2.4704602830733566e-15	-3.5308819564237203e-13	-7.453415205792508e-14	3.931759231243861e-15	-1.2503451573166647e-13	2.1734970293143653e-16	-3.079718713697473e-14	-2.172726437497787e-15	5.017865586053896e-15	-6.226966386112301e-13	-2.319906506258645e-12	-4.4323938977856547e-13	-2.9308901492578913e-12	-8.833434412385392e-13	-1.8579996153447935e-14	4.861578149476841e-16	-6.491533959902358e-14	-4.029370203676421e-15	-9.588344970900281e-13	-1.089707701394592e-12	-3.1108163745620374e-14	-3.270489848662009e-12	1.3262398891182899e-14	-5.442327536931343e-14	-1.748834724564607e-13	-2.9568450658514606e-13	-4.497516326800274e-14	1.3424816813767393e-13	-1.123462951489244e-13	1.2980933095068418e-14	-3.8088597685719935e-12	-4.977566488090638e-15	1.9464642693988744e-14	-10.183168059008269	5.883394314434161e-14	4.368171063365796e-15	6.423082574240122e-14	-2.945441662636896e-14	-8.670059814330834e-14	-3.6145208505775766e-14	3.79487358418198e-14
59	-1.9476217625233592e-14	7.297926901469684e-14	-2.335343001528333e-13	-4.933157567105632e-15	-3.12236633292394e-14	-2.8470233882498297e-13	-1.0245519371487964e-12	9.330633095638378e-13	-8.292709563883946e-15	-6.788363073604389e-14	-6.637227186023347e-14	-3.2035927752342483e-15	-2.3967894221734993e-13	1.0690991080137842e-14	-3.345236113252557e-14	-7.422739943405178e-15	8.408812064248344e-14	-6.371796549398724e-13	-2.427621314482658e-12	-9.185020638955942e-13	-3.062440104420037e-12	-8.532138720190974e-13	-7.802327764163909e-15	-3.3923735000770016e-15	-1.336005285264967e-13	-2.7210810011964837e-15	-1.4300448857076127e-12	-1.4372980383704953e-12	-2.7160907056732004e-14	-3.654113972275098e-12	-6.244328105144176e-14	-4.917929816596923e-14	-1.9392747904523913e-13	1.2376157653688336e-14	-7.463518520720974e-14	8.623653062710255e-14	1.927000315242944e-14	6.129708280515748e-14	-9.368990016819484e-13	-3.793937457827026e-15	4.9941827308910685e-14	26.145709503901397	1.598351271388268e-13	1.5372735931975528e-15	7.747701366499834e-14	-2.5024027408923914e-14	-1.4638847118216883e-13	-3.5348359486558944e-14	-1.6239509023437382e-15
60	-3.189042324986546e-14	-2.9865855575546244e-14	-2.5913724179907076e-13	-4.901648923938892e-15	-2.343796750511663e-14	-4.975789275038108e-13	-6.42038379045584e-13	-1.1525835983999483e-12	-2.195924105220546e-14	-2.1101234156168128e-12	-4.909183599478764e-15	1.1807250407326191e-14	-1.3103851051943885e-13	-8.267077396829553e-14	-4.626085290330644e-14	-6.337118776035214e-16	-5.657510449836313e-13	-6.384733358977182e-13	-2.867549556846701e-12	-9.94780379179249e-13	-3.067492446854773e-12	-7.765528865474174e-13	-1.2608252060221238e-14	-9.182600409843133e-16	-4.886390064353144e-13	-1.812635749153757e-14	-2.172136449570665e-12	-1.8834394198494177e-12	-2.946332124291608e-14	-3.4256913786673154e-12	-1.0907698623222129e-13	-5.664728897327012e-14	-2.1898780989085514e-13	-2.852551813725023e-14	-1.0264979383495943e-13	-6.943317671743142e-16	8.912549896900389e-15	-5.005931687454493e-13	-7.912779257873404e-15	-1.951937611829401e-15	-4.1147114992606146e-13	116.09326092687593	1.410514093414258e-13	-2.5407853484673825e-14	1.5981960114074464e-14	-4.7938802313685945e-15	-1.7078278237476037e-13	-3.056201393073022e-14	-1.685455545481713e-14
61	-3.877508407901499e-14	-3.4490548092519514e-15	-2.8695674799503795e-13	-2.7535814245715967e-15	-6.236766672944006e-14	-7.625609512592177e-13	-7.916455266242858e-13	-1.2943331410948435e-11	-2.2156512557249397e-14	-1.247411622724616e-11	5.697835805002209e-14	1.305381110261033e-14	-8.23968371396334e-13	-8.291595202495862e-13	-5.214520617644568e-14	1.0574232149707468e-15	-1.44934004814772e-12	-2.3008894418430096e-12	-2.8899663581953282e-12	-1.0058168522571526e-12	-3.149876132560737e-12	-8.348858879301082e-13	-5.352319558711282e-14	2.2135820739952397e-15	-2.815751630715593e-12	-2.2676252656536904e-14	-2.3583516173920916e-12	-1.965643871606933e-12	-4.4589296550960786e-14	-3.078537824549224e-12	-6.62183818204191e-14	-6.873406442695052e-14	-2.438641119944973e-13	-3.1286616399588166e-14	-1.2647512286253997e-13	4.246702960723002e-15	-4.6914040062052096e-15	-8.454861489589533e-13	-3.1179857324999775e-14	-6.4918079481038076e-15	-1.0349668208999886e-12	161.91629861064507	1.5805557377040963e-13	-1.982856324149894e-13	-1.175796164231161e-12	-1.3119468379426527e-15	-1.4875413097818762e-13	-1.468462598020914e-14	-1.5800676962202639e-13
62	-3.4079625546885985e-14	4.249009028085206e-14	-2.117346572279724e-13	-4.003880917188019e-15	-7.784546215294187e-13	-7.693535326095068e-13	-1.085497416032312e-12	-1.3021653449891405e-11	-1.844214583959345e-14	-1.1699329194657086e-11	9.161548983031732e-14	8.08917343277561e-15	-2.8414407644835368e-12	-3.926904645501609e-13	-5.822568933712281e-14	-1.5232602383108961e-15	-4.806112662945826e-13	-3.626011915746386e-12	-3.2820206421200284e-12	-9.66428536740215e-13	-3.0550259836888023e-12	-7.824838178148031e-13	-1.210017518915756e-13	1.367329557204481e-15	-3.072909421920939e-12	-1.9413583851031047e-14	-1.7175187864328872e-12	-1.3648767919927514e-12	-6.616518244463758e-14	-3.422230907683003e-12	-3.891545754593556e-15	-6.029612684607929e-14	-1.731769826084302e-13	9.903246460531699e-15	-1.4414005550402053e-13	1.2026483779142594e-14	-1.8509858027920522e-14	-1.0857240556476987e-13	-5.267149184673072e-14	-1.2864088543325092e-14	-3.5323975963651785e-13	114.73288505934612	1.5601755819862472e-13	-2.225263532423619e-13	-7.534026187835092e-12	-2.5939148001766616e-14	-3.766036325979377e-14	-8.826187424457041e-15	-7.655121894847414e-14
63	-3.466520576016839e-14	9.782908559219886e-14	-5.733203115339369e-14	-1.0585191677765465e-14	-1.125871425509294e-12	-7.95831923640252e-13	-1.0791673752848141e-12	-6.310369793115098e-12	9.416061189828578e-16	-6.506729716580459e-12	8.082537781021744e-14	4.938908465292315e-15	-3.031225998569856e-12	1.1849832740301531e-14	-8.783011450378559e-14	-6.4606988710641825e-15	3.525805754183108e-14	-3.64087120920502e-12	-4.440258272461272e-12	-9.074370503800395e-13	-3.1639171145910404e-12	-8.417716680795468e-13	-5.807419669407114e-13	-1.2322904764586216e-15	-8.163407681914698e-13	-5.994364173842493e-14	-1.2320189998156852e-12	-7.969398919703028e-13	-8.06141785715998e-14	-3.144784975130795e-12	7.175842325373629e-14	-6.145739444344333e-14	-7.222100666718422e-14	7.263930959161657e-14	-1.671310904581861e-13	3.798686586652158e-14	-1.3729905530125634e-14	-5.8454669268397046e-15	7.564996900832985e-14	-1.1752153092440874e-14	2.7132109755142115e-15	25.034006092619776	2.0267363908252267e-13	-3.068220199474437e-13	-1.0659192466124567e-11	-6.54936830275841e-14	-7.260687338422622e-16	-1.3686623956427842e-14	3.416781282356164e-14
64	-3.377664828778071e-14	1.603102683448412e-13	2.7979446808563612e-14	-2.077093139016708e-14	-3.1338526461098803e-13	-4.4507341257223966e-13	-9.878781597377234e-13	-3.4819044819626006e-12	-5.0422962006831786e-15	-5.187494735398363e-12	7.564585918530809e-14	1.2453134781587878e-14	-8.334848949266942e-13	-3.5219399519032757e-14	-1.104154185963041e-13	3.148643870624716e-14	-2.9315481775883734e-14	-3.01702199355969e-12	-4.6104688761420044e-12	-7.984995698070564e-13	-3.4464190427540037e-12	-9.72853331740714e-13	-4.464141709819911e-13	1.6768149279828627e-14	-4.435252508020782e-14	-8.547875971025073e-14	-1.190650434572768e-12	-6.80578244432032e-13	-7.38432451432689e-14	-2.8940209269297845e-12	4.8434720958310276e-14	-6.81964339326992e-14	4.805753053431423e-15	2.751104114583487e-14	-1.7035627407450335e-13	9.258791962196328e-14	-2.8263201191022235e-14	-3.046292153120584e-14	-6.190672082360236e-14	-2.951766223620365e-15	-1.665053413626872e-14	-10.210377063189718	1.9666051135470196e-13	-1.1245187871423704e-13	-4.47571234572889e-12	-8.662684965241807e-14	-1.504674705312544e-14	-2.4139502165243123e-14	2.402631078951913e-14
65	-3.3135635409470586e-14	1.6546444306111642e-13	4.047924520571093e-14	-3.824019079111214e-14	-1.3255142484910112e-15	-6.28840438732836e-13	-4.519106597074527e-13	-1.7599828478346017e-12	-4.3597002614709695e-14	-2.8896027244792164e-12	1.127376969270933e-13	2.5818578922909828e-14	4.720771046281709e-14	-3.867603181448106e-14	-1.3752472454176305e-13	-3.7389297599159325e-13	-3.014612267327938e-14	-2.331279756500831e-12	-3.796645374551356e-12	-8.518316015427826e-13	-3.5872434985352283e-12	-1.0760493895523142e-12	-1.4524171639735044e-14	-1.4788595940528085e-13	-6.98624248997029e-14	-7.799920824192382e-14	-1.0158167366395707e-12	-5.229507772263879e-13	-1.471088318284809e-14	-2.7414761691845374e-12	3.4432097276210204e-14	-2.5297302099432547e-14	1.5989951436616755e-14	-3.727217049708325e-14	-1.6099717959822622e-13	1.0129914616356198e-13	-3.5851386483935743e-14	-7.993719939051731e-15	-1.7569219429774037e-13	1.0932357561352621e-14	-1.6658895770989533e-13	-1.2240787048944297	2.735712827367038e-13	-1.0356839636119556e-14	-4.5337307173269164e-13	-1.2462216348848436e-13	-1.3876589109433114e-14	-2.2632567057268615e-14	-2.568508102579713e-14
66	-2.7383980901189828e-14	8.987634972161401e-14	6.224852110491112e-14	-4.2086756815967665e-14	-2.8482800237196044e-14	-5.075606887083205e-13	-1.787270702758005e-13	-3.0097389875990244e-13	-5.749916395627813e-14	-1.322657122358643e-12	8.426826788493676e-14	3.352585275947697e-14	8.948819976955997e-14	-3.052700908395123e-14	-1.323150672146942e-13	-3.328126691689516e-13	-1.753729980430512e-14	-1.8905500986475467e-12	-3.575631878557781e-12	-8.170693484838253e-13	-3.468897948094959e-12	-1.1050197603561217e-12	2.5062499918877505e-15	-1.2909587709028368e-13	-8.768033428699298e-14	-8.691822611550688e-14	-1.7021370888034892e-12	-4.235104126861623e-13	4.18222440398179e-14	-2.583106878923467e-12	1.8078654825669903e-14	4.61843217197452e-14	4.0081733990107345e-14	-1.2973430527520903e-13	-1.6049795026283437e-13	5.88942205486606e-14	-5.434285376734488e-14	6.074204264393903e-15	-4.795889478179227e-13	3.0445797268615215e-15	-1.2816913340420758e-13	-3.395374928445912e-14	1.9507183643329493e-13	-1.5285587705608103e-14	-4.67847411768288e-13	-1.3050012370358977e-13	-1.3005169634721675e-13	6.952678935292677e-15	-1.4931449393102797e-13
67	-3.5947037085057145e-14	6.640469379740505e-14	7.519218038840728e-14	-3.7727262045647785e-14	-2.7772628527125406e-14	-2.584324499614973e-13	-2.7630066187014737e-13	-2.1039439827587993e-13	-9.37605891241689e-14	-1.7049645328807018e-12	9.646964746600489e-14	2.6443671588342735e-14	-5.727663987200057e-13	-2.1818779288305908e-14	-1.1784986011914622e-13	-7.278667814142768e-15	-2.8074315223315642e-14	-2.319764945687896e-12	-3.5089203179747524e-12	-3.918894343568282e-13	-3.4521791880424858e-12	-1.030521226764385e-12	-5.830252019527939e-14	9.824902959179618e-16	-5.178308510352938e-14	-4.9152400587260484e-14	-5.268215912070717e-12	-5.050089566749921e-12	5.365990428346127e-14	-2.193055905398368e-12	2.4412348749186988e-15	5.5896704003485623e-14	5.223859048843986e-14	-7.2137333239100815e-14	-1.758730265106973e-13	2.6237452656095203e-14	-2.0886620946074216e-14	-3.638920070725444e-15	-2.7615453482937407e-13	1.012614727858626e-15	7.300358546757553e-16	-3.2334347014366015e-14	2.759421939732504e-13	-1.3091441669653215e-14	-4.180142093650771e-13	-1.1906294288106568e-13	-1.0819588584105862e-13	1.8599917378928355e-14	-2.386578795199466e-13
68	-3.2871399118810565e-14	1.2890802392966456e-13	1.1629109557639743e-13	-2.9113643800815634e-14	-1.664173654636279e-14	-1.5541900814020728e-13	-4.684147956687905e-13	-1.3028875322234622e-13	-7.923738785931399e-14	-2.4226010229594036e-12	9.398411783185178e-14	1.430472421463625e-14	-1.6353501814650615e-12	-1.1133396404166493e-14	-1.0705792151103666e-13	-5.7980469896825144e-15	-2.7950221400408953e-14	-2.8522975469659896e-12	-3.0332311355574667e-12	-3.7837702123182224e-13	-3.3674821286222798e-12	-1.0715306391399015e-12	-4.6369477809006275e-14	1.156101778149191e-15	-4.459660290299945e-14	-4.1084247186814864e-14	-1.659286978025932e-11	-1.4458846916098348e-11	2.610102936412327e-14	-1.8754008343423785e-12	5.859831329109469e-14	3.93215594332721e-14	9.378479141529698e-14	-4.202958318424324e-14	-1.6330016459316334e-13	7.615684718101218e-14	-1.0293099028069358e-14	-1.2941090644107577e-14	-3.671405367668602e-13	1.657514457021352e-15	-8.275321302245054e-15	-3.5593531656756754e-14	1.272081554631691e-13	-5.30899232031325e-15	-2.4145073258672606e-13	-9.410855414001029e-14	-7.402704556174155e-15	1.7619039617737677e-14	-2.57073368590774e-13
69	-4.697222687931313e-15	9.8419073519321e-14	7.081818707576069e-14	-2.844568339803087e-14	-1.3362137018109138e-14	-2.7066593753492286e-13	-4.097840604405242e-13	-1.1538156890933433e-13	-7.972052038787068e-14	-2.2567067038263874e-12	6.020730900410929e-14	4.353258684693131e-15	-2.0738075638343213e-12	-3.2079309217572053e-15	-5.984861278371111e-14	-1.4727094151433876e-14	-1.1451679364850804e-14	-2.558901391266375e-12	-2.6451305013796883e-12	-3.771835742910067e-13	-3.3493943408565614e-12	-1.1053047080856295e-12	-2.7332378006139408e-14	1.8902046451902182e-15	-5.36249707877764e-14	-1.8828872337319644e-14	-1.8892001587790027e-11	-1.6202954430893938e-11	5.6847985330832185e-15	-1.7657219873609723e-12	4.731821903740189e-14	1.3503308725395263e-14	3.9404526485523655e-14	-3.6336447275811214e-14	-1.227544772486008e-13	6.233185918285212e-14	-2.4661176771070163e-14	-2.762414690024591e-15	-5.172422330491789e-13	1.8195099811286113e-15	-2.1659694888839055e-15	-3.551255975947474e-14	5.4886229808450824e-14	-3.625891360937747e-15	-2.4423490936045953e-13	-9.716763240919854e-14	2.7311828891030665e-14	4.0242017087955544e-15	-3.4355563238605195e-13
70	8.923540641062065e-15	8.007373684423985e-14	7.052753125872256e-14	-1.6698895907868396e-14	-2.7643033534861482e-14	-4.640331392486346e-13	-3.0865410199135755e-13	2.2390258741611347e-14	-5.805079353519728e-14	-9.460243785143012e-13	2.0426733712095632e-14	-1.4839957312124882e-14	-2.114556002447957e-12	8.998015129335082e-15	1.8042123065476593e-15	-2.148695388995618e-14	1.2591356121131826e-14	-2.287739834761423e-12	-3.5267067187188757e-12	-5.575189553093182e-13	-3.2529970719404398e-12	-1.0507417843548895e-12	2.2482843921351298e-14	1.2615872357074062e-15	-4.872058198182301e-14	1.8259599416600094e-14	-9.534679815176291e-12	-8.837143755986021e-12	2.8058675063482876e-14	-1.7828266141304877e-12	2.7206571756973655e-14	1.9598561562556802e-14	2.4131054195698414e-14	-1.1464770863601334e-13	-6.362736672870778e-14	5.27429571026089e-14	-6.193206116468177e-14	9.385137625633685e-15	-8.908635040743344e-13	4.1247782110777925e-15	9.276612611465633e-15	-2.241386658893648e-14	-3.8191672047105385e-14	-6.277526342219857e-15	-3.071645194694749e-13	-7.281601771133293e-14	-1.0684192747889365e-13	4.678348539757215e-15	-2.870130297380858e-13
71	1.0969445860080145e-15	-1.0514982201143926e-14	3.518008506616846e-15	-1.5882182744046452e-15	1.799777836047629e-14	-2.667346206804626e-13	-1.88975142304032e-13	8.908774032674705e-13	-5.610182412888359e-14	1.6143190754452677e-13	-1.5791081667064362e-14	2.7115242356490355e-14	-9.305155332351678e-13	4.0443170092520024e-14	5.2781315450811894e-14	-1.8070606422252312e-14	6.733145888880937e-14	-1.2205384375279316e-12	-2.918104946484234e-12	-5.4915363887205e-13	-2.576791450880047e-12	-7.969561029388885e-13	-1.7376856880006077e-13	2.6809460107497197e-16	6.319994513444593e-14	-6.250196197502964e-14	-5.081102062948535e-12	-5.782701595489809e-12	1.3669043046834808e-14	-1.955960671920691e-12	-4.740452532085861e-15	4.198255567810375e-15	-2.428905405853453e-14	-1.5659845599635502e-13	-3.18442787135158e-14	2.2475937135439748e-14	-6.547788232778955e-14	3.3423749343780406e-14	-8.618901650650112e-13	3.127689481301328e-15	4.7300252831900566e-14	-3.904951733291444e-16	-9.12663831969699e-14	1.272043025040862e-14	2.7532914537250625e-13	-2.015411545165297e-14	-9.590089362449512e-14	2.952907841126406e-15	-2.699330619067008e-13
72	4.381925948913975e-14	-2.5898049771549132e-14	4.2478696938141767e-13	3.576607733201945e-14	-1.1177510645132751e-13	-3.3935673465839444e-13	-3.7598852908568264e-13	-2.1718707951770093e-12	9.951251476660736e-15	-2.4347318220381606e-12	-1.229887371608405e-13	-2.84519052134388e-13	-1.586231859944134e-12	-7.349010003799384e-14	1.4225307592828487e-13	-5.888816997587858e-14	-1.5516077426034073e-13	-2.544511987573228e-12	-4.272018557242969e-12	-2.76037176549753e-13	-4.795516854225255e-12	-1.3235237527479166e-12	-1.379599662159413e-13	-1.0487669002311888e-14	-3.437666033011684e-13	-6.648431305632013e-13	-3.830459171786294e-12	-3.5389512514416723e-12	1.1930793399786213e-13	-2.0690214466019938e-12	6.4788620055853e-14	1.4380326406951952e-13	3.1598556961515475e-13	-3.070000444948467e-13	1.6640993067961982e-13	7.785032258947382e-15	-1.1460440654887598e-13	-8.440613246901007e-14	-1.6548704708773606e-12	1.5390259760693262e-14	-1.164621669596777e-13	-8.679601863715118e-14	-6.614495298243053e-13	-3.976266616738763e-14	-1.1309936135300718e-12	1.0354379450394036e-13	-3.0961808381345886e-14	4.674878022538849e-14	-1.5249800471143962
73	6.485092204746784e-14	-6.637546838925039e-14	5.760124739366835e-13	5.5298924536884753e-14	-1.9263716229148125e-13	-3.233007406490532e-13	-6.4911640758304e-13	-4.11029082806219e-12	1.4841301566738247e-13	-3.779650999492487e-12	-1.4719125661241708e-13	-4.23460709513993e-13	-2.2178075428703506e-12	-1.3277950575658945e-13	1.8718828258357618e-13	-6.691117240396026e-14	-2.787706655062183e-13	-2.323404878944158e-12	-5.546637242620087e-12	-1.791022057882857e-13	-5.589667089657795e-12	-1.5064608800624961e-12	5.668987130624546e-15	-1.4836746512889143e-14	-5.881837148155921e-13	-3.76514124434132e-13	-2.38789667844844e-12	4.127563757792532e-14	1.567468234614839e-13	-2.3166145380182246e-12	6.998800282536745e-14	1.9907858566446687e-13	4.355750264900067e-13	-3.122077360992723e-13	2.7706828548120954e-13	-6.500187420598151e-14	-1.1634939120407702e-13	-1.4295074692666434e-13	-1.8178861443880182e-12	1.7731717265583953e-14	-1.9726512625612027e-13	-1.2654059016706806e-13	-8.371449206510626e-13	-7.338438625693442e-14	-1.996606593282284e-12	1.7699135501961535e-13	-5.766081699513358e-14	6.440846142634125e-14	-12.641882115190432
74	5.920757850007275e-14	-1.7449144100488612e-13	5.050052350019224e-13	3.5551681564384897e-14	-1.550861410158833e-13	-1.7782493558208905e-13	-5.872809236918147e-13	-3.296832444290411e-12	7.414120731234568e-14	-2.9922087943636942e-12	-1.3600454667071845e-13	-3.8361469099844554e-13	-1.8180272483117649e-12	-1.045879036047469e-13	1.6927881547230158e-13	-9.431775554799237e-14	-2.1919900912947278e-13	-1.703298798777637e-12	-4.936476477519195e-12	-1.8034291569385136e-13	-5.048076438439767e-12	-1.3741385064957633e-12	6.586847605481745e-15	-2.5023399519295592e-14	-4.794409941891397e-13	-1.697059909052887e-14	-6.147747264133083e-13	1.2583851127647112e-12	1.2586972309908628e-13	-2.687707811238002e-12	1.8254920568602678e-14	1.7603580689683994e-13	3.6574274029246323e-13	-2.7515758166667646e-13	2.3952687876554527e-13	-1.553723159842102e-13	-1.1167020518085247e-13	-1.0869256080728071e-13	-1.7184759185499524e-12	1.269786903444548e-14	-1.6073106855756802e-13	-1.0152754636719641e-13	-6.92252196725309e-13	-6.187248656863994e-14	-1.7145903092063902e-12	1.1659978895003098e-13	-1.0152861128227627e-13	5.39705384068551e-14	45.3191264661197
75	1.5969616374790394e-14	-2.2483540308029986e-13	1.5714136647157178e-13	9.303383541982302e-15	1.4629721313277963e-15	-6.41987177500438e-14	-2.2581468257698208e-13	-2.9235579966635907e-13	1.9906156129340803e-14	-4.4422691746172886e-13	-5.3447106780335173e-14	-7.141217066415397e-14	-4.4748849013605117e-13	-1.544287405750294e-14	8.966537880649757e-14	-9.591088277767299e-14	-5.035549241222475e-14	-7.351213040181669e-13	-2.24267197215193e-12	-6.862239996464086e-14	-3.3508419118542217e-12	-8.697565946521394e-13	4.4479530027754916e-14	-2.2986368592609638e-14	-7.21926945530344e-14	-5.628008074572027e-13	4.774883716068067e-13	5.104708429738457e-13	3.346902874811377e-14	-2.1485688977759486e-12	-7.324891906962379e-14	5.996659895296047e-14	8.084158877880322e-14	-2.3079649802272803e-13	9.947187318339228e-14	-2.1284944672262171e-13	-9.642275552694424e-14	-2.21676433279333e-14	-1.2820455922244195e-12	1.924881276936223e-15	-3.815748060279945e-14	-1.0796046647353937e-14	-2.0482444646390446e-13	-6.182458144404268e-15	-1.351807554783591e-13	4.1399160592079e-14	-1.7976913873531501e-13	1.5441404224963912e-14	110.97805201100762
76	-2.0900144654077415e-15	-3.574443226410491e-13	3.585911915876182e-14	6.483474140309706e-15	3.5005845694308906e-14	-5.838324682317534e-14	3.816290328595314e-14	6.166132157854748e-13	2.3352014409575837e-14	4.1066053728078744e-13	-4.281864779909073e-14	2.2178717017741902e-14	-3.692497892710221e-13	1.2223698203311228e-14	5.5758425583066375e-14	-8.77280538987455e-14	8.444773015688645e-15	-7.622306099636257e-14	-1.662541227223953e-12	-4.540281318576581e-14	-2.7540398981620226e-12	-6.667623893739203e-13	5.2508240543366814e-14	-2.1330266887252012e-14	2.8946396836180586e-14	-1.609150994400747e-12	4.022055467884197e-13	-4.988124166786507e-13	-2.8010727128229154e-15	-2.1119362185950935e-12	-1.1811677029205867e-13	1.8688649599585416e-14	-1.3722242422616327e-14	-2.0467265414625745e-13	8.268804093307441e-14	-3.068927003412865e-13	-8.973307850838319e-14	3.803398612908343e-15	-1.08906291582718e-12	1.3904901223582946e-16	-6.652990069738013e-15	1.7556994490061685e-14	-7.194290864271258e-14	8.212610825616324e-15	2.2273368525167782e-13	3.385443881815331e-14	-4.949003218089485e-14	2.658598848068961e-15	112.69764266689171
77	1.467792611247056e-14	-5.128976934681882e-13	9.560133319090988e-14	1.6346021936751033e-14	-1.71204131990912e-14	-6.11946369042091e-14	1.644303659241442e-13	1.0501043051395161e-13	4.28645408228336e-14	1.6190459427290315e-13	-9.245914516728183e-14	-1.5790978921488817e-13	-5.506273125125368	6.7526960886718945e-15	5.6164613091715866e-14	-3.902082884174318e-14	-2.1219587070041308e-14	-1.626053761789866e-13	-1.4654752133311053e-12	-2.4131967489703247e-14	-2.9170245196765162e-12	-6.009753106472836e-13	2.426142691488833e-14	-1.3328213140406178e-14	1.1170042326110419e-14	-5.303477879652506e-13	-4.2066321862609536e-13	-3.056151161902757e-13	1.6245217110967587e-14	-1.909804619504439e-12	-1.239732680980505e-13	2.8081350441196622e-14	4.387829716819827e-14	-1.0784646883045174e-13	1.1366994178252662e-13	-4.1401181255064695e-13	-4.5529538080268456e-14	-1.0465093516129921e-14	-6.018570960089499e-13	2.2746728807872743e-15	-2.9061985608667266e-14	8.092435961554593e-15	-1.8309718208892657e-13	-2.3766621347332387e-15	-2.486682667834203e-13	5.77279441044888e-14	-1.3761422735423667e-13	7.227922915999233e-15	49.892893692640286
78	1.8149881055382764e-15	-4.258815522462101e-13	1.2121101038043298e-13	1.5894968860114117e-14	-3.5256462844877324e-14	-3.002282798262692e-14	5.3336369882249164e-15	-1.7325586837809762e-13	2.611929524421993e-14	5.561395388767685e-14	-8.990534680626745e-14	-2.615534609803883e-13	-55.424275230891645	-6.255221990195575e-15	4.5498252409270865e-14	3.930971515164693e-14	-4.256954685927253e-14	6.821644077949258e-14	-8.608508364875112e-13	-2.3531020034523117e-15	-2.0108012370289002e-12	-2.1090903944760335e-13	1.3570407294312833e-15	-5.9123657126937236e-15	-1.2516694336236734e-15	4.797167376275051e-14	-6.108313643495512	-1.8378534912156828e-13	2.1266279226038397e-14	-7.445391917960051e-13	-5.985180931272803e-14	2.620029300627356e-14	7.475037441356931e-14	2.730950106158475e-13	8.105644119344019e-14	-3.1101439618509797e-13	1.1194098882628738e-13	-3.4467159203864495e-14	1.2281795118193671e-12	2.2401960321048275e-15	-5.0962576061499856e-14	7.31862531874289e-15	-1.5215386791117858e-13	-8.479635160279381e-15	-4.175529958926364e-13	5.017545933152204e-14	-3.123967808231633e-14	7.425651068045585e-15	-12.072697608092309
79	6.679967918427651e-15	-5.79891918545713e-13	1.2507492899138034e-13	1.9877729853440374e-14	-5.3444067223725336e-14	-3.198857916627942e-14	-1.7683856411533736	-6.314560699520213e-13	5.872389121675924e-14	-4.5334784198580813e-13	-1.832935402999657e-13	-2.628681358471271	110.22236799982537	-3.6001707185266375e-14	6.248757581067616e-14	2.1291623134672514e-14	-5.5507383893487886e-14	6.6149199799553e-14	-1.2390751092970252e-12	-4.8383804817540834e-14	-2.2730545238107102e-12	-3.6389834304970295e-13	-1.1497229903341853e-14	-2.1945741425196522e-15	-8.685745638863842e-14	2.4435065153779857e-14	-63.668409413338026	-1.9643492773550821e-13	2.3632852316061997e-14	-5.945744896144113e-13	-6.525713988033234e-14	2.5304808234534768e-14	5.384553128994358e-14	3.538955867857462e-13	9.315918502198635e-14	-3.578756257348315e-13	1.4401504481955427e-13	-4.7751705474664594e-14	1.5457062650676776e-12	2.0897308448085853e-15	-6.964561746508684e-14	-3.244851545413522e-16	-3.1833958491261186e-13	-1.7643755636743472e-14	-3.914512815580095e-13	5.945680965563774e-14	2.1403045003262138e-15	1.2046347923747715e-14	-1.9682905182006818
80	1.360404755141664e-14	-3.347185995952875e-13	-3.5464119501671534e-14	1.5177804742818978e-14	-4.0066575450159946e-14	-1.1310756672883185e-13	-16.356913085728817	-6.410558459390096e-13	5.3881606403134486e-14	-7.909264217572304e-13	-1.5419119851245987e-13	-26.764036395471603	566.568261692572	-5.511779264933247e-14	6.881578997016426e-14	2.7931955520312298e-15	-5.114800328491861e-14	-1.9565725789039289e-13	-1.3829106954121845e-12	-1.1205637959948786e-13	-2.308995382782905e-12	-4.525794192424917e-13	-3.996608813674536e-14	-5.491465608435126e-16	-1.286433969917642e-13	2.396274766731557e-14	116.8536770721808	-3.6238615650120066e-13	-8.104799322389547e-15	-1.442014060287952e-12	-3.2260740779719666e-14	-1.819405808531185e-14	-9.712333764996413e-14	2.1346700114496005e-13	6.937061607810032e-14	-1.6163340303434305e-13	8.6515178054999e-14	-3.7487079992595526e-14	1.047628593415915e-12	-6.4868989928278304e-15	-6.897936948856115e-14	-1.802563204384634e-15	-1.7011881763324676e-13	-1.3805066772679628e-14	-2.310526520182007e-13	5.456566361275443e-14	-1.0573661340954447e-14	8.128544966515208e-15	1.2220010778766715e-13
81	-5.375377378289553e-15	-1.668266210693249e-13	5.192510232128092e-14	-2.28837229085977e-15	-3.467043133592456e-14	-5.779392959633799e-14	55.99191836052714	-4.025874178441905e-13	5.7893706966366e-14	-6.222974149693674e-13	-1.589364458380711e-13	60.197437121379124	1050.5897801821652	-3.906186999108536e-14	1.0766823022976633e-14	6.593012340014368e-15	-1.8882239388172367e-14	-9.615211797287456e-13	-1.80119295656768e-12	-1.0838174117104214e-13	-2.451715836918163e-12	-5.190574048837846e-13	2.726239685301908e-15	1.3381469597063004e-15	-1.3325279183415654e-13	5.38709857927736e-15	735.9201505704233	-6.932353577215118e-13	-1.1077571308121074e-14	-1.8865453044363538e-12	-2.349037845130804e-14	-4.740795017337674e-15	-1.5404073332516362e-14	1.401718608365604e-13	1.941206407272611e-15	-8.768695566852801e-14	5.52827617302875e-14	-2.1256061749359328e-14	5.738080105325177e-13	-2.9763110000002527e-15	-4.847317919804504e-14	-4.343355152828224e-15	-9.973079203376244e-14	-6.1561438608900165e-15	-1.729287949626168e-13	-7.72966380990438e-15	-3.9658422218867235e-14	5.713795617736666e-16	1.8421488270821632e-13
82	5.0736657092163695e-15	-1.776402504100492e-13	1.2852329883012867e-13	-3.688109515016998e-15	-5.82190322800407e-14	-8.343129101038259e-14	140.90502778984302	-5.015811816160527e-13	3.8298984092673263e-14	-6.20171609011368e-13	-1.7625912155124045e-13	287.7775448081722	1218.671611704748	-2.926426596051896e-14	2.4408010602664032e-14	-1.0765053515842271e-14	-3.341251868156472e-14	-1.480240437507241e-12	-3.3282150528844835e-12	-4.751777377745791e-14	-3.142872994131677e-12	-6.900819818463246e-13	2.0297445529536456e-14	-1.5149121602979691e-15	-1.6176948384106318e-13	1.6634954624865964e-14	1135.2522834196343	-6.137691897139871e-13	2.3375760053701497e-15	-1.931603120811794e-12	-8.876213103571771e-14	1.4555380608306442e-14	5.5630107775387336e-14	6.001033717366068e-14	-1.9855011665070156e-15	-1.1934572153731212e-13	2.025652746083164e-14	-2.7617739571993254e-14	3.747756746472644e-13	1.2407099055656762e-15	-5.633939473189078e-14	-9.841010468678917e-15	-6.02353927947579e-14	-1.0929417896274565e-14	-7.540196402131744e-13	-8.717391276131307e-15	-1.3626620540310313e-13	2.1801469512870556e-15	-8.154111490563003e-14
83	2.492978866757756e-14	-2.5125357378760143e-13	1.2318349710737112e-13	2.921513359710271e-15	-7.102821615643462e-14	-1.1208416371554113e-13	144.4743067992002	-3.0106140374174053e-13	2.3161135962565732e-14	-6.895441087583532e-13	-1.8782347856393755e-13	412.64972954340993	887.1131700872983	-7.963295832515732e-15	4.655447692586027e-14	-1.8223069440184126e-14	-4.800547277603875e-14	-2.0300963994690073e-12	-3.611379119200951e-12	-3.900792856392491e-14	-3.035439480461153e-12	-6.812803391982474e-13	2.255025643508304e-14	-6.5328062867895156e-15	-9.254864797975547e-14	2.2857943758289407e-14	882.0109870190233	-6.311720069760806e-13	3.988811566108274e-16	-1.5888886322041932e-12	-1.522456539586643e-13	6.2393677770804264e-15	4.090689512347399e-14	-5.449047382976306e-16	4.434430543416433e-14	-1.8454155655757003e-13	3.173677045243907e-15	-2.9529577868922956e-14	1.9442568092487555e-13	2.019749691688254e-15	-5.249516902292264e-14	-6.270926366013055e-15	-7.479969228983029e-14	-1.2097549468893666e-14	-1.164679092957331e-12	1.4256519415443655e-15	-1.691329167550295e-14	1.3595522879445747e-15	1.9746386759370323e-14
84	2.684667148686208e-14	-2.9973213285814366e-13	2.906272766004619e-14	6.011757786813444e-16	-1.0528262780293891e-13	-1.290975609761051e-13	65.48548666961509	-1.2579324899640035e-12	3.507140307959332e-14	-1.9565889040342653e-12	-2.2491074983569858e-13	300.5263255759146	424.05729169834893	-5.834343291265215e-14	2.1104968672434762e-14	1.1506762409517296e-14	-1.2181549684988184e-13	-1.607200633648098e-12	-2.788670180237282e-12	-3.9822815139737185e-14	-2.2147516611301794e-12	-4.0141120932771615e-13	-1.6436894690231918e-14	-2.8286855862502884e-15	-2.9333450835428826e-13	-3.634157385192429e-15	247.31998580713585	-8.430605542438674e-13	1.1722356875533196e-14	-1.0159427712122378e-12	-1.882874319183927e-13	-1.8506090690150584e-14	-8.941513624917332e-14	6.370930632520391e-14	2.524869773411284e-14	-2.1032179140249568e-13	4.099080401016803e-14	-4.591320183227922e-14	5.103267708445832e-13	1.6315997396342146e-15	-8.192608259888598e-14	-1.5658122470712319e-15	1.9375532312532815e-14	-3.047980320007642e-14	-1.372318311544131e-12	-9.899193718385251e-15	1.0673667034483666e-14	7.802955653792232e-16	1.609956384145931e-13
85	2.3133401792278344e-14	-3.8821411095787883e-13	-1.2550120896813615e-13	6.530052134556191e-16	-8.950700435041729e-14	-1.5169968965661886e-13	-15.175481733631669	-1.044814277940022e-12	2.606541089793478e-14	-1.987316509584247e-12	-3.7346852260284707e-13	69.84272802044887	77.30791336031152	-4.7929940507795295e-14	1.9397223045147593e-15	3.029167890529964e-15	-7.590420722692523e-14	-1.2946371766690524e-12	-1.684197254666554e-12	-4.7964602869322474e-14	-1.4557751177057736e-12	-1.8067010327108281e-13	-2.4303552600861255e-14	-6.089473398537205e-15	-2.2491874115824089e-13	-2.2934382185428287e-15	-78.38438286352181	-9.221858352640881e-13	3.084810327774417e-14	-1.3811178992806973e-12	-2.7149262558170385e-13	-5.649017386400119e-14	-2.266891615866097e-13	1.0369577946954152e-13	7.150635410840237e-15	-2.159564729270637e-13	4.714897424213127e-14	-1.5293693189900994e-14	7.240850592637645e-13	2.6802895806837457e-15	-4.6302764535996985e-14	4.785087992794723e-15	-2.869752421986358e-13	-2.2424464456136113e-14	-1.14163600024489e-12	-5.002567911472942e-15	-1.7389117852020967e-15	9.58696133048296e-15	1.2778998082512304e-13
86	2.4824568992844968e-14	-3.3302135684905593e-13	-3.9696369584768047e-13	9.961183548963294e-15	-5.180106914680424e-14	-3.301043243380569e-13	-2.6885457697653408	-6.687956386926175e-13	3.031222802040839e-14	-1.86721595055194e-12	-6.080327900696309e-13	-26.782325063689054	-40.41897429547569	-5.095889434504287e-14	1.776596579076519e-14	3.716592871792728e-15	-7.637763600668056e-15	-8.850919426107921e-13	-1.290673480688077e-12	-9.200934786990156e-14	-1.4263469582820436e-12	-4.197750402063952e-14	-3.8019287803693155e-15	-2.8014722789500286e-15	-1.710348515200943e-13	9.8225448055187e-15	-12.280114461904603	-1.96773325996649e-12	4.602590802056315e-14	-1.970918144484844e-12	-3.945064783276772e-13	-1.1662005266076323e-13	-3.9096244094192264e-13	1.3167746313490603e-13	6.335063864524338e-15	-1.8648276296484265e-13	4.5153433976680504e-14	2.1240635642808946e-14	8.274151429705739e-13	1.8164276138623e-15	-1.2300800195625493e-14	1.9293408986969315e-14	-1.2459330339793164e-12	-1.6034988247230084e-14	-8.682877895688666e-13	2.7843594325344698e-14	-2.839887708028318e-14	1.5352243897742086e-14	6.063461643662054e-14
87	1.1341013817858927e-14	-2.378856894388603e-13	-4.811682614757801e-13	-3.892116563346577e-15	-6.344614565228786e-14	-4.97352116645798e-13	2.942815942373001e-14	8.88728108529284e-14	-1.7270389631392667e-14	-7.472311829561258e-13	-4.71547282480155	-2.3102565053997415	-3.287672719223916	2.99552014156128e-14	-1.2518520924246392e-14	-1.043906463699218e-14	6.108840939527196e-14	-5.992672225347446e-13	-8.429009561165228e-13	-1.9239679829313895e-13	-4.301897883905087e-13	-7.292743957992257e-14	-9.517094339113231e-15	-3.349263169005117e-15	-9.925679244525413e-15	1.2971179400501177e-14	-3.090921177960755e-12	-1.9504096709593158e-12	4.035846207357176e-14	-2.350483589540455e-12	-3.958275581056682e-13	-1.1349159258764532e-13	-4.18608307115221e-13	6.253189554279351e-14	-1.4310175438227598e-14	-1.2423675341844482e-13	2.0475778670421576e-14	4.2517018183775806e-14	4.043335218196807e-13	2.1766079370183275e-15	2.153975369961059e-14	3.0012132453617195e-14	-10.57409057682805	-2.743249786141923e-15	-9.255597716414426e-13	-6.335063864524338e-15	-6.112722439047736e-14	1.2634851748112e-14	-1.033649030407437e-14
88	1.920536708814794e-14	-6.633008909338525e-13	-6.349612638021328e-13	-1.6151604475472201e-15	-1.0086805355550725e-13	-6.194785472936691e-13	6.778011456868359e-14	3.998937142578108e-13	-1.3571548911818881e-14	-3.3965800684276077	-33.966053622520036	-4.8870347928396804e-14	-1.4566961747096477e-12	6.779571191785988e-14	-6.109023598328162e-15	-1.6956159412854802e-14	9.788776473200938e-14	-5.150685933176763e-13	-9.89225268394852e-13	-2.2379995600232039e-13	-3.5921953786294336e-13	-1.0837329320149744e-13	-7.816757809440271e-14	-7.961012597503649e-15	9.714251682406563e-14	2.4179107373815987e-14	-2.678422807737867e-12	-1.6154668576858417e-12	2.9630682369301736e-14	-2.593153569623633e-12	-4.959163613893252e-13	-1.0946941724992298e-13	-5.56639453182664e-13	6.213892582433116e-14	1.2873335645124026e-14	-5.000876034328989e-13	1.8785738817142167e-14	2.1652174483518005e-14	2.3024872497044644e-13	7.558649507499396e-16	3.4948051308065566e-14	3.741137380606013e-14	-89.09646482311248	-7.33028319563466e-15	-1.1191084619981772e-12	-2.0654143919299058e-15	-3.332107511933081e-14	1.0188936241418532e-14	7.868912605203767e-14
89	1.616276735414846e-14	-1.5593588688224254e-12	-7.285428473013545e-13	-9.361263549538597e-16	-9.109977839218198e-14	-5.663239942694758e-13	-5.227603554263802e-14	-1.162692050607191e-13	-1.1836290302636115e-15	-19.80428786788977	71.53942018353405	-7.904805059593706e-14	-1.564726069365328e-12	2.4600801258996757e-14	6.13162762494778e-16	-2.7250581111831547e-14	3.840857937325323e-14	-6.693908495198298e-13	-1.0651108672564289e-12	-2.887687233006267e-13	-4.1253398868907646e-13	-1.5245959307929643e-13	-2.047897412917208e-13	-8.323518966328234e-15	8.328191035971709e-14	-1.4911174622950974e-14	-2.731945489597102e-12	-1.3704577033327849e-12	-3.628380087100918e-14	-2.9346319147956922e-12	-5.832208751933294e-13	-1.3277305561768035e-13	-6.826562166165284e-13	2.0405521031811506e-15	-1.789919255372021e-14	-1.177631771019125e-12	1.4392300547568442e-15	1.3816682730803597e-14	-8.278827495010483e-14	-1.8927333279660997e-14	-7.815113880231571e-15	2.5840198304430485e-14	82.34834565968752	-2.4545675403673788e-14	-1.0265755683400051e-12	-8.238825217598797e-15	-2.2604026619617584e-15	9.691990141038759e-15	-3.229356228301835e-14
90	1.8751117482494113e-14	-17.903429700408303	-8.316134413490407e-13	5.57897059027319e-15	-3.366312869702373e-14	-3.562723381093471e-13	-1.761415349481182e-13	-4.857645277168531e-14	5.2605734678382746e-15	84.01255614475403	392.59283428018585	-1.7094798869810338e-13	-1.390059504235015e-12	1.9649349271356815e-14	2.741126377580686e-14	-1.6951650023705938e-14	4.446919838932524e-14	-8.328186469501685e-13	-9.665025135546064e-13	-2.873581407101621e-13	-5.412289867921138e-13	-2.139553316007239e-13	-3.099320286276202e-13	-6.769064029664761e-15	1.4090025918362594e-13	1.9771298993884968e-14	-3.264300911838258e-12	-1.4357433836507682e-12	-1.5926363341530254e-13	-3.2854409281681283e-12	-6.5229550071252875	-1.9586109369609655e-13	-7.378913247348255e-13	2.3169587499665143e-14	-5.3236364188719946e-14	-12.00501293864597	2.9991790256681424e-15	2.6782203989540457e-14	-1.0925188203414683e-13	-5.541183050823223e-14	5.528710879569723e-15	1.313997111632409e-14	1185.0516955444355	-6.108738193951652e-15	-6.425815606549585e-13	2.0712138088605956e-14	1.756401365394649e-14	6.487926448583267e-15	-5.080660256973696e-14
91	-3.561213377888449e-15	-129.78150557799984	-7.692843220482032e-13	2.4575600052550897e-15	2.0312732501453288e-14	-1.6475156000946893e-13	-2.8567745141776807e-13	-4.080312209217484e-14	2.533477569406835e-15	187.07212039912557	715.8563636987972	-3.1094932398725357e-13	-1.2153965922807216e-12	6.357553729393351e-15	8.316112722757793e-15	-1.987516121405178e-14	4.0373645586402104e-14	-9.95595950725565e-13	-1.055259164826295e-12	-2.8193819743848047e-13	-6.650524746733716e-13	-2.619971078134548e-13	-3.2540551230450387e-13	-7.666246957443787e-15	5.0705169854325195e-14	3.0025689161501435e-14	-2.8919673853599173e-12	-1.0678402463898724e-12	-2.9529968872918775e-13	-3.3508090332700477e-12	-44.9949783763771	-2.697178955472497e-13	-5.968348922763731e-13	-1.051851408030324e-14	-1.4741912346662292e-13	-90.30207528956397	-1.7284320932521079e-15	2.418893420325471e-14	-2.538263229992161e-13	-7.654488297131561e-14	2.6771301542357762e-14	-2.0709851286039164e-15	2389.9939612543194	5.797804395962481e-15	-2.8044792994609416e-13	7.542438538913609e-15	4.8486778716585754e-15	-2.061087661582009e-14	-7.438608426739153e-14
92	-4.951578814209755e-14	299.24564805944	-7.190987023208772e-13	1.1956616787772868e-14	5.872629574863133e-14	1.4173366850347371e-14	-2.7960952604965745e-13	1.7820597896516797e-13	3.386311511119922e-14	183.14971906774113	812.2327939467136	-4.039320862939001e-13	-9.341856051935894e-13	6.072020920913599e-15	3.23171366845181e-14	-7.693874101089985e-15	4.0367709175370694e-14	-6.691686907531541e-13	-6.284933156599053e-13	-2.705316119651183e-13	-4.78635468876877e-13	-1.603493116635478e-13	-2.962084162639966e-13	-5.539813109815974e-15	7.8944677130765e-14	1.5226814025597862e-14	-2.514614395031014e-12	-1.0606448595727954e-12	-3.9867269725422434e-13	-2.7399569046074976e-12	126.65707859419203	-3.764207597436887e-13	-5.268057912207881e-13	2.8767851425790433e-14	-1.9664955182664397e-13	183.33604316119053	1.3114293641324926e-14	3.3818477866713005e-14	1.2426278229758258e-13	-6.11115842306446e-14	5.1407664186667704e-14	-6.15391413919853e-15	2661.5899143745605	1.820357632126847e-14	3.501336324558619e-13	4.6094405070925624e-14	1.7063528539297984e-14	-8.461406382751668e-14	-5.402824717178549e-14
93	-7.594199833392992e-14	1516.260886087116	-7.983902028499777e-13	9.644841338039253e-15	2.7266438892501405e-14	1.8438407042261164e-14	-1.69201413805392e-13	6.829255812670788e-13	2.8032646184345136e-14	73.57975308353818	710.5835261999791	-3.6288569978140664e-13	-8.095757711741703e-13	1.9350659321119935e-14	2.155750585182953e-14	2.113704812435452e-15	7.843802728158389e-14	-2.9952846829506587e-13	-2.275645538902422e-13	-2.84125993227058e-13	-1.0217841996671497e-13	-4.6401271856549527e-14	-2.2574002079208696e-13	-2.593326867161049e-16	1.1467776171685988e-13	-2.832205514101337e-14	-1.9845476875659696e-12	-1.3484534825508414e-12	-4.730040980430765e-13	-2.2277619908760283e-12	518.0090926903428	-5.105033219918926e-13	-5.958416850461171e-13	1.7848547547108455e-14	-1.964648381141665e-13	1114.4370990642055	1.8942720143109613e-14	6.760387736618847e-14	2.938760916991543e-13	-3.133603059982622e-14	8.834183028064978e-14	-8.229902763278143e-16	1951.2215265774885	8.415148041406875e-15	4.4736816365091443e-13	3.639796262161331e-14	9.928419126539908e-15	-1.3900311921208652e-13	-3.6979616740941345e-14
94	-6.047562122602134e-14	2544.4283141360647	-1.0471170346114578e-12	3.705690424610034e-15	2.824211515893018e-14	-2.2982100370158926e-13	-1.1226940542611516e-13	1.1176163108369058e-12	1.2196128140540333e-14	-21.10260270857762	624.6424175689973	-2.7331297750574316e-13	-5.681885125207801e-13	3.6031874427863516e-14	-1.0470915765410709e-15	5.411951949139349e-15	1.1431461318818815e-13	-1.1701807760424453e-13	-1.1398639815520128e-13	-4.280684347407828e-13	7.922551503725117e-14	-2.059614974999216e-14	-1.2691122074984775e-13	8.370767660859518e-16	1.565723843065608e-13	-4.547275509578437e-14	-1.71947323560323e-12	-1.7361666517470694e-12	-4.0575894543772383e-13	-2.4799658470756585e-12	699.0323808803267	-5.535852410580952e-13	-8.193786123750456e-13	-7.217248792317746e-15	-1.0350634944974221e-13	1828.693133876021	-1.0558178153528778e-16	9.217660910475543e-14	2.704738461193126e-13	4.422283733152153e-15	1.1150055457623399e-13	3.128164857965953e-15	1273.977476200375	8.419600349680435e-15	5.605682156679545e-13	9.91015324644325e-15	-2.7786513450042632e-14	-1.6338784081762733e-13	-1.540550035439892e-14
95	-1.1523446079101679e-14	2267.056187295775	-4.0242171170459295	-3.628631242952246e-15	4.555175502720243e-14	-5.24523583664461e-13	-1.0305700879936434e-13	1.4831690574359263e-12	1.5670298534925192e-14	-2.385385005195669	594.6660359062262	-1.394065668387215e-13	-2.878396749742103e-13	6.235285067474446e-14	-3.095278960304816e-14	1.6262341373558206e-14	1.4388193578590458e-13	-3.20737438322301e-14	-2.025028531036189e-13	-6.538639381436634e-13	-5.1774637133984716e-15	-2.392853125012669e-14	-9.21074128136705e-14	2.9469571598761656e-15	2.4252430968940727e-13	-4.7812996064520186e-14	-1.6228540362439335e-12	-1.9346747568735484e-12	-3.3636435539199664e-13	-3.430480165353231	464.41278241798796	-1.5832985378540738	-5.541544882488626	-3.574204628351727e-15	-7.863096064010487e-14	1560.3516958199662	-6.571421498931362e-15	1.0738124185896638e-13	1.0845548966193243e-13	-8.143157670592536e-15	1.1948882329169438e-13	6.276698669527977e-15	989.0611809115021	1.718673760863749e-14	7.683275324163899e-13	-2.4926989920910402e-14	-7.109308857121542e-14	-1.6029759639052413e-13	8.725582381737152e-14
96	6.605259755321367e-15	989.9559969761029	-34.09571187899791	-4.393058324997496e-15	6.088461996777947e-14	-6.7897751186671	-3.919035904139031e-14	1.8552494302323026e-12	1.4623663605386533e-14	1.3287882077152753e-12	530.966878742832	-4.2023140180443516e-14	-6.274877789605842e-14	8.897171773960806e-14	-1.3266965361207063e-14	4.9799410525032035e-14	1.7375235783147498e-13	2.0011481760448172e-13	-9.135953918546285e-14	-2.219734173410862	1.7559173195720873e-13	3.6669210941048715e-14	-1.287535630810972e-13	1.456823807546823e-14	3.463726877439594e-13	-2.89353606056964e-14	-1.4990871725909752e-12	-1.8144409710782869e-12	-2.4264258126303313e-13	-46.64861684524159	135.84527671989756	-12.269520408733353	-40.854159855592236	5.4962022508187845e-14	-1.5551707308397622e-13	597.9389336865895	1.3827861663476036e-14	1.0452390167331445e-13	3.7991204013044536e-13	-3.090621160880167e-14	1.2782763993260358e-13	5.183241368245449e-15	542.004207866956	2.9926047358552267e-14	9.963902881862684e-13	-2.5528850670095373e-14	-1.4362985827949104	-1.6587200051077317e-13	2.0810237280900083e-13
97	-4.7809251915855845e-14	80.16136073483102	39.34844323590398	-1.2872650674620401e-14	7.06428774374892e-14	-50.036052078044825	1.0229806148134809e-14	2.1502759298922948e-12	7.69176210870381e-15	1.6422346487543684e-12	518.0269185824641	5.827529261776027e-16	7.350281480296738e-14	1.1220406209411313e-13	-3.6867624063598695e-14	2.0839656764030768e-14	1.8136009689173415e-13	2.7436447857990134e-13	-6.583845151440857e-14	-17.561770283563998	2.360947198953827e-13	5.076453396463934e-14	-1.5504438246080208	2.9066866023505595e-15	3.977112269906364e-13	-1.898943370443494e-15	-1.5213943786590223e-12	-1.7021254443049277e-12	-2.6234073468277323e-13	-101.21356465739167	122.47853280312683	25.131558951387873	97.70598956996419	9.009386709961665e-14	-3.081465388481716e-13	-24.224941196579096	3.062196312001621e-14	8.025305641400129e-14	6.258292370478074e-13	-4.7001534341226035e-14	1.0889916503543654e-13	5.738120989502113e-15	109.82790113101294	3.7343164835740195e-14	9.777545240176505e-13	-3.80898397655665e-14	-9.23163815994063	-1.5646427312873867e-13	2.6162813703550224e-13
98	-1.0928592899248714e-13	-83.95910351441057	388.65725172148575	2.3715733747000595e-14	5.95042081874667e-14	134.52231612418186	8.562131295309692e-15	1.9631856266311745e-12	9.211483332745976e-14	1.4525296132978487e-12	447.7954480508966	3.704177781414529e-15	7.327723118377362e-14	1.0013000140540626e-13	-2.3241049187988625e-14	1.6947654362434793e-14	1.5169413854149574e-13	2.76489942052649e-13	5.655025148525661e-14	33.77767516547312	3.559581649716845e-13	6.414885760546745e-14	-13.351754744470288	4.027911965690188e-16	3.164011183873538e-13	4.2377805064023485e-15	-1.8439606882260014e-12	-1.85025876368333e-12	-3.195867641635574	621.2113745319858	425.947072445148	138.8703975055809	410.17846740204317	1.2197651486399955e-13	-2.17318999631235	-42.8080322743319	4.870026654154754e-14	4.449529861955711e-14	6.015319633432293e-13	-1.1505123509887198	7.256033820063617e-14	1.041899892554615e-14	-53.902446409619145	2.826670631352125e-14	7.480690731246848e-13	5.949105818081898e-14	37.262857784083565	-1.982075172371385e-13	2.1018576767665088e-13
99	-1.1381918335216858	-8.022312297948124	927.0436414821232	-2.161652747689187e-15	7.220301905635466e-14	570.0976521283385	1.6281657541760423e-13	1.8175803335985875e-12	2.0750039789806525e-14	1.1368706604511723e-12	270.6976619425892	1.2504564650235032e-15	9.011791598589236e-14	8.557543419957287e-14	-1.506334617166328e-13	4.780586095510743e-14	1.0296179789936051e-13	3.2214573767775357e-13	2.1427703941392638e-13	199.56241459462592	2.456267694238251e-13	7.594222308987641e-14	16.777497849095337	1.028782885787936e-15	2.8485685675442565e-13	2.1738238173254693e-14	-2.295745313360787e-12	-2.1551873111054723e-12	-24.86285091870104	2226.738823402714	539.6721515600383	240.07687413949577	838.3269526952057	3.385118306772827e-13	-16.60322080244456	-3.460605304997301	1.450543537755034e-13	2.3551126772848263e-14	1.3925395541051392e-12	-7.584796130506456	4.4991417047245e-14	4.929123554621393e-15	-5.715242094617363	2.0456158903313846e-14	7.967259528496707e-13	-4.3075511737950064e-15	85.2740988269686	-1.3911233520820365	4.70642262665703e-13
100	-7.600614948511352	-3.1017462234765397e-13	1347.2112634562855	-5.3221066514139e-15	7.525084882555368e-14	782.5039913885239	-1.175409384220112e-15	1.3399384715180934e-12	-4.693600549637927e-14	5.3439954546659825e-13	73.93525179783714	1.6551199143024305e-14	1.2127996407779786e-13	5.019155613835722e-14	-2.0540929711224943e-13	1.5609279079227285e-14	3.9544831277016126e-14	2.4389995878418703e-13	2.002278377375798e-13	368.4701358021173	-3.1997255459325336e-14	4.448609432841466e-14	163.8453588319016	-1.39648361426501e-16	2.2446757391985334e-13	-4.087090563159605e-15	-2.360347164792652e-12	-2.2739799189611077e-12	55.70696333795588	4050.4025686513546	380.5532799308207	291.85189744778205	1136.645176837918	1.7418590848472243e-13	41.9066127928069	-2.276668428187835e-13	7.405893950081657e-14	1.1234600796077053e-14	6.303628284877985e-13	30.233563776968676	6.62279428670322e-15	-2.698459136803334e-15	-7.803268456988887e-13	1.1567496460838694e-14	8.183086884483837e-13	1.4437808275403014e-14	84.41091092868093	-10.54060862157417	4.784342017105622e-14
101	30.106449299236836	-4.4956714729105114e-13	1360.2204270070895	-2.1108850171955304e-14	1.0305193216901718e-13	545.4102616143203	-1.3348065868836237e-13	2.431626650962166e-12	-9.782840062169523e-14	1.4834253791064703e-12	-28.26884675636566	7.438765399146234e-15	2.505905223400926e-13	9.876873669120262e-14	-3.749915545176568e-13	7.570522329562225e-15	1.1164596810606601e-13	3.4200965395937086e-13	2.718538333606153e-13	433.6336661004336	3.731079997944393e-14	-3.72961872753666e-14	348.09871935425974	2.5531562011672224e-15	4.803478951359389e-13	-3.762071702434178e-14	-1.6162408743549375e-12	-1.9795273104214024e-12	274.00674071867275	4640.912468286669	121.89194311213053	372.23034209187006	1081.1395086228351	5.5559241868699816e-14	190.08740836542282	-3.2294258669697036e-13	1.8358506303279744e-14	5.6288407240027215e-14	1.7775989192468237e-13	69.67413524016267	7.432593529504198e-14	-5.023861753626642e-15	-6.744178480459321e-13	3.100264974762451e-14	1.0358363695490121e-12	-5.184313418434716e-14	34.96695061221796	26.911196715854963	-8.26296471976404e-14
102	68.34157558790373	-4.633959026269811e-13	1084.0977684846482	-1.1175990153316893e-13	1.4104931875436787e-13	113.05928243502576	-1.8032350819624868e-13	1.3942023200026883e-12	2.2536442863259937e-14	9.713858395175733e-13	-3.2692099973964	-4.705604657713954e-16	2.892073327464478e-13	2.361170385176258e-14	-1.2847686613075593	3.4642954029576028e-15	1.183423539112524e-14	4.419358909101675e-13	3.223599051218869e-13	452.2414914645534	-3.1289452605579735e-14	-1.43235551953984e-13	369.6504631233214	3.05655244045613e-15	2.174027881454674e-13	-6.054182969003969e-14	-6.369933429628864e-13	-9.371629436493452e-13	502.47567330883896	3683.4257158460905	-40.085426248823275	479.77469137920724	814.2738441245924	1.8761770200847363e-14	255.3833485307712	-3.537075802202748e-13	-1.509038716607122e-14	3.1278892643648855e-15	-1.418528248306667e-14	69.15905455991326	4.342142184228055e-15	-1.588447846550001e-14	-4.4982652278842376e-13	3.5264907246867324e-14	1.3067449436146253e-12	-3.5581934428294995e-13	-10.863301475642912	108.65691447048812	-1.4630096620033077e-13
103	59.195185817596936	-3.138594211719034e-13	821.789342993712	-2.706565049202792e-13	8.113889095025933e-14	-48.478902469392736	-2.0774607398536534e-13	5.482497632116419e-13	-6.770248457827278e-14	4.0175814688780215e-13	-3.1889989078457697e-13	-5.7235279069756695e-15	1.335674216188215e-13	-1.9016779011259334e-15	-10.374629654484737	2.22948195181063e-14	-1.8281634418244044e-14	3.17396837176123e-13	2.4124387149463137e-13	497.2534677983844	-3.7079873590321893e-13	-2.2806435403438707e-13	205.9874553309858	1.1437494767338242e-14	9.517162836163594e-14	-6.93305863305174e-14	3.968390312160208e-13	-1.4607327058875086e-13	492.5433525206727	2381.4522643433597	-4.855074970465413	441.8793997175437	548.8121330599641	-5.870550403980256e-14	218.61983406012135	-2.3538748785039014e-13	-3.825549738457986e-14	-1.1419385859648662e-14	-3.9953324853027824e-13	28.863552183641286	-4.708786916512041e-15	-2.105686644043998e-14	-3.6841526687410594e-13	2.048995078149267e-14	5.778511630919136e-13	-8.863906466856646e-13	-10.561411567925187	200.04015195505667	-1.6160103817804678e-13
104	54.690235316998255	-1.5352232481567028e-13	569.8062859148218	-1.19621027354008	6.254778543145572e-14	-7.084795543444597	-2.1735849338623302e-13	4.590199971050119e-13	-3.0509773513653773e-13	4.461776849156146e-13	-2.2874955286151304e-13	6.76765127800103e-16	2.685221368309844e-13	5.896540040016227e-15	18.71896057001835	5.020833791569597e-16	1.2885322628937458e-14	2.2574983870263895e-13	3.7206684462892955e-14	551.5525576319425	-1.244443451457434e-12	-1.4354523282478728	33.05688648384571	4.546591609341224e-15	5.729504274619795e-14	-5.505705146290166e-14	1.7975936648946333e-12	1.217089268556929e-12	255.92464029800954	1634.2050775497082	-1.4609530380661744e-13	229.20876589318183	393.2888829228181	-1.2026981809779605e-13	199.72162039827128	-1.3664853310587638e-13	-5.530564759372892e-14	1.1709642110559662e-14	-6.741534494315328e-13	-7.755287835669084	5.5470338405416846e-15	-4.971276889143291e-15	-2.4558430125260036e-13	2.2738509161829248e-14	4.964757539672854e-13	-4.0073044163591955	36.33068494738606	201.22749608525578	-1.6645114307158792e-13
105	92.11665284100911	-6.850823821403674e-14	310.02296377765657	-10.425043338316865	4.6872856210521653e-14	-12.807568229708815	-3.170162218996088e-13	6.670062103327731e-13	-7.437875508300275e-13	4.1348158829996603e-13	-2.0307069365112383e-13	-2.2964064240585356e-15	3.0277659842325456e-13	9.981447259695528e-15	74.95717564353228	-1.2530679150685732e-14	3.1421081104026294e-14	-1.2740611193871664e-13	8.746982001887896e-14	504.8403523066931	-7.568133182001061	-10.239612051380341	-17.93252043060502	3.226838961701014e-15	7.298132392620771e-14	-5.571414331027344e-14	7.204446693605e-13	6.80786475465134e-13	47.40451916094424	1596.6247716483117	-1.207189732353292e-13	32.121119617126226	233.42778481246125	-2.171342154920618e-13	281.99212730746086	-5.46173788857781e-14	-1.03247127357222e-13	2.3594950614861425e-14	-1.261492823939657e-12	-1.0177245516203854	1.980311087920175e-14	-3.5348170406159503e-15	-1.0277731251038424e-13	2.2820876864890127e-14	4.756791361832324e-13	-34.261683529936505	84.92363155999425	111.44684098039289	-4.0468725200392757e-13
106	175.07298035375686	-5.310005505849859e-15	70.91214808698037	17.42811649373812	-7.471494146022558e-16	30.170693990856975	-1.4684306327307448e-13	5.591195601336634e-13	-10.98701465084942	7.030771280793431e-14	-1.57346629299158e-13	-2.707368747927045e-14	1.9245479246244586e-13	1.4171426100587102e-14	295.6831875854656	-2.825366333351473e-14	3.1366283463736317e-14	-6.019481431050499	3.689433791324007e-14	437.50765855055425	-63.080897769226716	37.07372299035334	-2.0028654121147	2.223171661045987e-15	8.117357114956005e-15	-5.937476124872308e-14	7.008170679026333e-13	5.198024244682271e-13	-23.600792418291547	1535.5284754035006	-9.917870580784087e-14	-19.910641496643095	97.55576528654811	-2.571397750540785e-13	482.9667747413754	-1.6417943839631632e-14	-1.0425538074945208e-13	3.1935579573561454e-14	-1.6392604497467542e-12	-1.4646610117257964e-14	2.9080822297516945e-14	-7.415331916057383e-16	-1.2124662884662147e-13	1.5145953614400426e-14	2.048778741631872e-13	63.6868044902593	84.76137819565444	27.527700204116197	-9.093764301993025e-13
107	226.38428136371465	-2.2623776602472095e-14	-31.22762984102886	117.26835982516928	-1.4844951888713816e-14	147.5022906782491	-4.1364090102293414e-13	8.107442737724788e-13	-80.54073193413319	6.4572169376707345e-15	-2.1463904632509204e-13	-1.0170541929352442e-14	2.300587598174412e-13	3.307622670472261e-14	610.4077777808193	1.4428675335354682e-14	6.286784860193852e-14	-44.126039304338995	-6.445481109708653e-14	417.5594620672055	139.7804534091807	73.46466889625532	-3.011274177740273e-13	2.562003736839042e-15	1.197739422638282e-13	3.55429053798072e-14	7.341331199049374e-14	3.1191615985311994e-13	-2.7217323648928216	1433.0430289550188	-1.1550771764375188e-13	-2.2005495716155496	56.194790173093146	-1.905663002435147e-13	646.4746088146666	-4.888508906444356e-14	-5.696113567967705e-14	4.770130306177287e-14	-7.252833009981054e-13	-1.906033171911481e-14	5.27705271653798e-14	-8.487259024686914e-15	-4.030480605078782e-13	1.1048089036027558e-14	1.1222237078486626e-13	378.360656052544	35.89912344891506	-11.007079639397357	-8.25926445617703
108	187.75670206549404	-1.3688678867938717e-14	-3.749995036522734	245.88051658710228	8.651801782854527e-15	210.94001819987298	-1.016882550743211e-12	8.120579901175558e-13	305.15165642011647	8.100552505267073e-14	-1.5508919484271194e-13	3.5969656273784264e-15	2.880163973641455e-13	2.7444085279105546e-14	732.6949615038022	-1.9664589865062463e-14	4.2304463274369746e-14	167.18415218761697	-2.7978670508659503e-13	422.0868132082837	661.3916665763531	130.75751248859777	-2.9107036662319232	3.414806284070713e-15	1.2207589980300987e-13	-6.967280936705886e-14	6.008122876674209e-13	6.615498780030864e-13	-1.2116488903318891e-13	1488.9828823939738	-1.1365144757892875e-13	-1.7395907622138142e-13	76.77470458367686	-1.5539081018780804e-13	681.6196370078403	-2.8572859588203874e-14	-3.870694467601182e-14	3.1494215975507066e-14	-4.010200911701464e-13	-2.488126813979345e-14	3.898499632227231e-14	-2.002408700149222e-15	-3.817934257804014e-13	1.0715050669077661e-14	2.0100094111267097e-13	766.2713970665536	-9.401348688905523	-1.3476544662501675	-74.34352191436462
109	145.71157387055615	3.8355494159222307e-14	-3.7122855489424345e-13	264.2494618690188	5.607529579208696e-14	146.58220371115254	-2.2555259085564496	1.4796952009863554e-12	723.7144319311259	8.03466918818468e-13	-1.0286955520487238e-13	4.536302781568028e-15	4.0054974475765745e-13	5.4539206627051925e-14	584.7808154996907	-8.282743243056206e-14	8.51236818822135e-14	396.5031196218404	-1.2016848527391608e-13	344.4415112936823	1196.7144617680485	237.9219249614087	-23.912040716556334	3.3363914316245016e-15	2.9408614932026586e-13	-5.194645948753066e-14	7.846136194340737e-13	5.95086733389372e-13	-9.96081823136136e-14	1549.102863564796	-7.203378139619341e-15	-1.2232776916528023e-13	25.53046386272063	-5.756261791130768e-13	577.0142592268701	2.6549913367498704e-14	-2.2327994922831857e-13	5.448448033785607e-14	-1.6311430926317982e-12	-2.0675035519659614e-14	6.71399240117333e-14	8.335912651378194e-16	-4.745270157961356e-13	2.774647121601823e-14	6.225651242745341e-13	808.1192456438764	-2.544658453747711	-2.841782793088347e-14	120.20133244114881
110	139.52688860098868	1.9328383509533298e-14	-3.6578395268443135e-13	152.55880688811686	3.5649100780751986e-14	65.82700817109604	-33.67436871390458	6.661884982536335e-13	726.3211059807711	3.3215589661772615e-13	-1.2692172363090334e-13	9.391659115636944e-15	3.9310548532426336e-13	2.149483105074787e-14	347.31792619243186	-1.7156433371939626e-13	2.6254919403937627e-14	397.93124423414537	-9.155763265511114e-13	242.02009916795785	1409.8422989930637	373.68529196440096	66.97362552682212	1.6016750907571074e-15	1.9117983403169892e-13	-3.1363978823395994e-14	1.2595566406494108e-12	8.478713304143253e-13	-1.1930017099882108e-13	1569.500441125603	-2.214829291120589e-14	-1.4463703014483794e-13	24.852384750682447	-1.3643672524242582e-12	426.373285394212	1.841257794618698e-14	-5.529541352792047e-13	1.7733986230377218e-14	-6.049619303077802e-12	-1.867606326658131e-14	3.378100427207721e-14	-1.7526905733668086e-15	-5.360864565744002e-13	1.7091155682944186e-14	3.2423078789078733e-13	458.5607961084639	-9.48298160157215	-5.2316106317100064e-14	797.235529833441
111	134.49430623738945	-5.511140244534241e-13	-1.992495400319528e-12	31.67746419538688	-2.9145129611632253e-13	46.62162658808681	-63.3389607421886	-8.27497604857079e-12	312.084888057361	-6.97672379736667e-12	-5.191354915211979e-13	7.718511633892239e-14	-1.1963329498708392e-13	-3.573416341463807e-13	283.3311152905086	-3.026056073075932	-6.89236614083101e-13	163.55508585205544	-10.78376346042127	159.8042328197433	1334.5856093325676	517.6382802970074	252.1246194516971	-3.3160135591416647e-15	-1.3828677705939573e-12	-6.32307973475467e-14	5.066444607464969e-12	4.142484470272992e-12	-5.605778052550053e-13	1547.4333237647013	-4.223498443295207e-13	-6.880142699491637e-13	77.91480298272919	-15.020241962724016	378.87324340009	-3.4726360604567406e-13	-6.052112146152528	-3.9569594387744044e-13	-67.56357923159587	-5.6737933403249804e-14	-4.786793069891089e-13	-6.296086099635456e-14	-8.914971017901873e-13	-1.45941585009429e-13	-3.303485334468617e-12	96.26788894230113	35.24314997123928	-2.550981990626967e-13	1656.4884076077892
112	137.34566287405403	-7.131499618203973e-13	-2.473162491710156e-12	-13.82953476278692	-4.012220183340822e-13	115.96876834550652	624.1585242569217	-1.0584186198147019e-11	-79.67792282370046	-8.814265684084079e-12	-6.074359524374724e-13	1.0405775070516015e-13	-3.3949878041658365e-13	-4.4129029194028235e-13	249.92049608747817	-23.804124558403927	-8.566801652526906e-13	-109.14515044961692	-92.05576272295579	143.71064776964818	1246.0622584095306	560.6830612638443	331.76002165722593	-1.5643327821344967e-14	-1.8131630444420243e-12	-5.3021606314282695e-14	5.881110166128074e-12	5.066212174140739e-12	-6.785409138307507e-13	1602.338847141217	-5.688239368246426e-13	-8.40272281917331e-13	69.12466180277222	-132.44505176239957	383.7811622852785	-4.866401483439867e-13	-53.36773029922724	-4.891265912721446e-13	-588.3153066797481	-6.618818603738431e-14	-6.070884726090711e-13	-4.8514723372600824e-14	-8.458264651375042e-13	-1.9256193326538782e-13	-4.494735346555557e-12	-41.91242302678472	83.21071960659283	-3.1582243247354144e-13	2382.8689091171314
113	95.86667655212393	-5.848545298444745e-13	-1.7213914954986312e-12	-1.7364490754456028	-2.864454888651762e-13	127.09146082314737	1287.3377781275651	-7.657464579591124e-12	-11.659015220847586	-6.521469511226648e-12	-4.383500703236918e-13	6.564834365921504e-14	-3.0080160013780313e-13	-3.300140937444231e-13	132.3839595356383	87.33106423085263	-6.669967634479106e-13	151.59187336265606	248.54709776493084	223.05545021706448	1206.1416864759838	553.9034987554385	220.87977700676473	-2.0641186560605487e-14	-1.3614660955317024e-12	-6.133876433056945e-14	3.682071728351047e-12	3.25612830043601e-12	-4.768109357787218e-13	1713.1530278268442	-4.469638027302746e-13	-5.878083509796058e-13	79.61659733560707	319.42151996817023	314.6120989938327	-4.5260156662210893e-13	128.69193314210753	-3.7511353634817733e-13	1477.9393337444287	-4.6154339989992793e-14	-4.739683367291166e-13	-3.0137129759753273e-14	-6.784130526700741e-13	-1.4547620463309125e-13	-3.2676001864307172e-12	-5.27136326474559	74.76191056369233	-2.1923154522839496e-13	2822.1596845867966
114	64.27070531850123	-4.016872524406769e-14	1.7378135491612847e-13	-2.741857012784552e-14	6.223043003499507e-14	161.17447820542316	1199.0705429896113	5.818481943040653e-13	-6.989073701385273e-14	5.608001352643068e-13	3.116147728315251e-14	-2.1142513618164697e-14	1.4961947704776691e-13	1.8998056484160254e-14	22.562178719531396	210.99482664883527	-1.181185968800683e-14	723.39722276877	917.6595567871966	236.10250798211564	1238.427430539626	494.5123072451453	37.31729543985207	-2.7136276659039164e-14	1.0938248307683797e-13	-1.4133270389491437e-13	-1.4918840227748564e-13	1.3805580500557359e-14	5.320965033907862e-15	1554.7645687753227	2.073930858524974e-14	3.187497395420948e-14	98.5522651805763	1463.045581111962	184.31805834337052	-1.0253449046684925e-13	589.551868597964	-8.639190476967545e-16	6216.245403310705	6.040012820087967e-15	-3.1199607307854284e-14	-1.0121777024070945e-15	-1.4449658265115723e-13	1.0220245101521716e-14	4.64126423669097e-13	-6.623025464248195e-14	74.92527321003323	3.213196632503821e-15	2507.569481743481
115	30.872884867354287	-1.2736512787024978e-13	1.1278039342181954e-15	-8.554996185896932e-14	5.64574094415778e-15	174.48003741102391	390.62218279851066	-7.02936880368726e-13	-2.038024704724963e-13	-4.6003675019633e-13	-3.893646330804673e-14	-2.0921239605056243e-14	5.693566155529614e-14	-4.068826110084826e-14	-11.842281664395218	213.21769774028888	-6.464888607311354e-14	1018.4286960273708	1377.9791900148246	184.06514402366912	1317.5194352242513	446.2926870974986	-17.974013630970717	-2.320608715186611e-14	-8.211289403353082e-14	-1.771750787356618e-13	5.71777757959774e-13	6.265032480233741e-13	-4.633471555594732e-14	1320.2055394643896	-2.5987552584022765e-14	-3.288247994372858e-14	107.21610689620043	2066.575736734592	47.9101398505386	-1.2840434228599916e-13	832.7985346409092	-2.2782589867781267e-14	9295.089865678025	8.399450800698806e-16	-6.292704146962676e-14	-4.748646313357738e-15	-1.5115198438787674e-13	-7.875990633741223e-15	-6.154825292670539e-14	-2.490091537707242e-13	82.74073857648894	-1.2602886457942844e-14	1454.827539099513
116	-7.985765465146048	-8.031553143201939e-14	2.9469485977448705e-14	-8.684638269882981e-14	-1.943782181770619e-14	166.38715846987054	197.2474031511266	-6.36306289007313e-13	-2.1907822599733362e-13	-2.3668659149138983e-13	-2.5109420398375802e-14	-2.0089328658185128e-14	-1.813473107756665e-13	-5.346437374511404e-15	-1.473597533692494	93.243456759901	-7.920199771662672e-14	702.7039412834978	1281.9269685098952	27.478241248578833	1319.6425410290608	419.237565894855	-2.2424310295317085	-1.14971442820289e-14	1.1616186447471356e-14	2.0733909091201633e-14	3.304955281169396e-13	7.388849886120838e-13	-2.6393968416173463e-14	1208.9137970354795	1.5107709427948042e-14	-1.6554095997445883e-14	47.4693961686769	1483.0931558634084	-18.085823043850628	-4.011518338303436e-14	597.6970031821359	-2.3092995667673893e-14	7345.230041049989	3.5503162820378142e-15	-5.126611788613741e-14	-5.791904552366806e-15	-7.575317123087598e-14	-1.1224954128151005e-15	-2.355613561965602e-13	-2.8619117929548666e-13	90.5595127905542	-1.0250355263243554e-14	320.8386494664769
117	-1.2303246924055955	-1.9566068274291102e-14	5.519412404983016e-14	-7.532586379836472e-14	-4.6638696189813753e-14	228.13556591327435	758.6278928012248	-6.864781807841287e-13	-2.3218673484870214e-13	-3.85178721251941e-13	-8.007419349124227e-15	-6.72578245596697e-15	5.0949932647620446e-14	4.8227060733961375e-15	-2.2500607489745303e-13	-23.068354227132915	-1.929706894134259e-13	237.5861217699922	886.6266638175395	31.29697374288027	1246.498669012059	388.91000130977045	-6.764665948222736e-14	-2.244334395564227e-15	-3.890723789989207e-14	1.845797472307018e-13	3.7943164748390315e-13	9.561744141392012e-13	-2.1869966563233036e-15	1249.6723752041735	1.2884066849680815e-14	-1.6558163009811154e-15	-11.74388942472218	333.2276187369918	-2.460649384811295	-2.6442144674928407e-15	134.31742579125324	-1.876727279722648e-13	2949.680074804816	4.0180940551382335e-15	-1.4201359311595505e-13	-4.383765736876055e-15	3.4762253058957355e-15	-1.009098545940019e-14	-3.8893081842817157e-13	-2.4207131586301006e-13	31.239219451339146	3.4568178082930314e-16	-134.0586091071716
118	-8.176140605741688e-14	8.874318018511742e-14	5.1948505480154774e-14	-4.716067582156819e-14	-4.1435403380341106e-14	222.2271782692644	859.7536177942433	-2.7147766468428717e-12	-1.7115494968172985e-13	-2.2602550041159346	4.5170379861535806e-15	1.9582992753818165e-14	4.214577844103e-14	-1.615036296643438e-13	-1.7503610671701843e-13	-3.599112240452613	-4.764790675697155e-13	267.81739225791114	835.5637190467748	212.03468674843594	1253.0741203872014	377.8857952377554	-8.120702054248704e-14	1.4936352640291244e-15	-4.320172896941796e-13	1.2523237945079167e-13	-1.2955075458556597e-14	3.994164610594103e-13	1.366470490031185e-14	1394.5317405666035	9.65945404211658e-15	9.951051693597177e-16	-1.832275322412223	-127.94222955393103	-2.323677953851603e-13	4.8266903184922206e-14	-51.56407918434113	-3.691416352825435e-13	948.4933928748347	4.4369535181047836e-15	-3.4832648048423616e-13	3.718111758208969e-15	1.4734491832873025e-13	-5.889541924704193e-14	-5.925659277742822e-13	-1.5476360552998898e-13	24.110515816957047	-7.269820278470948e-16	-17.864684393519894
119	-7.020223270170815e-14	-2.4251700333736857e-13	3.858769915995111e-14	-2.486910991335411e-14	-6.904484838764203e-14	158.52161227498203	532.3150515348246	-10.552747562781793	-6.991539595198323e-14	-29.215723641957027	-1.1199884207718337e-13	1.5988381712545947e-14	-1.94040270854836e-13	-3.6463381585775124e-13	-1.2828207505110213e-13	-1.2237625936884932e-13	-4.657081084042814	454.61945455835485	883.5580004535002	372.0501625038287	1316.0029603804924	391.571412446397	-1.0526638115880606e-13	-4.771447447374883e-15	-1.0364393719157032e-12	9.031512862628363e-14	-4.626089856800668e-13	-1.4663517472522436e-13	2.902391266484079e-14	1477.3278419675476	-1.1618172861931867e-13	9.53638767496533e-15	-5.692378873323332e-14	-17.390316799460134	-1.6827510536099008e-13	-2.0611116355496361e-13	-7.0090250218356225	-3.418495689350539	686.3786326750771	4.399108897779515e-15	-3.1707786104121825	3.1666445030289574e-15	-2.34958125506368e-13	-9.66026459054587e-14	-9.689994593638197e-13	-9.596254096982134e-14	81.42897039484524	1.154631945610163e-15	-1.172928306894235e-12
120	-6.016621612522385e-14	-2.8084133133867603e-14	-3.7405896717697166e-14	-1.8375475377240637e-14	-9.805528283080212e-14	67.07018176642487	183.24657827862504	-137.46200971703118	-2.3077112914121096e-14	-50.74007063544885	-7.84270677535259e-14	3.4490548092519515e-14	-5.447552149447742e-13	-3.468984924250096	-1.2048848066085945e-13	-5.423094135998312e-14	-45.8393106636923	296.81930959706466	983.3926450703412	432.66476635920066	1363.9890693507602	395.9783535367608	-6.630206238361194e-14	-7.281307804625489e-15	-9.77178851901466	7.183875031550512e-14	-2.6418125042601307e-13	-3.3654598673720783e-13	1.1235228685705375e-14	1510.7069564053238	-7.004257214215622e-14	-1.854529098126428e-14	-1.0453038035266124e-13	-1.4911001239792244e-12	-1.6364356313898055e-13	7.53193565785803e-15	-6.124576513610584e-13	-34.35489997578773	375.3664216402779	1.1527482767251948e-15	-31.422851584471182	6.52976673017968e-16	6.183525556772417e-14	-0.8794609667112911	-2.5895239575399915	-5.2205026933762245e-14	75.90281244140694	-4.145555649687744e-15	-8.164575556623378e-13
121	-5.080068756403379e-14	1.185109708168947e-13	-3.285209864784905e-13	-1.9939491360517207e-14	-2.787913145128588e-13	109.87988728595136	212.2690064195761	-125.30677087243687	-2.881625244049188e-14	84.71041650844933	1.2886007599441086e-14	3.333003681675324e-14	-4.672923532038206	-34.85543956852588	-8.954733555637291e-14	-6.361846211216067e-14	98.96864238969742	109.14909214433693	1134.0101213117741	396.68807013730583	1335.659502783364	365.2592798436953	-1.0566480566841447e-13	-9.776869402612927e-15	-98.01810096762867	4.660643479260397e-14	-8.628792624722454e-13	-8.375666341577942e-13	-6.81123252629416e-14	1465.080886281694	-9.793023290323413e-15	-1.0306484314949956e-13	-3.102108116225955e-13	-8.120318898873239e-13	-1.7190659064770745e-13	1.244245494981886e-13	-3.2586304584426493e-13	69.52425511088293	-96.07505509638298	-1.5634965473113214e-14	65.49140207327146	-7.402571664761342e-15	8.48084812887955e-14	-8.799950575855444	-27.30802519713678	-5.311969087960253e-14	71.76372197795183	-8.859522655633447e-15	-7.274334234089835e-13
122	-5.532380109585233e-14	1.4376526247678716e-13	-1.4515757918715511e-13	-1.063622198028551e-14	-2.3744998104917783	234.83998475857015	137.94014391967806	1628.5715265134922	-1.7306008097581154e-14	1496.0203385123486	3.298635286655951e-14	5.4821328853232374e-15	-50.67012757616566	75.54620400259768	-7.150578329964936e-14	-7.388674077024907e-14	458.2201998936723	378.0600426362931	1273.6324810313658	404.9567564693443	1280.6761712189852	365.29313934777576	-7.016301278904358e-14	-9.127146339487178e-15	206.3991772845877	3.436767794087712e-14	-1.7759924350923222e-12	-1.5089240339935308e-12	-4.971082100656323e-14	1137.4708892831395	5.738979699919938e-14	-4.4692341801099834e-14	-1.359947287601665e-13	-4.702326003587695e-13	-1.4191881032251596e-13	1.20028066320673e-13	-1.8308020944741098e-13	388.2279943092901	-15.748724639883843	-6.2108558798670454e-15	318.9100334359382	-3.8694162127498874e-15	1.748364378152118e-14	19.488416322261966	22.16115654929211	-2.9262168238351603e-14	74.79996983385453	-2.6914660160678896e-14	-5.875776871625101e-13
123	-5.087509962009944e-14	2.1501189860256514e-13	-1.866441876801969e-14	-5.131365198504521e-14	-25.353047095467723	312.56162148248	140.88608267401284	5718.081964098424	-1.4886509619977482e-13	5129.339349554427	6.174232790273241e-14	-1.0123264694383507e-14	64.42719597435153	382.95271958794297	-1.575338545701488e-13	-8.243368855272842e-14	856.7275363211478	937.0524282098141	1304.818739952062	405.4297457653244	1253.123225895908	387.82006321379527	-1.757687968323957e-13	-1.1144313121568013e-14	992.7317949645594	3.2978577381076955e-14	-2.5829096074184232e-12	-1.8037645641617887e-12	-2.2716247620461443e-14	858.0810592850737	8.055161793226874e-14	-9.331567224162696e-15	-6.716364111542129e-15	-4.3868096102270854e-13	-1.6630056372254107e-13	1.4255880109640272e-13	-1.5826220832278046e-13	581.5715584744274	-2.811319871557141e-12	-1.544437243047962e-15	598.9638573904859	-5.069111725633677e-16	4.7325068742438135e-14	94.99655376804364	88.1347345565322	-1.6919182421834123e-13	84.23943183804317	-1.1283062459208507e-14	-3.8746441074166153e-13
124	-2.836772519258708e-14	5.817694226961485e-14	1.0861885512704691e-13	1.4532790851905647e-15	41.59608560749616	308.8491927903992	218.86400749608325	9093.261480099718	-1.9891543425263476e-14	8129.974008102644	3.5881038214877806e-16	-4.321530280156479e-14	518.7538114126637	558.8604523773714	-6.136639325799302e-14	-9.05283274793142e-14	874.0196985968579	1464.7858410174083	1163.434048618346	409.5461679587505	1223.3999521358535	385.5915343770264	-1.7525998933344589	-1.3907270079907973e-14	1748.132533928927	1.5943699873625902e-14	-3.924610650744532e-12	-2.6889647321121532e-12	1.759004253308423e-14	782.9942885458748	6.651063590196568e-14	4.879799791895144e-14	8.205969465774928e-14	-4.09439798546468e-13	-8.465596118998839e-14	3.479501748138073e-14	-1.575525414217008e-13	440.7239666940239	-3.141581596408843e-12	3.4832462535578883e-15	609.65867809966	9.535520759171679e-16	-9.638037297703245e-14	129.0882570449196	923.1409169997468	-8.366229731273006e-15	38.54027981955573	-4.4334715847113585e-15	-7.598708865786384e-13
125	-1.7050485559291462e-15	4.335634964443619e-14	8.88971843866824e-14	2.562269162909197e-14	259.67424203238045	279.5557430017878	294.38597907671743	9093.374598926714	6.690974538207772e-14	7971.392056190978	5.723522198888138e-14	-3.2537640105809984e-14	1237.8866191308532	413.72085129372397	7.753751939281851e-15	-3.4892511616396656e-14	482.1508083542253	1872.8377469719844	1172.4946600500296	402.61318238610124	1191.5094975950892	357.964127326978	-18.470904912561142	-5.410710440101529e-15	2008.6765171549694	2.0694846150944135e-14	-4.976133529797055e-12	-3.951608192336149e-12	2.226154136780525e-16	929.0579763190501	1.076506493201733e-13	3.55857445767214e-14	5.260208150236341e-14	-2.693430811146881e-13	-1.0367941866365807e-14	1.3972827465192394e-14	-9.481471591859095e-14	115.7740224174302	-3.1289233415018573e-12	-1.902277250316605e-15	333.45323012257114	5.7129679450447866e-15	7.386402258187884e-14	123.16626519382525	2851.3635280964345	7.495266903563982e-14	-9.072668803695247	-8.012556627901413e-15	-1.6067455849101897e-13
126	-1.8435981105060824e-15	-3.2710880562351745e-14	1.3249921011841867e-13	1.0127631381344115e-14	541.9246330349656	338.5610465981602	314.5688405358686	6604.6649764802905	2.928933873499539e-14	5442.310657418734	2.1915060454721665e-14	-1.1815056217023748e-14	1790.7725809290614	101.46307000440024	-1.91375050625232e-14	-4.535497941226268e-14	117.9425018445667	2087.5995550210505	1458.630270314526	404.53459200722233	1152.3891418195997	345.2352938698433	39.704026262955914	-2.3521016611126423e-14	1491.2495880018405	-3.6796294374799336e-16	-5.21423384332705e-12	-4.837924976369173e-12	-1.148638453703446e-14	1081.1123836658915	1.0595352073569231e-13	2.622238330501546e-14	6.102356552092881e-14	-8.01192873827309e-15	-2.564072918568742e-14	-2.995718497602955e-14	-1.4964643349112834e-15	-38.63732659533218	-1.3286783841111941e-12	-3.483759981435607e-15	77.37916592224094	4.660516117557379e-15	1.1682856909824168e-14	119.38589744852214	5093.823917728379	2.8639301727055475e-14	-1.5601121780821237	-6.650492781443547e-15	-2.1774926905855097e-14
127	-5.390771376847577e-15	3.2438604787160895e-14	2.2765793820223634e-13	-3.432273031913145e-15	710.9647392404718	438.31869520848113	318.5380600755321	4236.574184559894	5.359209220360242e-15	3388.992950952753	1.8305722547621513e-14	-5.160139667744291e-15	1930.6568010878525	-35.47059794689666	-4.1636502871584986e-14	-1.4389985918074942e-13	-44.3656248936702	2051.0835301796205	1820.182345463964	413.30778369922893	1162.2856493076733	354.05275184921663	180.9802829357678	-6.179972272284863e-14	772.1498603815703	7.237608827027052e-15	-5.907594778974227e-12	-5.496805524319634e-12	3.750441830846853e-15	1078.5202688761324	8.993708377293541e-14	3.96464352350538e-14	1.485185011249407e-13	-2.2038904548798906e-14	-3.872731898093996e-14	1.8795933104715643e-14	-1.5210298031084678e-14	-5.871090374645957	-8.374211920875247e-13	-6.278325474474086e-16	-30.256566613435453	5.582911846335063e-15	3.964472280879474e-14	164.71698319711967	6305.453404931457	-3.971915627018863e-15	-1.3585179824841014e-13	1.097436908557494e-15	6.047924229404833e-14
128	-7.010535753743379e-15	1.1561971032109454e-13	3.0018261512602756e-13	-1.456658273008447e-14	629.1503871090945	427.5825558127555	360.5403482550783	3281.1107321685568	-2.4019632327108763e-16	3257.9116278850156	3.3117182232751837e-14	-1.6681200836524755e-14	1643.468541760165	-5.348952086056428	-4.9386144987845084e-14	-2.3275594533721433e-13	-6.6500485394215385	1921.9853746410517	2229.533535177322	427.63143013696964	1344.4562885748971	403.12839198402304	370.85772630844554	-9.9308079611713e-14	174.71731015239246	3.579207231938748e-14	-7.378720542313235e-12	-5.844212289200565e-12	1.9891315101762266e-14	1202.6052333931823	6.527106761390605e-14	5.125318906788149e-14	2.238380860270222e-13	-2.2966904014131633e-14	-2.5948737588817363e-14	7.15069249171554e-14	-6.279756063911344e-15	-1.2369367170060214e-13	-5.727266704307955e-13	7.600946436098225e-15	-4.481554450479865	4.11500935440305e-15	1.5561799207151026e-13	186.44235808514017	6070.8937971430105	-3.2197723493386185e-14	-1.4813080781988907e-13	5.567097768210361e-15	6.357662183056425e-14
129	-6.127284127092763e-15	1.3657820946750421e-13	2.5499602429590597e-13	-1.0618869394193682e-14	275.4968255247251	239.16421598693438	374.90031407000623	2047.3914632227381	-1.2826301003875125e-14	2534.034264405892	7.194256615746075e-14	-3.6293447538935224e-14	727.456365305974	-1.4586668776592324e-13	-3.170111987825822e-14	-5.099704279378855	-2.655675165635989e-13	1497.1471598070816	2071.4462189895116	359.9384296863352	1248.2060448806683	384.6640562971762	326.32980795320367	-2.0829778042533365	-72.84755049724723	5.696146746226475e-14	-7.022117591774138e-12	-4.682855074862313e-12	4.6285511841436936e-14	1142.731335256518	2.976584988201703e-14	5.3010480894930854e-14	1.9829987409337728e-13	6.563617116255687e-14	6.710427700510715e-16	9.440491804457861e-14	2.0980937281735435e-14	-1.3356810658932512e-13	-3.182464289241189e-13	1.5981960114074464e-14	-2.0829778042535207	4.598235531270768e-15	3.3385439514321424e-13	86.25656271345298	3402.64224798178	-2.896534768678087e-14	-1.027097287540266e-13	4.574347184956854e-15	1.6798444954395195e-14
130	6.798737165935069e-15	1.3581595145872044e-13	1.6596047586749136e-13	-1.2924822594646489e-15	44.02685727428516	172.6377370137403	318.4233865072644	1647.2526543190218	-1.802111730336542e-14	2091.19654876357	7.085232143919132e-14	-7.04636292188219e-14	142.9481895329951	-1.6804425603104972e-13	-1.3518121212536148e-14	-29.196781328680718	-2.9980108655550854e-13	1422.155507860679	2019.435844698198	330.8133572940469	1301.2294826269529	411.1033260340783	168.48206121788814	-11.925445894813253	-6.563389814044716	3.083501748708117e-14	-5.833672506791526	-6.420314494273223e-12	7.57594501271592e-14	1173.1490914422343	2.1403045003262145e-14	6.507934722398524e-14	1.3333544494159392e-13	-2.7212351195597984e-14	4.3231456689275274e-14	9.92015381579617e-14	-1.5270022464424172e-14	-1.7946732360715534e-13	-6.731634387302938e-13	1.7989494498448077e-14	-11.92544589481347	3.846445619884189e-15	2.634423955761031e-13	17.97830986405189	1302.6356523235024	-1.7695071343639985e-16	-1.0399633168333513e-13	1.2812030785049609e-14	-4.3568804662310474e-14
131	8.560306491077378e-15	8.948317665253338e-14	1.3042489110994166e-13	1.7143670088222082e-15	-26.814561267110427	253.8839366343166	182.4822015876987	1290.4193100419407	-2.9556020584406636e-14	1454.765610382912	-8.322505780791622e-15	-9.019431873748416e-14	-75.1620403404274	-1.0483887394323125e-13	-3.484228044613084e-14	125.04852195711064	-3.0603329068273855e-13	1228.7603886625407	1814.8475712538852	346.8172469437995	1352.901307809916	424.37111578352545	35.24980342119855	51.07615685572123	-5.838704555542669e-13	1.311966459493538e-14	-42.24723476164722	-6.789698081115954e-12	1.070751599353779e-13	1123.7236026092803	1.563353845123066e-14	9.564645562283616e-14	1.1892891698585643e-13	8.277944168465184e-14	3.633037886525566e-14	8.233122838156121e-14	2.680422293718823e-14	-1.7578141170583749e-13	1.0152176157724002e-13	1.275706190213372e-14	51.076156855721024	6.39188074077813e-16	-1.4602201196272958e-14	-8.815109878185211	109.08273992901235	3.9463433948835384e-15	-1.550073237923861	3.0256517086113575e-14	-2.6794955857082937e-13
132	8.500228869821956e-15	-6.380431744214418e-14	6.375408627187838e-14	1.0827100427295615e-15	-2.4323232809664246	317.3194222864552	32.90105351463346	640.1725830035228	-4.9427471541563786e-15	649.016343846287	-8.077948478647458e-14	-9.013538273373478e-14	-6.97571959824491	-9.954483681224713e-14	-4.0778919801046764e-14	277.0040808373195	-4.3474838125388217e-13	1086.333342067486	1547.099959890386	373.86813451365873	1334.6640365022708	444.71710733569523	-17.13368917875887	113.14251189129952	-5.778842699995888e-13	-5.961747091428482e-14	78.65632743780891	-17.931764123431112	8.073701661524984e-14	1125.2029668635455	6.195101558283675e-15	8.557529149738462e-14	6.964620254405869e-14	7.119788905827001e-14	8.513384227801727e-15	-2.7504648087801038e-14	3.914322272483227e-14	-2.701128381234647e-13	3.9611387577618337e-13	5.923853238848265e-16	113.14251189129922	-7.118332986751328e-16	-2.5931179511574447e-13	-0.8260720576867118	-126.42192172519216	2.5092752782787615e-16	-9.085558210958201	3.0790109108437274e-14	-2.211565406670818e-13
133	1.352629269659111e-14	-2.300064737356645e-13	-1.6535758766255094e-14	-2.241680134862681e-15	-2.4501799475361914e-13	244.40895135054734	-19.041973830233005	131.96964120369992	-9.005078887653716e-16	170.95760171496136	-1.3424280253539553e-13	-6.71928950640136e-14	-6.632537094322576	-1.1396000538548348e-13	1.1583992833801e-15	270.615723374087	-5.539837083783601e-13	954.086511818234	1539.1863675242605	415.27793107443176	1281.3735805478382	448.5105715235542	-1.6302077850216254	110.53318278659891	-6.335146060984773e-13	-1.3240429889301016e-14	410.3300066162177	-138.41895929147475	4.4094062876840074e-14	1101.6169552842352	-3.9903185012162493e-14	4.331672124675773e-14	2.1832293185533655e-15	-2.0594458729061326e-14	1.3607966510261596e-14	-2.0376576746967706e-13	-9.630446254799012e-15	-3.774681081841686e-13	-5.433734011154619e-14	-7.873735939166792e-15	110.53318278659852	-7.48235735010348e-16	-4.363663957451945e-13	-8.348483287141593e-14	-10.945680842289747	-1.0112447868513768e-15	38.436705059924286	3.063313670135659e-14	-2.1126647988874486e-13
134	3.872111500330557e-15	-2.0324010968902037e-13	6.481396396448711e-14	-4.984872840129301e-16	-2.482186335935565e-13	193.46299444153573	-13.450475355452456	-66.99637598556225	-1.094126217789974e-15	171.1348308288289	-1.0130085858982103e-13	-2.9257030959574423e-14	-45.629184916215415	-1.9996452365981138e-13	9.95444800567765e-15	108.0567687764047	-5.67195647775776e-13	952.5205918842287	1661.019078452707	349.74079411434167	1282.415182334056	429.27304043942297	-1.3578809599157303e-13	44.13586330303853	-8.229808722536083e-13	-1.9493228796340019e-13	937.4963208754643	201.26517382399902	3.345658511729792e-14	997.0398602412108	-2.376345335875312e-14	3.982027504078624e-14	4.4488834210429155e-14	-2.6846365033912803e-13	9.269934149055283e-16	-1.691720742354867e-13	-1.1237361905042055e-13	-4.396374153043793e-13	-9.995016525372334e-13	-1.957189052357191e-15	44.135863303038136	1.1639949929370546e-16	-2.3443937451162285e-13	-1.1622488176104704e-13	-2.619557812597361e-12	-3.63262690422339e-16	85.7154279779723	2.783731542906147e-14	-3.860233469637856e-13
135	6.248873526595573e-15	-2.142200727003749e-13	9.320131070795927e-14	1.0908726078977567e-14	-2.5518385961875154e-13	136.7479334865749	26.143639091970766	-6.520698387339295	2.0354583485713822e-14	417.6418772475882	-1.1034657906068982e-13	-9.82501712093022e-15	124.81028481123685	-3.108526432547107e-13	2.170762855387396e-14	-31.31132764901109	-5.069326278373719e-13	1058.8148588279844	1672.7206028454843	183.0377146263161	1303.4974455213915	403.20796436746383	-1.6663168988016832e-13	-12.78913382846932	-1.0640886629415196e-12	3.087504545088675e-15	1583.0814921180518	1408.758734032235	1.7680686963063907e-14	879.9895999428581	-4.627135578436203e-14	2.634416535247241e-14	5.0636216156960303e-14	-1.3346795105849825e-13	1.2083907139696472e-14	-1.7168192032251851e-13	-5.475439082427659e-14	-3.7763120251512546e-13	-3.205187044081435e-13	1.4811916332132742e-15	-12.789133828469682	8.488773451659771e-16	-3.6233752359544326e-13	-1.4768754628273088e-13	-2.7441815743503537e-12	2.462583122281671e-14	83.96958177767627	2.788629082007064e-14	-4.652062796680614e-13
136	-2.3674293031531448e-17	-2.1562346310055145e-13	9.911991250627975e-14	6.1515488504282006e-15	-2.0776679434309998e-13	82.26113577437619	144.76949151288494	-6.191932042790997e-12	2.6321133219288027e-15	673.8768374301125	-7.220251246358635e-14	-2.480206842531183e-15	474.06513685502364	-3.4220036829886447e-13	-1.5258174615244286e-14	-3.452785725357091	-4.2489964702926397e-13	1371.0632949725389	1593.323411943289	98.47760411796835	1295.8967486201802	393.11658911378925	-1.878416873631589e-13	-1.41029276106135	-1.1113041364033777e-12	4.215948855376662e-14	3796.5516082137847	3631.771842965377	1.5033390128304754e-14	833.0397078351509	-5.4026820149902936e-14	2.4307719504758305e-14	4.080848769445324e-14	-9.108238299543369e-14	-1.3407155990948934e-15	-1.487015024111591e-13	-2.654945672049629e-14	-2.0889542595001005e-13	-6.436165510859355e-14	2.983788594664823e-15	-1.4102927610616631	7.155646041425346e-15	-2.0258664782856232e-13	-1.3962016347410184e-13	-2.150259861625897e-12	9.92293936251091e-15	33.793103336376795	2.6907353808640235e-14	-2.831001928170046e-13
137	6.334510893544849e-15	-1.2580579251874796e-13	1.401393711158494e-13	-2.2883779989473002e-14	-1.6076276984868891e-13	83.02375086577732	205.7844541287355	-6.166931447081384e-12	-8.396368433432495e-14	930.1870306626025	-6.992795374454967e-14	2.7232714797862005e-15	799.6229008198181	-3.0864592515597057e-13	-3.209748947635576e-14	-7.9789930732238e-15	-3.6142137554684517e-13	1662.2864027237993	1405.9141784665876	93.76977953325445	1280.9450058092978	423.1549823898782	-1.9017446857500368e-13	-3.647161122097179e-15	-1.0414213907120673e-12	4.599575504818483e-14	7450.108609127606	6543.666027475025	1.5227008457329356e-14	808.0960981069084	1.5182142889341934e-14	2.7832435014223143e-14	4.8589752615630684e-14	-5.376924270010237e-14	-1.8533361078326146e-14	-4.280814491803516e-14	-8.85109074008492e-15	-6.779972184934984e-14	-2.1456198714343427e-13	2.519892321084944e-15	-2.877136546717622e-13	2.9814616571075873e-15	-1.7901452956382173e-13	-1.0816521914080259e-13	-2.0283488113907593e-12	-7.236393717894059e-14	-9.66343330325624	2.33343193382322e-14	-6.26762851844248e-14
138	4.98606797095594e-16	-3.154038013340761e-14	1.1225296613402817e-13	-2.2725608884010982e-14	-1.745937120956539e-13	72.28217693816788	203.1562282892093	-5.176320982815358e-12	1.0339401428714774e-14	1188.495354695036	-4.082869432431016e-14	-1.2449752739726231e-14	980.1563996464708	-1.8563375629581857e-13	-6.596688348383821e-14	-1.8183569474475095e-14	-2.3295447262151494e-13	1550.07428003271	1241.390304002096	181.5197065177667	1283.2696730095047	427.67196203040294	-2.394898903583495e-13	-7.631955621606071e-15	-9.094328261041008e-13	2.133672059371585e-14	10927.288912222943	9120.103820942342	1.3246187922597112e-14	809.9619606427552	-3.096340664585434e-14	1.0240437461159819e-14	1.64335839994644e-14	-7.515689013725179e-15	-4.54247322418818e-14	-2.0557563078287963e-14	4.3840003035979995e-15	-1.8386135230703296e-14	-1.5386446758223084e-13	1.9776810865906323e-15	-2.000987493380842e-13	-2.2565102813993635e-14	-6.088474483219419e-15	-6.142418764423635e-14	-1.983244417021073e-12	-6.771527069434046e-14	-1.0999940874874499	1.3696784352231611e-14	1.1850523418892686e-13
139	1.204102691590315e-14	-2.550008190894313e-14	9.1573478306095e-14	-8.592840806222201e-15	-1.9491392575932645e-13	125.74297877624119	128.75851510818572	-3.3644278879572734e-12	-9.921112774501245e-15	1167.1186382616818	-7.322551591074995e-14	-1.9103013943621927e-14	1030.305103615863	-5.519645723060813e-14	-1.1136592933183409e-14	-3.200513262011702e-14	-6.173056924242019e-14	1382.9730653338138	999.4730148789124	168.53913074122926	1270.0894406330688	430.5512729747035	-2.222659074785774e-13	-1.466957089934822e-14	-6.965051785823153e-13	-1.3611969752586493e-13	11905.454050788396	9872.630664596185	1.6692731173335772e-14	831.8625748991819	-6.036782042545869e-14	-4.142416201546131e-15	-4.985215325381115e-15	4.928980674055403e-14	-1.2175693187182191e-14	-5.293560505675337e-14	2.292524211027054e-14	-3.8517889249456684e-15	2.28549998121457e-13	4.099434302443676e-15	-7.63372227469667e-14	-3.55404705237201e-15	-1.1406539808661932e-13	-2.7971412675364847e-14	-1.853584980448932e-12	-2.226747777883661e-14	-1.4296059560226049	-7.248243707606768e-15	1.4751630365682468e-13
140	2.7196546928248734e-14	-2.6094522144338835e-14	-8.018789859484398e-14	4.044979147405506e-15	-2.395834459129696e-13	171.5329211397751	117.73024960449855	-1.9328399064071827e-12	1.0331181782671278e-14	799.2084479060898	-6.348614864321048e-14	-1.1902447037111208e-14	1097.2249669329212	1.3966041976140861e-14	4.392236360393146e-14	-4.1661960941969703e-14	2.009155481232191e-14	1388.647553896906	1067.2418581276572	168.06354639444092	1282.9461947606515	448.13900350155495	-2.0858442080092676e-13	-1.443490428587202e-14	-5.186996219573913e-13	-4.253431467006988e-13	9541.369513888567	8206.315495052972	-3.0360290117412726e-14	866.2318859827842	-7.917048907345998e-14	-8.542812273063707e-14	-1.1750851648483986e-13	1.2054403462274717e-14	2.6023741858964274e-14	-7.467759629755917e-14	1.4959422232800044e-14	1.265953922668014e-15	1.6789996984850492e-13	-3.4735995856318393e-15	-2.0168328589603184e-14	-4.27396621378915e-16	-6.31631850507514e-14	-3.908634341637112e-14	-2.1641083669446814e-12	2.6260399167966634e-14	-9.24023109811597	-1.487207957470112e-14	1.0150369548020692e-13
141	2.297157215946493e-14	1.2762370423536812e-14	-1.9180384216050111e-13	4.209086663898942e-15	-2.0563534808110972e-13	238.76661998824443	117.06990463767957	-1.0969020322154761e-12	-1.7358065855856637e-14	344.57766357880996	-2.3656826283688862e-14	-6.3977672060436554e-15	1059.3033704608251	1.7051605771469266e-14	6.176276285609055e-14	-2.0719558602395224e-14	1.9183740571517874e-15	1382.9182183865605	1332.0223591508272	250.3551719360268	1282.3425293780886	445.9157476336219	-2.2264599883708778	-1.312573300549093e-14	-3.0513426689673104e-13	-7.064781689535793e-13	6315.472829638698	5604.266838230837	-1.4881783323502473e-14	892.5520311581264	-6.340520796203216e-14	-9.329522301805e-14	-1.875127302787931e-13	5.722233598128195e-14	2.3064669283305245e-14	-1.0977851018968365e-14	3.0496306708148133e-14	-9.544079322912282e-15	3.740633053234946e-13	-9.715964108665625e-15	-2.1982073402326288e-14	-1.9079244218502e-14	-9.018001997822099e-14	-5.357315562322095e-14	-1.8381005372439903e-12	4.09568979702386e-14	37.19380794432796	1.3381070030935892e-14	2.880332362223596e-14
142	3.274422471241492e-14	-2.604828663534416e-14	-1.9675743468096488e-13	2.0873562803960192e-14	-1.671597200847048e-13	245.5655463146605	116.06453503074091	-5.861515643037445e-13	-3.228494307084774e-15	23.445864350839148	-6.54661700456885e-14	-3.23087457958487e-14	1002.4031137223112	2.193425389904198e-15	1.0576846453796302e-13	-4.181288277626836e-15	-2.4391799634078242e-15	1030.8676316934325	1617.4149861844921	323.58200430472033	1223.2321562850898	415.2641254666702	-14.761885281667741	-7.062902105500964e-15	-1.1456474158376178e-13	-3.209362135945958	3804.200857369215	3797.7653936832317	-8.55071512024927e-16	946.6049062313979	-6.803127042001268e-14	-8.325718007049248e-14	-2.0887490537533895e-13	5.939168751202749e-14	8.748774341372382e-14	-2.179861546910545e-14	1.2451422355328815e-14	-1.109438162589754e-16	2.666142656548882e-13	-5.08270946039704e-15	-2.107776963535333e-14	-7.737692591771087e-15	-1.0544641423950878e-13	-5.1354678864168565e-14	-1.540829046758368e-12	9.164540020897559e-14	85.24813828867325	1.764506849687542e-14	6.892629854474904e-15
143	3.4516469945016066e-14	-1.3256576641902087e-14	-1.3237100647249022e-13	3.02432743230435e-14	-1.602950562915732e-13	183.6981783330983	124.19255684108552	-3.1683127986363015e-13	3.396083756971636e-14	-29.678385688297176	-1.8143156214761233e-13	-4.917117841145751e-15	800.7423753117283	-4.792652992549611e-17	1.0911956856519663e-13	9.969631518508e-15	-7.706603136282347e-15	619.5961067712343	1603.688468649275	389.4722802251811	1096.7397273899267	355.56213551293763	58.67763310409192	-1.6895439631752228e-15	2.7238308723641607e-14	-25.10291486045051	2873.292981678816	3217.965668320947	-3.584656136619537e-14	1076.2147098711396	-4.68373697438573e-14	-6.068686684285017e-14	-1.3434235158192232e-13	8.451382267537683e-14	7.217420034943653e-14	1.7833892032374648e-14	1.490083228185718e-14	-5.461854904372184e-16	4.1748130231325703e-13	-1.0547632461816706e-14	-1.2004464831494824e-14	-1.730112411518812e-15	-3.068170111006359e-13	-4.424031834958279e-14	-1.484390217141701e-12	1.1462433401757714e-13	84.43687146697415	1.9699180875495517e-15	-5.354956695150237e-15
144	1.9007608611886585e-14	-3.4065552435457993e-13	-1.865562260513564e-13	2.7301154767349178e-14	-1.4990305840382228e-13	116.96797374063264	76.83579453888258	-3.9638358291198566e-13	6.006095363983479e-14	-2.8676482314747074	-2.0679019764755696e-13	-9.219274872224709e-16	439.2490072940879	-1.5630677272356146e-14	7.805101894703588e-14	-3.080883163553635e-15	-2.452456975003085e-14	687.0274083575218	1322.6190442756483	296.41554617099257	1071.1408438795188	341.86240591967487	135.43618433282816	-2.485872119404913e-17	2.470049300771181e-14	61.00056581583439	2638.857272034433	3051.7863621339184	-6.678188422140109e-14	1117.1516526027397	-9.753660318715108e-14	-8.046519748706141e-14	-1.4529639987588975e-13	2.951301014486653e-14	2.9563441098195905e-14	-2.0648224632530234e-13	-9.39670720554647e-16	-1.7637498145788482e-14	2.553423910472389e-13	-3.620012030781635e-15	-2.265848177465575e-14	-7.942901906036715e-16	-2.6161398097842733e-13	-4.0704500609871695e-14	-1.2406697206294636e-12	8.908224058441168e-14	35.03600045197269	-1.884136948145609e-14	-2.7497056331385862e-14
145	1.3455922680007782e-14	-2.371201778201843e-13	-2.936196844072974e-13	2.2513153866136694e-14	-1.2799447662844739e-13	121.07121399873063	24.920660464885582	-5.093108454259571e-13	8.378376541537285e-14	-1.6946955692521096e-12	-1.8916727653029873e-13	-1.2595323241965321e-15	101.88575338227965	-1.5743840107642488e-14	6.262262916164085e-14	-5.317540181389735e-15	-1.474901320754987e-14	782.1626794298827	1067.5861735730693	157.00124320297746	1171.6623489669805	364.0543018408565	134.51724027843056	1.0795919999161862e-15	-3.2727205692688135e-14	291.9701192021236	2130.599435496365	2709.2970457066904	-1.1826655050885127e-13	1026.2572960986656	-7.672788425753404e-14	-1.0977951624011087e-13	-2.190862173198759e-13	-5.3684242141668183e-14	-1.041394905185927e-14	-1.3188422076791422e-13	-1.0347362427042058e-14	-9.828192244618897e-15	1.7110197862944952e-13	-1.1876075672721656e-14	-1.7471028908079426e-14	-1.952540528574778e-16	-4.2074267520451577e-13	-3.58836068542664e-14	-1.1412957982280897e-12	6.92427549174237e-14	-9.508760416098443	-3.304286293310855e-14	1.8873819959065313e-14
146	-1.1187280750451641e-14	-9.729315325398777e-14	-1.5675549975452982e-13	-2.0083221004527805e-14	-8.903028985277739e-14	137.3674719092671	31.462187552605766	-5.48009466996839e-13	4.158866909808185e-14	-1.337758124783743e-12	-2.2224792700285725e-13	4.464737634158064e-15	-44.133563376352335	-5.628552465582446e-15	-5.795084492254336e-14	6.5266272820380685e-16	-5.578057296268357e-15	668.5417983340493	1061.122661088998	32.65733978670517	1265.1029574298418	375.1530341871816	56.23342570820515	1.7636777499737794e-15	-5.520862259215689e-14	416.411067565131	1667.2817177611537	1867.3393288272218	-3.3428501326649303e-14	887.305714001214	-1.7383181440989546e-14	-3.575960578778208e-14	-1.3593536464985236e-13	-7.566203447834682e-14	-1.0414165959185419e-13	-1.6207315409767015e-14	9.460152598444716e-15	-1.4782519681352182e-15	4.084798766016227e-14	-4.646383249588059e-15	-1.823248778460896e-15	-2.8088169822017864e-15	-5.788840986113797e-13	-2.12932356693998e-14	-8.136355913491543e-13	-6.53724432484425e-14	-1.22046136938859	-1.851178450746197e-14	8.517476926560886e-14
147	-1.334348762588154e-14	-1.1254265157618614e-13	-8.546839328816268e-14	8.768935306529071e-15	-4.253756729888455e-14	89.73414597449003	95.2493227677337	-6.134353807552207e-13	1.065366589577782e-13	-9.085843188927357e-13	-1.7859156027783342e-13	1.3545691275307045e-14	-5.110559088453936	-2.477524041391987e-16	7.49854334580632e-15	-2.1327355762611608e-14	-4.478108829197572e-15	388.44708408313363	1284.5073826195405	-15.309820468658799	1263.133836321917	368.02095432579233	-15.066055763673285	2.405816191793769e-16	-5.253609601051422e-14	301.6739027340409	1264.7906612108436	802.8797587930804	-2.5708655427296876e-14	868.3237452706958	-3.439693545702413e-14	-2.840102474821642e-14	-8.778056830402341e-14	-2.8918664092915077e-13	-5.267183433198253e-14	-1.6000739722048843e-14	-6.512068804792275e-14	-1.376219903532774e-16	-9.7118588521139e-13	-3.585192696847376e-15	-4.100347596448509e-15	-5.552158632877398e-16	-4.2193064238130237e-13	-9.236185081532947e-15	-5.841275478166274e-13	2.2215191697059922e-14	-1.0317756360800231e-13	-7.29590623848399e-15	-1.1535282868861974e-13
148	9.87628466583824e-15	-3.9870477670614405e-14	3.543489409351687e-14	1.1024828579341967e-14	-4.405423112854335e-14	40.77635444078652	96.28287218498369	-9.327513483100932e-13	5.985820237076185e-14	-6.95502438845884e-13	-9.68103061298076e-14	5.79293825134298e-15	-1.8402463215083458e-13	-1.1690020559674574e-14	3.675979829015309e-14	1.3618697714818387e-14	-1.908190828997899e-14	136.17446366162036	1413.7880489965873	-1.7621783584445962	1218.4590991807772	368.9693688422631	-1.9895562111470566	4.140090155877571e-15	-7.712448217913278e-14	70.47663324103618	1080.990553042722	104.27670379587411	-7.135908545012304e-15	1027.3488243661182	-1.0614074600668307e-14	3.549617041315362e-15	1.2836118914427077e-14	-8.481062895672875e-14	7.055196187335185e-15	7.661338002167808e-15	6.282560161910556e-15	-5.471080600842875e-15	-2.9912935881495383e-13	1.9704318154272704e-16	-1.3298345572404374e-14	8.131671036326674e-15	-2.893438702001703e-13	-1.0503851430460021e-14	-5.344457238947176e-13	2.533934216409252e-14	-1.2940802638837707	-2.2375703118409625e-17	2.6413258897981797e-13
149	-1.0685388235471473e-14	-1.767492750274593e-13	-1.365288345103679e-13	-1.2418115664590062e-14	-8.509718922096393e-14	-11.146228331159767	40.696376305931665	-8.174376200210553e-13	2.1180201266082884e-14	-8.816987128975855e-13	-2.0889305709368503e-13	9.918658296863258e-15	-1.1284806850757738e-12	1.965998058438182e-14	-3.378360145190345e-14	9.966206665989877e-15	4.628973582620929e-14	53.83190991603174	1359.3737619883975	-3.8713345582666014e-13	1192.841196744003	363.8116965394105	-7.117499962727388e-14	-3.8816993036039506e-15	-6.226678698500777e-14	-30.74190457046743	825.1070057397694	-75.37284669652189	-3.7402015218176624e-14	1203.3798255205268	-9.286419105842529e-14	-4.6239690168788206e-14	-1.1371423654176104e-13	3.331470346662523e-14	-7.981116481785035e-14	-1.0470733106609764e-13	4.547368087623068e-14	3.3175633049061154e-14	5.787708501547805e-13	-4.118442233919263e-15	2.6566852117244593e-14	2.6892664402136723e-15	-5.074258065999817e-13	-7.23916784843374e-15	-7.933052101545686e-13	-5.006312416892757e-14	-9.414238096168644	-9.067011637356452e-15	3.8002668706848955e-13
150	-6.3439989836642e-14	-5.556267813739301e-13	-5.398809077601049e-13	-5.10922923506238e-14	5.87734267138573e-14	-1.5135486485834384	-10.695556660937623	1.5734994141694742e-12	-8.052604570013341e-14	1.1837426212054626e-13	-4.485158317297377e-13	-3.1171851732238655e-14	-2.234625851969351e-12	9.148000123767845e-14	-1.3357301554460112e-13	-5.768650338901951e-14	1.9668996508635785e-13	65.6150434734839	1118.3469520448803	-1.0395148894769783e-12	1204.5445255121865	361.4075745156976	-2.3816749772022657e-13	-3.590145176290771e-14	4.047043191856429e-13	-35.8871775007174	468.8074753263608	-13.379610815087805	-1.3749778236862047e-13	1186.5686926669946	-2.556635280516883e-13	-1.7731189980998352e-13	-4.454404283302131e-13	2.1577477736586782e-13	-2.4718884465734137e-13	-3.496366292746068e-13	1.1342916216406105e-13	1.0156379450679058e-13	1.6634536079347813e-12	-1.523676928700601e-14	1.0727898147086274e-13	-2.2470712451572257e-14	-8.108876038503623e-13	3.94329099507676e-14	4.2476710523681256e-13	-1.564175809727416e-13	35.795548689282185	-4.713287743529609e-14	3.919479993348881e-13
151	-7.59676062416123e-14	-6.47567232627342e-13	-6.207725564665481e-13	-4.78990169436004e-14	1.059069784169929e-13	-8.803825634801987e-13	-1.4724470688374902	2.63338499820922e-12	-1.6162518338829956e-13	7.261540697508384e-13	-4.789150510041065e-13	6.5320927758482396e-15	-2.4965677054955134e-12	1.2841939736686008e-13	-1.499123019380665e-13	-4.9169580146949054e-14	2.4348383920323494e-13	204.89238368606254	811.9500080156016	-1.1438358971790315e-12	1253.701955532412	353.2965699267055	-2.974376529136266e-13	-3.1627735277948006e-14	5.923864655023326e-13	32.353141633125745	330.9656827290051	-38.241302831761146	-1.5346067747034405e-13	1079.9697190381123	-2.8843514266536145e-13	-2.0692448754181448e-13	-5.253062766266028e-13	2.1754887237558422e-13	-3.035428520933095e-13	-3.807840075815597e-13	1.0257241535715541e-13	1.3243098420221387e-13	1.4934311428190445e-12	-1.74648070926715e-14	1.6030767116501496e-13	-2.6047448259988163e-14	-8.127960458352115e-13	5.185469306159582e-14	6.744915965368223e-13	-1.5030855737441342e-13	84.72243738821241	-5.6770869068299093e-14	5.707211338770573e-14
152	-7.464078983565346e-14	-4.373955068460154e-13	-3.898144303778475e-13	-2.0921453658338625e-14	5.740393521850076e-14	-5.957502842945396e-13	-3.167668926362894e-13	1.519828693060143e-12	-4.026484943807637e-14	4.1965442831688194e-13	-3.111599524171182e-13	1.2397095632260076e-14	-1.4311613876285209e-12	8.152085119489779e-14	-1.2208822927207512e-13	-4.560134047006639e-14	1.4227419585214663e-13	208.54449581097384	616.6385694088981	-7.756651647747197e-13	1267.5893590786186	333.31702550335535	-2.535767654123954e-13	-2.6113230401219088e-14	3.5343199375431637e-13	408.77049630962574	299.3236553764137	143.55224420563064	-1.0988616472050336e-13	1031.3147290105348	-2.0154583514830447e-13	-1.4256244713731263e-13	-3.6087454076145133e-13	1.460256580036395e-13	-2.3358270473508944e-13	-2.4452025665609454e-13	5.716359440926407e-14	9.232533332535496e-14	8.045535674415934e-13	-1.1595494630174357e-14	9.930083034054964e-14	-1.4981342180804715e-14	-4.94749057489398e-13	2.348605457500391e-14	1.3769802207918013e-13	-7.061497915968533e-14	83.72872574450174	-3.767126570697646e-14	-2.6018036625477835e-13
153	-2.5653975516312205e-14	-1.1885105867194442e-13	7.32296257337717e-14	-4.306752041540776e-16	4.3120034820685645e-15	9.991079657402746e-15	-8.725336933973354e-14	-2.462856967780933e-13	-1.069786932561174e-14	7.790940129541148e-14	-5.412294434391162e-14	7.4519653515598355e-15	4.304829557660601e-13	-1.4172895933126128e-15	-4.988280568384835e-14	-4.5726233425227306e-14	-2.927210031065417e-14	89.42954655359097	665.3261997097925	1.1582394569292552e-14	1254.7467801424707	331.8365738860461	-4.477389610168767e-14	-1.0572105887102467e-14	-8.748214948794419e-15	853.4891488283621	229.25519044530168	342.26816963473186	5.6024879108976405e-15	1138.586296791234	-4.6077965778838634e-14	1.3940776553710283e-14	-5.176436257643033e-15	-7.848078799229455e-14	-5.765373896659612e-14	-7.017482853023111e-14	-4.1889965147031744e-14	-7.309163271772895e-15	-4.344247326909195e-13	1.783120923123545e-15	-1.0328770115689764e-14	4.0399961653693716e-15	-1.0253312052584201e-13	-7.178462337549994e-15	-1.0274534722021508e-13	-1.6207543733268222e-14	26.942685167271115	2.5503735084962463e-15	-5.262226529987022e-13
154	-2.997599490821893e-14	-2.2783488891567276e-13	-5.973245320247142e-14	-6.302984412604578e-15	3.519792640725506e-14	-1.2321803817203829e-13	-1.2437877063619636e-13	-2.080732044817215e-14	-2.2162905615283228e-14	-1.9770189484371294e-14	-8.997966610591074e-14	-3.4397078159212385e-15	1.6604050325466486e-13	8.48933177397132e-15	-7.063256006927836e-14	-3.410639380173662e-14	-5.078485475624688e-15	-22.912576571567996	711.3268823775438	-9.691738985187428e-14	1230.0816977255176	318.1554324217088	-4.33510982039084e-14	-5.842241857385138e-15	4.1251663610298464e-14	887.5312925231095	46.15985044511188	344.18482437675374	-8.408812064248346e-15	1275.8644986399759	-1.069151051610309e-13	-1.6433305730197302e-14	-9.682480467213433e-14	-1.2777745157299423e-13	-8.906625793932712e-14	-1.5737505557505844e-13	-4.444043319572771e-14	-5.246759896015174e-15	-3.428743150584465e-13	-5.810262296997155e-16	2.3526596266687196e-15	3.1553951111510674e-16	-1.643800205921278e-13	1.7210740116702008e-15	-1.4225897665410696	-4.0712591823945764e-14	25.83934671343867	-3.927278382532649e-15	-5.076800448185771e-13
155	-3.216754733190228e-14	-9.467519598913388e-14	-1.092099275907998e-13	1.3247900348856175e-15	1.5473708432830176e-14	-1.4846154154649863e-13	-1.3616848294458598e-13	-3.933709542050744e-13	-2.3272557831155366e-14	-2.811343274716015e-13	-3.714235431642753e-14	2.482375915792662e-15	1.1766012328964214e-13	-8.070194041737673e-15	-3.3963234966479047e-14	-3.3364342422809784e-14	-3.834236555790283e-15	-3.3283318782947995	537.192850442973	-1.2977200005823662e-13	1231.1400536466347	312.1941215948326	-3.5600828198019975e-14	-2.6307148404839074e-17	-1.6264852932071495e-14	474.0144436528875	-19.89564323815335	148.6501624884811	-1.1968489609835698e-14	1298.4742897832552	-5.99507875505018e-14	-2.923780183970704e-14	-1.2280539338937026e-13	-2.0632139241870112e-13	-7.155350291140187e-14	-6.413835472441186e-14	-6.691908345652166e-14	-7.76386238931973e-15	-6.530216527477061e-13	-2.0574801502629187e-15	-3.3139586476307905e-15	7.29915984837621e-15	-4.685495065345033e-14	-4.432658182238304e-15	-11.2630141727253	-3.0779377903880486e-14	83.13280548203659	-2.770249040159799e-15	-5.390425324041058e-13
156	-1.8787249676560318e-14	-3.0690303197971615e-13	-6.30608390413348e-14	-5.647125155383855e-15	1.9446073571742042e-14	-9.351327196170387e-14	2.2216789961568378e-14	-3.2540200183067277e-13	-4.489068357255569e-14	-3.7591523724179484e-14	-7.88364517911923e-14	3.7376257473196566e-14	1.1433116664202573e-13	-1.109587999887421e-14	-3.485027176867313e-14	-4.8397618389363934e-14	1.7580909593035898e-14	-5.679786832231697e-13	343.2117129511881	-9.283884714979117e-14	1276.1798130960497	237.91602250851838	-2.975626029496628e-14	1.579855926172893e-16	3.168445226267001e-15	58.851296420011415	-2.492809948663968	-37.60689011213	-1.1475425008976463e-14	1143.4143130631273	-7.983662288823507e-14	-2.4850808357710387e-14	-8.021906475275891e-14	-3.8033299018046985e-13	-5.782155673998419e-14	-1.9889585551240611e-13	-1.3066509456832215e-13	1.3332479935835009e-14	-1.4222234358502225e-12	-6.236371031127068e-16	3.828471387384775e-15	3.0379110752266227e-15	-9.595135311826214e-14	-1.309049983521073e-15	41.202171462146545	-4.52781485541061e-14	85.19621721208473	-2.297162745656288e-15	-4.506284805459801e-13
157	-2.2542930461493488e-14	-1.0932517387803467e-13	-1.4458648502975797e-13	-7.783776479690738e-15	-5.867535820253365e-15	-8.42784068754123e-14	4.9555332702240406e-14	-4.472421148080286e-13	-1.7594152356105978e-14	-1.5633612656368554e-13	-3.368382408187544e-14	9.952478715479729e-15	-2.7279178630357874e-14	-2.0735698219886883e-15	-4.611695201666994e-14	-1.1892572045683952e-14	2.2680857477774164e-14	-4.780614635948394e-13	287.3181008950526	-8.941216804365762e-14	1012.6300440212249	102.25398110902235	-4.215028783017887e-14	2.2498141595932253e-15	-1.2238596311765069e-14	-38.38123851132057	-8.521265955063437e-13	-5.6074202499207795	-5.820125872249353e-14	823.3692381934915	-3.2941258975070875e-14	-6.877283661149945e-14	-1.3375658763957254e-13	-3.717524574379846e-13	-8.412282581466711e-14	-5.15181727612525e-14	-1.322794879916075e-13	9.950516560391221e-15	-1.4973601336278362e-12	-3.574775437104749e-15	1.0322319976780631e-14	-4.677287192232059e-17	2.9172893749379173e-15	-4.6477531905953084e-15	99.71232832509982	-3.0954159544055404e-14	37.05570826481644	-2.2601515061104293e-14	-2.027213586942752e-13
158	-3.039167032861004e-14	-3.4757001618429556e-14	-7.173130983796781e-14	-5.275528657167415e-15	6.4651333415642106e-15	-2.71176183479248e-14	-3.20018219293495e-14	7.440192421028786e-14	-1.9196526687585535e-14	3.135612877602007e-13	-9.132940048330338e-16	1.0185925225246348e-14	4.33787253475546e-14	1.2958678688810026e-14	-6.550361509988665e-14	6.737712358905102e-15	3.94500770240147e-14	-3.302395774720851e-13	363.206574475645	-2.4403672456141076e-14	737.4034577879384	52.03897076826259	-3.898914895595053e-14	7.732510718560071e-15	8.87370154505848e-14	-4.521932852230668	-9.069972993167124e-13	-9.38059969604717e-13	-2.417512063143161e-14	551.3596727499496	-2.393595176391596e-14	-3.226227482824341e-14	-8.608321139604121e-14	-2.556014954104538e-13	-1.0343317176760496e-13	-1.0994176149304756e-14	-9.429980539648721e-14	1.7548380629223134e-14	-1.2816291301582155e-12	-5.968376321583874e-16	3.316802702242716e-14	-4.373311909697688e-15	3.5372675939437624e-14	-4.0466059523516155e-16	100.8245013861191	-1.2476509400024073e-14	-9.257416974467041	-1.2363432186050684e-14	-3.148932985258121e-13
159	-2.4967624369016063e-14	1.1730405278950786e-13	-4.482652466871617e-14	-1.417089810249056e-15	7.189514622030356e-15	-3.0992196812334816e-14	-1.7361901690676938e-13	4.232668914019049e-13	-3.468690630355862e-15	5.140168781902358e-13	6.362331398656134e-14	1.6532819101177038e-14	1.2158911409843385e-13	2.0045726004563765e-14	-5.238865610960899e-14	-4.534048086993595e-15	3.7993943895059034e-14	-4.4601340615649525e-13	482.09964609237636	-6.163090603414278e-14	778.7141494037676	124.30089680502738	-2.3050969873232743e-15	2.12940205314352e-15	1.3331603744399122e-13	-5.264042388575909e-13	-6.14505761328885e-13	-3.0044530131416766e-13	-1.8684282912624808e-14	482.6089330884914	8.360635805493403e-15	-2.3670311640478977e-14	-6.59752172916323e-14	-1.4631928202619333e-13	-7.320336853113275e-14	4.026987255510295e-14	-6.197112232116191e-14	8.713038859389524e-15	-9.396334039324185e-13	5.887606883031453e-16	2.92309592697802e-14	-2.2582674804699907e-15	2.354678577228154e-13	1.5771588548148707e-15	44.160329369845066	-5.9087838877685206e-15	-1.4162207024780527	-1.3501624839573851e-14	-1.2040157502821206e-13
160	-2.7065433941457244e-14	3.514686970483019e-13	-8.780134574263336e-14	-7.00667744332843e-16	-5.773460829668033e-14	-7.180933939450573e-14	-8.265767390741372e-14	2.546125549756267e-13	8.87721772697709e-16	8.101117605932566e-14	6.004565596525384e-14	4.328542665687338e-15	-4.7473479018223504e-14	1.3077385504110082e-14	-5.6502075226501666e-14	-1.3326101148020002e-15	4.166378752997937e-14	-2.9352728081763657	583.234445768562	-9.464397275034366e-14	1126.218742516261	240.34345526658208	-2.6361146912874777e-14	5.574140121200753e-15	4.612865359610687e-14	-3.012900358364309e-13	-4.161497196542105e-13	-6.310741703558129e-14	-1.9927447295828474e-14	622.4297950785491	3.03485314571005e-14	-3.205633416526297e-14	-1.0703531748441705e-13	-6.265506536903125e-14	-6.650195960891977e-14	1.797354610188868e-13	-4.118467206802208e-14	2.4694371083835665e-14	-7.702264989759389e-13	-2.1460125878564206e-15	3.4108805468718134e-14	-7.645490924162073e-15	1.982867454920578e-13	-1.2487511738738546e-14	-10.894884889528456	-1.1028367593610694e-14	-2.0329524981456216e-13	-1.0882697199839825e-14	-8.201246023343682e-14
161	-2.060126027210905e-14	1.0883690407070081e-13	-1.0462810281117836e-14	1.939608142764155e-15	1.3364673549505374e-14	-4.790525302922715e-14	-6.756092400752367e-14	4.748228659728261e-13	1.7905128964751624e-14	-6.332626511148939e-14	5.183908144220071e-14	-8.16055306734084e-15	3.3679086369225364e-14	1.8251395824552775e-15	-4.835965960728806e-14	4.158341765755407e-15	3.2999595629629586e-15	-28.825826093387484	622.3741006967155	-4.773559439761059e-14	1157.5022535369733	265.73532410501963	-4.216278854186989e-16	6.392779764564138e-15	6.008424263695803e-14	-2.1427786619472956e-13	-5.812527266129142e-13	-1.1535114480279833e-13	-1.099286328917281e-14	653.6627929688809	3.397168293602375e-14	-2.2672024212321165e-15	-6.324104336466341e-15	-8.162343979803444e-15	-3.2757344394847624e-14	1.0268107415462496e-14	-1.870496759481239e-14	1.592422994381584e-14	-3.6289371964438657e-13	-2.6736967395863575e-15	8.384010423929599e-15	-1.8508877396320606e-14	7.800113026202189e-14	5.6297868395108535e-15	-1.7093079816719685	1.837775861225273e-15	-2.181077369554479e-13	-6.16924392177184e-15	5.080586051835804e-14
162	-1.905936312801203e-14	6.147633102382479e-14	6.035851624278446e-14	-6.946314417696497e-15	2.833951653752374e-14	-7.410267415396206e-14	-1.9365805731381338e-13	1.0017668785331583e-12	-5.824532515822672e-15	3.959704315365493e-13	2.4720985041945252e-14	-2.375135221318908e-14	2.1411721296308058e-14	2.1100323716207057e-14	-6.51013090907577e-14	-4.898909041924392e-15	3.74980252504347e-14	57.06835644558288	507.19717564565616	-4.7128482207897835e-14	827.6763415142044	223.71407293817413	1.827295812519813e-14	1.9021488183471752e-15	1.097490564580278e-13	-1.8468471450093892e-13	-6.052490699428998e-13	5.385848864863716e-14	1.3734172325554461e-14	718.5316635169027	1.757348907924663e-14	1.5310168157535054e-14	6.43214701723809e-14	3.3151716162309598e-15	-3.4186307027159515e-14	7.497630051801489e-15	-1.8775408962489847e-14	1.429724661997168e-14	-2.930139421585919e-13	2.9399790228704884e-15	2.887366153082693e-14	-7.84402980301545e-15	3.817568940202087e-16	1.6217732669509643e-14	-1.52641536987573	-1.0755863494918637e-14	-1.0832625205570798	-1.1244932434506727e-15	2.3645809674755564e-14
163	-1.5405286301116532e-14	5.688508789977852e-15	2.587344791429394e-14	-9.211226468807119e-15	1.8875981897217377e-14	-1.4308731292082454e-13	-2.0214392855971952e-13	5.749557927730917e-13	-2.258347750450884e-14	1.80274247400863e-13	-1.0386607312589582e-14	-1.7869239364405452e-14	2.2030637811033284e-13	-8.311350037224776e-15	-6.602162404325289e-14	-9.328270803614002e-15	-1.8366913245945328e-14	300.73882804018314	523.5941931904605	-8.661452018335283e-15	807.3465417857834	237.0180111441651	-6.0516858590872385e-15	-7.982332304428969e-16	3.731502396421628e-14	-1.211174432312601e-13	6.825658005100499e-13	1.0846133474356335e-12	6.347336252714282e-15	865.7877794376959	9.868598369223346e-15	-7.123621886603538e-16	2.633460430585932e-14	-3.7853161051235907e-14	-3.4562584157150724e-14	-7.099034299567171e-15	-3.593119981782685e-14	-1.5260215256536334e-14	-6.158268411068759e-13	-2.112277790552901e-15	-1.177335863761559e-14	-4.711164691723842e-15	-1.061439425357e-13	4.977166921963523e-15	-15.39489695822841	-3.1068321294659534e-14	-9.684915648694444	1.0056908176844856e-14	2.8880211561267844e-14
164	-6.335065648301691e-15	-1.802859489802999e-14	-3.395478699693434e-14	5.175351721012291e-15	3.798630219287797e-14	-7.891455626637906e-14	-3.233106441809181e-14	5.106855598214038e-13	-3.318636425361795e-14	1.1082112091751356e-13	2.608367677803144e-14	-1.767676265288689e-14	2.2461210269611818e-13	-1.526407891828334e-14	-1.4056679271011126e-14	-5.104856840014242e-15	-6.837386983357567e-14	532.280219484087	868.5143224968508	-4.441417242553405e-14	1090.521871898084	285.3751338199404	-2.1886120450943517e-14	-9.9334279733476655e-16	4.422968703655778e-14	-5.1477796960863056e-14	-2.680734509298012	1.137706552789096e-12	-2.5718644580474737e-14	1074.0140251277257	1.1996573400484313e-14	-3.0698044791684456e-14	-2.222306885785161e-14	2.198081762306964e-14	-7.770077069618242e-15	1.0251725204250933e-16	-1.1140082001686247e-14	-5.71145958291493e-14	-4.332063984884722e-13	-3.390775235568544e-15	-4.4802564971308127e-14	-9.381531273769874e-15	-5.934698605155656e-14	8.494518998514396e-15	29.819170454484524	-4.594325491312575e-15	33.62047873699125	-7.818310409248487e-15	-1.7678574970677735e-14
165	-1.9164784369585528e-14	-5.99284689282587e-14	5.0382320423616717e-14	1.6335975702697869e-15	4.482848504002732e-14	5.234587399357008e-15	6.4432892040970524e-15	1.8918716921534153e-13	8.464408836792555e-15	-2.1886925291285274e-13	2.421850209666118e-14	-5.239888785650688e-15	2.403216728732512e-13	-5.4978611637572505e-14	-4.539362316484218e-14	6.058335781059929e-15	-8.071806576464956e-14	584.5396655224235	1413.2459098832928	-6.329766759296307e-14	1380.3071621980512	332.8162619124758	4.582195805310887e-15	2.323430650959357e-15	-5.749939227977934e-14	-4.315149797752988e-14	-24.75094076122998	1.4417753480674388e-12	8.112904806682443e-15	1138.4519540441192	-8.090300780062824e-15	5.7516116976242855e-15	2.3866769743049854e-14	3.176699834346622e-14	-2.8321760817750094e-14	-3.084810327774417e-14	-6.811129067207676e-15	-5.982430346594185e-14	-3.1534398057675957e-13	2.6833719479500567e-16	-5.517674292330068e-14	-8.616845989952749e-15	-8.005706922865164e-15	2.9614985128593667e-16	155.9167676172745	-3.610582270181734e-14	83.90468043194123	4.833608520578831e-16	5.655441838915366e-14
166	-1.7041026187987498e-14	-2.859403659294094e-14	5.809177760366417e-14	-1.2951365201661949e-15	3.428676936769115e-14	3.04730248461343e-14	3.153421539887499e-14	-2.9372152382394567e-13	-2.7134421530591845e-14	-5.166593516910319e-13	2.848118770246876e-14	-9.150649389892802e-15	1.0308509259001297e-13	-6.131130664577181e-14	-1.3296304931112326e-14	2.735247047424573e-14	-9.872388539343402e-14	678.7094197477026	1709.5457771051629	-5.747199345963436e-14	1305.9492196766716	348.54418239647913	3.118710659616313e-14	6.1270504522594956e-15	-1.3711762373910873e-13	-3.2160951369194525e-14	84.78846589332787	1.335892835940622e-12	1.5564755996491674e-14	1033.6387353380471	-6.806095247516975e-15	7.823633200870405e-15	4.705142302624004e-14	7.008312096894894e-14	-8.297047710406902e-15	-2.6925962173988706e-14	1.3478082546066457e-14	-3.502622356679174e-14	6.706317877488966e-14	3.837547246557803e-15	-7.799734865403312e-14	1.3727946050703154e-14	7.624977484600395e-15	2.5722854295028266e-15	296.010822529513	-3.8202174928160965e-14	85.78032932370697	-2.8735654244565363e-15	2.04890403415316e-13
167	-1.8671703714730113e-14	2.7454074432283408e-14	1.9955645248227692e-14	-3.610079958479076e-15	-1.293010257561193e-15	-3.877122487671137e-14	-1.4525347505766258e-13	1.3233590886928887e-13	-4.57423302320625e-15	3.480206696948053e-14	3.751863144641874e-14	-2.959163191548571e-14	-5.957873440528295e-15	-5.0672084351978235e-15	-1.1094695570711693e-14	4.165305632542258e-15	-1.6952905802962583e-14	841.1596088941224	1732.9386076458343	-3.957120264140568e-14	1222.0581927178396	342.09173491333536	3.8549369352185775e-14	-7.282128342207955e-16	-1.234544029415547e-13	-2.7927364077405183e-14	213.27818402448236	1.3858943698450986e-12	1.1036358916152983e-14	955.7495618082451	-1.3146981361322123e-14	-1.0356415097109497e-14	2.0571719135362877e-14	8.950806391416509e-14	-3.087013649561077e-14	3.117072438495144e-15	2.4898005322698427e-14	-6.102552054090791e-15	3.377890940395362e-13	2.770134878409195e-15	-3.335732147514763e-14	-5.01789323460287e-15	6.169746233474499e-14	1.0367428138488088e-14	379.4049203574684	-3.2496028147714775e-14	38.60932965930973	5.196072078746941e-15	-6.207998982058177e-14
168	-9.488518225915136e-15	-2.0630055789921585e-14	8.872896704716721e-14	-3.617586093581297e-15	-4.38573681085133e-14	-8.24389935065768e-14	-8.761594705965225e-14	-1.3266091310304002e-13	-1.9599289343716897e-15	-1.8608271165028813e-13	-3.550350530562995e-14	-3.986869389326122e-14	-1.3624816784650766e-13	-1.4094152865646933e-14	-1.0770533279871269e-14	4.347736110007656e-15	-3.39399459693558e-14	889.82772306533	1559.8948522677572	1.23417985343112e-14	1219.6712158596347	329.8972009884535	5.1256713811931394e-14	2.054001784424199e-15	-1.9776456964479452e-13	2.6280795324167342e-14	218.6472953535385	1.0765433674471783e-12	1.7366742148902553e-14	864.219322156072	-1.7501110529363612e-14	2.538361551799868e-15	6.356571938338156e-14	-2.875981372503696e-14	-2.0261484578096155e-14	-3.846306306872905e-14	-9.366900285974673e-15	-2.1783353470071563e-14	-1.5248539363493297e-13	5.004052014230795e-15	-3.985262562686369e-14	-5.236473743908007e-15	-7.935417533018203e-14	-1.4304874051933916e-14	316.7156388719432	-2.6365770463774245e-14	-9.06407586552009	7.950195771633907e-15	-1.2982190301346947e-13
169	-1.0919309230014039e-14	3.079070845762794e-14	1.0109602386879957e-13	-7.404645305934424e-15	-4.6486732629540835e-14	-9.661592791163055e-14	-1.2497880479737167e-13	-4.17558019009663e-14	-2.3598603790880756e-14	-1.466314930087674e-13	-4.608561461612911e-14	-5.826384790226224e-14	-8.4197259276061e-14	-1.2558299159222518e-14	-1.821328007006982e-14	4.933842537609256e-15	1.3945542806798007e-14	615.2918090176837	1325.4279335427468	-2.066784332937156e-15	1004.7187117264548	241.83749297759886	1.8466291049846222e-14	3.5885390631619595e-15	-6.035309355963076e-14	-5.2598889432789885e-15	99.06922820635212	1.1543365520804747e-12	1.3370395907254405e-14	733.1171467048496	-1.8922310162634418e-15	2.9530434082052454e-16	7.837067184872746e-14	-3.204960575708674e-14	-2.848404174623386e-14	2.4764337966737173e-14	-8.068959667809264e-15	1.342214685582514e-14	-2.701724590977177e-13	4.589701940413108e-15	5.443432051868438e-15	-2.4327070813374385e-15	-1.8621665192418442e-13	-1.9515252025053438e-14	177.75042619385934	-4.1849186212960475e-14	-1.5668048048541487	3.5615897549099724e-15	-1.1718733666973398e-13
170	-1.9756190399703453e-15	2.8453960124949674e-14	5.909114956845272e-14	1.7385692999502837e-15	-2.64140644518345e-14	-9.138525411978643e-14	-1.6327413571402559e-13	1.769328399873213e-13	-1.105588057550629e-14	8.3455464761073e-14	-2.157982447407264e-14	-7.059362377721294e-14	4.588845727283578e-14	3.57236020256853e-15	5.957702197902389e-15	1.4128772416517636e-14	-6.826872686126925e-15	367.7267294145085	1058.2978131119828	1.3300757239385886e-14	809.5312585856005	163.82611248532433	-3.175417655185149e-14	7.600165141617528e-15	7.56794227399857e-14	1.1430627224528463e-14	-22.973764911313317	8.155356995262094e-13	8.341114146140096e-15	609.5370779647685	-1.461658557684908e-14	-4.953349926743737e-15	4.3763222123589306e-14	-5.769772691612578e-14	1.1026997652603445e-14	3.025163667127525e-14	-2.2814899426979587e-14	-2.2232380175635252e-14	-4.0260191638651726e-13	7.325188727513951e-16	1.2180916087272334e-15	7.849231297777351e-16	-4.703190136688673e-14	-1.2804724433010944e-14	43.442172880295566	-1.9540496042155777e-14	-2.2924592815313978e-14	5.1331118732887634e-15	-1.6479405672113133e-13
171	2.5258287321164065e-18	-1.1710920722166425e-13	8.386293658941681e-14	2.3037841271913276e-15	3.351013768099537e-14	-4.743374002634915e-14	-1.2652227166553948e-13	-5.588600990149778e-13	-1.1706145906947409e-14	-5.124093094991038e-13	-5.906152459417095e-14	-7.744255822164412e-14	3.8444654486444135e-14	-2.4005936484590997e-14	1.1021746212075657e-15	-1.585661051191113e-14	-1.1164094498903942e-13	360.75071805521424	716.6034534973593	6.005364728779613e-15	607.0129820627803	118.23391996735268	2.441520279295209e-15	-5.569812677341915e-15	-5.981835991980101e-14	4.392338838402087e-14	-4.064891409929226	7.114847985260856e-13	1.9842111387251887e-14	718.7027293157716	-4.736205714963388e-14	6.395130783115642e-15	6.317374501268228e-14	-5.770534721297861e-14	2.5321590011873575e-14	-5.271344629007774e-14	-3.928579112978595e-14	-8.285984723262421e-14	-4.683618246165102e-13	5.782007263722634e-16	-8.049951736333678e-14	-1.0712443678475974e-15	-1.535119931772406e-13	7.876532902056593e-15	-17.441601606854388	-1.3150634537341456e-14	-4.0414058846115966e-14	7.567497043171215e-15	-6.75903634689607e-14
172	2.9881695518442565e-15	-2.1080772089394217e-13	9.788325534286052e-14	1.0314171681831262e-14	-3.110746450489793e-14	-5.327729474386624e-14	-1.2998867906088328e-13	-8.873700617494257e-13	1.5410694714051404e-14	-6.025492301624251e-13	-6.634510136358969e-15	-2.6716439686083067e-14	-8.588776647900694e-14	-3.398497921241442e-14	4.252239805627303e-15	-6.895826383491821e-15	-1.3447512169787494e-13	238.6362928643953	458.464379996763	4.764791817314662e-14	622.171200593071	67.424331329252	4.37519201102795e-15	-6.878209798351723e-16	-1.2857432913264871e-13	2.8313485428664307e-14	-2.074155705325688	5.211156270854265e-13	2.4070662629628832e-14	746.351532026661	-5.061064392482497e-14	1.23547737307783e-14	7.068752895219426e-14	-5.116471371116329e-14	3.553461438266958e-14	-1.2105720596193157e-13	-3.974757005964759e-14	-1.0363404650290234e-13	-4.1752788030750355e-13	1.3338658940586456e-15	-8.789467297375224e-14	-3.233462572957745e-15	-1.2285516791263365e-14	-1.283992192774408e-14	-1.508674675520577	1.9959812152124742e-14	-3.486853764876979e-14	9.973056371026124e-15	-1.1651045738018326e-13
173	-3.5299687337699815e-15	2.393429071044467e-13	5.775177536992742e-14	6.25189702920923e-15	-3.483743570683957e-14	-6.171686983234769e-14	-2.4105755951764543e-13	-1.4823485555290063e-12	-6.278896283227107e-17	-8.785056372736257e-13	6.064531910073967e-14	-9.189064818971091e-15	-3.0501736526411254e-15	-7.465889160823363e-14	-4.250555919805892e-15	-1.377589844540026e-15	-1.6013291806527768e-13	102.26158492118259	351.6613936191556	1.0339401428714773e-14	696.6348750472913	30.310543027138454	-2.1454189467532794e-14	2.7337814959511946e-16	-2.353006107581804e-13	-5.066683558711648e-15	-14.274431481763216	6.98365244525346e-13	9.604256835699484e-15	625.4537422413899	3.807848067138139e-14	-2.852912850261308e-15	3.391557243560182e-14	3.253559232940852e-14	4.3299268769134124e-15	1.8654030048714713e-13	-3.885743126863631e-15	-1.2730420473852893e-13	2.0541808756704583e-14	9.033191218739979e-16	-1.0420350672024397e-13	-4.3735143684272754e-16	1.055710788711685e-15	-2.3181941941613337e-14	-6.314924590100264e-13	1.4970144518470068e-14	-2.039573879680661e-14	5.729178913630573e-15	-7.950050215401887e-14
174	1.1280625819344049e-14	-1.4485376622835988e-13	3.266012139398939e-13	1.7204347058668177e-14	-3.6480631783046874e-14	3.115169504814761e-14	-2.369833549620852e-13	-1.922221215390724e-12	2.9849644606960455e-14	-1.1004689304917893e-12	-8.824985872031933e-14	-6.749599451186758e-16	1.3231324062668455e-13	-1.0713832705900903e-13	3.204100795024436e-14	-4.2057588488688317e-14	-1.5824953458468606e-13	-31.08905236961172	215.8981768037819	6.27205799436592e-14	462.0303313666169	-9.326715710883734	5.652062651097484e-15	-1.4519583764382634e-14	-3.274516333605817e-13	-2.2266014635462656e-14	37.37291105505361	1.824022195780802e-12	3.832672539807007e-14	398.0059041167205	-4.249557004488106e-15	7.073760671760769e-14	2.457865387937956e-13	-2.4245315837834323e-14	6.528151341408632e-14	-1.0508141058238973e-13	-1.8724735415440438e-14	-1.0582104672678035e-13	-2.64580359906125e-13	9.840714361638287e-15	-1.1560389891863587e-13	2.332614428662253e-15	-2.944019207224369e-13	-3.138224470349265e-14	-6.479526426973816e-13	4.517277725829849e-14	-8.102002359499748e-15	9.554196908059574e-15	-7.44839351578781e-14
175	2.1502567293128648e-14	-8.607316516198805e-14	1.1250646230124463e-13	2.546663251601612e-15	-4.363057152071937e-14	-1.0729789664591596e-13	-1.5903462494359066e-13	-2.2132629419565356e-12	1.718453999493836e-14	-1.5528099229181442e-12	-5.057448319032112e-14	-1.2004343534634807e-14	7.872617154010871e-14	-1.1992768960145432e-13	4.033705674533348e-15	-1.0398251811151203e-14	-1.5947859999169012e-13	-3.2337971681077193	97.44489257708572	4.403766697204163e-14	198.57199008605983	-0.9701391504324807	-3.2965290023573044e-14	-2.9402715623564114e-16	-4.061041705715507e-13	-2.7942523063296926e-14	170.89281722116223	1.9405773474863466e-12	3.487675729481328e-14	329.24028470072886	-4.155190901438733e-14	2.4071290519257155e-14	6.452975828635813e-14	-4.0116838728418116e-14	6.144094088113751e-14	-7.607479342276547e-14	-1.1378141359688213e-14	-7.006085586002642e-14	-3.096039277563839e-13	8.899907374909657e-16	-9.85628602442069e-14	5.9292752530854536e-15	-8.611740284034715e-14	-3.435640803555966e-14	-5.644909846613383e-13	-9.589644131622156e-15	8.718932459764461e-15	3.030395129348959e-14	-2.892932965446527e-14
176	3.891327420245526e-14	-5.294864803675989e-14	1.4340628085201246e-14	3.040741037997458e-14	-3.835854085094156e-14	-1.069914472641927e-13	-1.3571366253017915e-13	-2.435916977981839e-12	1.1784643526662808e-13	-2.011533784442089e-12	-7.796845146091145e-14	-1.6099518176759066e-14	-3.1744729666989e-14	-1.246497085783723e-13	7.77440950805367e-14	-4.663107946051564e-15	-1.9247020429877742e-13	-7.229198102753481e-13	-29.638902099101493	1.0138476747651509e-14	-59.720175871322624	-2.55429153977698e-13	2.989579449464218e-14	2.5533345789025404e-16	-4.831991990190277e-13	-1.1424018329434896e-14	239.18922147242958	1.37896703481844e-12	2.058821550832517e-14	346.3458375235774	-4.2594605363530136e-14	1.5575979523597946e-15	3.3948850585902925e-15	-4.169551736153791e-14	1.1783656027520082e-13	-4.229333250368584e-14	-3.2784382891967278e-15	-6.758791969398683e-14	-3.1008066722690675e-13	1.122267089313892e-15	-1.1540852535269574e-13	4.095948132579036e-15	-1.5678580969931522e-13	-3.3133279039587025e-14	-5.133670124249218e-13	8.167371377895673e-14	-1.2325872970101925e-14	6.3300978283730584e-15	2.405208423173989e-13
177	8.698101507833915e-15	-4.520682600041617e-14	-5.093246589977801e-14	-2.736200298042118e-15	-6.120692534639523e-14	-1.4941950133625555e-13	-7.392475663320025e-14	-1.944750601630775e-12	-1.0922539650800666e-14	-1.606294274969614e-12	-3.695013446884783e-14	1.734092018793778e-14	-2.5829096074184235e-13	-7.012967577408982e-14	-2.4236254248880125e-15	3.010884886170713e-14	-1.0865875465888307e-13	-7.075784688247888e-13	-3.1869252687143024	-3.9400530824252507e-14	-6.421416586214966	-2.502951858912797e-13	2.844701052838165e-14	-1.580426734925914e-16	-4.461644421525445e-13	1.902899610235133e-14	170.13258020356136	3.7942017422796747e-13	1.5329811113748377e-14	258.7299704343057	-8.729920528260109e-14	-8.894177882051213e-15	-3.764243986494892e-14	3.3271953815334157e-13	2.1060845155826266e-14	-6.253398256229675e-14	1.5350873778357103e-13	-2.6934031982734537e-14	1.5729964032260935e-12	1.3675864211433403e-15	-5.4232782218211615e-14	-9.391035685452005e-15	-1.9844337541388666e-14	-2.262497530085344e-14	-7.334150995745128e-13	-3.1723838066628444e-15	1.5377930291628018e-14	-5.081910328142813e-16	2.7531389050858174e-13
178	6.7747721171949675e-15	-7.039832869747634e-14	-9.319437538161007e-14	-3.3084218027264898e-15	-8.683698932728792e-14	-1.7299452180674976e-13	-1.3640045962181357e-13	-1.7594640861371923e-12	-9.021746503241916e-15	-1.3381479443513996e-12	8.996916322485517e-15	4.673075693901187e-15	-3.8468377298219674e-13	-3.579482647162081e-14	9.149550583043237e-15	-2.5076770137703022e-15	-7.114765788800419e-14	-7.139092516236655e-13	-7.862806093163953e-13	-6.897652971501488e-15	-9.49455195983894e-13	-2.0407229177004917e-13	3.224818298715321e-14	-2.065039798685736e-15	-4.406290242701268e-13	-1.5415088157672308e-14	37.78237978141945	7.200826624493343e-14	1.3761713847887708e-14	53.48412909275926	-7.726467280887466e-14	3.007994453347605e-15	-8.844150775914602e-14	2.041500002466635e-14	1.6432984650273728e-14	-5.409483201282535e-14	1.983608578735281e-14	-3.406668335029992e-14	2.5013661521969064e-13	-5.818681726104211e-16	-3.937952506214135e-14	-8.542433933887095e-16	8.261412119955824e-14	-2.3700621585264373e-14	-9.978474487709796e-13	-2.756092983084887e-15	-2.144014757220849e-15	-3.6557446587207274e-16	1.1161040672075283e-13
179	1.0930787837281815e-14	-8.436390689150538e-14	-1.2164468233054042e-13	1.9794077830685198e-15	-3.294291432045464e-14	-9.20171465444897e-14	-1.4106602204550313e-13	1.1430101723720213e-13	1.2028995337655887e-14	1.134311296704816e-13	-3.4636960537669313e-15	7.233541814661779e-15	-1.2798685276403986e-13	3.863259505215354e-14	3.275189317125628e-14	-2.99531893147584e-15	3.0871163951366205e-14	-3.4744883348602927e-13	-8.5365465053818e-13	-2.0368511219287525e-14	-8.850761882892087e-13	-1.4785887452995002e-13	-9.089230368067782e-15	4.704587904622633e-16	1.7335461829237035e-16	8.829565854169549e-14	-15.93037657395239	-3.7439380359149357e-13	-1.2565812429434153e-14	-23.944839732647647	-4.399514171994159e-14	5.332730829329497e-15	-7.887161361037838e-14	2.6071457903162094e-14	1.3724240253251903e-14	-2.3946839940879825e-14	1.1353427124459773e-14	-1.375752553866242e-14	1.9007200840383646e-13	-6.447955565652996e-15	2.7368595821518568e-14	-6.899292039916899e-15	-7.913344358538894e-14	-7.242489241865378e-15	-4.586339306049064e-13	1.0355441154674654e-14	-2.575882951668739e-14	-1.5012841013196013e-15	3.762891169750233e-14
180	1.929024456594476e-14	-5.295963610525554e-14	-1.1812336313315605e-13	6.3434690234125664e-15	-1.0561224934436877e-13	-1.2330738222832748e-13	-1.5289295108458972e-13	-1.0444269128500033e-12	-2.2834633355837922e-15	-9.49591048467113e-13	2.174781349008654e-16	-2.832852490147339e-16	-3.9421365343737764e-13	-2.749644984708578e-14	5.1228572940407476e-14	-1.7041495321431388e-15	-2.651412365868431e-14	-3.684879593688031e-13	-6.560560720787638e-13	7.624064190595559e-15	-7.227550748692263e-13	-6.692781147911082e-14	-1.9259087326916554e-16	1.3208585895991877e-15	-2.798988690065636e-13	1.262418286427649e-13	-1.63744245603338	-7.593249365468118e-13	-3.1429871558822813e-15	-2.431353949867271	-5.180688782853034e-14	1.3624277370379164e-15	-7.076127744308453e-14	5.5979749541940714e-14	3.3836429801995506e-14	1.2352700981493895e-14	5.831856705634869e-15	-2.473159138208732e-14	2.1047682305981613e-13	-1.6910494712613149e-15	-1.6602372147732603e-14	-5.7918048838071964e-15	-6.426838495834997e-14	-3.673639156372454e-14	-9.583258494102114e-13	1.58530144167671e-14	-2.025469195393521e-14	8.093425957985614e-15	-2.252593998220436e-14
181	1.8860705627964662e-14	-3.4382023078351466e-14	-1.0921604951467595e-13	9.453577595120859e-15	-1.1134685896815114e-13	-1.0839907235180574e-13	-1.188807407271015e-13	-9.955331974382797e-13	-4.663735835679886e-15	-1.1073791983367325e-12	1.5820706641346132e-14	3.256278423138054e-15	-3.925570522743611e-13	-1.691792771284389e-14	4.602859082170235e-14	-9.014440151203251e-15	-1.4198154220447295e-14	-4.1638671944846464e-13	-7.05957543208836e-13	-1.0478393360075301e-13	-6.57994538604022e-13	-3.1412889998420453e-14	-2.981211393144935e-14	-8.6802530316379e-16	-1.371918288770014e-13	1.0180711689987313e-13	-2.378580622952141e-13	-6.794853739934987e-13	-5.08019790188375e-15	-4.1916541645816914e-13	-3.0821617751604015e-14	9.447865940035947e-16	-9.16952888939896e-14	-4.05340927917668e-15	1.8972341549836677e-14	1.0820607477730005e-14	-1.683987675097773e-14	-1.6908197207382243e-14	3.82085679861948e-14	-2.687738634910665e-15	-7.4412626874407e-15	-3.1446879875885475e-15	-1.044237532775969e-15	-3.7925871383706615e-14	-1.1517398859821085e-12	1.3927676492828463e-14	-5.872137965824594e-15	2.8611360638595115e-15	6.691806491965298e-14
182	7.817669141290015e-15	7.942047476684537e-15	-8.368169054011392e-14	1.2887220568041253e-14	-1.1860919540873677e-13	-8.220536326774279e-14	-7.486613442868189e-14	-5.919347452929656e-13	6.3247893069699664e-15	-8.563653642253997e-13	2.4546916912711607e-14	4.123590215360568e-15	-2.631725171976749e-13	4.900007848773957e-15	2.7166772116669293e-14	2.1643926297036857e-15	7.235514672414407e-15	-2.859780107666711e-13	-7.059951024247847e-13	-9.547586942699594e-14	-5.339453529418197e-13	-2.2933440350985796e-14	-5.2234252341916903e-14	-3.2982043260474187e-17	-1.6878015694566273e-14	9.026616549874376e-14	1.0636962890046931e-12	3.5546330232325334e-13	-1.7276040638047572e-14	-1.1969808178055176e-13	-1.566167932275458e-14	-7.244494207610363e-15	-8.064246214531197e-14	-2.0398778353416445e-15	-1.0417402444815045e-14	7.654288514068004e-15	-1.279816191612856e-14	-1.3612361737659856e-16	3.133361037071341e-13	-4.4475277502544916e-15	2.049035034761978e-14	3.0099318585253378e-15	-1.6647637281847143e-15	-3.447246772526759e-14	-1.2043405975434647e-12	1.754449199459318e-14	5.73902536462018e-15	-7.01262812457867e-15	3.115765286450727e-14
183	1.001936144733757e-14	7.412619504214123e-14	-1.3543679174452647e-13	1.647117175585081e-14	-6.36671378285745e-14	-9.547287803237465e-14	8.464180513291348e-15	-1.730123542289496e-13	2.6496942315218392e-15	-7.267289597864432e-13	-1.0573347396140286e-14	-4.297269481131219e-15	-3.423382114776095e-13	1.841571739432858e-17	4.749304348823329e-14	4.09760771443401e-15	-1.0708429287542622e-14	-1.6591449722243554e-13	-5.67025204282124e-13	-1.2521911528239336e-13	-4.105048777338387e-13	-3.7864941116876366e-14	-3.316124866848504e-14	1.7348412052821174e-15	6.541302775078227e-14	1.1314527355235658e-13	-4.5305250553699526e-13	-7.766153615654355e-13	-3.833505920586417e-14	-2.8487266815688424e-14	-3.563305035212799e-14	-3.565688518512131e-14	-1.0174660314505485e-13	9.126725368031824e-15	2.3616784049664467e-14	3.775273438625134e-14	2.5129498596263304e-15	-6.15119566251227e-16	4.1485512540235963e-13	-4.48542231634565e-15	1.5371066316372943e-14	-3.029338464239363e-15	-5.34189373683736e-14	-2.4860083999946974e-14	-6.635797880905784e-13	4.291597069148076e-14	1.319110487793062e-15	-8.667887887025591e-15	1.3688745224456255e-13
184	-5.1826669919377224e-15	7.443678635487859e-14	-3.106172845356215e-14	6.337589693256454e-15	-7.580228664840737e-14	-7.942902619547656e-14	6.745247034444974e-14	-5.039352718321586e-13	3.074912503997039e-14	-9.049751379580426e-13	-1.0171255440293717e-14	5.222732415067711e-15	-3.025486174072981e-13	-1.6288083064542085e-14	-3.938209370152995e-15	1.522672305295285e-14	-1.7811858814508053e-14	-2.398476447443052e-13	-3.818542169125981e-13	-1.3617613178187647e-13	-3.3281986135923964e-13	-3.545278894792407e-14	-4.7727289130254136e-14	7.910642292604283e-15	-2.953935296881843e-14	2.622501437661141e-15	-7.167749398873303e-13	-1.2526940638757824e-12	-2.3056892014045337e-14	2.098333788929736e-13	-9.050743587895363e-15	1.898201319064567e-15	-6.350332998667641e-15	2.950777654211227e-14	-6.994947323453856e-15	3.754120693260071e-14	1.1395642891189032e-14	-1.0138580206737992e-14	3.0392415234032726e-13	-1.695530319972527e-15	2.5811258300652342e-15	-1.7790390831090247e-15	-1.0251699517856917e-13	-2.5831960820613455e-14	-7.355758104877596e-13	2.3212565831212893e-14	1.9463922047938055e-14	-8.041582252992513e-15	3.4189318043331694e-14
185	-5.818705807098479e-15	1.4351220868635427e-13	-1.1270787216974797e-13	7.399750620877272e-16	-4.491181330719289e-14	-1.2290892739450406e-13	7.688645492912316e-14	-2.693906152135959e-13	6.525850982133958e-14	-5.821054578090517e-13	-1.0557921289589903e-14	-5.182579586847415e-15	-1.6285795905219823e-13	-7.642342557133695e-15	-2.1917215257764317e-14	-4.930018118964017e-15	1.977509843964726e-14	-2.4769914768254185e-13	-5.448685204822487e-13	-1.6427048239242313e-13	-2.933088219604023e-13	-3.2539894800384415e-14	-7.758401176575205e-14	-7.374260442500195e-16	3.021561863895964e-14	6.836886232460092e-14	-3.9025486641167826e-13	-7.881645207950834e-13	-2.4636947723281788e-14	-4.162953900479813e-14	-1.0358209577126805e-14	-2.3010520937971825e-14	-7.096962263793705e-14	-1.7678997725910437e-14	-2.1890801082718285e-14	1.0543432736416356e-13	-2.1572803526410486e-14	-2.208578578519543e-15	-1.4503748102551956e-13	-3.1548956534921745e-15	-8.260501679994755e-15	-4.131473730859074e-15	-1.097710896758944e-13	-1.5481328729683e-14	-6.660848108436471e-13	5.992978178839065e-15	2.92717292849647e-14	-9.098249146365506e-15	6.852866603228546e-14
186	-4.048237216741107e-15	4.424201650562302e-14	-4.81118715276018e-14	2.7913975044592146e-15	-2.3687801577427e-14	-1.2660861362454327e-13	1.6918428954280138e-14	-4.573373474413068e-13	6.925759594500222e-14	-7.702981996904278e-13	-5.253556801241768e-14	8.636325730538256e-15	-1.1704490561563648e-13	-1.7069967083654322e-14	-3.0495172225751504e-15	-5.267423172874519e-16	1.870677277749382e-14	-3.843543877912662e-13	-4.797919844913721e-13	-1.4770692523989593e-13	-2.658331709572547e-13	-5.675010589990796e-14	-4.842493158819597e-14	-3.535687523964307e-15	-3.7334374380943675e-14	4.4480625267049773e-14	-1.1883165117434172e-12	-1.1392524884051206e-12	-2.843840558642986e-15	1.662800146074323e-14	-2.859198168143007e-14	-8.350851786711158e-15	-1.8152631640061376e-14	3.535233195872449e-14	-1.3598091518834339e-15	5.576295637754347e-14	-1.29211943915101e-14	-1.6542751173479732e-17	-1.568354129799527e-14	-8.96269633774193e-16	-2.5589456289447343e-14	-8.093027841177598e-15	-2.1965394370563023e-13	-1.0047513021525607e-14	-5.840062794970482e-13	6.0680395298612796e-15	6.852730322638762e-15	-2.06345937195081e-15	5.591800587263741e-14
187	5.3152252843296326e-15	6.526424644930744e-14	6.689364144013312e-14	1.2470173422865545e-15	-2.662059822078487e-15	-8.494122999941985e-15	-2.3395167551304196e-14	-2.1355653606542605e-13	3.024247519078926e-14	-3.723885809825697e-13	-1.619950960006946e-14	-8.714002099160246e-16	6.454054657179021e-14	-1.2690081954410132e-14	6.412137316400951e-15	4.183514431763617e-15	1.987947082013709e-14	4.548338284125467e-14	4.545270187077983e-14	-2.005194068486228e-14	2.933802872162806e-14	7.16086573071625e-14	3.749211024473152e-14	-1.249131118450084e-15	-2.437610239337017e-15	7.083469448584535e-14	8.897470021534252e-14	4.5130451789262006e-13	4.666989445572105e-15	7.022940070106365e-13	2.41706968635957e-14	2.123458417813825e-14	8.580618363798146e-14	4.3999206948529514e-14	1.543787948091401e-14	5.4648908934273075e-14	-1.4887084709796152e-14	7.152033892285137e-15	-1.5137391483105116e-14	6.024600983756408e-16	-1.3989366648811169e-14	8.55803306684074e-16	-2.1411714161198646e-13	-4.520091812982241e-15	-3.2894475489673305e-13	-1.3077342693453606e-14	3.8328808850018596e-14	1.0828527449178164e-15	1.321807380773349e-13
188	-2.3714656791423607e-14	-1.0920985623970567e-13	-2.032379049402118e-13	-9.455033157441061e-15	-2.629679134758207e-14	-2.153806053814694e-13	-1.6792040480186306e-13	-1.8547806107332274e-14	1.855722088420241e-14	-5.011532534290225e-13	-2.1375841685115062e-13	-6.3208667805703025e-15	-3.648406912200647e-13	2.047435610798241e-14	-4.179812023489337e-14	-2.01715251186201e-14	4.943096774517603e-14	-6.455063418947797e-13	-7.903157990936865e-13	-2.8200906334516794e-13	-4.488688484030434e-13	-1.269744949001201e-13	-1.5773408001048958e-14	-9.916454439943391e-15	8.231555968129078e-14	5.0181984500566086e-14	-2.9551591679291947e-12	-1.9199864634471014e-12	-5.3953728089078644e-14	-6.945982492406616e-13	-8.981083514698607e-14	-5.614362784304426e-14	-1.2755995916787455e-13	1.199056760051386e-13	-5.871624237946875e-14	-8.343888990190718e-14	2.9384837269097434e-14	2.450256864015661e-14	5.324355637900801e-13	-4.449268716951204e-15	1.0171854789484389e-14	-7.814474173078285e-15	-5.343198462944577e-13	-7.297843420689556e-16	-4.67017855407523e-13	-4.6588811072354454e-14	2.5672508963011845e-14	-1.95439779755492e-14	1.4501916519965702e-13
189	-4.552003723614103e-14	-3.379139941298065e-13	-4.058209923491772e-13	-2.5924952701589933e-14	-4.765168595686089e-14	-4.0874965999390675e-13	-2.199351811782435e-13	-3.155663640993817e-13	-4.611603872266511e-14	-1.075838454312745e-12	-3.7342755280459904e-13	-3.0953817058803596e-15	-8.02918628470754e-13	1.8210143743538576e-14	-9.427106339199527e-14	-3.549500025520995e-14	3.778205968593777e-14	-1.5431925089406875e-12	-1.847389108298832e-12	-5.663830444349758e-13	-1.1910175502222734e-12	-3.700362781113716e-13	-1.0006600304152853e-13	-1.61852028138082e-14	4.749385689070634e-14	1.081263266627684e-13	-5.795426635020898e-12	-4.386887818161358e-12	-9.909089401629806e-14	-2.117120118177182e-12	-2.0299202193473877e-13	-1.1077680386106221e-13	-2.9124436367313373e-13	1.055195963810894e-13	-1.3180785369186948e-13	-2.4658531786010854e-13	4.3485015288699104e-14	2.6192781519839278e-14	4.994695317151282e-13	-9.710288129127776e-15	1.2448325717843679e-14	-1.540251687528962e-14	-7.698881948982425e-13	-6.627146703445002e-15	-6.45504686549396e-13	-1.0007938493923214e-13	4.304425995872215e-15	-3.3764272440504284e-14	1.6227725033486738e-13
190	-5.2058647265521315e-14	-4.0050411930051754e-13	-4.0620028406289526e-13	-2.4579060580616084e-14	-3.7997720597660077e-14	-4.2033724312557535e-13	-2.037523534639811e-13	-1.3435408437746295e-13	-6.862879302267469e-14	-9.927004162992267e-13	-3.773452986809562e-13	-3.263321668017123e-15	-8.288514119549245e-13	2.4742393491793895e-14	-1.0181969520587915e-13	-4.3771584471821057e-14	3.829212011741819e-14	-1.590852785123337e-12	-1.8895026645857536e-12	-5.187561320239403e-13	-1.2600481640666369e-12	-4.355235324053748e-13	-1.2739534149105808e-13	-2.298569967610219e-14	7.840965808655876e-14	8.033244203152894e-14	-5.9660699973577325e-12	-4.716186121297048e-12	-1.0158542815853006e-13	-2.3104362539128267e-12	-2.18884486371449e-13	-1.1731782444256317e-13	-3.0172624610171186e-13	1.356692660956356e-13	-1.7033549663589342e-13	-2.8826167031776377e-13	6.015993232355291e-14	2.8557984668855627e-14	6.412410733793648e-13	-9.781487602180335e-15	2.3132395741851143e-14	-2.053385389011196e-14	-7.005936319513727e-13	-3.5531248394804116e-15	-4.502562133474789e-13	-8.86782935001178e-14	-1.1420484666498227e-14	-3.368860460518199e-14	-8.313572623806847e-15
191	-4.116750008938726e-14	-3.214043302424512e-13	-1.972125957968462e-13	-1.024521441691166e-14	-6.6042936169124466e-15	-2.5591935160240633e-13	-1.6107052852298938e-13	-5.342091959095733e-14	-2.874253249003926e-14	-5.444347290190586e-13	-2.0168076720240916e-13	4.303142122122257e-15	-3.820304969257497e-13	9.10686545989792e-15	-5.504212124645547e-14	-5.002654959807777e-14	1.723112512429426e-14	-8.290785831359625e-13	-1.1749936784755083e-12	-2.4113420486295726e-13	-9.189069385441116e-13	-3.0945893163045256e-13	-6.476795499521629e-14	-2.1600710723101134e-14	6.49563522079281e-14	2.998174363242696e-14	-2.85853497399331e-12	-2.299937607544683e-12	-4.843712905773708e-14	-1.4107521634749243e-12	-1.4884790058609007e-13	-5.688788597752916e-14	-1.6982685609118612e-13	5.914125186080476e-14	-1.1833737717243703e-13	-2.0846342183172787e-13	2.75627437094449e-14	2.4367109256871906e-14	1.6268723015416977e-13	-4.196168548307143e-15	1.5736794187097392e-14	-9.36517880147124e-15	-3.38134733009709e-13	2.650006838502985e-15	-6.828091362814625e-14	-2.7457891715819234e-14	-9.167245654386878e-15	-1.4850544030716064e-14	-2.1045468192341963e-13
192	-1.342719700822723e-14	-1.6075945915792136e-13	7.684104798470905e-14	-2.7755504264534784e-15	2.6813570487949366e-14	-5.6599497341506935e-15	3.989325293985989e-15	1.9885097255258952e-13	-1.7139488914106206e-14	1.9311094336726384e-13	1.4327804509809165e-14	3.4772364846828238e-15	1.258006124293143e-13	6.787200585903315e-15	-4.931260519890514e-15	-5.1068867786421715e-14	8.228745091775922e-15	1.2554562859178529e-13	-1.796518518067881e-13	1.004929216105768e-13	-1.802677615864068e-13	-4.788675525807458e-14	2.6522227359199852e-14	-1.3314706266801744e-14	6.042521167802022e-14	-2.6049746810401114e-14	9.017393158935909e-13	7.222404872108236e-13	1.9504843684197577e-14	6.990789338443573e-14	-3.074896271623125e-14	3.174219893286916e-14	2.89115364753672e-14	-6.472309254883923e-14	-2.8387278959932742e-14	-9.728655060211495e-14	-3.286685578214895e-14	1.6990287421578615e-14	-4.170007669645266e-13	3.817627804854736e-15	1.8031104672765928e-14	4.462578065085295e-15	3.701884378871533e-14	1.0669889217021778e-14	3.060431567552791e-13	1.3657268332526403e-14	5.013093981634113e-15	8.544764438999038e-15	-2.7350029107371293e-13
193	-2.325356266483646e-14	-2.771825257180172e-13	-3.156329721295271e-14	-1.3377523881557751e-14	1.4582171383346162e-15	-9.800995626785498e-14	-1.375566327510569e-13	5.867169254007299e-16	-2.7711780314053406e-14	-1.686191255532149e-13	-5.456835533278039e-14	-8.272747534496572e-15	-1.2875086600973918e-13	2.467205781292462e-15	-2.3460169289943102e-14	-5.296349619944784e-14	-2.631690566696097e-15	-3.786365001882813e-13	-8.504772578847094e-13	-5.2282899517893086e-14	-8.310153122620787e-13	-2.4061736250998e-13	-9.495576632901707e-15	-1.3871815609749895e-14	-2.9245136732183348e-15	-7.662266027665143e-14	-7.625015514733564e-13	-7.743524794529528e-13	-5.125782332144508e-15	-8.01414772162491e-13	-6.460294488738215e-14	-9.249461290428398e-15	-6.519245119461892e-14	-8.206105166637072e-14	-7.661376888514109e-14	-1.7497636177023937e-13	-3.917570882224552e-14	5.152912582311759e-15	-3.246777026039649e-13	4.850179812189961e-16	9.406641061626383e-15	-2.1832358683608357e-15	-1.1372581147300586e-13	3.1462873669578508e-15	1.5056727287416533e-14	-7.880030889446197e-15	-1.1291943886650038e-14	-6.311004275584518e-16	-2.2839224352800695e-13
194	-1.9195002003892896e-14	-2.210853768695763e-13	-3.5164100637306525e-14	-1.4231742748007855e-14	-1.337070227101481e-15	-6.021049260074039e-14	-1.045595486799406e-13	4.111505614331481e-14	-2.1257174826427717e-14	-1.565504313586751e-13	-4.789301631658427e-14	-1.8242044371778678e-15	-1.0013316939398551e-13	-3.139608012658833e-15	-1.814230356918641e-14	-3.9055605365020957e-14	2.9869351779158497e-15	-2.3172585315884917e-13	-6.91327786220011e-13	-5.63017641648479e-14	-7.568739693826541e-13	-2.0933450988060706e-13	-1.6996970454918423e-14	-6.567663080048192e-15	-2.174082108286211e-14	-1.0546580428953924e-13	-6.856404903986333e-13	-8.147315905331651e-13	-1.2614085012166169e-14	-5.771284478594954e-13	-5.489369313289657e-14	-2.013956094331179e-14	-7.230349566710512e-14	-7.045234192167526e-14	-7.527465155055465e-14	-1.482293989779772e-13	-3.3685260245616924e-14	-5.637738250034865e-15	-4.1714486763422667e-13	-1.6841533880138843e-15	1.2435008036124766e-14	-5.3958121922900845e-15	-8.821182858714933e-14	2.8746771636919118e-15	-8.72071052903012e-14	-1.0527247454224456e-14	9.127859850428452e-15	-2.0872603131744176e-15	-2.10625011255321e-13
195	-1.3449325156494842e-14	-1.7601919279457234e-13	-4.536512910540233e-14	-1.2074695713444602e-14	4.840534482096927e-15	-4.269656518514977e-14	-5.47612226915393e-14	-4.482387308368065e-14	-3.279478944904578e-14	-1.0986864802689503e-13	-5.943678853862554e-14	3.645861640295381e-15	-5.754722605328247e-14	-1.717788739729964e-15	-2.325449173412226e-14	-3.153070492504391e-14	2.4120080397421593e-14	-1.9297228767793437e-13	-5.79736772726642e-13	-4.466521411511253e-14	-6.565873237852002e-13	-1.8615225756173428e-13	-1.283196984830356e-14	-2.348223372391338e-15	-2.3110276902671594e-14	-1.4472762780640516e-13	-6.396516849470165e-13	-6.453278749705932e-13	-1.0791217962058853e-14	-4.0589312117023074e-13	-5.782326203113385e-14	-2.3039797183781046e-14	-7.053865489429706e-14	-2.0380298598415137e-13	-5.878987670860842e-14	-1.3682382490637428e-13	-7.731858524965311e-14	1.597317322683265e-15	-9.95849389811906e-13	-9.257322843168241e-16	1.0128030947471229e-14	-2.5932063507036253e-15	-8.477957696056443e-14	6.70185397466261e-15	-6.622978372526069e-14	-8.481033641724282e-15	-5.274929307976743e-15	-7.396696794048613e-15	-1.669609609093483e-13
196	-5.547513230705355e-15	-7.240116104474694e-14	-3.009366534887678e-14	-1.1431765274479798e-15	-1.0512399737480845e-14	-4.8323204103576585e-14	-1.4111591073051713e-14	-2.565009009248149e-13	-1.75920403637198e-14	6.128737905635608e-15	-7.378674934693868e-14	-3.8373760039318965e-15	-4.022680503468755e-14	1.2419631429395934e-14	-1.449939853985394e-14	-1.2079055265295797e-14	4.035343895654518e-14	-2.0817586443595222e-13	-5.845446092320219e-13	-2.557325959108038e-14	-7.619081886394821e-13	-2.1362920001968556e-13	9.164584258575918e-16	-1.3165480916252051e-15	-5.437038993834607e-14	-1.310844346477993e-13	-9.204093642629373e-13	-3.85870990972495e-13	-4.90927635590113e-15	-3.176295416345107e-13	-3.884203727007828e-14	-1.8054972505640283e-14	-3.594398415011716e-14	-1.8012894357333818e-13	-3.558822045968763e-14	-7.024468481893671e-14	-5.874267974362038e-14	3.3565498994928962e-15	-1.072024502873015e-12	4.2590538351164863e-16	2.0125432311813685e-15	-1.3739463678100527e-15	-6.578235528420547e-14	7.831895657570379e-15	-1.6646006195835386e-13	-2.138649154942455e-15	-2.7259014811157427e-14	-9.34461733927863e-15	-8.042926150850405e-14
197	-8.550808322615983e-15	-6.636358129696873e-14	-2.6585838643391943e-14	-1.1842854603295858e-16	-3.647057217066356e-15	-6.759776257742173e-14	-5.64145131637883e-14	-3.644149856196167e-13	-2.6604254360786274e-15	1.1397948423418032e-13	-7.372578697211606e-14	1.3511883343132044e-14	1.976020033119342e-14	1.1262530289984618e-14	-2.638445731532626e-14	-6.94999613415348e-15	2.4716775327391725e-14	-1.9045212422269173e-13	-5.561618289585739e-13	-1.9729291037217356e-14	-6.96970644579966e-13	-1.880592511193727e-13	9.889240240754454e-15	8.28677850418459e-16	-5.988979663524155e-14	-8.685944697267849e-14	-1.008630083196415e-12	-2.1794253063210492e-13	9.387777616116404e-15	-3.73127892479482e-13	-4.4582689439644577e-14	-8.99642310804736e-15	-1.7042251643029138e-14	-1.5189644208245304e-13	-4.176185247374832e-14	-5.366459205034545e-14	-4.7291196148334084e-14	3.7675982014298296e-15	-8.700479354396811e-13	4.295478568668616e-16	-8.860307517668851e-15	4.004183490421554e-15	-3.5244857589417475e-14	6.14874653620634e-15	-5.209771488819444e-16	-2.1886948123635395e-14	-4.532148720867919e-14	-6.101203518411779e-15	-8.382582688536105e-14
198	-3.61572338408023e-15	-6.427920178421972e-14	-1.14815968786185e-14	-1.8992805043632467e-15	-5.625056707914533e-15	-8.648851771867822e-14	-1.187503680079116e-13	-1.7527581785284944e-13	-5.24082348498376e-15	2.0545116593428347e-13	-6.765084065634324e-14	2.1041719495045367e-14	3.680380764501099e-14	2.09908310028249e-14	-1.2648308564464462e-14	-2.0403558876722993e-15	1.794283088288864e-14	-2.1060425611392797e-13	-5.696471572082491e-13	-2.5003820779066983e-14	-8.123756451886118e-13	-1.7720185501751053e-13	1.339138739914674e-15	1.365172970384475e-15	5.681573463628652e-15	-7.676689870134474e-14	-1.2490959994415544e-12	-3.7865323558740894e-13	3.644100160159106e-15	-4.601228566967232e-13	-4.041014880615777e-14	-1.1305852890561532e-14	-9.152647220528375e-15	-1.015129443657832e-13	-1.720324825181861e-14	-2.14138689642413e-14	-2.7076605739020268e-14	1.3883010707904597e-14	-5.18442758018532e-13	9.759973463523515e-16	-4.723014324681079e-16	1.5467013024534977e-15	-1.2831067256962842e-15	1.0464722490440456e-14	9.755715230225982e-14	-3.065185922845567e-14	-2.2963265108331125e-14	-4.0955242624854845e-15	-7.124682520617741e-14
199	-8.453043499386709e-15	-1.3668061255779612e-13	-6.033996495831129e-14	-5.2314336809965696e-15	1.5527621319552977e-15	-7.35649544708431e-14	-2.0975018351722084e-13	7.966765457845419e-14	2.0891600360555644e-16	3.382077180438921e-13	-7.384911020320618e-14	6.842730466796781e-15	2.0683483489204316e-14	1.708015066856368e-14	-1.7787342578565814e-14	-9.118555667754217e-15	2.4465548124968513e-14	-9.70686256309871e-14	-5.13788440527277e-13	-6.866954876764036e-14	-7.920220320777781e-13	-1.503682211593229e-13	-2.1326813494296238e-14	-1.1773340799842058e-15	4.394057240315282e-14	-7.738463897098606e-14	-1.1947314888333644e-12	-4.0896068308451075e-13	-3.485479542804082e-14	-5.337996825480489e-13	-3.383246268116201e-14	-4.1291482872153716e-14	-4.8168952402903864e-14	-1.35971534303243e-13	-2.9352270400015914e-14	-5.024901517445816e-14	-4.712116872074975e-14	1.9284727342591344e-14	-7.837711057146153e-13	-3.790954982092493e-15	1.1466192177396355e-14	-1.353604839790787e-15	-5.828767916770085e-14	1.1835981709154015e-14	2.216341078102965e-13	-3.1914031543134924e-14	-1.1631427041177008e-14	-1.2276826227998626e-14	-7.867047844358744e-14
200	-3.472449941127709e-15	-1.3441137663038136e-13	-7.744818782297078e-15	-9.532755904274235e-15	3.1440333412999265e-15	-8.37140018830896e-14	-1.6542871043317733e-13	-9.489392276818197e-14	-2.2867055293009498e-14	1.1581886549502345e-13	-6.182842013290675e-14	3.0469414480771447e-15	-3.630629073587819e-15	4.64922480691169e-15	-2.4466218825253313e-14	-7.942061746903364e-15	-7.120040061678331e-15	-1.331939985325954e-13	-5.413980032638832e-13	-5.6275292908926567e-14	-8.722203193919272e-13	-1.994882122958533e-13	-1.4913234885793908e-15	-1.3269573243697426e-15	2.0910979317720697e-14	-7.446618166782614e-14	-1.0065894989852414e-12	-3.183368593008162e-13	-6.899864855419442e-15	-4.629338900222862e-13	-4.0979130971168754e-14	-1.3974390054153789e-14	-2.0320163717906676e-14	-5.375078595582892e-14	-1.615211820334992e-14	-6.679008959722575e-14	-2.260208943741202e-14	2.951027739796145e-16	-3.6856801529641424e-13	8.364488764576289e-17	-1.497902059457954e-15	-5.405993352377105e-15	-3.5100171840745566e-14	7.630546437497051e-15	2.0329345176699015e-13	-3.2245728509515225e-14	-2.854982745501949e-14	-6.7319043798431165e-15	-7.502608217638769e-14
201	3.5078570296998443e-15	-4.9573013503365224e-14	-9.781986703083757e-14	-6.2453184583306675e-15	1.300632249002504e-14	-1.5863810194064075e-13	-2.4780200741983615e-13	-4.6513796099543423e-14	-1.105782132526656e-14	3.426988627179868e-13	-7.911125339511526e-14	-3.24720506125332e-14	1.9473368932800547e-14	4.397683659674317e-15	-1.4659224990699721e-15	-9.375819172740621e-15	9.5587633780837355e-16	-7.04717917839901e-14	-6.120335315386772e-13	-7.096876642480752e-14	-9.660321671421173e-13	-2.447578557995394e-13	-1.2902247108464522e-14	4.704926822319738e-16	8.571195738307659e-14	-1.457267700541164e-14	-6.767069053072954e-13	-2.21801725800621e-14	-7.775656725179019e-15	-5.846520354393404e-13	-5.980797120049605e-14	-3.116777936854132e-14	-1.1440579988648318e-13	-5.926669823288951e-14	-3.929019349229362e-15	-3.911749530406722e-14	-3.425166908882376e-14	-1.4785552102852602e-15	-3.7913208705031795e-13	-2.2357437238312663e-15	1.3992848582204594e-14	-4.36560721787884e-15	-4.6007841923530047e-14	3.1724872657493296e-15	1.924185746470667e-13	-1.8338658212670806e-14	-2.2590526992608646e-14	-4.3272155353365645e-15	-2.565975138738183e-14
202	-1.7179648877435917e-15	-1.0353414783601432e-13	-3.241448811734578e-14	-4.4619834819247395e-15	1.9350345376305776e-14	-1.4603146419892414e-13	-1.592823559424016e-13	-2.9093778942699575e-13	-5.895084477696024e-15	2.1362994207106452e-13	-9.68166135665285e-14	-1.0065406092155452e-14	9.99755548270577e-14	-8.196435532577602e-15	-1.0394270420098884e-14	-5.831953029611941e-15	-4.34422563617658e-14	2.482512909893387e-14	-5.577607498970977e-13	-5.897516122983891e-14	-9.129334820246258e-13	-2.2467375004144441e-13	-1.0078427666833735e-14	1.5049194395654013e-15	8.346976352033618e-14	-4.867307508551986e-14	-1.5536249807365823e-13	5.893540440019102e-14	4.258233297534019e-15	-4.2505596300627866e-13	-7.844827329870061e-14	-6.264287146704484e-15	-7.740366474023518e-14	-2.2097112771388186e-14	-1.5768563261757697e-14	-1.0758613366086314e-13	-1.9430786599825207e-14	-4.435028822340692e-15	-1.9038846477651111e-13	-1.7741449554822952e-16	-1.7446127376228898e-14	-1.6506462452950647e-15	-1.0386016525530206e-13	-2.2083377685768625e-15	1.20094965106527e-13	-9.529024242051364e-15	-6.66855887847665e-15	-2.9415344767224698e-15	-7.705669150460216e-14
203	2.597902256071982e-16	4.1354908643501074e-14	-1.1676485257118574e-13	-3.5234597302081926e-16	1.5877057059822065e-14	-1.3933144662304664e-13	-6.586836189306684e-14	-4.956836034176169e-13	-5.453050179356836e-15	-7.023830246356701e-14	-5.503021631640028e-14	-3.016517698296615e-14	-1.0653711560478063e-13	-1.703366097129618e-14	5.661709319023528e-16	-3.0950392206285474e-15	-7.667930843265197e-14	2.920340347722813e-14	-4.566585327533278e-13	-9.791619100790981e-14	-7.36539535445922e-13	-1.8088215872283e-13	1.4325016465806132e-15	2.1931542557465131e-16	-1.9816082508114144e-14	-8.639386915448498e-15	-5.283578202202513e-13	-2.9507236414329725e-13	-2.1765793965806766e-14	-4.652994927374297e-13	-4.433911107451184e-14	-3.638490893894267e-14	-1.2779765820285118e-13	3.770627055375544e-15	-1.276091486121661e-14	2.6334547224984023e-15	2.3731195529098076e-16	-4.240468302118134e-14	-1.467526471665959e-14	-2.2743446657542876e-15	-5.1851096966451796e-14	-3.1454685462610865e-14	-3.782937973156318e-14	-2.2651546448306553e-15	3.486693938426133e-14	-2.463953063288921e-15	-4.486556798742281e-17	-1.0889561175094899e-14	1.944602719353086e-14
204	4.5636124128453585e-15	-2.989318304459711e-14	-6.908225776629312e-14	4.658784069747432e-15	1.3782710691112103e-14	-1.0175029199662126e-13	-6.940943107330573e-14	-5.184256694314884e-13	1.8011527716314675e-14	-3.3600514544372074e-13	-6.861058422345334e-14	4.653661061189072e-16	-3.3742103655558846e-14	-2.390713840832989e-14	-3.119412754382529e-15	4.960328063749414e-15	-5.1418538093412745e-14	3.080586343002064e-14	-4.569643720831964e-13	-6.13494973189036e-14	-5.284638764865625e-13	-1.8853599058989557e-13	1.2034789046499046e-14	3.14498855407256e-15	-8.83333395004486e-14	1.063500633601931e-14	-1.0201836519236799e-13	-3.953661163097263e-14	-3.0736909732655748e-15	-3.552074372997118e-13	-3.4491233063023144e-14	-1.1733789104589787e-14	-8.160156355257492e-14	-7.472439548019744e-15	-5.5180938367635386e-15	-3.203206052304077e-14	-2.9613825673314097e-15	-3.3334189450431466e-14	-2.4878128691651836e-15	-2.1256061749359328e-15	-4.625403173870785e-14	-9.416713160451168e-15	-1.1366069468072768e-13	-8.42402054996164e-15	-3.3644267035291104e-14	5.128088756262182e-15	-1.1958329214031931e-14	-2.6259343171773548e-15	-3.417627506332517e-14
205	1.1251585924034124e-15	-4.548067149967783e-14	-9.170176757333639e-14	-2.684442214361971e-15	1.6565011822958725e-14	-1.1197477356935679e-13	-2.6875708171372767e-13	-1.1052358542797964e-12	-1.2021232338614807e-15	-6.516200889355392e-13	-3.073314239488581e-14	-6.232254072995907e-15	-9.910826800771812e-14	-4.369143578778755e-14	-1.2594238705334582e-14	9.757461905010226e-15	-7.933037260518107e-14	1.981542607804817e-14	-5.626370549124025e-13	-9.520370781355569e-14	-5.352594688530239e-13	-1.9493327260849916e-13	2.2363145325842872e-15	1.5254364466817872e-15	-2.4827515079521496e-13	-2.7894511580974982e-14	3.629028525844349e-13	3.940229176925558e-13	-1.6168728738062823e-15	-5.322987980128564e-13	-5.83442463151252e-14	-2.865925862808296e-14	-9.388953482147626e-14	3.1273077529477454e-14	-1.2522830530331699e-14	-3.0741989930557633e-14	1.736607501617246e-14	-4.627848019111066e-14	4.2769466916930483e-13	-1.2901134031396131e-15	-6.675859522427784e-14	-7.937614121045354e-15	8.950657981140724e-14	-7.935208474312409e-15	-1.1182012185661262e-13	-1.1234372472575845e-14	-2.331696675214037e-14	-3.63052918205604e-15	8.617431247302331e-14
206	-1.9053599743383873e-14	-9.798017866912342e-15	-5.113016551138672e-14	-7.371809532416912e-15	-3.25956485453357e-14	-9.627948966504547e-14	-5.609314783583768e-14	-1.2805290782320583e-12	-6.7812079858852755e-15	-6.86984987605717e-13	5.905787141815162e-15	-1.6479509131199616e-14	-3.3021571766620885e-13	-3.560633471870927e-14	-4.194185701401338e-14	-9.614873878505668e-15	-5.631462163200969e-14	-9.878444820212952e-14	-4.170489717637192e-13	-1.409297129152818e-13	-5.058217198422431e-13	-2.1404711764820965e-13	1.808400615772947e-14	-6.1568591556086454e-15	-2.965869195481246e-13	-5.056491188698824e-14	3.8752891213075286e-13	3.254706986640988e-13	-3.263912990209705e-15	-6.827055344927894e-13	1.9782518953436533e-15	-1.4438543191672525e-14	-6.091990665138026e-14	3.895586723809472e-14	-5.605005177498462e-14	-2.186240334725551e-15	2.4613557050849414e-14	-2.2854561716427758e-14	4.727255433716024e-13	-1.8668728374104996e-15	-5.35020471228134e-14	-6.046730302627909e-15	3.6805577152145354e-14	-1.307449935235262e-14	-4.1355921829037683e-13	-1.8897365820127415e-14	-1.878217661376785e-14	-5.238483169096375e-15	1.012640414252512e-13
207	-1.0442682137464447e-14	7.501908263405377e-14	-6.697187791484401e-14	-3.872509282680319e-16	-5.328010954452957e-15	-1.0714511076428322e-13	-7.291191358184041e-14	-4.553761431061276e-13	-3.5641298538609107e-16	7.848225068972417e-14	1.1696613400771964e-14	-3.043394585188063e-14	-1.902854908774662e-13	-6.628668265527273e-15	8.394884330674642e-16	-2.6959982375668737e-14	-1.9380783753060598e-14	-1.8096121573512327e-14	-6.47854463591862e-13	-1.4276109571847323e-13	-6.02852814797719e-13	-2.5616292862970605e-13	-7.79268109623786e-15	-2.705487219574901e-15	-6.261480908172446e-14	-2.5089907657909264e-14	3.3679360357426816e-13	1.7476114814068838e-13	-1.8955217287246058e-14	-8.61798835664528e-13	2.6337572511375024e-14	-2.3664186149048122e-14	-8.602310523434814e-14	-1.9810471814827423e-13	-2.860062943403833e-14	5.728730828759452e-14	-5.794897552387722e-14	-6.850464925400212e-15	-5.335573171515162e-13	-3.445958171766815e-15	-1.723448576082767e-14	-6.582211122196467e-15	4.9055875043347344e-15	-7.220288348927581e-15	-1.3961776607733914e-13	1.6843424684133223e-15	-2.2978077595472013e-14	-7.848192247469118e-15	-1.5532762165884867e-13
208	-7.164309848029788e-15	6.404870920974997e-14	-5.760407860508332e-14	4.660567847100622e-15	-1.5091143487668972e-14	-1.4819751395778894e-13	4.340429757968993e-14	-8.145218718297507e-13	1.1522573811975969e-14	-3.2567410636323773e-13	-1.0159582401294445e-13	-3.951111788504085e-14	-1.1022773667831091e-13	-2.2323186929354073e-14	2.0669013487315242e-14	-6.640731951766894e-15	-8.020279670329782e-14	-1.4854024893843077e-13	-7.678464547993441e-13	-9.817191332926306e-14	-7.747143115539379e-13	-2.912619017720703e-13	-4.427920469588232e-15	3.60023350748947e-16	-4.262365952905889e-14	-9.027084813726805e-14	8.033480193552138e-13	3.182660076643475e-13	-1.9845707482395914e-14	-8.688129336216456e-13	2.9764993668887494e-14	-2.0197047404989536e-14	-7.64336894262272e-14	-2.2318501303002714e-13	-1.9851986378679145e-14	6.218042362067575e-14	-6.037578142378597e-14	-4.770433548327329e-14	-8.975880878319201e-13	-3.6345248433271854e-15	-4.2558344737494504e-14	-3.4020468354744805e-14	-4.286055086964999e-13	-1.4831951719363768e-14	-2.924356558109066e-13	1.6730119146658626e-14	-1.6079568410840995e-14	-6.338659959668368e-15	-3.478686918643136e-14
209	-1.9991074634016743e-14	6.383608294924979e-14	-4.1411404439831294e-14	-9.709028782316424e-15	-1.8117319983577638e-14	-1.1189446612913885e-13	4.8004559482033914e-14	-7.486565352230748e-13	-5.0714759441375944e-14	-5.320302610349978e-13	-5.48593732566212e-14	-3.665228646152166e-14	-1.5738475932385978e-13	-1.663482976045124e-15	-1.2465606952841379e-14	2.5283117501919987e-14	-2.4661563850755805e-14	-2.858684440265288e-13	-7.703817589567606e-13	-7.989769942480828e-14	-8.436790826086405e-13	-3.1703631436771513e-13	-3.0697609550010275e-14	4.980259991893954e-15	1.95052200612191e-14	-9.881896429391374e-15	5.29330592497149e-13	-1.2835165663809536e-13	-1.630612240491489e-14	-9.277313564614342e-13	5.9104392331522795e-15	-3.24014701102222e-14	-6.601180613270094e-14	-2.018394734410771e-14	-6.604970783390151e-14	8.040086734059598e-14	1.1723022224485935e-14	-3.7600278503428935e-15	-2.2949160424043986e-13	-1.4349561242186022e-15	7.887735023834622e-15	5.52033537597999e-15	-7.759973754689778e-15	-1.0667045652948625e-14	-5.265166195065078e-13	-1.977589757190149e-14	-2.9573030685246644e-15	-7.706317731905836e-15	-3.276503604279458e-14
210	-1.7415722891243783e-14	1.6936352349124986e-14	-1.3371851469574607e-13	-2.437638779774669e-15	-2.2889199105071994e-15	-8.720999500961338e-14	1.8078654825669903e-14	-7.996399957498258e-13	-1.1463666348664238e-14	-7.253992322558439e-13	4.779353148604219e-15	-3.987362425386543e-14	-1.9934810728742438e-13	-1.123588511577135e-14	9.178290803757827e-15	-2.759860320854824e-16	-6.728248349780019e-14	-3.719106713541031e-13	-8.761777364766192e-13	-1.3263175191087005e-13	-9.43279273599712e-13	-3.135436497697324e-13	-2.087761554610664e-14	-2.4774847982902163e-15	-7.445857697902515e-15	-3.3919672447848132e-15	-5.704799671789062e-13	-9.269612498322964e-13	-6.926433148828788e-14	-1.1877205874052636e-12	1.2202749522075371e-14	-7.256263570586708e-14	-1.0137923063161077e-13	9.981019153130762e-15	-7.313156079000276e-14	3.631014369496108e-14	-1.4191768297522875e-15	-3.9136720856379896e-14	-2.9078276490478477e-13	-8.959556889600313e-16	-3.6743530240692006e-14	3.500034497089601e-15	-6.531804517427964e-14	-4.025000841049783e-15	-3.7592134489545213e-13	1.4472913013713782e-14	-1.9379470892928653e-14	-4.0799640158781414e-14	4.626444899845048e-14
211	-2.4929736938034317e-14	1.6046718367104657e-14	-1.4562201772905038e-13	-4.306940408429271e-14	-2.998509930782961e-14	-1.8112705708320408e-13	-1.5874693733206825e-13	-1.0138489519497356e-12	-1.2146490611377657e-13	-9.32054319471561e-13	3.745136163487526e-14	-3.158990492784156e-14	-1.2672799114012812e-13	-2.7332756166938282e-14	-8.557208069814887e-14	4.827957513923926e-15	-1.006837001660551e-13	-5.330714447409451e-13	-7.837085450752843e-13	-1.164978425067415e-13	-1.0062892535811526e-12	-3.108414411329327e-13	-4.279795598179374e-14	1.9987082540300304e-15	-7.887766418316039e-14	-2.4615534813989766e-14	1.4961947704776691e-13	-2.9714331538013145e-13	-2.6279692503818732e-14	-1.4233942787644183e-12	-1.5754321583369828e-15	-3.8414098380384e-14	-1.3851113914785802e-13	3.079390498664486e-14	-1.32594135614046e-13	2.134907503566404e-14	-3.742999911729346e-15	-6.733866178176155e-14	-2.0446369533199542e-13	-5.66108142939521e-15	-6.439847227316338e-14	2.0113382895792886e-15	6.387966419754292e-14	-1.25363658328877e-14	-3.744612731861006e-13	-1.2300209408566115e-13	-1.0719502977351223e-14	-4.584050933758204e-15	7.138966652906612e-14
212	2.7396804476581906e-15	-2.0030769388212737e-13	1.076005893925334e-14	-2.9472568344715017e-15	-3.953865940737409e-14	-8.051748356883811e-14	-8.427648753098027e-13	-1.0365916708261184e-12	-1.0262456408807592e-14	-1.0571981165389932e-12	-5.32972409422296e-14	-1.7720029956365857e-14	-2.681408365839666e-14	-4.365450089391241e-14	4.674153095422513e-15	-5.1355092700514506e-14	-1.0951542443541645e-13	-5.642841806501189e-13	-9.50176469924211e-13	-7.530200399248845e-14	-6.658716993957069e-13	-3.340318025036531e-13	-2.0312115314489086e-14	-6.612858646845955e-15	-1.1778341798029462e-13	-6.218306673276884e-14	1.0364498747967588e-12	6.367288587271742e-13	-1.0258061181409332e-14	-6.35944881445338e-13	-1.4119924880845815e-14	4.0999373276572754e-15	-1.1586561473189584e-14	-2.9925484398419605e-13	-2.617043970849058e-14	-1.5484260546140702e-13	-1.3480846509075223e-13	-7.675058460813072e-14	-1.6934699286976238e-12	-6.730263304678182e-16	-8.229763628644594e-14	6.649730216625058e-16	-1.318559657346397e-13	-1.8278865995791895e-14	-2.422072825079796e-13	-1.436668550477664e-14	-1.9566467840418217e-14	-3.2909693251028837e-15	-6.816926343605541e-14
213	6.598442158277477e-16	-2.3275126470543956e-14	-6.224041562061822e-15	-6.1124484508462865e-15	-5.354192524932131e-14	-1.0519874388912782e-13	-5.417673736079629e-13	-1.4394010333837022e-12	-2.52199289729606e-14	-1.5988093739530048e-12	-5.259329104756689e-14	-1.1714215715693237e-14	-2.7453138305928455e-13	-7.006669951463547e-14	-1.745127892522491e-14	-2.1401446738753685e-14	-1.597961979818708e-13	-5.966659328854789e-13	-8.416917548541239e-13	-1.39420266248794e-13	-9.052862429986577e-13	-2.791610986932844e-13	-2.745333238090448e-14	-1.0424676688861352e-14	-2.5535460635455353e-13	7.1858355812394005e-16	1.1061424270115626e-12	7.222622385918683e-13	-2.0791252181774616e-14	-6.172406202263575e-13	2.6474109965097564e-14	-6.26326682605846e-15	1.3596607416076487e-14	2.608153624520761e-15	-5.072440610930199e-14	-7.726430178318518e-14	-2.9020327272360876e-15	-1.0073645002994362e-13	-1.2813788876008911e-13	-1.1129629066396556e-15	-1.08629072603726e-13	-1.6919382383275415e-15	-9.288919248180758e-14	-2.7949400862826486e-14	-3.875508311868689e-13	-3.6690901673663504e-14	1.896112515783982e-15	-7.618127779564146e-15	1.3373209994406795e-13
214	7.975910705957488e-16	1.6623948718596776e-15	5.891973569992062e-14	-4.3177115695987706e-15	-1.3485246552672337e-13	-1.1244292058436933e-13	-7.891408178160311e-14	-1.883165174784029e-12	-1.708362100740431e-14	-1.7923063775771535e-12	-5.237575583179072e-14	-3.7364905514120864e-14	-4.4277086995408617e-13	-7.546257606226788e-14	-2.0123463021615762e-14	-5.0886458714284554e-15	-1.1750703238208202e-13	-8.042832324161628e-13	-7.107619263212602e-13	-1.01322206837184e-13	-1.1409599343578123e-12	-2.5671598523050776e-13	-2.914509536310707e-14	-4.671816347089835e-15	-3.88689594649145e-13	-1.6683513503863165e-14	7.764775397920187e-13	3.9127935396159974e-13	2.4532218587321326e-15	-3.8530778111099895e-13	2.8368281731121276e-14	1.7070481703420717e-14	4.6798383506025986e-14	-1.110922978858548e-14	-4.0804320790556185e-14	-4.572788877061107e-14	-2.2465997928027785e-15	-4.40509596808776e-14	-1.0216746043865697e-13	8.180545643915389e-16	-6.589294948010321e-14	2.1722653310519876e-15	-5.4852495011147305e-14	-4.997076731268883e-14	-1.1170535504873029e-12	-2.72409344439055e-14	2.4806206788771235e-15	-4.188880034042011e-15	2.0665346041077086e-14
215	-2.9476635357080287e-15	5.426456199553604e-14	6.702379297093124e-14	-1.0357895632312643e-14	-4.250401444687106e-14	-1.10732017671167e-13	-4.4418053925054596e-14	-1.5769259148978725e-12	-2.3971684391855053e-14	-1.9421052883564326e-12	-5.865042813024547e-14	4.232332850365709e-16	-2.450139491465821e-13	-7.871425947494412e-14	-4.261675274314734e-14	-3.300130805588865e-14	-1.1464716636769798e-13	-7.556521532468135e-13	-5.835729500321926e-13	-9.322494219033433e-14	-1.2494446494278994e-12	-3.3013021051500634e-13	2.76680420933532e-14	-1.631535166894029e-14	-3.9345367866360596e-13	-1.6583000325676965e-14	1.3209884485905003e-13	-6.231427827325913e-14	1.4407669573243522e-14	-4.2645715579275603e-13	1.474216350251362e-14	2.2206073027230413e-14	4.1217415085117226e-14	6.528974733034864e-15	-5.706318023072097e-14	-1.5064870231033843e-14	9.486408017306312e-15	-2.0811123461489147e-14	5.891842283978868e-14	8.166560829466382e-16	-7.585864241821536e-14	-2.4111162402544324e-15	-1.091048416993687e-13	-1.6893027964770717e-14	-3.8992539559943474e-13	-3.6090296703735175e-14	-1.0458586296345486e-14	-2.1285458400139889e-16	-9.180631119645211e-15
216	5.2123347768759696e-15	-1.0014277325125509e-13	5.14489907403864e-15	7.831496091443261e-17	-3.4956067603490796e-14	-1.5007787571954425e-13	-1.5417864071989343e-13	-1.2015286794643344e-12	1.7318794213648816e-14	-1.8809363949269847e-12	-2.321738345708839e-13	-1.7126260421254953e-15	-2.9985063275527075e-13	-4.5590973156089654e-14	-1.6307463805484487e-14	-6.725268728089252e-15	-7.040994465560031e-14	-8.865819817796772e-13	-7.332070397840368e-13	-4.594142832511609e-14	-1.1521824910892008e-12	-7.238549091745465e-13	2.63618318833784e-14	-9.726795204754192e-16	-3.9276151596969314e-13	1.6101226143574753e-15	-1.4778996649728538e-12	-1.5757540373928116e-12	1.1427591235473334e-14	-7.519113010030173e-13	-6.739824351291278e-14	3.054879257298837e-15	-1.3433184870086676e-14	-2.583328438340952e-14	-2.938112478248111e-14	-1.2104350655185906e-13	-2.5037527035932855e-15	-2.5118460582001767e-14	-1.7439349022286776e-13	-4.54192524778528e-16	-4.051962992498714e-14	-7.043841106649119e-15	-6.870013270062721e-13	-6.596365841438364e-15	-3.7315001131866157e-13	1.1157484533543964e-14	1.774073604388168e-15	5.361007267932256e-15	-4.435853284233336e-14
217	-4.581938941372028e-15	-6.627009709344278e-14	-7.553540769159861e-14	-1.0822790821210307e-14	-3.681236085741953e-14	-1.3275418682083828e-13	-1.1383680059720962e-12	-7.35885210237225e-13	-2.707368747927045e-14	-8.94980947392936e-13	-1.1975853042749664e-13	2.980349471927874e-15	-2.0041346474406212e-13	-8.678533470269426e-15	-3.5823101126446214e-14	-6.884638531932616e-15	6.5851922600979856e-15	-8.080240846599589e-13	-4.788290872059016e-13	-7.140269523885382e-14	-1.0773654462132785e-12	-4.60124825986921e-13	7.795107033438198e-15	3.5778649394804736e-16	-8.100688357750295e-13	-2.0048333441109786e-14	-3.7595565050150865e-13	-6.706629539068117e-13	4.888406160868813e-15	-9.57658174411803e-13	-3.069820889920095e-14	-9.88329312705892e-15	-6.980260414238634e-14	-3.1626914740365536e-14	-5.612265864836885e-14	-7.453429476011333e-14	-5.198683528792011e-15	1.1767529253225367e-14	-2.8311566173421143e-13	-1.3457387161214751e-15	7.956174993321798e-15	-5.50003175322948e-15	-1.462767068283274e-13	3.8122889592366383e-17	-5.255897402533529e-13	-1.3454076470447232e-14	1.169016326186281e-16	6.925708221712451e-15	-3.663303593632603e-14
218	2.3060174164375207e-15	1.3862433052358204e-14	-3.9225777724515237e-13	-4.693360809961658e-15	-4.723930472729679e-14	-2.7596349584240214e-13	-1.443183076614138e-12	-6.345771594571158e-13	-1.3999427153083156e-14	-6.777053925185167e-13	-6.836861839304788e-15	1.77866076622963e-14	-1.8509501272449887e-13	-5.3968219496295955e-15	-1.1647923414139304e-14	-1.1015467315792428e-14	5.432843549499905e-15	-6.35944881445338e-13	-5.536461320818237e-13	-1.1736649926708832e-13	-9.50176469924211e-13	-2.618596570657274e-13	-2.5872220675474944e-14	-2.0672195746113334e-16	-2.5869589247123517e-13	5.490514855105875e-14	-2.798625084889962e-13	-3.61104633769794e-13	-1.8158910536344604e-14	-1.9227980533111987e-12	-9.956468668663344e-14	-7.069306936465326e-14	-3.0188499515103633e-13	-5.701914233542542e-14	-5.755841390484167e-14	-3.372338112845977e-14	-2.2205307786745897e-14	-5.910360746948739e-15	-3.547069521850633e-13	-1.1146410843735363e-14	-5.055025235875539e-15	1.4980269238726771e-15	-6.456908700944125e-14	-5.491294365809219e-15	-8.772298511701869e-13	-1.8796732236969878e-15	-4.651223707813674e-14	1.209988978478105e-14	-1.2247015740872123e-14
219	-1.4174292630793679e-14	2.1935780812456314e-14	-1.935702669275988e-13	-7.148666120642316e-15	-6.66330101635039e-14	-1.2468809189945824e-13	-4.779578047252909e-13	-2.593898888882671e-13	-2.3693129720380975e-14	-5.879710600146543e-13	1.980626459756219e-14	3.251968817052748e-15	-2.403134532272077e-13	-2.8512146942210716e-15	-1.505256930240625e-14	-1.1091955688697194e-14	1.5697697355070184e-14	-6.35944881445338e-13	-9.277313564614344e-13	-1.6290265337755975e-13	-1.2195178314775306e-12	-1.3654110689855787e-13	-2.202008926527746e-15	3.3539652061081246e-16	-7.87535703602537e-14	4.898075794928284e-14	-1.3700871342903238e-13	-5.297247930219851e-13	-3.52504657854159e-14	-1.1072922641636473e-12	-2.1584105539720292e-14	-3.936586846272533e-14	-1.1347461102724296e-13	-2.7573580379837695e-14	-8.699993025339237e-14	2.216564549729772e-15	-2.708055502208023e-14	-1.5328212849239916e-15	-7.978719085022349e-14	1.0593068838557149e-15	-9.002938354829884e-16	-9.07027862557882e-15	-5.374849380193007e-15	-1.015674976285758e-14	-8.856467687187281e-13	-2.2210396903534544e-14	-4.3019800803655216e-14	-2.8633479477774666e-14	-1.1123809671159511e-13
220	-3.398931914271474e-14	-3.3258457399124454e-14	-6.225240260443166e-14	-5.988942560955208e-14	-8.908822158987693e-14	-1.8086687531846785e-13	-5.280547207723973e-13	-3.0761006424164516e-13	-1.4298348280865008e-13	-7.147538773355101e-13	-1.8950850600284876e-17	1.8173908536330224e-15	-2.738391062036211e-13	-9.656339566857911e-15	-1.5395048846131107e-13	-9.93892200759549e-16	-7.491294074642957e-16	-5.386827231066393e-13	-9.052862429986576e-13	-1.3735667844487377e-13	-1.2120361269899384e-12	-1.5711579423943645e-13	-4.184213672486067e-14	1.231587668181465e-15	6.990123989490833e-15	1.2289607884622905e-14	-1.4919388204151472e-13	-7.270257517975762e-13	5.440149901538569e-15	-1.1372190821140164e-12	-9.044693015113345e-15	2.5733200203676764e-15	-5.744105562522063e-14	2.9858927384306454e-14	-1.7078032789712239e-13	-1.3520632771049439e-14	-1.4829336701763992e-14	-1.1087795919909556e-14	2.5718176517297263e-13	-1.6701293304631082e-15	-5.755949844147241e-15	-2.280702494185393e-15	-3.2456185696753947e-15	-1.4180016772320063e-14	-8.746434025484997e-13	-1.951304014113548e-13	2.922540815465701e-16	6.046234635495891e-15	-1.0844036322997737e-13
221	-2.92745530045148e-14	-1.1166103745714577e-14	-4.705918602528112e-14	5.500484386732852e-15	-6.748325120645638e-14	-1.482059440895601e-13	-5.819495699386018e-13	-2.933264242753236e-13	3.2178087672282276e-14	-6.789663090539394e-13	-4.609851489394738e-15	-3.67861981949803e-15	-2.599762165042605e-13	-1.5378297749762772e-14	-3.9650145491948434e-14	-7.446086021403723e-15	-2.2469429915655317e-14	-6.265927508358478e-13	-7.668747099782018e-13	-8.245469431483957e-14	-1.3616702167417827e-12	-2.8430477052850404e-13	-1.1814342706082472e-13	1.5186723629584927e-15	3.2041778542060946e-14	-1.472245989787029e-15	-4.2838055296693446e-14	-6.868612505382809e-13	-1.4737197466362342e-14	-1.0773654462132785e-12	5.550544314372762e-15	-1.0831131764113822e-14	-7.239578830735914e-14	-2.2394197322007198e-14	-1.0137951603598727e-13	-4.520120353419892e-15	-3.166282574603995e-14	-1.6797517390171538e-14	2.70061037229128e-14	-1.2993319645008966e-15	-1.3671654496879877e-14	6.137362469138285e-16	4.155373560239699e-14	-1.416675973903116e-14	-7.381753591703286e-13	1.2447283991869416e-14	-4.1149374681757165e-14	-4.109423455621537e-15	-6.046731809919773e-13
222	9.53261320208598e-15	4.260385246532907e-14	-5.124578282431105e-14	1.2609193894663723e-14	-4.5778740695395796e-14	-1.5411944785220516e-13	-2.259754223218327e-13	-4.029932628675881e-14	2.794542660688358e-14	-5.786625677343324e-13	-1.3594552504565611e-14	-1.6539454752930906e-14	-3.0349513248155696e-13	-8.243281093427063e-15	3.330526371687215e-14	-1.7064099348051006e-14	-5.534219184036371e-15	-5.636996724870257e-13	-6.022772112511731e-13	-6.688668470845568e-14	-1.3167799898162295e-12	-2.5624837870003327e-13	-5.2449761186619845e-14	2.5921424389985323e-15	5.1313081176292185e-14	1.9577892042476718e-14	-5.631051180898795e-13	-9.341244144952654e-13	-2.40890997523514e-14	-6.733534038832991e-13	1.6266222873078747e-14	-1.3888340634635926e-14	-8.385431737724619e-14	-3.035685741627425e-13	9.514354457098733e-15	3.2847075530822474e-14	-1.367716262296879e-13	2.9069720067270698e-15	-1.5098905273741453e-12	7.611734721530315e-16	2.054882970436675e-15	2.5424709288772785e-15	1.443095857036676e-14	-9.906956717426333e-15	-6.412328537333213e-13	4.1800210821951307e-14	-3.467731671650787e-14	-1.3126375165338078e-14	-8.983248306894437e-14
223	6.685634979078734e-15	-2.6780748427220256e-14	-8.098560382719034e-14	8.43355662369179e-15	-4.345535999020233e-14	-1.3880886942587888e-13	-1.57224932873014e-13	-3.049376518217531e-13	2.9879783309119944e-14	-8.44514232895185e-13	-6.891996256759053e-14	-6.448255240248332e-15	-1.9672855175806203e-13	-1.7647059192401577e-14	7.21901829945211e-15	1.258975785662337e-15	-1.959061305067099e-14	-5.129059131142317e-13	-8.603960160731045e-13	-1.6100071861249496e-13	-1.167145900064385e-12	-2.020060211649897e-13	-6.36773695754724e-14	4.963610214079282e-16	-4.706991722983791e-14	-8.39302474278394e-15	1.0644441626329009e-13	-3.3794646601274396e-13	-2.4670753871679436e-14	-1.0362160715315214e-12	-2.70281369407794e-14	-1.2542330784356766e-14	-9.115861450439959e-14	2.6166158642842924e-15	-1.6061530854245542e-14	5.269192680008886e-15	4.0212013952874906e-15	-1.2138248132983959e-16	-7.81049032933211e-15	-4.363633133779282e-15	-1.2930744735459077e-14	-1.1786524386098444e-13	-5.50515360233256e-14	-1.5155800065390032e-14	-7.664037927569597e-13	3.155978763101031e-14	-1.751983305646269e-14	-6.649693649189319e-15	-1.1309348202285107e-13
224	-2.54102473138818e-15	-7.547804141192001e-15	-7.110576052553248e-14	3.899537077135846e-15	-4.6692755346279516e-14	-2.1031381435017222e-13	-1.8816687710975476e-13	-2.259408598518373e-12	3.5674177122783126e-14	-2.5474442892183707e-12	-1.0976372624298043e-13	4.0267560779653225e-15	-3.0882260473524926e-13	-1.2265529209265407e-13	-1.9615557393177992e-14	-1.1425422162211855e-14	-1.8243070578889968e-13	-7.669039353863564e-13	-8.042832324161628e-13	-2.0497924979772367e-13	-1.481377488543258e-12	-2.338032652372566e-13	-6.619569217248654e-14	-1.7661322276117681e-15	-4.396729766896925e-13	-1.5930400921569197e-14	-1.2528521493599316e-13	-3.661891698182007e-13	-1.4255606121438822e-14	-7.145027785650563e-13	-5.764905833482135e-14	-9.868006155142086e-15	-6.106238051613422e-14	-5.474150838423185e-14	-3.610045709953895e-14	1.8206458905471226e-14	-5.297041012046881e-15	-7.283430499675784e-14	-2.064866415527006e-13	-2.0935267230161723e-15	-1.2480810443978083e-13	-2.6087044594268696e-13	-2.079548758272203e-13	-3.7402172190583705e-14	-1.0812350729117562e-12	1.6524913399947702e-14	-4.911580996241451e-15	-2.097779248226176e-15	-1.9864715413871503e-13
225	7.011466885521744e-15	-1.2244595511759314e-13	-2.8680399957272966e-14	6.227808899831759e-15	-1.1983573231134268e-13	-2.3444622421665907e-13	-7.224977542833646e-14	-9.109734389285036e-13	6.35890083805048e-14	-1.3625931574145416e-12	-1.5824713718792337e-13	-1.6219958823646424e-15	-4.172150771108482e-13	1.916504658485645e-15	6.393286357332444e-15	-1.7552026670133054e-14	-6.921170292125937e-15	-8.681230541627449e-13	-1.092328855188463e-12	-1.8465275010265844e-13	-1.2793714673782682e-12	-1.3326786118523628e-13	-1.3262381766920308e-13	-6.234751361290372e-15	-2.3669840723257732e-14	6.925842005013941e-15	-6.974954176070555e-13	-5.502858380336665e-13	-1.5751867105731842e-14	-6.172406202263575e-13	-4.539002706969815e-14	-2.1253493109970735e-15	4.150007957961305e-15	-4.529737053886407e-14	1.7232487930192095e-14	-7.807419378240853e-14	4.40755686732422e-15	9.87937238443661e-15	-1.6205306162956384e-13	-6.925051791646477e-16	-1.3095637113987918e-15	-5.899277246364695e-15	-4.062280360709562e-13	-3.6363471502712033e-14	-1.6628672731836784e-12	2.3439348148787995e-14	-4.79136867285531e-16	-4.722871622492825e-16	1.374458958529709e-14
226	1.934262518792117e-14	7.33399059848553e-14	1.0936695707875577e-14	1.835150140961377e-15	1.7029593958930906e-14	-1.5258405079278318e-13	6.930257567474026e-14	-2.35417184175766e-13	3.671259240627829e-14	-3.522738798753128e-13	-8.877257683589798e-14	2.545807038472079e-17	8.270288196065296e-14	2.1717132519611752e-16	3.0840739844830205e-14	-5.595798032312239e-14	-9.41195136680683e-15	-3.680180981437542e-13	-5.29330592497149e-13	-5.076910043466351e-14	-8.229874936351432e-13	-9.91325844605968e-14	9.744447465441355e-15	-2.4531019888939984e-14	2.256087347788922e-14	-2.9300074398995564e-14	3.3361397049644207e-13	2.653805196161094e-13	-1.1522687973726574e-14	-2.6185965706572723e-14	2.2136762574394884e-14	1.702508456978204e-15	4.262365952905889e-14	-3.143316084426209e-14	5.829087569671777e-14	2.3280320830196442e-14	6.4726073686740745e-15	5.1626654964764076e-15	-1.0886464537609761e-13	8.858095633750896e-16	-2.1960910667808046e-14	2.669784023962136e-15	-3.15964449691293e-13	3.0171951769353565e-15	-4.406460914518421e-14	1.091683156327046e-14	1.2989323983737822e-14	-3.56355904510789e-16	1.23007259904876e-13
227	-2.947684941036267e-15	-2.181537441409414e-13	-1.820334799776726e-13	-1.0132654498370696e-14	-4.494215981941403e-14	-2.952849404580316e-13	-2.2410773608194914e-13	-7.872416514734185e-13	8.821506792682271e-15	-1.2909583713367097e-12	-2.7112228486274406e-13	-1.599547401130223e-14	-5.344459522182188e-13	-1.2663727535905432e-14	-1.715051979325833e-15	-8.965236436692872e-15	-3.912608597580019e-14	-1.4831015593008815e-12	-1.7207920321462087e-12	-2.9198237658013296e-13	-2.1248040744761882e-12	-3.787612896843557e-13	-4.390038746694017e-14	-1.0165768541155306e-14	-5.859831329109469e-14	9.794376285445806e-15	-3.5616616768128525e-12	-2.990564037482303e-12	-5.5535810169388315e-14	-1.5823804991257527e-12	-9.676475559131656e-14	-7.126917593641287e-14	-1.0439475619294354e-13	6.035487733698395e-14	2.1554880131565636e-15	-1.8008508138011195e-13	4.6146107857507825e-14	-6.5712003105395666e-15	3.031040143239872e-13	-3.6429014617777626e-15	-2.554795849310274e-14	-8.462254033749903e-15	-5.97883467955672e-13	-1.2942931502336068e-14	-5.718827867703297e-13	-2.4910093981820994e-14	-2.5659908359788912e-14	-2.1981787997949777e-14	2.0111781420485194e-13
228	-2.9998866501441524e-14	-4.4553883575923387e-13	-2.8809465524418467e-13	-1.797134278010202e-14	-7.934687611325278e-14	-4.332609463999327e-13	-4.191014858778308e-13	-1.0027541065417263e-12	-5.943032412949759e-14	-1.897382165693326e-12	-3.749233428716708e-13	-2.5461580858551893e-14	-9.303241981411553e-13	-1.7470936151657057e-14	-4.056321117328026e-14	-2.3426790356221544e-14	-4.533580023816119e-14	-2.0711019303450035e-12	-2.4483877935645516e-12	-5.127686906900056e-13	-2.8729745232354095e-12	-6.766266495966207e-13	-1.0972285633626416e-13	-1.6216762294629506e-14	-9.526524099713132e-14	-3.4953588152969864e-14	-5.876208060557133e-12	-5.080461843851147e-12	-7.496111700518453e-14	-3.11238906683836e-12	-1.7895413799775215e-13	-1.0309633752244748e-13	-2.000480329803783e-13	5.97576115982608e-14	-8.251953818918271e-14	-2.8403871656872113e-13	4.0709891185033035e-14	-5.88149209426472e-15	3.4788829914497987e-13	-6.5936687700803415e-15	-4.1357991010767385e-14	-1.5352540450727056e-14	-7.551532663966734e-13	-1.6191161522056533e-14	-8.663579993366545e-13	-4.59139153432205e-14	-2.7722126222701905e-14	-3.149106225714663e-14	-6.032535225423396e-15
229	-4.375106389714997e-14	-4.3793058297109695e-13	-2.7269058191166826e-13	-1.1238311052971687e-14	-8.549041580336515e-14	-3.904240113154171e-13	-3.656171623667987e-13	-1.1556510960982436e-12	-2.7337172799664783e-14	-1.8047711283168652e-12	-3.549023971020976e-13	-4.137836888325022e-14	-7.652074917723791e-13	-3.673092963746908e-14	-5.4092463156500314e-14	-3.57395918058793e-14	-8.248780122251477e-14	-1.8000342147990481e-12	-2.2519930507652557e-12	-5.005168516151704e-13	-2.7981574783594874e-12	-6.172406202263575e-13	-1.4703805154310632e-13	-1.8988538248203637e-14	-1.6719285196526294e-13	-7.12223196728993e-14	-4.116981420158533e-12	-3.5093870112112217e-12	-6.812157236474054e-14	-3.217132929664651e-12	-1.7311133960183281e-13	-9.099136040465513e-14	-2.1121830362998994e-13	8.114846269953653e-14	-1.1225753260405234e-13	-2.281408994881671e-13	4.284690283236526e-14	-3.529991209364632e-14	4.66410115328182e-13	-6.010016820116731e-15	-7.678719128697288e-14	-1.2883593256793543e-14	-6.495061557996025e-13	-1.9193629833163953e-14	-8.653643354593961e-13	-2.8871735051285486e-14	-6.68677338578554e-14	-2.967497712853614e-14	-1.3295377366888667e-13
230	-3.519093935136262e-14	-3.4951436203970977e-13	-3.7090296558152046e-14	-3.140989325246709e-15	-4.262971366939562e-14	-1.875179888544303e-13	-2.502699561443962e-13	-1.9085257510337338e-13	6.951993964789053e-15	-7.627274989831303e-13	-1.9069356205500067e-13	-9.011058109341604e-15	-2.365189449606277e-13	-2.9482628848987004e-14	-3.6233683862493965e-14	-6.374598078758547e-14	-4.6324326836642345e-14	-8.355251937334913e-13	-1.2793714673782682e-12	-1.7707332315654912e-13	-2.3118466866659933e-12	-4.0027119008618336e-13	-4.5394079811844595e-14	-2.1817045456718607e-14	-7.482709110997528e-14	-4.676065304745132e-14	-1.3042130643097267e-12	-8.500648342904331e-13	-1.9788569526218548e-14	-1.975169984724344e-12	-1.0244361771336837e-13	-1.0944123356774259e-14	-5.067799935768141e-14	-3.299303132896985e-14	-6.0509038510956e-14	-1.692297259195418e-13	-3.457811372278759e-15	-1.6688799728049342e-14	5.397750227364197e-14	-1.032992600341463e-15	-5.3741801069300904e-14	-1.133539491919638e-14	-3.6578087031716504e-13	-6.610464817637974e-15	-3.442314699496284e-13	-7.879444026696998e-15	-1.0053540405202035e-14	-8.343625704653387e-15	-3.3619673740167214e-13
231	-1.6146986275904792e-14	-1.963509046870636e-13	7.890283684916859e-14	-1.403847047178977e-15	-9.632237167261615e-15	-5.379433687990704e-14	-1.2754059448092832e-13	3.564168954260496e-13	2.4010499387060455e-15	5.652376595911638e-15	-2.697607918250392e-14	8.706959746169855e-15	8.135440336251698e-14	-2.0853406119869153e-14	-1.7146409970236582e-14	-6.529606903728835e-14	-1.8129000157686322e-14	-1.8119753055887388e-13	-2.8430477052850404e-13	4.245675504967565e-14	-1.0998105596760551e-12	-2.188398562620722e-13	1.108442101315732e-14	-1.452995107835937e-14	-3.461384278317199e-15	-2.3941454360295076e-13	6.385751681792571e-13	7.350774659059348e-13	4.7654539554681655e-15	-7.930606756847745e-13	-3.184233796375553e-14	3.0322381281102743e-14	2.8078196722836184e-14	-1.5035861730205334e-13	-6.5524278376746e-15	-1.0886772774336392e-13	-5.44443988607299e-14	1.2479020958537365e-15	-3.691698760455992e-13	9.608423739596534e-16	-2.0335190258329943e-14	2.5436147761050118e-15	-2.4401275059378384e-14	-8.125462599248896e-17	2.445025045038756e-14	-3.0739192967667836e-15	-2.1509900401827608e-14	5.287401479230244e-15	-5.220269803404992e-13
232	-1.6745819954921398e-14	-3.424117316449986e-13	-1.4412350205018293e-14	-4.026542024682939e-15	-1.0067132788633338e-14	-1.2387852811526789e-13	-1.8114912597661772e-13	6.14596776784554e-14	-5.3715386894254875e-15	-2.0528194967945052e-13	-6.402396465030653e-14	-5.580169288654534e-15	-2.2003079164437445e-14	-1.3479962647396718e-14	-2.9340083633138925e-14	-4.114811890250052e-14	-2.3406926211616424e-14	-4.113622324808757e-13	-5.386827231066394e-13	-1.5310460697020976e-14	-1.5561945334191802e-12	-2.2819198687156245e-13	2.031496935825419e-14	-8.677249150575129e-15	-2.4834062255918643e-14	-1.795609077022131e-13	2.319328391153586e-13	3.7268240478818703e-13	-3.6907352352808934e-15	-9.801032878745798e-13	-8.219143731794645e-14	1.0136907023580701e-14	-3.661749566802505e-14	-1.1580467376240148e-13	-1.6178774972115982e-14	-2.4539256659246067e-13	-4.670974939312335e-14	-8.672197493110896e-15	-1.0640605791508709e-13	1.6453562305820124e-16	-1.4943444939047528e-14	1.0200174038743626e-15	-8.831313287059167e-14	-1.0766880103851936e-15	-4.237844008876122e-14	-1.988537869073085e-14	-2.507540019669577e-14	7.886293731733246e-16	-2.339019009897786e-13
233	-1.3245042737536365e-14	-3.2982043260474206e-13	-1.0463609413372067e-14	-1.0909468130356493e-14	2.0314833791175343e-15	-8.33354950314069e-14	1.3876589109433112e-14	-1.992180342428298e-13	-2.5484099263858555e-14	-3.460981858146318e-13	-7.224315404680142e-14	2.2804994111337327e-14	-6.372476953432324e-13	-1.366002426853708e-15	-3.283428941475481e-14	-1.2576857578805102e-14	-2.4278208692227138e-14	-3.1984286684456706e-13	-2.2445113462776637e-13	-1.7708770753712524e-14	-1.129737377626424e-12	-2.375441174810527e-13	2.759951650255307e-14	-1.0999341968519594e-15	-3.450333420858718e-14	-6.336068487929654e-14	1.75820055458417e-13	2.534427395171862e-13	1.4352415285951123e-14	-8.304691981227355e-13	-7.127723147493988e-14	3.356447510672823e-14	-1.5088644415597152e-14	-3.894230696265577e-14	-1.0731661203790561e-14	-2.47181595386178e-13	-2.5376988785131585e-14	-9.901890789743274e-15	1.6779037456792495e-13	1.813031301781827e-15	-6.859951053364473e-15	-2.446589774532974e-15	-1.2652718062081545e-13	3.119041728693066e-16	3.589930409497448e-15	-3.3001878864641674e-14	-5.143671835219645e-15	1.4519662250586174e-15	-1.0119003607042207e-13
234	-7.521700343405428e-15	2.1950336435658337e-14	-5.3796441737183806e-14	-1.3125119386081433e-14	-1.687914304185349e-14	-7.611554203262172e-14	-1.1876109921246836e-13	-7.020934818957004e-13	-2.1774299016226772e-14	-5.891957016538224e-13	-1.4098633714358145e-14	-2.814650683333205e-13	-2.159081825065582e-12	-3.6181997129907945e-15	-2.6747299034293244e-14	-1.1512870063174618e-14	-2.5743360599480535e-14	-5.29330592497149e-13	-5.61127836569416e-13	-2.87367958620714e-14	-1.0100301058249487e-12	-1.7582005545841697e-13	-4.30772241642091e-15	-1.5927704742099855e-16	-6.311843364451458e-14	-8.276635589398884e-14	-1.0624020372380941e-12	3.3658902571718556e-13	3.2112558827435505e-15	-1.1895910135271618e-12	2.3434667517013227e-14	1.7405064821558477e-14	-4.057822344348471e-14	-9.459509725086626e-14	-2.1025397932263684e-14	8.956445981896352e-15	-3.3432434555713083e-14	3.1336687029892197e-15	-1.3873483909816683e-13	5.45122359134717e-16	-1.356073208594914e-14	-2.5365420988996148e-15	5.0824811368958334e-15	-6.189536172941724e-15	-1.768628088884351e-13	-2.1725894433970623e-14	-3.764232570319832e-14	-1.8567837927008596e-15	-1.801663645465421e-14
235	-4.419110393240829e-15	-2.4354697065131904e-15	7.379512596538926e-14	-1.691078011698966e-15	-9.582120158746403e-15	-2.206426986276126e-14	-1.1736923914910281e-13	-6.42610315145892e-13	-6.779381397875609e-15	-3.551026938935325e-13	-5.2307886671056566e-14	-6.633552747377966e-13	-1.2939987841596743e-12	9.38026434590477e-15	3.451109720762833e-16	-5.387293011008859e-16	4.6260624579805236e-15	-4.51006498642668e-13	-5.98536359007377e-13	1.4163363426950687e-14	-1.1671459000643852e-12	-1.1596641955767928e-13	4.285118389801292e-15	9.412850390592834e-16	-2.8796159972385557e-15	-9.352130609490265e-14	-8.529143115855122e-13	1.1777839486326799e-14	2.0523999523610348e-14	-7.631338577344056e-13	3.100302077331397e-14	3.3571282001108e-14	4.6410404796597855e-14	-1.1702126699815202e-13	-1.2461325887193723e-14	-1.4319822106153645e-14	-3.20413878948206e-14	2.1005212707734993e-14	-4.503032622589466e-13	4.426678960550412e-15	5.157100111134456e-15	-1.0293055325524206e-15	-9.12722054462507e-14	-2.2289939103267975e-15	-2.154666048552214e-13	2.1016264992215355e-14	-2.7647236114305595e-14	2.4398078530361474e-15	-9.662228172656261e-14
236	2.402496582139482e-15	1.260579758258325e-14	1.0889603985751375e-14	1.4453277192609873e-14	1.7571826598753458e-14	-1.1982417343409402e-14	7.762999041080786e-14	-3.3152319792565914e-13	2.846828742465049e-14	-2.1779356381778534e-13	-6.164723116447917e-14	-1.30523983509466e-14	-6.63288903950039e-14	1.3682870888876732e-14	4.669723619499073e-14	-1.5575087634921347e-15	3.042399237424983e-14	-1.8879613667908472e-13	-5.162376096438626e-13	3.3198237075680774e-14	-8.080240846599589e-13	-1.6833835097082479e-13	-1.4650777021155017e-14	-3.3405726057403776e-15	3.744482587465317e-14	-2.3146523258488406e-14	-2.581188048219313e-13	-5.241869206619294e-13	-1.41057117428956e-14	-9.950666968497643e-13	7.064329127383519e-16	-9.105897983655984e-15	-1.2177862260443671e-14	-3.4003726712396446e-14	1.3256234156650275e-14	-1.8767735152316425e-14	-2.978617424117928e-15	2.3790053046643883e-14	-2.4675194763777937e-13	2.2348875107017355e-15	1.4376803089923932e-14	-3.1472655458639064e-15	-1.5063528830464243e-14	4.506592185973302e-15	2.3865513963793212e-14	6.594896008899336e-14	-2.0469658530322783e-14	-3.8662589268347414e-15	-1.743384071782013e-14
237	-5.6285756546880375e-15	3.6448022549253217e-14	1.060106016109944e-14	9.427477364888988e-16	-1.0149133033559461e-14	-3.2834746061757227e-14	8.51043885463614e-14	-1.209014750638887e-13	7.391288381113741e-15	-1.0293868014486317e-13	-3.657034686502554e-14	7.042838177832288e-15	-6.832306785455683e-14	1.2201722066319934e-14	5.709628713839616e-15	1.1050286649726688e-14	4.0156167451501243e-14	-1.206424848624244e-13	-1.1222556731388317e-13	-1.1776012898317137e-14	-7.855789711971823e-13	-2.057468734087858e-13	-3.281328365264365e-14	-1.7136677680997582e-15	4.041462965486899e-14	-7.730120456906797e-14	-4.713473827183093e-13	-2.0890321748948882e-13	-1.6127744669595936e-14	-7.257253352964446e-13	-2.4976536120672596e-14	-9.70598922570659e-15	-2.6480274699630187e-14	9.648363941556331e-14	-3.057662663480755e-14	-1.871367956340537e-14	3.459871991877163e-14	1.4204754196654095e-14	2.693486679053583e-13	1.180432501246696e-15	1.180670813901082e-14	-3.985409010807066e-15	2.606952072095653e-14	4.306752041540774e-16	-1.480712153860737e-13	7.226895460243796e-15	-1.3397794727399395e-14	-8.005021952361539e-16	3.7763993588904673e-14
238	-7.17862822884384e-15	2.5593066654810193e-14	1.3738167986825608e-14	-8.3851805818733e-17	4.883725529094043e-15	-2.6653572237047252e-14	4.097402223282922e-14	4.100311064688316e-13	-2.0247728087148354e-15	2.279083520021865e-13	-3.752703375126321e-13	-1.865123308582491e-14	-1.0092629388608889e-13	2.686266661838813e-14	1.23237609777158e-16	1.6942745407158818e-15	6.997955485582275e-14	-1.271889762890676e-13	-1.870426121898053e-13	-7.657056936520155e-15	-6.883168128584836e-13	-1.833017599460092e-13	-2.2211310197539377e-14	-1.1736541473045758e-15	1.0129549298754264e-13	-2.7121178767521765e-14	-1.167145900064385e-12	-4.713473827183094e-13	-7.130428780983306e-15	-6.35944881445338e-13	-3.7092979359291246e-14	1.2257404460177093e-16	-1.995387574109333e-14	4.7518687071462735e-15	-3.721478994718585e-14	-2.35582476120422e-14	-1.3656685037331909e-14	3.805462086550513e-14	-1.9019530309448893e-13	3.7119693208932607e-16	3.15290781200978e-14	-3.3988833955274666e-15	-8.119071824450077e-13	8.532121025119631e-15	-2.871601842346145e-14	-5.510587701661317e-15	-1.2399792703618098e-14	-1.4663506056347375e-15	9.359833673612277e-14
239	-7.829640962995948e-16	6.541982037494309e-15	1.032022225461328e-14	4.854500120939387e-15	2.5689925765088386e-14	-6.452970120548283e-14	6.838745508189755e-14	2.503126954497786e-13	1.5069351079745046e-16	-2.584101456094731e-13	-1.4068715344377323e-12	-1.5261271252729423e-14	-5.0033898760772914e-14	1.0954126780170946e-14	2.306563965818538e-14	-1.3201322354609688e-14	-8.065527680181728e-16	-2.581188048219313e-13	1.4963408975184378e-14	-1.969792509623887e-14	-6.434265859329302e-13	-1.6085664648323256e-13	6.7364565796484564e-15	-2.9448094919429257e-15	2.0697068737526208e-14	-1.1596641955767928e-13	-9.87584992362172e-13	-7.481704487592192e-15	2.178092039776181e-15	-3.6660351989201834e-13	-5.662011847662635e-14	-3.620961000333532e-15	-2.569073203245203e-14	-3.9691536261651847e-14	-9.235343138622241e-15	-1.027501420137405e-14	-3.6889882037411795e-14	-1.1355127064277363e-14	-2.8078493543387753e-13	-4.415776513367718e-16	-1.463042768910983e-14	-5.014647651708741e-15	-4.524748927436386e-12	9.521989024170384e-15	2.4783214612199563e-13	8.152290610640867e-15	-2.1797588013350014e-14	5.052799081738759e-16	6.495170011659099e-14
240	-4.304773832456087e-15	-3.5055875369084907e-12	2.5804893783056158e-14	-3.2421937171572685e-16	3.266048885212414e-14	-6.35944881445338e-14	-6.838745508189756e-15	5.525097660163101e-14	-2.8403443550307343e-15	6.824041474711943e-14	-1.2538826874826351e-12	-9.564000548392704e-15	5.131981671957783e-14	-4.98137663651705e-16	3.374963833109872e-15	-2.7719614664188613e-15	-1.285232988301287e-15	-1.7207920321462086e-13	1.4963408975184403e-14	3.7876128968435575e-14	-6.284631769577458e-13	-2.1696943014017414e-13	-7.481704487592211e-15	-2.0813185508109434e-15	-2.1542094015497975e-14	-8.346776568970061e-14	-1.0025484013373565e-12	-7.03280221833668e-13	7.0812250664729266e-15	-1.3467068077665981e-13	-1.115948693064956e-12	1.9243318735114403e-15	-2.3369138672166456e-14	-1.6467468634065585e-14	-1.512197964677356e-14	-2.581404955545461e-12	-2.3956145907331417e-14	-9.309384168998431e-15	-1.8842899248914184e-13	-1.1170727296614044e-16	-7.460755806356354e-15	-7.370281727113906e-15	-2.95942236726288e-12	5.297162308906897e-15	3.20681499064505e-13	-6.867514269341996e-15	-1.081340101722312e-14	2.253667118676115e-15	1.623942340212443e-14
241	-9.532702390953639e-16	-3.4251699448714313e-12	2.2032818300469823e-14	1.4458585714012962e-16	3.192005000792459e-14	6.5464914266431856e-15	-4.348740733412973e-14	-6.655567271257901e-14	5.917231857313225e-15	1.4144549570451126e-13	-1.1024229230151296e-12	-4.187410201502983e-15	7.294661875402406e-14	-1.0258710476365893e-14	1.6568979835680898e-14	4.733032018296593e-15	-5.407956287868205e-15	-1.9452431667739753e-13	3.815669288672028e-13	1.683383509708248e-14	-6.883168128584836e-13	-1.7207920321462086e-13	4.3253604068892466e-15	-4.2556646581454264e-16	-4.105210887024245e-14	-3.9162046927240485e-14	-1.0474386282629097e-12	-2.0948772565258186e-13	-1.8407440667409794e-15	-1.4963408975184427e-13	-6.570661752481092e-13	6.681316454106658e-16	-9.430217246903488e-15	1.025691956390329e-14	3.7958782075873014e-16	-2.319207094293569e-12	-3.481385773778512e-15	-5.308714051046153e-15	-5.837775278892751e-14	8.827557365464291e-16	-6.229235921714311e-15	-1.1065675296952652e-14	-1.5417416557926974e-12	8.662450933653069e-16	2.6488813998575375e-13	-2.5649862125735753e-15	-7.847022089525425e-15	4.766253087722394e-16	2.5424678072669104e-14
242	-1.1204669012090533e-14	-5.962097425300651e-15	-3.7295593634263456e-13	-5.665162711979308e-15	3.1353811292482813e-15	-6.452970120548284e-14	-5.798320977883964e-14	-4.0792048402366243e-13	-1.3530450681601393e-14	-5.4826865698136677e-14	-8.855410549376688e-13	-1.5597919985042175e-15	-1.5711579423943643e-13	-2.716351137166766e-14	-5.305096550573885e-16	-1.797020116259598e-15	-2.886442869924682e-14	-3.8904863335479506e-13	2.5437795257813517e-13	-8.603960160731043e-14	-7.930606756847745e-13	-2.1696943014017414e-13	-8.650720813778495e-15	-3.8688917822080494e-15	-1.0193616873193302e-13	-1.353641563307046e-14	-6.583899949081145e-13	2.3941454360295076e-13	-8.471486865330013e-15	-9.726215833869876e-13	-4.0577287317129753e-13	-1.3905542669919145e-13	-4.77790215275404e-13	-4.683992411302707e-15	-2.458929946262339e-14	9.643243073530794e-14	-4.812572434252667e-15	-1.366491181848482e-14	-1.166422571212557e-13	3.990866477619148e-15	-2.554721644172381e-14	-1.3980874084832632e-14	5.716718158552132e-14	-4.2876442185334086e-15	9.762861755813802e-14	-1.44734267415915e-14	-3.226485060274141e-14	-1.1583821591175085e-14	-8.752858478000244e-14
243	-2.8685369560978952e-15	-2.0414175919529177e-14	-2.0417629312484953e-12	-2.187567465076324e-15	-1.6812790091869547e-14	-1.2887235979877586e-12	-2.2351592156681732e-13	-5.817668397865411e-13	-1.451680820682107e-14	1.6250788204397067e-13	-3.459844236301548e-13	-2.93504152715686e-15	-2.2445113462776637e-13	-2.6037120189113195e-14	1.3809347838327281e-14	-5.355327720839701e-15	-3.334413579295285e-14	-6.883168128584836e-13	-9.726215833869874e-14	-5.499052798380276e-13	-7.930606756847745e-13	-9.352130609490265e-14	-1.2969733827334152e-13	-1.8249326642823075e-15	-1.1112618965556541e-13	-3.259473881888558e-14	-3.8904863335479496e-13	-8.978045385110648e-14	1.0578456134479814e-14	-6.172406202263575e-12	-8.89241493921751e-13	-4.818556151059488e-13	-1.8056178660210963e-12	-5.9088959089863e-14	-1.0095323605923166e-15	2.44126912344388e-14	-2.6627400655721257e-14	7.986399316794243e-16	-3.7858776382343746e-13	-2.2519546924170522e-15	-2.977101570123186e-14	-1.0593521026116183e-14	4.585717695317025e-14	-1.1740094757533312e-14	-2.099240518633909e-13	1.1690163261862828e-15	-1.9019895627050825e-13	1.6099090070194304e-15	-1.678031606839926e-13
244	-8.309582849000971e-14	-2.314287008246906e-15	-2.348983732461018e-12	4.8068375900621625e-15	-3.4518385721893394e-14	-7.77162053648641e-13	-2.2445113462776635e-13	-7.727365448460343e-13	-2.40561640873021e-15	-9.352130609490266e-14	4.8173747196429236e-14	1.2568352528385095e-15	-1.6459749872702866e-13	-2.2698088767005972e-14	3.24387189489115e-14	4.456532258333392e-15	-3.314891919941979e-14	-4.189754513051639e-13	-4.414205647679405e-13	-9.202496519738422e-13	-7.706155622219979e-13	-3.067498839912807e-13	-6.725775606261934e-13	-2.341314802702434e-16	-1.50384817423817e-13	-2.3818527484532845e-14	-9.277313564614342e-13	-8.080240846599588e-13	-6.340503671940625e-13	-8.596478456243452e-12	-8.839110534625429e-14	-7.463340571092221e-13	-1.852977411612217e-12	-1.3180016917903194e-14	-3.708527344112547e-13	3.246800143794146e-14	-1.1639311337078104e-14	1.122662374375359e-14	-2.1832110526732703e-13	-1.280519249618842e-13	-2.900598926999594e-14	1.4180539419084549e-14	4.070049067838173e-14	-1.0119711409895953e-14	-2.2132264601421078e-13	2.4865570899085383e-14	-5.061840692386606e-14	-1.0612893026549557e-13	-4.205002527271079e-14
245	-1.0834247666394374e-13	4.6391796431249384e-14	-1.350445148451881e-12	2.724812663419356e-15	-3.2193342536206753e-14	-3.5538096316063005e-14	-1.7207920321462086e-13	-3.7970673449220266e-13	-5.8231625748154224e-15	3.067498839912807e-13	-7.485700148863356e-15	-4.579655706359946e-15	-3.217132929664651e-13	-2.1311644251684712e-15	1.7161935968318745e-14	-9.16262210348741e-16	-9.219702978789475e-15	-6.434265859329302e-13	-6.733534038832991e-13	-1.023123088678235e-12	-7.631338577344057e-13	-1.1222556731388317e-13	-2.8200412584945433e-13	-1.0562887325741183e-15	-5.389416419570094e-14	-2.1353722667557777e-14	-1.3167799898162293e-12	-1.2569263539154916e-12	-7.395814894525196e-13	-4.758364054108646e-12	1.5419371007097317e-14	-6.701969171004078e-13	-9.214227781230502e-13	-1.869234558626123e-15	-3.572889484984769e-13	4.659049495817587e-14	-8.310185230613143e-15	5.867072038141536e-15	-1.8587359586361903e-13	-2.7266734999542033e-14	-1.4766308712766393e-14	-1.3509146136783574e-14	-4.864911672594483e-14	-7.771603983032572e-15	-1.2888199505052686e-13	1.5013183498447823e-14	-2.546994320678364e-14	-3.683698304973655e-13	-4.069161460227226e-14
246	-2.231067819066483e-13	3.3464005631087186e-14	-4.4760196691615175e-13	5.142644379464209e-15	-3.794467239700923e-14	-8.416917548541238e-14	-1.2438333710622053e-13	-6.814504830173041e-13	3.906432446872335e-14	1.346706807766598e-13	-3.1693471040967745e-14	-1.1923552690754147e-14	-2.3941454360295076e-13	-3.402241356394846e-15	-2.5788306080693376e-13	2.9998283206247033e-15	2.1930472291053246e-16	-4.0401204232997947e-13	-3.8904863335479506e-13	-9.52046896046109e-13	-8.903228340234732e-13	-3.628626676482223e-13	-8.463095976660609e-15	3.3232342898673757e-15	-3.9721667828701924e-14	-5.035066283504099e-14	-1.7357554411213936e-12	-1.1970727180147533e-13	-4.0652999390130415e-14	-3.7707790617464745e-12	8.472628482836054e-15	-2.635378347996081e-14	-3.8040932871607695e-13	-4.762290247954549e-14	-6.160648683568855e-13	3.690147302265282e-14	-2.6154778143329576e-14	1.1628230512160094e-15	-3.497477657388199e-13	-4.819794948755731e-15	-1.0833265161828238e-14	-6.9142786683218896e-15	-1.619859345202086e-13	-6.159782766690523e-15	-1.8228617701263485e-13	5.6984979431557065e-15	-1.669654417580595e-13	-1.3911419859542435e-13	-1.2858580238858441e-14
247	-3.9988186105729884e-13	-1.4930302067509225e-14	2.692390726247781e-15	-2.9690674369244207e-13	-2.6346116804896802e-14	-3.773584700929322e-13	-1.0567907588724e-13	-4.3549856665753955e-13	-4.57916481083235e-14	4.489022692555327e-13	-6.304913746189787e-14	-2.6436108372365214e-14	-3.5164011091683393e-13	1.1048502872373497e-14	-1.2072875689735597e-12	8.056052254881585e-15	2.117483566380449e-14	-5.536461320818237e-13	-6.808351083708914e-13	-7.486380552896957e-13	-1.4963408975184424e-12	-3.591218154044262e-13	-1.8205831015842903e-14	4.129901219636153e-15	-9.608994548349555e-15	-6.743632002429397e-14	-5.267119959264917e-12	1.0097419586828951e-28	-2.386825384580771e-14	-3.591218154044262e-12	1.945042242092912e-14	-1.444310252658728e-14	-1.4851096644940084e-13	-1.665800459582388e-14	-1.1998292676448414e-12	1.7539126392314787e-14	-1.7498320701583225e-15	1.1514311355275995e-14	-9.314868214093075e-14	-4.9313880599712675e-15	2.0591640360843293e-15	-1.1383879771433425e-15	-3.6781317780141975e-13	2.2602028788982013e-15	-2.3299500004297937e-13	-9.566060597182355e-13	-2.968205515707359e-14	1.2562016551226565e-14	-1.8084277291887156e-14
248	-2.650508668585758e-13	-2.6145324123357673e-14	-2.8207199501018848e-14	-4.247902229913099e-13	-1.0527803992758651e-14	-2.894484423637237e-13	6.920576651022796e-14	-5.320024198380692e-13	-1.3619067598890344e-12	-2.431553958467469e-13	2.9510812531167397e-15	-2.2263767521941975e-14	9.726215833869878e-14	-1.3736669613848927e-14	-9.288325607077618e-13	8.409154549500159e-15	-3.79515898855849e-14	-1.369151921229375e-12	-8.155057891475511e-13	-6.191110463482556e-13	-3.007645204012069e-12	-6.957985173460758e-13	-1.31351656201346e-14	2.2036285963644424e-15	-6.355658644333323e-14	-1.204220599273361e-14	-7.33207039784037e-13	5.686095410570083e-13	-1.890552838529561e-14	-3.725888834820921e-12	2.0592496573972827e-14	-1.3133652976939092e-14	-5.608469986629297e-14	-2.549485900885299e-14	-9.647132564373878e-13	4.009885825269797e-14	6.9011081482346155e-15	-3.543986012966815e-14	-1.1933830102352284e-13	-2.926079829734436e-15	-4.598822037264496e-14	-2.1217291348587754e-15	-1.2971126600691524e-13	4.990152821094743e-16	-1.8001435817561267e-13	-1.3022010776170796e-12	-1.3151433669595685e-14	-6.6934175996707e-15	-6.497224923169973e-13
249	-2.42551565807364e-13	-6.437740943017691e-14	-2.9598717079132584e-15	-1.8609906532106216e-14	-7.566469587415778e-15	-1.76755268519366e-13	-1.0084227083764423e-13	-1.0778308408598351e-12	-2.928879075859249e-13	-1.3167799898162293e-12	4.874683918446196e-14	-2.938453536478041e-14	-1.9230318565764357e-13	-4.4361665155365565e-14	-4.900842941979627e-13	-5.228608177669117e-15	-8.979449574643085e-14	-1.870426121898053e-13	-5.98536359007377e-13	-3.773584700929322e-13	-3.321876792490942e-12	-1.3766336257169671e-12	-5.297488240704873e-13	-6.668187852787187e-15	-1.9660457209690597e-13	1.020969584225495e-14	7.706155622219978e-13	-4.56383973743125e-13	-1.0265767099575112e-14	-3.680998607895368e-12	1.4287571411607978e-14	-4.5037952230835015e-15	-1.354919604105059e-13	1.814675230990527e-14	-6.765554126642437e-13	-1.7532390849029142e-14	2.5853084312029925e-14	-6.029855278327963e-14	4.699445631268856e-14	-3.8124316614248943e-16	-8.671909234690621e-14	-1.4345281068427042e-14	2.3303838150820896e-14	-6.9878407544787486e-15	-2.90910169418459e-13	-5.1665041853404715e-14	-1.2197224093346132e-13	-4.469775021403471e-15	-3.560381295698952e-12
250	-1.499752496570832e-13	-6.373661952403594e-14	2.1488095507462218e-14	5.448940356335087e-16	3.527630201659949e-15	-2.8149913134565696e-13	-2.1298016192706347e-12	-5.69042442415299e-13	6.6551734132183164e-15	-6.050828504340202e-13	1.4023115716333514e-13	-1.5618155155336757e-14	-1.498678930170815e-13	-3.1604210822214145e-14	-1.6814929911182433e-13	-2.3345256033940075e-13	-6.853757778394199e-14	-1.1746276045519772e-12	-1.1072922641636473e-12	-5.358770839237922e-13	-2.858011114260225e-12	-1.234481240452715e-12	-2.787796272036407e-13	-8.183114283303984e-16	-1.2568363944560156e-13	-1.2473580437610137e-14	-1.4963408975184425e-13	-3.623950611177478e-13	3.6698436349203375e-15	-3.5463279271187083e-12	-5.208059062560371e-16	1.3122037018815118e-15	-1.3124628490553836e-13	-1.2696117008329178e-12	-4.951961149047638e-13	-4.107676780837294e-14	-4.968348604564748e-13	-5.549168665277982e-14	-5.825263151026539e-12	2.5565953239041714e-15	-4.968319386291703e-14	-3.755184894828983e-15	3.9356669879670406e-13	-8.89442761088066e-15	-3.369906467558109e-13	2.2952676605962593e-14	-1.5010169628231874e-13	-4.650949719612224e-16	-4.9341529434091485e-12
251	-2.1397895238043485e-14	7.416929110299428e-14	4.757462632925876e-14	3.8042690962566996e-15	3.826038315075024e-15	-3.1610201460077096e-13	-3.4082670989961087e-13	-7.018774022422445e-13	1.149106516880923e-14	-5.854433761540906e-13	8.032135368130021e-14	-1.4075858445112621e-14	-7.71002798880047e-14	-3.930212339523175e-14	2.479638887821928e-14	-3.467886931631609e-13	-6.298543520506077e-14	-2.3043649821784015e-12	-3.321876792490942e-12	-2.8430477052850404e-13	-3.2171329296646513e-12	-1.1297373776264241e-12	2.0830181338730622e-14	-2.1159195503971723e-14	-1.27409765114736e-13	-5.1591964062799245e-14	3.104907362350768e-13	2.0603912749033238e-14	9.269819987304687e-15	-2.813120887334672e-12	3.5649974831655054e-14	9.920798829687083e-15	-1.0498634238457413e-13	-3.3924315299218555e-12	-4.12886520174942e-14	1.6257660741783438e-14	-1.368778928033491e-12	-6.683317138785999e-14	-1.617698674245452e-11	3.735829126769525e-15	-5.0472279883092775e-14	-2.657624013745443e-15	-4.479250446703614e-15	-1.4533019175406856e-14	-1.8197337381597954e-13	3.332815314786827e-14	-1.8727641545504254e-13	1.7426791229720322e-15	-1.8228699897723922e-12
252	9.885842144896629e-15	5.330212135706793e-15	2.468742148726764e-13	-3.83081170327216e-15	3.1248746806379945e-14	-4.2458672967085803e-13	-1.3846998383676525e-12	-4.4200507293103366e-13	-1.2714879135285495e-14	-6.406209467500831e-13	-5.107596722028741e-15	-9.792823507259855e-15	-4.4698891831540747e-14	-5.472952140041842e-14	-4.8177400372448576e-15	3.740852243796105e-15	-6.778958999398374e-14	-1.0998105596760551e-12	-2.0200602116498973e-12	-2.2071028238397027e-13	-3.030090317474846e-12	-9.763624356307837e-13	6.171835393510554e-14	-2.197750693230212e-14	-1.4972633244633236e-13	-1.853953651552289e-14	2.7485035099047243e-13	3.156490207743738e-13	6.203755018979469e-14	-2.1996211193521103e-12	2.5737081703197305e-14	6.615306702885472e-14	2.1926590791532681e-13	-2.2014955554054984e-13	5.2549795420586715e-15	-1.6481589015593436e-14	-9.18136853320302e-14	-6.195122963611914e-14	-3.986053418213679e-12	1.3985042772507036e-14	-5.050150529124743e-14	1.0166193080165365e-15	-2.1164675268000718e-14	-1.6599575184842805e-14	-1.4037876830686628e-13	-2.9465147830925747e-15	-3.273245713321593e-14	1.168822251210256e-14	1.633598711887293e-13
253	3.770163094885981e-14	-1.6064179406859559e-13	5.800079068843268e-14	5.557165695907802e-15	9.506776970902383e-15	-2.5998923094382937e-13	-6.896465689295204e-13	-1.0493090543848078e-12	-1.7352586091827653e-15	-8.155057891475511e-13	-7.156160839569476e-14	-1.1478678618868682e-14	-9.963763604526949e-14	-5.4336783573011974e-14	5.5168551817694834e-14	-3.366767019416495e-14	-8.825491037778356e-14	-1.3915970346921515e-12	-1.840499303947684e-12	-7.893198234409784e-13	-3.493955995705563e-12	-1.0362160715315214e-12	1.2859179588049113e-14	-1.437890081209128e-14	-2.2701406592882907e-13	-3.471264977831985e-14	1.22980517514797e-13	1.7097879810054768e-13	1.1637192209582515e-14	-3.067498839912807e-12	-5.0489404145683394e-14	-2.2638417846987074e-15	2.423174485973126e-14	-6.79488456360765e-14	6.853643616643595e-14	-1.351208205592919e-13	-2.7976434008614076e-14	-2.345824191851298e-14	-1.376348677987459e-12	8.056394740133398e-16	-3.9629653457715e-14	-2.2072095294009705e-15	-1.4874111653861873e-13	-1.9920083862914506e-14	-2.6934136155331963e-13	9.171070073032115e-15	-1.354195818606229e-13	1.1237397758966854e-14	-2.59248777829411e-14
254	1.8822245604452544e-14	-3.3296416181200324e-14	-7.551514398086637e-14	-6.35116067135952e-15	2.980991631775022e-14	-4.60124825986921e-13	-3.432231933682927e-13	-2.0200602116498973e-12	2.4708256006752894e-14	-2.33429180012877e-12	6.140760564996108e-16	-1.0357239202246669e-14	-1.4191858199901475e-13	-5.0044772667517973e-14	8.543751253462426e-15	-2.0107080810404066e-14	-5.032470298808682e-13	-9.277313564614344e-13	-2.3342918001287703e-12	-8.267283458789394e-13	-3.2919499745405734e-12	-7.818381189533862e-13	-3.7993030601054205e-15	8.183114283303982e-16	-2.684917698053237e-13	-2.1721035424460533e-14	-3.175632850085038e-13	-2.709963644518277e-13	-2.0384151379120292e-14	-3.1722427027390977e-12	-3.432364361313628e-14	-4.124649779108363e-14	-6.252250930636103e-14	-8.156985512634461e-15	1.5062958021711224e-14	-4.4763221978006177e-14	-1.1833935716529908e-14	-3.344900192301404e-13	4.0605051454876675e-13	-3.7406810011702e-15	-3.3761191500259855e-13	-7.426559902607034e-15	7.3923386692193e-14	-1.3092982853286371e-14	-3.984007639642853e-13	-2.2637818497796406e-14	-1.1406631138062415e-13	-3.4111531080513813e-16	3.067315610303087e-13
255	2.3817887108463046e-16	-2.2030477984582437e-14	3.569952103141726e-15	-2.159203978138728e-14	-2.086694142242515e-14	-6.911224520413307e-13	-2.9552732725989234e-13	-1.3751372848194485e-11	-5.722334916681855e-14	-1.2554300130179732e-11	-3.5226777222165544e-14	-1.156050405361419e-14	-5.556334598363404e-13	-8.579766859840828e-13	-5.6357089803234424e-14	2.1292536428677348e-14	-1.648880632146663e-12	-3.0899439533755834e-12	-2.1248040744761882e-12	-8.4543260709792e-13	-3.149797589276321e-12	-1.0137709580687448e-12	-9.352130609490266e-15	2.3416858283918995e-15	-2.5988602872128325e-12	-2.4652983881686963e-14	-8.1195672864477e-13	-6.972927804997332e-13	1.7158853601052433e-14	-2.154730892426557e-12	-3.2200006728398267e-14	1.111657181617121e-14	1.4367941284033283e-14	1.8643494346155834e-13	-3.7828409356683046e-14	-3.6818991157841336e-14	7.497225134342314e-14	-9.701055725654231e-13	1.1935583626841564e-12	3.3927730662041157e-15	-1.1388246529745129e-12	-1.0922036625587066e-14	-2.1488894639716447e-14	-2.117344289044712e-13	-1.122255673138832e-12	-5.824053036470134e-14	-1.031634075509274e-13	4.111078801005297e-15	6.534104876702636e-14
256	1.34244461448334e-14	9.896682159871952e-16	-6.910690243420478e-14	-4.695701125849043e-15	-8.622664421950025e-13	-7.537817271249153e-13	-6.602604210300127e-13	-1.610062805729844e-11	-1.287013911610711e-14	-1.4963408975184423e-11	-3.374107619980341e-14	-1.6242762633329597e-14	-2.925346454648555e-12	-5.32372311045136e-13	-8.387007169882955e-15	-4.760545000192171e-17	-6.065574777665738e-13	-5.057632233612335e-12	-2.9777183860617004e-12	-6.864463867365855e-13	-3.030090317474846e-12	-8.978045385110655e-13	-1.3280025465476176e-13	-5.721858291373084e-15	-3.6831028372825036e-12	-2.762276090524248e-14	-7.723700000052821e-13	-8.175555633796483e-13	4.468975889149243e-15	-2.5886697527069053e-12	-3.795878207587296e-15	1.3823147139931556e-14	-4.191562835181208e-14	3.302546753636025e-14	2.7410236320051423e-15	2.8796159972385553e-15	7.260739067965859e-15	-8.066983242501931e-14	1.9106110581107116e-15	-3.928762485290503e-15	-4.0608384977994317e-13	7.57309810406023e-16	-8.039042154041571e-15	-2.3801172401152724e-13	-8.409435844053646e-12	7.096979388056296e-15	3.025217893959061e-14	4.882127264585585e-15	6.776664348211231e-14
257	3.785223705456695e-15	-3.250287785275102e-14	-5.5059070698865474e-14	5.849876424456789e-15	-1.2756306151344721e-12	-8.585255899512063e-13	-6.284631769577458e-13	-6.35944881445338e-12	9.075402526025856e-15	-6.733534038832991e-12	-4.381413826435875e-14	-2.697299681523761e-15	-3.351803610441311e-12	2.1130754957852472e-14	3.9431468658666215e-16	-1.1287172282230254e-14	6.508053165214775e-14	-3.7707790617464745e-12	-3.426620655317233e-12	-7.631338577344057e-13	-2.7457855469463416e-12	-8.791002772920849e-13	-5.424235753504354e-13	-3.9983155318460685e-15	-9.262116352373921e-13	2.4006245078073098e-14	-2.846910938925484e-13	-2.0552049065733784e-13	-9.758774765142173e-15	-2.6036331616820897e-12	-6.002396523263906e-15	1.9472041802449776e-14	-2.794428498937754e-14	-9.545192399980672e-15	1.6619667652949127e-15	-7.597122017452987e-15	-1.5124658880358048e-14	-1.509448093509679e-14	-2.3242601787796844e-13	-5.345452729412444e-15	3.409412141354668e-14	7.45013073655208e-15	-1.724299081124768e-15	-3.1236116235697486e-13	-1.1611605364743113e-11	1.8353099674122228e-14	-1.1576001511258702e-14	2.1440718380961507e-15	-8.113709647024202e-14
258	-3.2085481087214087e-15	-4.130440633907757e-14	-4.8110044939592135e-15	6.043380591730788e-15	-5.124967574000665e-13	-5.480348537161295e-13	-6.67742125517605e-13	-3.830632697647213e-12	1.802111730336542e-14	-4.15982769510127e-12	-2.9272328634155375e-14	2.131970692532113e-15	-1.2718897628906762e-12	3.507048978558856e-16	-1.4002966167351885e-14	-1.3677605178130116e-14	-4.208458774270619e-14	-2.992681795036885e-12	-3.636108380969815e-12	-5.98536359007377e-13	-2.7607489559215264e-12	-7.743564144657939e-13	-5.082298478094867e-13	-1.2898850796384043e-15	-1.458932375080481e-13	2.1463058408532852e-14	2.999732424754196e-13	4.1941440323623675e-13	-8.450252779717643e-15	-2.506371003343391e-12	-1.0395569010012006e-14	1.767720502967048e-14	-1.2579254975567788e-14	-3.927483160172795e-14	5.0217470855744364e-15	-9.77555654248098e-15	-4.4713361833429824e-14	7.326187642831737e-15	-3.627201937834683e-13	1.124778647827183e-15	-1.2157769792337344e-14	3.6363228908992e-15	2.13824958881534e-14	-1.5618058117848743e-13	-6.045217225974507e-12	8.498200714971378e-15	-2.8335174823446076e-14	-2.665791038357021e-15	-3.033506037052921e-14
259	-3.0015264766649398e-15	-5.4103879331560725e-14	2.2588843106787234e-14	2.7246985016687518e-15	-1.1035514119198512e-13	-6.490378642986245e-13	-2.5624837870003327e-13	-1.2868531718658604e-12	1.9286942794064005e-14	-3.680998607895368e-12	-3.1519031886044636e-14	-1.0036530304362017e-15	-2.543779525781352e-13	3.1329637541792383e-14	-1.8896395445247278e-14	-3.444978093137878e-13	2.513385101300512e-15	-2.543779525781352e-12	-3.2246146341522435e-12	-6.957985173460758e-13	-2.9029013411857783e-12	-8.267283458789394e-13	-5.880152120717004e-14	-1.4282758066798133e-13	3.142315884788729e-13	1.9451019986342436e-14	5.454694108565535e-13	6.287478963637525e-13	7.57954110785995e-15	-2.573706343731721e-12	-9.808320964904365e-15	2.87891390247234e-14	1.2199781316559663e-14	-3.293469467441114e-14	7.058392716352101e-15	-1.9875332456677688e-14	-2.9493499188177345e-14	2.338032652372578e-16	-1.14742605591203e-13	3.2175347790267775e-15	-1.0012624833785515e-13	1.608173391654776e-16	-3.0679372210351263e-14	1.8704261218980528e-15	-6.434265859329302e-13	-7.493348986153832e-15	-2.3871222051323418e-14	-6.739538946914768e-15	-1.6963694088394675e-14
260	-2.2441988284853846e-15	-8.989598554271792e-14	-1.800479217302903e-14	4.026256620306429e-15	-1.2435411169806586e-13	-5.087559051562704e-13	-4.1149374681757165e-14	-1.0175118103125407e-12	1.9042180000768753e-14	-1.2569263539154916e-12	-4.441440074903526e-14	-1.1916802877249678e-14	-4.114937468175716e-13	-1.3092982853286371e-14	2.3602941937403717e-15	-3.423992880141827e-13	4.863107916934937e-14	-2.3193283911535855e-12	-3.778260766234067e-12	-7.070210740774641e-13	-3.11238906683836e-12	-7.893198234409784e-13	-3.8512694889804196e-14	-1.4269592362909713e-13	-5.686095410570082e-13	-4.475875539951378e-15	-4.869099125606643e-13	6.667789428277578e-13	3.161138874228338e-15	-2.828084296309856e-12	-1.3499627008938279e-14	1.4276825936832364e-14	-2.5153943481111412e-14	-4.55506740581264e-14	6.080939807679546e-15	-3.5798955916193445e-14	-1.0138105721962044e-14	-8.840685966783766e-15	-1.151261890732329e-13	6.346251716083543e-16	-1.7956090770221307e-13	-6.7005589523041944e-15	-1.2707344459745623e-13	-3.273245713321593e-14	-5.274601663752509e-13	4.056395322465919e-15	-1.189474111894543e-13	-8.776527062944245e-15	-1.8925849176903144e-14
261	-1.201324815118193e-14	-1.986220385535821e-14	-4.215993449810496e-16	-4.89137436638452e-15	-3.9512751825096364e-14	-3.8343735498910085e-13	-1.3280025465476176e-13	-5.087559051562703e-13	-8.35116038019326e-15	-2.7532672514339342e-12	-5.5258967924173307e-14	-1.508025352692775e-14	-8.383600583244929e-13	-2.2445113462776634e-14	4.5501448938287775e-15	5.4598428035177814e-14	-1.2718897628906758e-13	-2.723340433483565e-12	-3.202169520689467e-12	-2.0574687340878584e-13	-3.127352475813545e-12	-7.706155622219978e-13	-4.153170238453039e-14	1.8704175597667576e-14	3.1554436208840472e-30	2.7293150958365417e-14	-5.132182596638847e-12	-4.541512210571595e-12	-5.91403532829631e-15	-2.281919868715625e-12	-3.6075113190904895e-16	2.7300212932906693e-15	-1.809007100073031e-15	-4.6384268890818926e-14	-1.231576965517346e-14	-2.6673893028654787e-15	-2.0014916602119473e-14	-4.8631079169349376e-14	-1.8161764580109709e-13	2.965351471942256e-16	-7.107619263212601e-14	-4.153388216045599e-15	-1.4095642676492317e-13	-1.7769048158031506e-14	-3.747866341753224e-13	-6.163364591615728e-15	-1.26962479375869e-13	-5.061361213034068e-15	-5.168718923302192e-14
262	-8.112012918005848e-15	-1.672366900774949e-14	1.0631313025009533e-14	-1.16616228242118e-14	-1.523691912430368e-14	-2.2819198687156245e-13	-3.329358496978534e-13	-1.2793714673782682e-12	-2.9183396630434755e-14	-2.8654928187478173e-12	-8.26129225011769e-14	-1.8552568792865295e-14	-1.7687217015198466e-12	3.156344080702963e-15	-1.048027702896027e-14	4.6849699212922544e-15	3.3667670194164935e-14	-3.2620231565902046e-12	-2.9103830456733705e-12	-3.441584064292418e-13	-2.925346454648555e-12	-8.753594250482888e-13	-2.2524684202947715e-14	-7.252267909315563e-16	-1.4636084403852266e-13	-1.2562849575250505e-14	-1.709187079214997e-11	-1.4440398148877218e-11	-1.1081681131142822e-15	-2.319328391153586e-12	-2.867286528173309e-14	4.440849287844149e-15	1.7111476474551718e-14	-2.5738829805003434e-14	-1.7438664051783152e-14	-5.5636044186418746e-14	-1.7788568033607454e-14	-4.3019800803655216e-14	-6.864683057927014e-14	9.061588954202756e-16	-1.3092982853286368e-14	1.5408910936698212e-15	-1.8789380220230968e-13	-1.9931728361476127e-14	-2.6042761206614924e-13	-1.3535473798627974e-14	1.5431015505658938e-14	-2.3921453221589234e-15	3.4869222619273414e-14
263	-9.8564936561046e-15	-2.913407875417377e-14	-3.1821446363394975e-14	-6.756092400752367e-16	-5.584764299116349e-15	-4.030768292690304e-13	-1.7207920321462086e-13	-5.910546545197847e-13	2.3788568943886028e-14	-2.2115450858792105e-12	-1.0571652094143814e-13	5.564186643569955e-15	-1.9343749681164623e-12	2.267891672801389e-14	-2.198184507882508e-15	3.4008785504970057e-16	-4.676065304745133e-14	-2.827149083248907e-12	-2.2071028238397025e-12	-3.9653033784238726e-13	-2.925346454648555e-12	-7.706155622219979e-13	-2.088338071451215e-14	-1.9940918382399757e-15	5.330714447409451e-14	-1.4529280378074573e-14	-2.0267770324084417e-11	-1.6872255320954293e-11	-4.070323056039623e-15	-2.2071028238397025e-12	-3.5590839044842114e-14	-1.0955889152195897e-14	-3.0915687034101816e-14	3.250245688129567e-14	-1.1204975821795281e-14	-6.211061371018133e-14	6.2149175409002576e-15	3.916204692724048e-14	2.0172107343548184e-13	-8.018721362434036e-16	-9.819737139964778e-14	3.628598243071213e-15	-2.876424034691664e-13	-1.870426121898053e-15	-4.954291190377468e-13	1.7394369292548752e-14	1.0287343670439291e-14	-3.2411662614018327e-15	8.598623098890301e-14
264	-4.8451816680463245e-15	-2.664432513524832e-14	-2.2210853550536962e-14	1.1639932091597016e-15	2.2659245231362918e-14	-5.854433761540905e-13	-2.6373008318762547e-13	2.674709354314216e-13	1.0455389767328569e-14	-1.1004535186554577e-12	-1.1727482738135322e-13	-8.744533232337438e-15	-1.891562485051904e-12	1.395832892286567e-14	2.0063014374670874e-14	7.773730245637574e-15	-2.197750693230212e-14	-2.5779148025059915e-12	-3.1348341803011367e-12	-6.060180634949692e-13	-2.7308221379711576e-12	-7.893198234409783e-13	-3.4123974711329656e-14	1.901421037187074e-15	-1.7350759503817975e-14	8.155965191988438e-15	-9.813598890958295e-12	-8.931674936926768e-12	-1.706421350980161e-14	-2.2145845283272947e-12	4.50733423735223e-15	-1.969394370518655e-14	-1.3800329060029555e-14	5.063434675829416e-14	-5.3870646875076495e-15	-3.482104636051847e-14	1.4227010386689842e-14	-2.2678916728013893e-14	1.9125107096407591e-13	-2.569609763473042e-15	1.169016326186283e-14	7.82646583930727e-16	-3.8341726252099454e-13	3.0499453291399162e-15	-3.8409857984859997e-13	2.8667613841205303e-14	-1.169016326186283e-13	1.1908212205516716e-15	1.5638264747705672e-13
265	4.013839746150877e-15	4.2747296704963164e-14	3.915599635445847e-14	-1.0103314928465434e-15	3.487379622440699e-14	-3.320006366369044e-13	-6.172406202263575e-14	2.5604562743096033e-13	-1.1565955277205538e-14	-1.5442705668920799e-13	-1.166694276178995e-13	-6.0410117354057526e-15	-1.1094083663728456e-12	1.6253436757011085e-14	2.049443163020388e-14	1.0965921116030236e-14	5.4505386208435454e-15	-1.1783684567957735e-12	-2.581188048219313e-12	-5.910546545197847e-13	-2.005096802674713e-12	-6.434265859329302e-13	-1.6437088765207948e-13	1.007976906740333e-15	1.6281292224158492e-14	-3.947585260676829e-14	-4.703845881784144e-12	-5.565859227378057e-12	2.6702433466305883e-16	-2.154730892426557e-12	2.1591868538761375e-14	-2.4135506503971964e-15	2.874113400859436e-14	2.5538090636784897e-14	2.3896337636456324e-14	1.1714822199993321e-14	1.2341450697727328e-14	-3.3874074639257213e-15	-6.546491426643169e-15	2.7781262009514835e-16	2.1069692691498084e-14	4.603617187545339e-16	-4.320047319016131e-13	3.4469998977410773e-15	-1.1053414681693241e-13	2.510713716336372e-14	-9.91325844605968e-14	8.058792136896085e-15	2.1391160765024253e-13
266	-2.0019584747452768e-14	-3.4200211928383095e-13	-1.8673197806641145e-13	-5.489696101300761e-15	-4.348145665287949e-14	-5.424235753504354e-13	-1.0474386282629097e-13	-9.578581857988616e-13	8.28814309385978e-15	-1.378761600748228e-12	-3.129125636123928e-13	-2.3121578915981404e-14	-6.083560961473418e-13	-1.7316953355420326e-14	-1.0326501150896508e-14	-2.222740700437456e-14	-4.6249208404744824e-14	-2.463351202539736e-12	-3.4789925867303785e-12	-5.106263312781685e-13	-3.710925425845737e-12	-9.50176469924211e-13	-2.5997770060701835e-13	-1.3775841364524971e-14	-7.9994965236323e-14	-6.50114140256441e-13	-5.43984577463496e-12	-6.16670028380663e-12	-5.132906382137676e-14	-4.114937468175717e-12	-1.393063328216911e-13	-7.369569108061306e-14	-1.556572637137181e-13	1.7576000637759916e-14	-3.857548385263647e-14	-2.635838419851016e-13	-1.1777896567202104e-14	-1.788594979065013e-14	-1.7582005545841702e-13	-6.9889823719847904e-15	-5.35309015052786e-14	-1.2237935422255711e-14	-8.44883260754013e-13	-1.61322540587448e-14	-6.903315394331452e-13	1.1936752643167751e-14	-6.2542373450966135e-15	-1.1953420258755952e-14	1.2290117509812714e-13
267	-2.4705450124976325e-14	-4.641038196424774e-13	-2.5792073418463314e-13	-1.1768249899276056e-14	-8.627402205951188e-14	-4.788290872059015e-13	-4.414205647679405e-13	-1.553619215568177e-12	-1.69726557858171e-14	-2.218881576620034e-12	-3.773165727304605e-13	-3.2887460250098684e-14	-8.601704324539106e-13	-5.0124571731190247e-14	-2.828208960941516e-14	-3.494240030141066e-14	-9.810706945491992e-14	-2.4203314017360805e-12	-4.907998143860491e-12	-3.882595473346193e-13	-5.1249675740006656e-12	-1.3953378869359476e-12	-9.513075845491966e-14	-1.754945803074446e-14	-1.9411972743325646e-13	-3.7311326907274057e-13	-5.006086833273563e-12	-3.7583526693549665e-12	-5.2816248946496755e-14	-5.11000416502548e-12	-2.0317092766815425e-13	-8.335444588200718e-14	-2.1592005532862097e-13	3.7408522437961056e-14	-6.726341848544931e-14	-3.2470318921478726e-13	-4.3019800803655216e-14	-2.8590825793705197e-14	-1.9452431667739753e-13	-6.520976275383163e-15	-7.098688960271593e-14	-1.783773964012548e-14	-9.373743712114639e-13	-3.0718872176060295e-14	-1.1436119118243464e-12	-9.190934217637234e-15	-5.1086013454340574e-14	-1.8218845455411773e-14	-3.0914773740096985e-14
268	-2.9795025344405794e-14	-4.060510853575198e-13	-2.2606481097255571e-13	-6.826986847877531e-15	-7.845897953037445e-14	-2.9178647501609624e-13	-5.431249851461472e-13	-1.3224513743436165e-12	-9.646211279046501e-15	-1.8856526166275045e-12	-3.11469444923006e-13	-2.5771701254068006e-14	-7.9207340486555e-13	-4.1402642525472426e-14	-9.886521764068194e-15	-3.5947252030228207e-14	-6.724686503161171e-14	-1.7151807537805147e-12	-4.174791104076454e-12	-3.7747537172555085e-13	-4.406723943191813e-12	-1.3205208420600254e-12	-1.0748682720805637e-13	-1.745273448754511e-14	-2.59780543263725e-13	1.0939564021859506e-14	-3.766689331192833e-12	-2.459740608853379e-12	-4.380580445656465e-14	-4.73591894064587e-12	-1.7980270228999262e-13	-6.641349852242039e-14	-1.9025740708681757e-13	-2.0785110279592113e-13	-6.804474150658397e-14	-2.6503951846705483e-13	2.8523998358945306e-14	-2.0829467827789347e-14	2.3193283911535835e-13	-4.874193022918598e-15	-6.306977219831957e-14	-2.0142408520883987e-14	-7.105845189608214e-13	-2.3801925868706712e-14	-1.0631555047920814e-12	-1.1961411581298243e-14	-6.195786528787301e-14	-1.8516579300987342e-14	-2.4315539584674682e-14
269	-1.2186995200492001e-14	-2.565803610707901e-13	-4.547542005915004e-14	3.935269705074938e-15	-8.100432635428942e-15	-1.4776366362994617e-13	-2.412849697248488e-13	-1.9636617382120688e-13	-2.2157425851254227e-14	-6.313043775259061e-13	-1.4097903079154279e-13	-9.340742974867504e-15	-2.7114785709487935e-13	-1.8570763321867825e-14	1.55821656634588e-14	-4.519344053515784e-14	-1.6675606910745153e-14	-9.726215833869876e-13	-1.8330175994600922e-12	-1.3838961396433994e-13	-3.276986565565389e-12	-8.529143115855122e-13	-3.912197615277843e-14	-1.8965377683049824e-14	-9.072023338207974e-14	-4.544054275245181e-13	-1.158465953842452e-12	-8.406862181548027e-13	5.775442963062897e-15	-3.164760998251506e-12	-8.563227248115491e-14	-1.832652852666912e-15	-3.7583874886888995e-14	-1.2344812404527153e-13	-1.5431015505658935e-14	-1.7380087657548175e-13	6.920576651022796e-14	2.9617696470170515e-15	-2.7831940693843026e-12	4.948911888689001e-16	-3.182765390858408e-14	-2.8357395337934758e-15	-3.2037531724938473e-13	-2.4306749129878178e-15	-1.7565109606752288e-13	1.666441905918595e-14	-1.4682845056899717e-13	1.7763568394002486e-16	-3.3270204643261615e-13
270	-1.8689648514903202e-14	-2.327126780337354e-13	-1.4933498596526094e-15	-2.4579024905069046e-16	2.0815254689839172e-16	-4.395501386460424e-14	-1.7546935056056111e-13	-1.963372623578664e-13	-8.609622583561009e-15	-6.578199852873483e-14	-5.649362725695696e-14	2.888877369256315e-15	-3.216347496820494e-14	-1.7711268042006988e-14	9.29367979318095e-15	-1.1503120649673025e-13	-1.572052970519101e-14	-5.012742006686782e-13	-1.3766336257169671e-12	-2.9926817950368845e-14	-2.850529409772633e-12	-7.219844830526485e-13	-4.150007957961304e-15	-1.799597317779486e-14	-7.055652834337602e-14	-1.6427655454891114e-12	9.149470669817812e-14	-6.733680165873764e-13	4.003766755437415e-15	-2.8056391828470797e-12	-6.446645559564813e-14	-1.9578312122043403e-15	-1.2625376322811858e-14	-4.0401204232997947e-13	-6.751069283725785e-15	-1.8267135875917317e-13	-1.8704261218980532e-13	5.892073461523841e-15	-1.55619453341918e-12	1.3116614335661426e-15	-3.279667311793075e-14	1.0326706285292126e-15	-1.580710997684918e-13	-4.7673661647907845e-15	-6.567360194653622e-14	1.7806949859232074e-14	-3.927894855985911e-14	2.232661356564955e-15	2.6185965706572745e-14
271	-4.8631079169349376e-14	-3.7977892752924095e-13	-1.0181013415926605e-13	-8.162907653447051e-15	-6.866847136611904e-15	-6.546491426643186e-14	2.0948772565258194e-13	-2.0013239851407476e-13	-1.3737768420698493e-14	1.3358351842565684e-14	-8.725165691347447e-14	-2.805482210439999e-15	-1.4075869861287683e-13	3.4956328034984355e-16	-6.5464914266431856e-15	-6.68677338578554e-14	-5.434784299260176e-15	-4.867783982239684e-13	-1.1362838690530673e-12	-1.1596641955767928e-13	-3.1123890668383605e-12	-6.097589157387653e-13	-4.047719029420006e-15	-1.3140731005476548e-14	4.021142173879364e-14	-6.029594168999004e-13	3.3941658395614866e-13	-3.1786079053057814e-13	-1.690587116171368e-14	-2.8430477052850407e-12	-1.0866897213556214e-13	-3.093442383141972e-14	-4.769586610840035e-14	-8.070888715990099e-13	-1.8704261218980525e-14	-2.783002049319787e-13	-1.5664818770896194e-13	1.25615884446618e-14	-1.5561945334191802e-12	-1.1067410912317305e-15	-1.3326671956773024e-14	2.4442334046494105e-15	-1.8128589175384148e-13	-3.979821328248199e-15	-1.4242774340670918e-13	-3.960042804956035e-15	-1.5664818770896194e-13	-4.86123566422503e-15	1.4963408975184416e-14
272	-3.834373549891008e-14	-3.197161473013965e-13	-8.670436548107828e-14	-6.091671012236336e-16	5.0548682634684585e-15	-4.1149374681757165e-14	-3.89048633354795e-13	-4.840946267098911e-14	1.0466349295386567e-14	1.7308114381879802e-13	-1.0370453424879097e-13	2.442690437238902e-15	-2.655584977853012e-14	2.0529778962234683e-14	-5.0033898760772914e-14	-3.600570284653752e-14	1.4074659746731278e-14	-2.225807085058683e-13	-8.940636862672693e-13	-4.3019800803655216e-14	-2.049987029600266e-12	-2.3941454360295076e-13	-9.352130609490256e-16	-5.669329615876359e-15	5.893075230885391e-14	-1.6055435687029692e-14	2.333274390607386e-13	-2.182430186299138e-13	-2.6156511974916876e-14	-1.8255358949724996e-12	-6.968022274573872e-14	-3.5655283353058144e-14	-4.676065304745116e-16	-1.2438333710622056e-13	7.481704487592211e-15	-2.156214081890406e-13	3.0394424480843364e-14	2.4896194788684942e-14	-5.573869843256198e-13	7.65226214299478e-16	9.498057867199993e-15	7.918267940789168e-16	-1.924310468183202e-13	3.610993252483909e-15	-2.285477148864449e-13	4.826758815542579e-16	-4.956629223029841e-14	-1.2369996486710421e-14	-2.843047705285041e-13
273	-1.870426121898053e-14	-2.991446564895348e-13	-2.8370336642632147e-14	-5.0559956107556744e-15	9.235182598660452e-15	-1.730144162755699e-14	2.8056391828470737e-15	-2.1803895450070892e-13	3.390147345940221e-14	4.4938574426934116e-14	-1.7910015087677482e-13	8.997372969487934e-15	-3.0856551247288876e-14	1.594412976396802e-14	-3.7408522437961056e-14	7.087161477504342e-15	9.36662915181699e-15	-2.2468493789300362e-13	-1.371760288907178e-12	-7.201140569307504e-14	-2.2370296417900713e-12	-4.414205647679405e-13	2.4315539584674685e-14	1.5681543467359697e-15	8.502447532093851e-14	-5.463472612053787e-14	3.735235485666383e-13	7.437912040060469e-14	5.3719953364279035e-15	-8.978045385110654e-13	-5.978308393886434e-14	-1.3128273104441872e-14	9.352130609490272e-16	-7.663381497503622e-14	1.4963408975184422e-14	-1.868628074326038e-13	-5.923453672721149e-15	2.1462466194451593e-14	-3.3901473459402005e-15	2.745590102029309e-17	1.2018520997037957e-14	-4.668102522640494e-15	-3.880908162672264e-13	5.17392469912974e-15	-5.276556112922852e-14	-1.449580244470991e-14	-2.7939490195852165e-14	-4.682800848030776e-15	-5.386827231066393e-13
274	-3.17972440722669e-14	-1.0199804440076046e-13	-1.106891784742528e-13	-3.590341391799622e-14	2.220189185311454e-15	-4.41888171298415e-14	9.317060119704676e-14	-1.158603918318057e-13	3.603492825469218e-14	-6.145384115895579e-14	-1.0860070340870086e-13	7.328285364999087e-15	-1.811290335085114e-13	3.515896514230669e-14	1.1222556731388318e-14	5.130885719151983e-15	3.700678723758513e-14	-3.307147186780995e-13	-1.4723431842474497e-12	-6.078884896168672e-14	-2.9178647501609627e-12	-6.976689434679738e-13	-2.5484555910860973e-14	3.687581516920454e-15	8.442444115976321e-14	-2.078870851526897e-14	-3.630663322113001e-13	-3.023676710325906e-13	3.788571855548632e-15	-2.4539990719302456e-12	-3.378890997330654e-14	-4.080907277342508e-14	-6.558181589905048e-14	-9.353145222048758e-14	-1.1222556731388317e-14	-4.773011463358159e-14	-3.910718863852049e-14	2.5482515269568924e-14	-4.3527592270342387e-13	-1.4491692621688162e-15	2.9999424823753076e-14	-8.283215408921596e-15	-2.04977423209714e-14	2.4390658016572204e-15	-6.456212314265441e-14	-8.352621650600993e-14	-9.527483058418208e-15	-1.5582736472211827e-14	-1.3841153302045594e-13
275	-2.8056391828470794e-14	-1.8717618143801212e-14	-6.56677796972554e-14	5.1436718352196456e-15	7.009727702602384e-15	-2.408173631943743e-14	-9.600546578804848e-15	-6.162188725584505e-14	-1.0474386282629096e-13	-3.4629802595906434e-13	-5.575420159829402e-14	-6.203777851329589e-15	-2.3405898755860985e-13	2.4488722960341155e-14	-3.740852243796106e-14	-7.34174218135155e-15	6.5821098928316746e-15	-9.445651915585168e-13	-1.6764671342096472e-12	-6.920576651022796e-14	-1.8853895308732372e-12	-7.257253352964446e-13	3.109583427655513e-14	1.6222242058658504e-15	2.9192986217485504e-14	4.3818847436571176e-16	-6.251241740760762e-13	-4.0062166666053805e-13	-2.128819828215439e-14	-2.7831940693843026e-12	2.705633489317862e-14	-4.146326241504322e-14	-3.144653917441102e-14	-5.982484573425721e-14	-5.611278365694159e-14	5.166618347091076e-15	-8.775647660709124e-15	6.512171550367819e-15	-2.904165340088467e-13	-6.161309680104853e-16	-1.8371765120346003e-15	-1.1662416605133969e-15	-1.1920769998083172e-15	5.979221687891267e-16	-1.013578253033725e-13	-6.920576651022796e-14	-4.0309144197310776e-14	-3.0609391057230935e-14	-2.8722731134396975e-13
276	-3.834373549891009e-14	1.7241849193741641e-15	-1.020800125376942e-14	-1.683383509708248e-14	1.8033746447026003e-14	1.4028195914235388e-15	-6.032854878325087e-14	3.749839056803663e-13	-1.1222556731388317e-13	-2.407921905283661e-13	-7.254362777439149e-14	-4.284898628431379e-14	-2.055523417857564e-13	3.0074457634337636e-14	-1.271889762890676e-13	-6.7265245073458975e-15	4.0857463085462406e-14	-1.358396971028461e-12	-3.256314155765993e-12	-2.6185965706572736e-14	-3.127352475813545e-12	-8.005423801723667e-13	1.9440490348626557e-14	-9.681915366547943e-16	4.517837118407809e-14	-6.964446514491667e-15	-6.938413282937186e-13	-5.004989282203256e-13	2.7720756281694655e-15	-2.962754977086516e-12	-2.204075254213681e-14	-1.1665161838480527e-14	-2.805639182847079e-15	-6.484413120708425e-14	-6.733534038832991e-14	1.1409325355376673e-14	-2.1244831087143647e-14	2.3726165276962046e-14	-3.828455404739691e-13	-2.5423821859539573e-16	8.342455546709695e-15	5.766952182861714e-16	6.473884553258959e-15	5.558335853851494e-15	-5.032012510188759e-13	-1.1222556731388326e-14	-1.5892959613303487e-13	-1.1954790199763202e-14	-7.294661875402406e-14
277	5.891842283978866e-14	-5.47359929446558e-15	-3.709982906432749e-14	5.050150529124743e-14	1.534074566892343e-14	-7.294661875402406e-14	-1.5143967199939915e-13	9.196622897669838e-13	4.769586610840035e-14	1.1498714006099706e-13	-6.579004693215241e-14	-6.240536508002237e-14	-1.477033862256272e-13	4.818870238575838e-14	4.489022692555326e-14	-7.441062904377142e-15	2.5113530221397554e-14	-1.605293219119004e-12	-3.352586303403453e-12	-4.489022692555327e-14	-2.651095224525253e-12	-7.607958250820331e-13	1.2160509674351828e-15	-2.116102209198139e-15	9.982120814024091e-14	-1.692969529204288e-14	-9.053702660471024e-13	-4.3321199241425186e-13	2.2200350669481382e-14	-1.9602065757491597e-12	-4.13660536844038e-14	-2.461975210959704e-14	-4.1149374681757165e-14	-1.62776276319641e-13	7.107619263212601e-14	6.833265744160757e-15	-4.914023700948908e-14	2.3203532782696342e-14	-8.083126855654862e-13	-4.396939824518036e-16	6.5445364066640905e-15	2.2608138226416686e-15	1.3396196462890939e-14	1.0914320004757168e-14	-7.495052279472848e-13	-1.6085664648323256e-13	-4.7812767741018985e-14	-1.4865686516667288e-14	-6.534435945779389e-14
278	-2.7121178767521765e-14	-5.918293561593843e-14	-8.966355221848791e-14	-1.4064727674428722e-14	-3.4398077074530164e-15	-8.937129813694134e-14	-6.022351997269507e-14	2.191553422598667e-13	2.0717161205632535e-14	-5.77342914978224e-13	-2.9534444013542454e-14	-2.3862816892435186e-14	-6.961309563638349e-14	-2.036477242195524e-14	-3.17972440722669e-14	-1.073577102681231e-15	-9.914845294393078e-14	-1.1181275842369866e-12	-2.5021205330448983e-12	-2.9926817950368845e-14	-2.2426409201557657e-12	-5.379813133109275e-13	-3.284376484005495e-14	-1.305568050127647e-15	-4.1144351564730585e-14	-6.952648254322201e-14	-2.491986622767271e-13	-2.5875194589078184e-13	3.3038410624834985e-15	-2.1248040744761886e-12	-2.8929272573589967e-14	-3.5202503579943345e-14	-9.071566691205557e-14	9.705175823233528e-16	-2.2819198687156245e-13	-2.2099545843697935e-14	6.423883490271704e-15	-5.968460515874945e-14	-7.547096338338257e-14	-3.5178943448662416e-15	-8.185072157326843e-14	7.424331072804225e-15	4.111055968655176e-14	-2.053855514681238e-15	-2.5588351774510246e-13	-1.7359892443866307e-14	-1.2325815889226622e-14	-1.271305254727583e-14	-6.94002981332574e-14
279	-1.3092982853286368e-14	-7.766663633275179e-14	-5.78078573299117e-14	-4.909868569982388e-15	-3.236049317686473e-14	-1.218115011886107e-13	-1.0022123091435778e-13	4.3956937490101924e-13	1.3159653315639183e-14	-4.824149648732526e-13	-7.602784440282951e-14	1.818976274944537e-14	-1.3762610017629952e-13	-1.4179103478315231e-14	-1.4028195914235397e-14	-9.649864455065834e-15	-1.8369653127959825e-14	-8.62492939108201e-13	-1.4761233081334536e-12	-1.6459749872702866e-13	-1.577477936907809e-12	-3.204273750076602e-13	-5.775203223386628e-14	-4.70598995362224e-15	6.047467582402415e-14	7.22506530467943e-16	-6.187758674484818e-13	-7.149984688861795e-13	1.1690163261862834e-15	-1.6459749872702867e-12	-3.917711627832023e-14	-4.6585300598523385e-14	-8.13635363025653e-14	-2.8209860896829808e-14	-6.920576651022796e-14	-8.173764435929504e-14	1.4927237538016446e-15	1.0413777809233364e-14	1.6373534918646638e-14	-4.1368793566418306e-15	-2.5366912226863416e-14	-1.153277791032489e-14	-4.468336583345859e-14	-8.179175702908139e-15	-2.116928740272513e-13	1.9873277545166807e-14	-3.2732457133215916e-15	-1.709686377047439e-14	-1.4208114833187505e-14
280	-1.6833835097082477e-14	-1.2344195931073886e-13	9.352130609490256e-16	-1.182122095155637e-14	8.624552800007205e-15	-1.2224988231093057e-13	-1.0144413158682921e-13	6.852364719632453e-13	2.0635878039202397e-14	-2.248619456873153e-13	-7.855584220820735e-14	2.101876228050982e-14	-8.954802052687654e-14	5.448369547582068e-16	-3.8519087947838033e-14	-1.0781150322677453e-14	2.362120781750037e-15	-4.1301871948214164e-13	-9.190020923632402e-13	-1.234481240452715e-13	-1.7507626882088096e-12	-1.9270320843176044e-13	-1.85873595863619e-14	-3.980420677438871e-15	2.1789368367306516e-14	7.458927434569334e-15	-9.079439285527219e-13	-9.13594706884125e-13	-1.1047204282460376e-14	-1.4963408975184424e-12	-5.648883246343159e-14	-3.36329650219813e-14	-1.4308759832520104e-13	-8.677441798529273e-15	-8.978045385110655e-14	-1.1489569649876316e-13	-7.055242565546368e-15	1.6803667854485336e-14	2.0355496779718652e-14	-3.1983556049252836e-15	-1.3782220152339975e-14	-1.2241316572228682e-14	-6.55295298172738e-14	7.419885899640076e-15	2.640524759713315e-13	-1.8107880233824558e-14	-1.999017917778544e-14	1.636622856660796e-14	-1.9809175722202594e-14
281	-3.600570284653752e-14	-6.092013497488147e-15	-2.1322857789637802e-13	-1.255550933144213e-14	3.083544559364594e-16	-1.318394693616774e-13	-9.755623900825499e-14	4.4243457797724404e-13	-2.870574386590708e-14	-3.685826280004916e-13	-2.1878414532777737e-14	5.682529568289961e-15	-2.339904905082474e-13	7.0534552206384726e-15	-3.7408522437961056e-14	-4.539756174523802e-15	-5.267993981627542e-15	-3.8153953004705784e-13	-4.713957873005655e-13	-1.2344812404527148e-13	-8.904287761280338e-13	-1.387594980362973e-13	1.3326786118523626e-14	6.591556777694166e-16	-1.3582051792874461e-14	1.1051410429459197e-14	-2.2931743907371824e-12	-1.7015061168079001e-12	1.4963408975184422e-14	-1.6759018052206555e-12	-2.2484613428485665e-14	-2.805639182847078e-15	-3.9278948559859113e-14	-2.3714292454899214e-14	-4.6760653047451325e-14	-5.1194809602666305e-14	-3.013713065164195e-14	-6.810190800319898e-15	-1.9658836112832016e-13	5.845081630931417e-17	-3.6076540212787374e-15	-1.585513354426269e-14	4.055984340163744e-14	5.066898057938369e-15	1.4197977269733858e-13	-3.976345102942304e-14	-2.3731031421581547e-14	-9.16508799730046e-14	-1.177430047205807e-14
282	-2.9926817950368845e-14	1.47748137631864e-14	-1.0100301058249487e-13	-8.378330876837044e-15	-2.166668372850885e-14	-1.7476794076484933e-13	-7.590477803567826e-14	-7.42114167889674e-15	-3.204748662959115e-14	-4.3583246123761897e-13	1.1721671905029572e-14	-8.845024113306723e-15	-1.518862727677625e-13	6.6866535159474054e-15	-8.937951778298484e-15	-7.694901556845424e-15	-1.3251211039623693e-14	-4.661363554502333e-13	-5.721869136739391e-13	-3.17972440722669e-13	-7.951553154848591e-13	-1.7276348874774203e-13	-7.06085861016515e-14	3.1791193499484895e-16	-1.3672011252350513e-14	-4.2535856656402844e-14	-1.1476361135331418e-12	-6.68937741531682e-13	3.7408522437961056e-14	-1.0773654462132785e-12	-6.7227571695759606e-15	9.352130609490262e-15	-1.3841153302045594e-13	-4.374387884197132e-14	-1.3092982853286368e-14	-4.9840851240501334e-14	-4.1745190209492174e-14	-1.2730604916431215e-15	-4.973287705677994e-13	-2.2284373717926025e-15	-3.9364541332374555e-15	-1.536639727915097e-14	8.2898098554186e-14	-3.0906154527926376e-15	-2.2593067091559589e-13	-4.35198292713013e-14	-3.252057292409466e-14	-5.798320977883964e-14	-2.5556763218118083e-14
283	-1.7535244892794248e-15	3.099149043650297e-15	-1.4963408975184422e-13	-3.1651345354994825e-15	-5.98306537133192e-14	-9.790511731810122e-14	-3.3610132671860467e-14	-7.995143536081765e-13	-2.2112674445017412e-14	-9.647407123384082e-13	-3.266761325887278e-14	-1.0229249609600614e-14	-2.8220602090539775e-13	-1.5024913618322397e-14	-2.0044177685821195e-14	5.416575500038817e-15	-4.6356748773813916e-14	-5.35931653240581e-13	-6.101571119248725e-13	-2.543779525781352e-13	-7.207095246219015e-13	-1.3990933518838209e-13	-3.7408522437961135e-15	2.341671558173073e-15	-9.932346290760691e-14	-6.18677934504237e-14	-5.890709799412874e-13	-3.434597365155445e-13	-1.870426121898055e-15	-1.1372190821140164e-12	2.139299876920898e-14	-2.2445113462776634e-14	-1.795609077022131e-13	2.6926961089306492e-14	-8.697481466825946e-14	-9.793936584328244e-15	-1.0265422830545946e-14	-1.0783233774625977e-14	-1.452393190005877e-13	-1.4028195914235397e-14	-3.5222895722645e-14	-1.172182887743665e-14	-5.893851530789501e-14	-1.3650206357985126e-14	-6.740577818845266e-13	-1.712700247263388e-14	-2.957611305251296e-14	-1.999017917778544e-14	-5.48386814393242e-14
284	-1.2683827139121172e-14	5.868096639853209e-14	-2.543779525781352e-13	-3.3925447427029077e-15	-3.811462356811172e-14	-5.424235753504353e-14	-1.4235513653332495e-14	-1.1245895103468697e-12	-9.24253532891029e-16	-9.527250739255729e-13	-2.8523998358945306e-14	-1.5658711117238834e-16	-1.8940713036831802e-13	-3.3379197720607143e-14	-2.0308804623721566e-14	5.523145494227772e-16	-6.01690648176569e-14	-4.392001187186902e-13	-5.882097436947299e-13	-1.3467068077665981e-13	-6.33379438585762e-13	-1.4434063769983196e-13	-2.1509900401827608e-14	-8.678148174361137e-16	-1.6184620053746915e-13	3.3119822223234563e-15	-4.4098492352763514e-13	-1.8332276570812037e-13	-7.201140569307504e-14	-2.394145436029508e-12	6.9264217326537264e-15	-5.4242357535043536e-14	-7.481704487592215e-14	-2.01092784241032e-14	-1.9873277545166813e-14	3.699571354777653e-14	-1.0869752327587727e-14	-8.418644245019126e-15	-1.285735300003945e-13	-4.208458774270619e-15	-5.338501705822535e-14	-5.768101827365845e-15	-1.3262261897082172e-13	-1.5237482797947288e-14	-4.3504874081972165e-13	1.9791081084731837e-15	-2.7676461522460253e-14	9.235228976871637e-15	-1.047752002268318e-13
285	-9.858594945826658e-15	4.230754564163605e-14	-3.1423158847887296e-13	-3.2201604992906726e-15	-1.3922464295402442e-14	-3.927894855985911e-13	-5.240572329132431e-14	-5.369912169883755e-13	-2.6704716701317905e-15	-3.5288099206502554e-13	-1.0830936262115913e-13	1.2770504448267356e-14	-9.048916999885697e-14	-2.104857276763632e-15	-3.152405500307122e-14	5.5480898367347736e-15	-6.082195586936192e-15	-4.883572552348234e-13	-7.010654838719478e-13	-1.1596641955767928e-13	-7.682510440434851e-13	-1.8655993630825105e-13	-5.152439457666043e-14	1.96960414273539e-15	-4.1685934909596575e-14	-1.5547110870913922e-14	-6.495940603475678e-13	-5.539404410748812e-13	-1.847045795374327e-14	-1.4514506705928892e-12	-1.5337494199564033e-13	-3.740852243796106e-14	-3.815669288672028e-13	-7.779000950960779e-14	-7.166070079521916e-14	3.852959082889361e-14	-2.0767577888743084e-14	1.3030108269141147e-14	-4.900004994730192e-13	-7.481704487592211e-15	-8.599162513161905e-15	2.7270673579937875e-15	-3.5276643074829434e-13	-6.340600709428639e-15	-2.986717985185325e-13	-1.2072376802885455e-14	-2.197750693230212e-14	3.929447455794127e-15	-8.1352519693632e-14
286	-4.655573270511691e-15	-7.083508301485015e-15	-2.057468734087858e-13	-1.2815683961068941e-14	-4.04079797328963e-15	-3.834373549891009e-14	-1.2908314805509132e-13	-4.66966168674937e-13	-2.886739690476253e-14	-2.846424609867911e-13	-1.028734367043929e-13	1.2515980825295454e-15	-1.3736809461993418e-13	-4.372951586672344e-15	-4.166378752997937e-14	-6.990694798243852e-16	-1.4483244652143455e-14	-4.624980204584797e-13	-7.250969890211195e-13	-1.0597132996878656e-13	-8.075692642455521e-13	-2.0980189879024448e-13	-3.7525424070579684e-14	2.1322703671274488e-15	-3.283611600276448e-14	-2.7778333047100906e-14	-3.211379177434203e-13	-3.472341523140182e-13	-2.500324997031396e-14	7.294661875402407e-14	-1.5711579423943645e-13	-1.2157769792337346e-14	6.920576651022797e-14	-1.4273510251488256e-13	-7.886567719934695e-14	-5.0988290995823433e-14	-5.4819807291150104e-14	6.538828319133883e-15	-7.357569566455306e-13	-4.185626424149793e-15	-5.859965469166429e-15	2.526655512919562e-15	-3.213753741846769e-13	-7.325103106200997e-15	-2.971102940937692e-13	-2.3022771920833528e-14	-2.0223982443022698e-14	-1.0456759708335817e-14	-2.474031833441006e-13
287	-1.3172962078471329e-14	-1.9873277545166814e-13	-4.632227192513147e-14	-2.3255205245063536e-14	1.1228956924531562e-14	-1.5056930281279325e-13	-6.4944336683677e-15	-6.639841490112182e-14	-7.423618988884831e-14	1.0993331352350287e-13	-1.1970727180147538e-13	-2.727997776261211e-14	-4.030183784527211e-14	-3.3744643754509788e-15	-5.671829758214589e-14	-1.1741536049634693e-15	-4.1633534666069274e-14	-2.756364688051325e-13	-5.967545224039477e-13	-8.942974895325066e-14	-6.958752340424817e-13	-1.8364881166784575e-13	-2.642513457408839e-14	-2.9302752740691374e-15	2.6048971605847787e-14	-2.0066838793316112e-14	-5.1676001381462716e-14	-2.9405327073609186e-13	-3.3612415906872555e-14	-7.528465140639663e-13	-2.043440538173623e-13	-7.332654906003461e-14	-6.008743916597495e-14	-2.1069742637263976e-14	-7.736513514940628e-14	-1.3291715628738037e-13	-1.1932148713819167e-14	-5.735386458819673e-15	-3.6861276670265106e-13	-3.4048742117681537e-15	-2.1308105237415985e-14	4.240814711680123e-15	-1.697411705622483e-13	4.346708654252226e-17	-1.9942687889534123e-13	-4.7431924141003605e-14	9.352130609490264e-16	-1.341252159322733e-14	-1.0024697438911901e-13
288	-8.372364141590623e-15	-4.078697962063942e-13	-1.5431015505658935e-13	-4.938180684132213e-15	2.3567979901281207e-16	-1.4826540452385133e-13	8.664511553251474e-14	-1.137150642144529e-13	-2.177475566322919e-14	-8.494370588238609e-14	-7.481704487592212e-14	-1.5186381144333113e-14	3.977852038050278e-14	-1.8923837076048747e-14	-2.4753692383493338e-14	-7.876361659430686e-15	-7.146890905420422e-14	-2.951802755380558e-13	-5.805234613500551e-13	-1.4114410868291637e-13	-6.592914160908849e-13	-1.86409699444456e-13	-2.1486611404704365e-14	-5.553612411420248e-15	7.162508232903067e-15	-1.2919134128667166e-14	6.888428702052674e-14	-2.2247956119483304e-13	-5.84049232855713e-14	-6.022772112511731e-13	-1.833017599460092e-13	-5.470996406551805e-14	-4.278599753841796e-14	-1.3030632699682986e-14	-4.607180104430601e-14	-2.8149913134565696e-13	-1.657918304214114e-14	-3.0420282117355193e-14	-3.244568281569836e-13	-1.0731204556788164e-16	-4.6190115428588365e-14	1.882662834540933e-15	1.0174095213839995e-13	-2.929333439626654e-15	-2.9779617789139884e-13	-6.08436466019767e-15	-2.1003935523150108e-14	-2.8093951044419554e-14	-1.1383935782042315e-13
289	-4.05700537432071e-15	-1.4963408975184422e-13	-1.0081852519351859e-13	-5.694045634882152e-15	-5.46110571788384e-16	-1.233937117008898e-13	1.164148469140523e-13	-3.747820962457358e-13	-1.6833835097082477e-14	-3.4573155535256666e-13	-7.855789711971823e-14	-2.0531305875649013e-14	7.212282756166467e-14	-4.0217201177417976e-14	-1.591825785723736e-14	1.5607966219095337e-14	-9.380442723640088e-14	-2.988067377077466e-13	-4.636766263717167e-13	-1.2284717659009136e-13	-4.789514686025492e-13	-1.906651928599755e-13	-1.208938690372547e-14	2.1789482529057123e-15	-2.8378327965174438e-14	6.0346739744698705e-15	1.5899535330138288e-14	-4.128431387097124e-14	-3.5780575874346174e-14	-6.414940558187035e-13	-5.611278365694159e-14	-3.530526342570588e-14	-3.753455701062802e-14	-1.1384769876332664e-14	-4.053792434552145e-14	-2.613920505352529e-13	-6.0869814615748e-15	-4.5336285425601255e-14	-1.2655697683772313e-13	8.208229868436886e-17	-5.952420789915065e-14	-3.3322495006103955e-15	9.352130609490265e-14	-6.51952071306296e-15	-1.2800020968886055e-13	-2.708373371332362e-15	-2.892858760308634e-14	-1.3632739610142694e-14	-1.2470744231618565e-13
290	7.641910883014223e-15	-1.1970727180147538e-13	8.977520241057875e-14	3.563330721606685e-15	-3.264387474985654e-15	-5.0933036708531035e-14	1.3809096682475951e-13	-3.1058785934440327e-13	1.7577256417016564e-14	-4.5165470906259825e-13	-1.4589323750804812e-13	-1.4824702448200407e-14	6.120394108688333e-14	-4.5614768745981204e-14	1.3926477794447117e-14	1.3401447903418727e-14	-6.928864794116656e-14	-1.1903394579641222e-13	-1.6411893266849616e-13	2.2313827449581887e-14	-9.830057362219391e-14	-7.252673183530208e-14	2.770625773936793e-14	1.169458702969874e-15	-5.808093223735677e-14	1.1721200987808326e-15	4.010273975221851e-13	3.374071088220148e-13	3.264112773273262e-15	2.7787837726349644e-13	-9.352130609490265e-14	2.6237823681784666e-14	1.00321236607887e-13	4.1139299907266354e-14	-1.3822704763147962e-15	-5.012742006686782e-13	3.2029934260435768e-15	-3.227536775401582e-14	5.934949761006986e-14	3.752953389360144e-15	-5.216535572542731e-14	-7.783726533924849e-15	-1.6459749872702866e-13	-6.339145147108436e-15	3.725988383867448e-14	1.3562872618772966e-14	-5.7140239412378756e-15	-5.7805802418400825e-15	-1.575689022275842e-14
291	7.10752864732306e-15	-3.7408522437961075e-14	9.855823669330743e-14	8.597978084999388e-15	-1.6510839396631038e-14	-1.6507946109764165e-14	7.251554398374286e-14	-3.585891937569826e-13	4.439522157493377e-14	-5.700123606484316e-13	-1.4215238526425202e-13	-1.4337588528591412e-14	2.1408524767291143e-14	-4.64131161381747e-14	2.0783375020982932e-14	1.0259259879790675e-14	-5.479341630520967e-14	-1.2943887606997378e-13	-1.6989460395506025e-13	4.498543782555712e-14	-1.3759778806214968e-13	-8.805021835895037e-14	4.262468698481433e-14	-2.45176629641193e-16	-9.446473880189517e-14	-2.1887972011836127e-14	3.2466140601406617e-13	2.0913131266719584e-13	2.5097090929310558e-14	3.5857749217754565e-13	-1.1596641955767928e-13	3.3671137857339554e-14	6.426895576710299e-14	5.4351267845119873e-14	-7.145155646811239e-15	-3.591218154044262e-13	4.012881857712214e-15	-2.794281515683851e-14	4.316592784442851e-14	2.3118896114842204e-15	-5.1519057514819686e-14	-4.615289334655935e-15	-1.1970727180147538e-13	-5.955875609892723e-15	8.40867507014762e-14	1.6990008371908926e-14	7.853871794561673e-15	2.0115300456447567e-15	8.661166613958773e-15
292	3.6141862139461185e-15	-2.108905452440055e-13	8.486784539910965e-15	2.480963164128936e-15	-2.0728887757952403e-14	-8.164183411010051e-14	3.204657333558632e-14	-8.67103760972476e-13	2.7079167243299447e-14	-9.162165456484994e-13	-1.1596641955767928e-13	-1.564923569193873e-14	-7.917254398497085e-14	-5.1939814916890026e-14	2.456224312773021e-14	-6.534047795827335e-15	-7.143077902950244e-14	-2.7724409457713985e-13	-2.315136371671402e-13	7.272103513483031e-16	-2.921472261480053e-13	-9.956320258387559e-14	6.21737451582654e-14	-9.836461836428289e-17	-2.05735000586723e-13	-3.128841979849224e-14	1.8094180823752062e-14	1.0529868893422702e-13	5.247056716566745e-14	8.754425348027285e-14	-1.243833371062205e-13	1.3875732896303582e-14	-1.2041324806721131e-14	-6.225853879852662e-15	-6.653118501707441e-15	-2.2445113462776615e-14	-1.6885810801599713e-14	-3.093472350601506e-14	-2.798332830808415e-13	5.332723694220084e-15	-6.22239049774371e-14	-1.7855325901050573e-15	2.992681795036886e-14	-9.86483103145341e-15	2.9183168306933553e-14	-1.605114213494057e-15	5.505336261133527e-15	7.427135170803439e-15	2.770625773936793e-14
293	2.3063010370366778e-15	4.114937468175715e-14	-1.1336010679138702e-13	1.4493975856700238e-15	-1.918914184934333e-14	-1.6498466403398374e-13	6.27158993118844e-15	-1.0031503191674166e-12	3.1289452605579733e-15	-9.380187001318736e-13	-2.2445113462776643e-14	-4.499927993781787e-15	-1.4043630582917075e-13	-4.815943416694724e-14	3.036405745518266e-14	-6.116215788616222e-16	-6.190044192731913e-14	-4.16617326184685e-13	-2.263516994518239e-13	-2.8563041677651916e-14	-4.38896220138582e-13	-1.433876154057887e-13	8.849476421580283e-15	1.6891372619386957e-15	-2.361088759524576e-13	-2.175537848984149e-14	-4.4557970566595014e-13	-4.3331782035706185e-13	7.864146352116044e-15	-1.674159240259434e-13	-1.7441723586699343e-13	-4.894038616239244e-14	-1.5827339439056233e-13	-6.487087716471797e-14	-5.023117026581688e-16	-1.4028195914235395e-14	-1.5127735896292302e-14	-1.7605968097293504e-14	-1.798714276638563e-13	-5.811974723256218e-16	-4.044082977663264e-14	-4.532153715444508e-15	-4.489022692555328e-14	-1.0432129310642978e-14	-1.705928172217551e-13	-3.5394709157304222e-15	1.882755590963299e-15	1.2296362157570756e-15	1.4164219640080217e-14
294	5.453330232401286e-15	9.77169787531056e-14	-1.6775738182200033e-13	1.649329059503036e-14	2.4628720942128877e-15	-1.9138515394016045e-13	-6.512973536665813e-14	-5.592358338766536e-13	3.2452989167737017e-14	-4.900516439372899e-13	-6.546491426643187e-14	-5.335292333608676e-15	-1.2179186536750678e-13	-2.454557551214201e-14	3.95745133321732e-14	2.837661553891538e-15	-3.143615045510604e-14	-3.6330424529955905e-13	-2.0679076845631e-13	-8.550737952599398e-14	-4.3104097840301307e-13	-1.3827134239071405e-13	-1.939904963315726e-14	2.029225116988397e-16	-1.59486705475983e-13	1.1212050282778031e-14	-6.762649851707068e-13	-8.351694657186088e-13	-1.0171127008324289e-14	-3.4725447310562575e-13	-4.592955550305326e-14	-5.115616585008681e-14	-1.654916135577602e-13	-5.044094961766135e-14	-1.8826870939129365e-14	1.2947769106517918e-14	6.63949936161584e-15	-9.963523864850678e-15	2.0478608811570149e-13	-5.851817174217059e-15	-1.5028623875217034e-14	-1.1263719177590519e-14	3.5164011091683403e-13	-1.9095693321364437e-15	-1.9874738815574548e-13	4.9581361581378146e-14	-1.6540667721531073e-14	-9.229977536343846e-16	7.12002864550327e-14
295	-1.6285173723679032e-15	2.182087701047325e-14	-9.616928790016542e-14	-4.093497891412261e-15	-2.6224398973424564e-14	-9.965601608711674e-14	-1.0937609001880412e-13	-9.158947807544217e-13	-9.553055290553533e-15	-7.596268087558468e-13	2.115919550397172e-14	-1.5529494285773825e-14	-3.4564661901011717e-13	-3.195455896459939e-14	-9.989495663113119e-15	1.5776240639485825e-14	-4.658895377454271e-14	-4.546272527248286e-13	-3.910469206373697e-13	-9.57650411412762e-14	-3.817422813161308e-13	-1.3662672821151095e-13	-3.0770701610834573e-14	5.048503745872278e-15	-2.565260200775025e-13	4.6043160715123196e-14	-2.338306640574016e-13	-8.399067217216777e-13	-4.1634105474822296e-14	-2.330370115672017e-13	1.7254863633310504e-14	-4.241808275665851e-14	-1.2277776624572406e-13	-3.918356998478407e-14	-6.66549363547293e-14	4.7305318759583626e-14	7.936260902950791e-15	-1.7916545139812038e-14	3.0086096424811727e-13	-9.366971637068802e-15	-2.032909687489145e-14	-1.1540568557914945e-14	-3.5561476642586735e-13	-1.3539241136397912e-14	-6.970289526940871e-13	-7.1378492947725745e-15	-9.25577809198038e-15	-6.7064320392395705e-15	1.9176839493693853e-13
296	-1.278392915662746e-14	6.55546454024067e-14	-1.0483701881478394e-13	-6.08824615971821e-15	-2.0703376174247087e-14	-2.341123581770173e-14	-6.793537454950521e-14	-7.371981631255948e-13	-1.0152176157724001e-14	-3.7096358547109127e-13	1.3326786118523628e-14	-9.720302255188582e-16	-2.3769435434484776e-13	-1.1142786208153683e-14	-3.3225750057576366e-14	1.4154858376530679e-14	-3.436405687285014e-14	-3.2567082421290785e-13	-4.144692586853177e-13	-7.77580798949857e-14	-3.6997814123987645e-13	-1.3422019850877591e-13	-5.775340217487352e-14	1.397354097613367e-15	-1.6523908776542387e-13	2.213810219118713e-14	7.432404877211325e-13	-9.10898891305359e-14	-7.833414008853413e-14	-2.199431154199105e-13	5.238197764719865e-15	-6.921404323714676e-14	-1.1835194349830317e-13	6.315385589519421e-14	-1.0097743835035954e-13	2.91679847941032e-14	3.747491463104677e-14	-1.0969545751611917e-14	6.199585831847406e-13	-8.83474955575235e-15	-1.502225935762085e-14	-2.857486455394886e-16	9.059876527943749e-16	-1.6162121626746607e-14	-7.304395306258915e-13	-2.372737824556222e-15	-2.0948224588855294e-14	-1.9001880902805496e-14	1.1476503837519673e-13
297	-1.8385500205965562e-14	-1.6787371264586595e-14	-2.8404813491314596e-14	-8.60528443703805e-15	-3.3582031043438324e-14	-3.6227990045182585e-14	-5.841337125511601e-14	-9.333566196415776e-13	-3.072321032258325e-15	-5.680889634742533e-13	-2.1986639872350452e-14	1.185779552240617e-14	-3.312375794958664e-13	-1.323133262479975e-14	-5.199200110713494e-14	-1.0188764998792627e-14	-3.4467715742398694e-14	-4.566762278246715e-13	-5.165700486616219e-13	-1.256153707187403e-13	-4.501032508718882e-13	-1.38137544819006e-13	-3.9780917777265465e-14	-1.0965236145526615e-16	-1.0482057952269693e-13	2.9297977568716885e-14	4.95975268852637e-13	-3.08473726425403e-13	-7.170111405493302e-14	-2.672193229330901e-13	1.2846850118983869e-14	-5.4071457394389154e-14	-9.101020422861422e-14	-7.387189974267053e-14	-9.249659022147999e-14	1.4867284781175747e-14	-3.2917993167053226e-14	-4.6006043875958035e-15	-1.4658368777570191e-13	8.334949411607474e-16	-6.699411091577416e-15	-3.3072275637885297e-15	-2.3373020171686998e-14	-2.0726108632836134e-14	-7.021769626758296e-13	-2.008470510728566e-14	-2.8273299154618642e-14	-2.2960439605003676e-14	-9.911414733787424e-14
298	-4.218533548761434e-15	-2.8218615676079262e-14	2.4767163470064623e-14	-3.705347939358222e-15	-5.704472527022486e-14	-9.033502309510375e-14	-8.817488299061007e-14	-8.876722835788219e-13	-9.88914748433209e-15	-5.936396761195894e-13	-2.7530791128689385e-14	-1.3086504173939576e-15	-3.2995896788910017e-13	6.129701145406335e-15	-3.629601617832382e-14	-2.492151015688141e-16	1.9571890523571905e-15	-5.35256272324007e-13	-5.630676730356813e-13	-1.0313966190680174e-13	-5.546827207773092e-13	-1.4623503778935688e-13	-1.692402288005974e-14	-2.1240792615216024e-15	-1.0204233915999484e-14	3.6826397401411775e-14	2.7287215617600415e-13	-3.417427437864584e-13	-2.3354754291590338e-14	-2.6247384728397764e-13	-9.455789479038815e-15	-1.7799957452007572e-14	-7.584130410234236e-14	2.417613381696822e-14	-5.2724691222512244e-14	1.2151376734303515e-15	-9.990685442607696e-15	1.5352029844459705e-14	-9.562553548203797e-14	3.3665158635651662e-15	2.0535244456044858e-14	-2.6143576021551544e-15	7.630525745679754e-14	-1.7678118323675314e-14	-7.227925199234245e-13	-9.631141927966757e-15	-1.758227953404315e-14	-1.495941331391328e-14	-3.164957584786046e-14
299	-1.0721240376493229e-14	-7.268427505113577e-14	3.622923155422041e-14	-2.242707590618118e-15	-4.6572839129933997e-14	-7.994377796139587e-14	-1.0713851970696318e-13	-6.454297250899057e-14	-2.8184252989147416e-15	-2.903835412629222e-14	4.340201434467785e-15	-1.3268335302214313e-14	-2.5174766584421607e-13	3.261538425797139e-14	-2.696694624245559e-14	9.38466670841244e-16	4.503167333455179e-14	-2.9481906775914437e-13	-4.6075956532028e-13	-8.088268700902071e-14	-5.080809808866988e-13	-1.1640251744498705e-13	-1.6138475874152727e-14	1.3583535895632312e-15	1.1090403088888977e-13	-2.6820976174089384e-14	1.030889740895335e-13	-2.8291039890662524e-13	1.664227167956875e-14	-2.4973750573957855e-13	-1.0070436344291446e-14	1.5435182409555988e-14	-3.839807649219765e-14	-1.3142108081593209e-14	-5.27374773385799e-14	-4.3769501019872537e-14	-2.1905071301543803e-14	2.6283502652245144e-14	-2.5293860122651834e-13	2.379359206091261e-15	4.05343710610339e-14	-2.783211750185428e-15	4.080232295992061e-14	-1.0283062604791636e-14	-2.3734867256401846e-13	-4.481533681715696e-15	-1.3848276995283289e-14	-2.381984926355156e-15	-1.3942688763032904e-14
300	-2.4617219145755512e-14	-5.0824354721955905e-14	3.184210964025432e-14	-2.1435010293431298e-15	-1.2167462838474576e-14	-4.568710448520774e-14	-4.532860804787313e-14	-1.435200430364895e-13	1.6821048981014814e-14	-2.1599888401741314e-13	-2.753649921621959e-14	5.976595967627372e-15	-1.512780189605437e-13	-1.9607137964070935e-15	-4.178491314737035e-14	-3.0830522368151132e-15	-1.7528509349508603e-14	-2.224811594593415e-13	-4.629916558680919e-13	-6.937723745963536e-14	-5.175737587729333e-13	-1.310008371417395e-13	-2.648472700790375e-14	1.029425045635084e-15	9.544835644510034e-14	-1.965660211007488e-14	-2.494680840081528e-13	-4.02417430997541e-13	1.2020547368111181e-14	-2.7626960987398304e-13	1.2292937305052633e-15	1.690004891243287e-14	-1.0701979148633489e-14	-3.6918483123492835e-15	-5.6679482586940486e-14	-5.277309580476839e-14	-1.016758799405556e-14	-1.792015550517489e-14	-2.358673096881793e-13	-1.036588695485493e-16	-1.5392072078484103e-14	1.4812808220809337e-15	-5.1351782009746987e-14	-9.806137621424062e-15	2.28710052895804e-13	2.2302639598022682e-15	-1.3620410141077448e-14	2.141103632580443e-15	-3.685044272013277e-14
301	-3.484664178175939e-14	2.1407611473286325e-15	-4.371710077634524e-15	-2.305131235848456e-14	-3.9358554975577255e-14	-5.722944255025705e-14	-8.481213446481483e-14	-1.4411976325285064e-13	4.077857731579496e-15	-1.9272912314914759e-13	-5.4351039521618666e-14	1.5898622036133454e-14	-1.8236654688506015e-13	-7.100903698233313e-15	-9.42140395975685e-14	-6.5220037311386e-15	-1.2014953442331578e-14	-3.334185255794077e-13	-6.666279068317087e-13	-7.602487619731381e-14	-5.440592849130913e-13	-1.4189848953090843e-13	-2.1136248992100295e-14	-1.909683493887048e-15	1.476248429412116e-14	-2.3251255962003574e-14	-2.675878370640402e-13	-4.282752958328774e-13	4.156629339496344e-15	-4.0957308952540783e-13	2.170397537785463e-14	1.075273831699585e-14	-6.272046578190859e-15	-3.639030308165871e-14	-9.143876744038212e-14	8.936125190288817e-15	-4.429684625390537e-15	-1.6077142473640657e-14	-2.691660091043917e-13	-1.5761171288406078e-15	-9.6275315626039e-15	6.117608918729064e-15	-1.0757964071129753e-13	-9.388676639902412e-15	2.1051426811401414e-14	-5.805033688819487e-14	-6.240537935024119e-15	-3.942005248360581e-16	-2.42135360605099e-14
302	-3.3816324847447706e-14	1.549859926201658e-14	-4.220400093383811e-14	-4.1740504226385344e-14	-3.343586475956327e-14	-7.690192384633003e-14	-2.1229336483542902e-13	-1.8573794316346366e-13	-2.8092923588664114e-14	-1.896550326097549e-13	-1.1266463340670666e-13	-7.294661875402406e-14	-1.3092982853286369e-13	-2.5906212336717323e-14	-1.0231815394945442e-13	1.298624161647151e-14	-1.1999313282498812e-14	-3.609164381239231e-13	-7.334728083394432e-13	-6.85379202691938e-14	-6.731205139120666e-13	-1.2105506542910773e-13	-2.8972596957944236e-14	3.7575055891654836e-15	-7.998491900226984e-14	-2.4660946663791602e-14	-6.35944881445338e-14	-3.221261018566497e-13	-9.80238455387295e-15	-6.421908991443911e-13	-7.035103719228858e-15	-2.018342648112058e-14	-2.6053081428869536e-14	-2.935225612979709e-14	-8.254488209781683e-14	1.7477136561736743e-14	3.997450399829772e-15	-1.5224254305096033e-14	1.837912855325997e-14	-1.0046234053163376e-17	-2.466864187929326e-15	6.7575782872875735e-15	-2.741178891985964e-13	-8.248643128150752e-15	-1.454530297977186e-13	-1.290438764128835e-13	4.19521601120054e-15	-9.39927941248977e-15	7.260282064207973e-14
303	-1.7054128032646676e-14	-3.3698037219825656e-14	-5.06748028286645e-14	-4.102619415285531e-14	5.28254960482956e-16	-8.896807883380755e-14	-1.1129035425293415e-13	2.2605704797351467e-13	-1.2797897560324818e-13	9.143785414637729e-14	-1.0036187819110206e-13	-1.0497766609152821e-13	-1.4963408975184422e-14	-1.577131741399102e-14	-4.334196526386007e-14	6.877674665145765e-16	7.80786460906821e-15	-2.7288037582204765e-13	-5.096911182172195e-13	-5.984176307867487e-14	-6.759051473328026e-13	-1.040008981533593e-13	-1.6459213312475027e-14	-3.2743730606088088e-15	-4.485643504737441e-15	2.0183123238970538e-14	3.17972440722669e-13	3.217050733204216e-13	-4.626975751985356e-15	-5.901911350382152e-13	-2.6604711007788688e-14	-1.8876859515675147e-14	-4.718122493667694e-14	-1.8853995057561965e-14	-3.300005227663201e-14	-1.610023168770034e-14	2.135824543503679e-14	-3.406971933935505e-15	2.614833799357362e-13	2.9057590381269005e-15	2.783834288481691e-15	-3.510322210001952e-15	-3.4062852510056206e-13	-2.0894454404320813e-16	2.592796015020742e-14	-1.269177279696322e-13	1.308293661923321e-15	-1.2686224535883858e-14	-2.292727561645318e-14
304	-1.9795932959132517e-15	-3.939722013348499e-14	-4.989553471904069e-15	-9.906728393925125e-15	-1.0617956100188849e-14	-1.3713519037848295e-13	-1.2122699302551755e-13	1.3129503197304634e-13	-1.0723532887147548e-13	-1.4247489220970871e-13	-9.362291005294032e-14	-2.0340884075641326e-14	-3.740852243796107e-14	-7.995946093188511e-15	7.015011251122531e-15	-8.969403340589922e-15	-2.3783317503358234e-15	-3.5474325562175544e-13	-5.643481112304572e-13	-4.9988919031034895e-14	-7.867772129315232e-13	-2.0035684051576246e-13	-2.888212377059046e-14	-3.540327128859953e-15	-6.695678002332662e-14	2.1585876830632012e-14	7.869817907886057e-13	7.6219362155643e-13	1.1104513481263648e-14	-6.315368679310114e-13	-1.5141044659124447e-14	1.5783718234150393e-15	-4.73433346225348e-14	-2.196437476342794e-14	1.4977793355760544e-14	-2.0547288520733594e-14	1.3087610115898564e-14	-6.9331572759393706e-15	4.013013857236351e-14	2.98647139580402e-15	-6.061889065547483e-15	-8.109472819054905e-15	-3.9645316449897883e-13	-7.215165340369221e-15	-2.0211904129808786e-13	-3.364438119704171e-14	-1.4731432297956836e-15	2.186882494572699e-15	-2.966567865394943e-13
305	-1.0303246045542977e-14	-3.0148702728843036e-13	-1.216404868862057e-13	3.0317936107938596e-15	-9.509791197873803e-14	-3.481741601684926e-13	-3.5660843030312567e-13	-1.0513929058994603e-12	-1.0423424477159413e-14	-1.674347036339178e-12	-3.007942937857645e-13	-3.085755016260666e-14	-6.289307834882204e-13	-3.469990647290866e-14	-1.57203013816898e-14	-3.643894669008019e-14	-6.349779314177211e-14	-1.4356255687241448e-12	-2.0909327397189453e-12	-3.522896912777715e-13	-2.1363937753975194e-12	-6.176095910043101e-13	-1.0757530256477457e-13	-1.3764853296029322e-14	-2.677545132199222e-13	3.1327732467579178e-15	-1.6679524942025888e-12	-1.4368765531872649e-12	-1.7452363461855648e-14	-2.158679975703455e-12	-1.0979757520203456e-13	-2.5564626108690944e-14	-1.5436449604987692e-13	-5.883022575233756e-15	-6.352188127114957e-15	-2.0232019430265227e-13	1.2845112719841861e-14	-3.938758773577776e-14	-1.609735481158512e-13	-2.8509613978369188e-15	-5.0229243786275406e-14	-2.2260777019209356e-14	-7.936890219600996e-13	-3.549785429897505e-14	-1.136508311054755e-12	1.4294877763646646e-14	-2.7481929899430818e-14	-2.9602141931650706e-15	-2.7388454258036155e-13
306	-8.532427834824379e-15	-3.85393402423952e-13	-2.299411732143189e-13	1.8157426433586752e-15	-1.1198374418566598e-13	-4.4021581581381516e-13	-5.893230490866214e-13	-1.3525478081149456e-12	1.22975037750768e-14	-2.0095088118503107e-12	-3.552104055052275e-13	-3.575781487531948e-14	-7.977367409895196e-13	-3.798269896262453e-14	-3.820103331065492e-14	-5.245504116758529e-14	-7.845732061743598e-14	-1.760665306779713e-12	-2.564856524824889e-12	-4.840793861161854e-13	-2.6138483551261474e-12	-7.456618584514461e-13	-1.5940256826578776e-13	-2.04238083172364e-14	-2.7127617490255843e-13	4.451714810835633e-14	-2.508380250154024e-12	-2.4378903922730006e-12	-3.8638957785972366e-14	-2.888316035928595e-12	-1.566554940610006e-13	-5.588939765144696e-14	-2.4778762303926003e-13	-3.11081744482845e-14	-2.9832748667871044e-14	-2.8066951790401676e-13	-4.214964210277701e-15	-4.4903797903656336e-14	-2.8366546472512094e-13	-8.138705362318975e-15	-5.902426505281753e-14	-6.21335851949357e-15	-8.876843276435106e-13	-3.815399866940602e-14	-1.3876618791488272e-12	2.0929045414753798e-14	-5.3434092340766303e-14	-7.482275296345233e-15	-4.0373166107049573e-13
307	-2.204450917724263e-15	-3.9942593648471034e-13	-1.563241966607474e-13	-4.020891018028035e-15	-5.0865606357025765e-14	-3.4089343744283895e-13	-7.147548477103902e-13	-9.313912680240521e-13	2.0478791470371115e-14	-1.2777232571039212e-12	-2.93155502729341e-13	-2.5802781790669983e-14	-4.2594205797403027e-13	-3.114933332693199e-14	-2.427329973695116e-14	-6.815062653026929e-14	-6.934641378697224e-14	-1.3203776832247678e-12	-1.9236181913275388e-12	-3.9541566250948856e-13	-2.1477332337615266e-12	-5.876754667019025e-13	-9.908806137786119e-14	-2.3429230563640707e-14	-1.8900391106518423e-13	1.6495145723477677e-14	-2.0246486007301786e-12	-2.190166243167076e-12	-2.899799794745365e-14	-2.242145001511141e-12	-1.4983410113890267e-13	-4.411104443724244e-14	-1.992711622675172e-13	-9.407050616906676e-14	-4.025982632104979e-14	-2.7634735402614443e-13	-3.3493225687909786e-14	-4.6250792399034454e-14	-3.9022130285700067e-13	-6.940235304476827e-15	-5.3742471769585704e-14	-6.46676282217635e-15	-7.018536565981188e-13	-1.8362475207890593e-14	-7.084069977297983e-13	1.072937796877848e-14	-4.543181027041926e-14	-4.1384776211502876e-15	-5.115907697472721e-13
308	4.828749511068743e-15	-1.3723087219570802e-13	4.3267303478965027e-16	-1.0613161306663477e-14	3.055612389790999e-14	-1.1021085500944033e-13	-3.4659964130416047e-13	7.806506084236021e-14	-7.0451499532820216e-15	2.4517839914832735e-13	-4.0608476307394804e-14	9.696042883185204e-15	1.56987019784755e-13	-4.988611637461587e-15	-1.2335633799778578e-14	-7.074523771712464e-14	-1.987681655943554e-14	-7.77859353621331e-14	-1.9304478038956802e-13	-9.737266691328356e-14	-6.488880840818318e-13	-1.2625125166960528e-13	1.5726922763224854e-15	-1.9706087661407065e-14	-1.6866257034254045e-14	-6.989488964753096e-14	4.1450396385750135e-13	-4.5609445954359316e-14	-1.5742905408309412e-15	-4.047257815947565e-13	-6.3694493838063015e-14	-5.820922150459817e-15	-7.377086659338589e-14	-1.8134989368527392e-13	-1.6479477023207258e-14	-1.0910701077263018e-13	-7.935066307257359e-14	-6.0767158229071944e-15	-6.611627555067878e-13	-1.990980930536013e-16	-9.631541494093872e-15	-2.1085960740959176e-15	-1.4683941009705516e-13	1.1764867857414408e-14	2.544612906560762e-13	-2.5088186312763433e-15	4.481990328718113e-15	-3.1193556735072265e-15	-5.007408369698557e-13
309	1.3543135122359925e-14	-3.065861760409144e-13	-1.2168044349891717e-14	-6.8761905623879105e-15	7.329755197538116e-16	-1.853188553769959e-13	-1.5121043520418605e-13	-3.2296858703567044e-13	-1.8858607905797313e-14	-2.5205487511509177e-14	-7.860013696744175e-14	1.6297731516245487e-15	-3.7423591789040807e-14	-7.664648692935329e-15	2.8175120049099075e-16	-6.314811569967165e-14	-2.9234997741707825e-14	-3.9952183235521785e-13	-5.726271213842686e-13	-1.0612362174409247e-13	-8.388404509710352e-13	-2.0165600123763747e-13	1.7221699644760004e-14	-1.7793307530034882e-14	-6.41283084903587e-14	-1.078543888018999e-13	-3.1806559671116196e-13	-4.4842233325599296e-13	3.660710694872007e-15	-4.732890457725844e-13	-1.1816015175728822e-13	-8.213624011152936e-15	-6.810205070538723e-14	-2.890298433322507e-13	1.0935325766868329e-14	-2.319987104454571e-13	-1.1443160044211972e-13	-4.3856806218647045e-15	-1.0751443151935247e-12	1.4628686722413117e-15	-1.6159267582981503e-14	-1.772931986882128e-16	-2.4076256555408435e-13	3.1912347657313513e-15	5.254408733305651e-14	1.4492605915692994e-14	-8.366229731273006e-15	-4.160168353765072e-15	-2.543779525781352e-13
310	8.454362602739394e-15	-3.268055920139129e-13	-4.020913850378156e-14	-1.469375892025747e-15	-3.01587161413929e-15	-1.8207540588058198e-13	-5.915861916305976e-14	-2.70402495025185e-13	-1.0838973249358443e-14	9.560661317187532e-14	-6.17587671948194e-14	-2.8726878059987667e-14	-2.1543144303603534e-13	-3.757106023038369e-15	-3.3700548778338944e-15	-1.854951496603663e-14	-2.868553723605015e-14	-3.540658197936705e-13	-5.887476738635766e-13	-9.78857098204985e-14	-7.769930942577469e-13	-2.2614575165373405e-13	9.133682099709263e-15	-1.0987626118863847e-14	-4.811506805661871e-14	-6.099150212300523e-14	-5.918145151318058e-13	-3.683207409446057e-13	-3.2415087466536453e-15	-3.913478510119622e-13	-1.0385796764160292e-13	-1.1681972156256985e-14	-6.064865833194484e-14	-1.509590296240275e-13	4.987270236891989e-15	-2.6519272353636556e-13	-4.069266435524461e-14	-3.3278150301103754e-17	-5.973015855128428e-13	-3.1063412339383554e-16	1.2878016276898797e-15	-2.7560251995454645e-16	-2.122650527212792e-13	1.332838438303189e-17	4.670996523018309e-14	3.334938723348064e-14	-1.31573700806271e-14	-4.746959751870296e-15	-4.138317794699442e-14
311	-1.4180298609141868e-15	-2.51983295697463e-13	-3.489947548318351e-14	2.4610990195238174e-15	-2.004180882949616e-15	-1.2905863181914908e-13	-9.779917521354058e-14	-4.623550899467233e-14	1.2221700372675657e-14	3.144122779896416e-13	-4.5618350570906405e-14	-9.037025626538394e-14	-2.6707684906833614e-13	2.388506416358417e-15	-7.401106291665697e-15	5.270277216639625e-16	-1.6484728463735048e-14	-2.5016036086381627e-13	-5.930218898061951e-13	-1.0753648756956917e-13	-6.923398729497731e-13	-2.355140932318101e-13	-5.7114553018492824e-15	-3.5074485446859636e-15	2.7503848955546803e-15	3.3031899837495856e-15	-1.1306214462231023e-12	-4.3873068560020603e-13	-1.2879728703157855e-15	-2.8923610150760004e-13	-6.115279662261268e-14	-8.415818741691673e-15	-4.841280190219428e-14	3.4337071889051084e-15	-2.4782689468146786e-14	-1.7256210741967633e-13	3.235670978509861e-14	-6.525642636939106e-15	-1.569477481425472e-13	-1.169929620191116e-15	1.4693073949753846e-14	3.6364013771027405e-15	-1.3992714442147634e-13	1.66506340278005e-15	3.053461511058523e-14	3.743500796410122e-14	-1.4772073881171902e-14	-4.28700205868626e-15	-2.875780162418256e-14
312	-5.650828277169074e-17	-1.9455970682008477e-13	4.1347102833803515e-15	3.508304757815495e-15	-1.367974927850865e-14	-8.886439142382136e-14	-8.314811278800905e-14	9.224069665750088e-15	7.155658527866818e-15	3.838181700486786e-13	-1.1485402745979264e-13	-2.3680115280812105e-14	-2.1669544193872424e-13	8.867656680363991e-15	9.73822565003343e-15	-5.313030792240871e-15	9.27678385409154e-15	-1.9126522702115085e-13	-5.447597814147983e-13	-1.245826635227753e-13	-6.153163097581743e-13	-2.4513222072020796e-13	-8.540383481819603e-15	-2.776242532066516e-15	4.508567184258754e-14	-3.723187318289735e-14	-1.4920465891077175e-12	-7.486195610860979e-13	1.2577428387558124e-14	-2.5448480797670068e-14	-2.9618581223737696e-14	-6.74510433225672e-16	-2.4943885859999817e-14	2.014701245023257e-14	-3.5730801351082777e-14	-1.0979380786426463e-13	2.3895303937480152e-14	-1.3184255172894375e-15	-1.4116602773903234e-13	4.359837255571694e-16	8.53931321540769e-15	4.9128662078244246e-15	-3.1613489318494495e-13	3.3975964001671393e-16	-8.438402790004935e-14	2.6830751273984864e-14	-1.1593810744352945e-14	-3.498601009014144e-15	-1.2738624779411154e-14
313	4.68986639012676e-15	-2.9644724264626044e-13	-5.238426088221073e-15	3.719846481684947e-15	-2.228121286445617e-14	-6.669697641938926e-14	-2.129070984066768e-14	-9.70946830505625e-14	1.3735941832688818e-15	3.30664544588709e-13	-2.532393032776096e-13	-1.436200487300187e-14	-2.340644673226389e-13	5.818467672821828e-15	3.3879782726787427e-14	-6.709171921254069e-15	2.0213365400216514e-14	-2.314232210606617e-13	-4.4593406373982537e-13	-1.334820286293696e-13	-6.13901617344688e-13	-2.3104397572515484e-13	-6.259260462123196e-15	-6.824018642361817e-17	4.470756812458666e-14	-5.79317870453019e-14	-1.5062574438229195e-12	-1.0503566026083513e-12	-2.0724924204673617e-15	1.1772725039899736e-13	-5.355327720839701e-14	-7.627646015520766e-15	-3.2440203051669354e-14	4.987441479517991e-17	-2.8671038693723423e-14	-1.6430912614500263e-13	1.148747977632932e-14	1.6183712467829612e-15	8.61053587756584e-15	-1.404075370680185e-15	-5.490438152679688e-15	4.848837519731686e-15	-6.488917372578511e-13	-1.831083128596105e-15	-1.8207109627449667e-13	1.2582451504584705e-14	-2.137359127160628e-14	-5.528396934755561e-15	4.005890163998652e-14
314	6.3995581185062585e-15	-3.790071940951571e-13	-5.786676479322343e-14	-2.1810602452918887e-15	-2.2796995653685625e-14	-8.756216260489888e-14	-9.19139086463965e-15	-8.619374851106367e-14	-2.6971398550729153e-14	3.114685316290012e-13	-2.004132364205609e-13	-3.1680884707963642e-15	-2.927952082444343e-13	5.931616237889346e-15	3.3846904142613434e-14	-9.782120843140717e-15	2.1745758578575742e-14	-2.754837203828242e-13	-3.5637006056786423e-13	-1.175400251280066e-13	-5.239001463444118e-13	-1.932911414473717e-13	3.686910816635655e-15	8.851388630902902e-16	2.9967916180586335e-14	-5.0950335781302265e-15	-1.5930313338101158e-12	-1.430035524444063e-12	-8.376275965326169e-15	7.781447579978412e-14	-1.370365688961798e-13	-3.084574869163796e-14	-6.967108980569038e-14	-8.573119363805339e-15	-3.216164838019528e-14	-2.811922645600331e-13	6.340197575746817e-15	2.6804750935284776e-15	2.914248105901824e-13	1.2808948417783296e-16	-6.317097659023013e-15	3.2993544164958896e-15	-1.992766420315462e-13	1.7637276957396687e-15	-2.0281634127077784e-13	-1.9999312117833773e-14	-2.9260113326840735e-14	-8.140417788578038e-15	1.0594221872238252e-13
315	-8.889079846375798e-16	-1.4850388842086336e-14	-2.4960507810887777e-13	7.009531487093553e-17	-7.057079856220153e-15	-1.7582332333852802e-13	-7.513669777761369e-15	7.069392201022809e-14	-1.296329510460008e-14	3.8906184757742746e-13	-1.0688530894412322e-13	-1.397229946709585e-14	-3.567454244038506e-13	-1.302171738047174e-15	2.100484881715494e-14	-5.08818922442604e-16	1.271693404679637e-14	-2.3422383712648224e-13	-3.970381293090744e-13	-1.455110239670255e-13	-5.576436199409778e-13	-1.895703816716819e-13	-1.3395739815888529e-15	1.6410608947155318e-15	3.494171533090703e-14	1.1068106585485048e-15	-1.5651265487864473e-12	-1.5466355417175952e-12	-5.088942691980026e-14	-4.2052028811433895e-13	-1.284077671385173e-13	-9.439126144516259e-14	-2.1364093013956016e-13	-1.485134137919294e-14	-5.552074081830858e-14	-4.152725007625683e-14	6.876459912768242e-15	-6.103158538390875e-15	3.2129683090026127e-13	-2.57617406413278e-15	6.61852749127439e-16	-3.048531239643175e-15	1.1744960902152805e-15	7.710484635802887e-15	-6.569506435564978e-14	-1.4890802101800197e-14	-2.8353897350545154e-14	-2.3331465294467095e-14	6.96104699161196e-14
316	-2.7369471656198982e-14	7.112277062637253e-16	-1.165477311917555e-13	-6.333808085267693e-15	-1.3943812542765413e-14	-6.969015481804128e-14	-1.229293730505263e-14	-1.6501133507296864e-13	2.305428056400027e-14	8.972511394250121e-14	-6.856668903034604e-14	-2.918984676934389e-14	-4.411913279727274e-13	-6.945129989533979e-15	-4.369198519121233e-14	1.1480333964252442e-14	-1.9555565393235522e-14	-2.9172574096477486e-13	-4.056970697688964e-13	-1.6769128216840055e-13	-5.682752754512392e-13	-2.000974650183899e-13	-1.2613103934621913e-14	7.36942640587305e-16	4.1311484367615026e-14	4.9103216494300995e-15	-1.829795498211041e-12	-1.8689401925521898e-12	-7.11287070374039e-14	-1.2513406477819328e-13	-3.473394094480752e-14	-7.701694181006369e-14	-9.447889485897008e-14	7.058063787808172e-14	-1.3155977307269729e-13	-2.4355267873884927e-14	4.417721990137974e-14	-2.360632397926536e-14	4.3602482378738695e-13	-2.0368739542788734e-15	-1.4634608863225716e-15	-6.6697326039750495e-15	1.4852900400599625e-14	4.192190724809531e-15	-1.130858902664359e-13	-3.758159165187692e-14	-1.0010843910476091e-14	-4.6495569462548535e-14	1.4756547883089742e-14
317	-5.50353750005057e-14	-6.743762931687121e-15	-3.7587071415905914e-14	-3.7905468538340834e-14	-5.934363255013257e-15	-1.3566998139035424e-13	7.391288381113741e-15	-4.805169116077083e-13	-1.3438207987113256e-14	-9.839821045939809e-14	-4.644670823328997e-14	-1.840223203753848e-14	-3.6681220757212274e-13	-1.6799529491025935e-14	-1.6691201405877677e-13	6.144185417514234e-15	-2.675791607709943e-14	-3.173221753912279e-13	-3.698575864312385e-13	-1.6829702441710606e-13	-7.324279999979142e-13	-2.4629804051737736e-13	-8.912607869664366e-16	6.836861839304793e-17	-7.579198622608138e-15	5.2825513886069225e-15	-2.032943136882072e-12	-1.9615363318201967e-12	1.1835605332132492e-14	-1.504017133629064e-13	-4.057308616470752e-14	-2.385364114173038e-14	-8.878450673883612e-14	6.911906779575353e-14	-2.0089819553712725e-13	-3.7029619587705956e-14	3.870124818303442e-14	-2.1547745022152876e-14	2.3265982114320566e-13	-1.9494260533161103e-15	8.972621274935076e-15	-5.200471765588583e-15	5.1292874546435254e-14	1.0914006059943006e-15	-1.37888672202689e-13	-1.234919621575035e-13	-9.732060915500807e-15	-4.563501818649461e-15	-1.9478671746116112e-13
318	-2.907562882975314e-14	2.392830292662551e-16	-1.0365886954854933e-13	-5.522460523724146e-15	-1.6776711411123938e-15	-1.7289825669433019e-13	-7.189450406045641e-14	-7.914288476216392e-13	-9.116500756243344e-15	-2.0887821606610648e-13	-4.339973110966576e-14	5.380671629473818e-15	-2.7287809258703556e-13	-3.2877228503200786e-14	-6.278530965625173e-14	-2.882567078491672e-14	-2.3225409028155858e-14	-4.666402654174e-13	-4.9013292710372e-13	-1.786763824585323e-13	-9.424070778250964e-13	-3.2024083470717303e-13	-1.9039154714377745e-14	-4.26723780561292e-15	-5.0750377907564434e-14	-1.3454905926916465e-14	-1.4660195365579859e-12	-1.4046838528109054e-12	7.851131912547174e-15	-3.116716253833259e-13	-3.6947308965520374e-14	-3.4990433857977347e-14	-1.4374014689165424e-13	-1.562392817236262e-13	-1.154835153526238e-13	-2.852628159395739e-14	-6.114685486024922e-14	1.5173880432641962e-14	-8.896031583476648e-13	-2.2013810368994237e-15	1.3934725980928267e-14	-1.121078870624499e-14	5.247924345871336e-14	-1.4338715875878628e-15	-1.510958168065795e-13	-1.2188365141499251e-14	-1.590159024164916e-14	-6.938522878217765e-15	-5.597396296820697e-13
319	-4.4469408875052916e-15	-1.577783890399428e-14	-1.260115119933366e-13	-3.852844921138757e-15	-3.447375918007129e-14	-2.2949989523757747e-13	8.291796269879115e-15	-8.556972611204267e-13	-2.0402988067969974e-15	-3.1933247819805365e-13	-6.785523300058111e-14	-2.850804425429838e-15	-3.1274291925099504e-13	-1.2877830764054062e-14	-1.3886863666987486e-14	-5.265950486291728e-14	-7.281464777032568e-15	-7.240544639146025e-13	-7.585363357140762e-13	-2.5202348063367563e-13	-1.0017328297910406e-12	-3.1163966009315673e-13	4.392538889032248e-14	-6.400307304994598e-15	-9.786219249987405e-14	-7.415554888226532e-15	-1.3218268524869367e-12	-1.0466819641799055e-12	3.2597746267503053e-15	-5.725289422787491e-13	-5.389256593119248e-14	-3.600566003588104e-14	-1.5108531392552392e-13	-3.9417790653921973e-13	-4.908955275977556e-14	-4.366960948809392e-14	-1.630207519247824e-13	3.609823094540217e-14	-1.9278905806821473e-12	-1.4210854715202003e-15	1.2999106218742713e-14	-1.3502097094628108e-14	-4.4816706758164205e-14	-4.034576157881705e-15	-4.331454361136496e-13	-1.1794278778413797e-14	-3.248815098692309e-14	-7.265025484945575e-15	-2.070148108918706e-13
320	-5.471556869396177e-15	-9.527003579065669e-14	-1.2560555280818833e-13	-5.298132683787033e-15	-9.841839211637208e-14	-2.705776334208306e-13	-1.2081966389936202e-13	-1.2277849688092792e-12	-6.628687887078159e-15	-6.227052292829629e-13	-8.143203335292778e-14	-4.320879558178035e-15	-4.76433973678227e-13	-1.8991634885688775e-14	-2.6919797439456083e-14	-2.5791879343487288e-14	-1.8807349279776066e-14	-8.579830933123355e-13	-8.563026323434428e-13	-3.246207644308511e-13	-1.0769709032031906e-12	-3.452098361523058e-13	-3.7687647918188175e-15	-9.209228638171546e-15	-2.3054714378652563e-13	-5.2922346239687115e-15	-1.2168290939273023e-12	-9.372337239347196e-13	8.148180787619118e-15	-8.782531971026023e-13	-6.887150090445906e-14	-2.7044319368927538e-14	-1.065334624287613e-13	-8.771190001103503e-14	-6.469557822911062e-14	-6.766481120057342e-14	-3.4355118364533306e-14	-2.0055080133003887e-14	-4.573009209239773e-13	1.9213422626674947e-16	-3.059898093259772e-14	-2.1505639403675177e-14	-1.382590129216488e-13	-2.539159970543156e-14	-1.1117516504657458e-12	-2.896466271627724e-14	-4.534322075195046e-14	-6.653803472211067e-15	5.146725662048306e-14
321	-2.240888137717865e-16	-7.740463511511531e-14	-1.2478450149784344e-13	-9.552941128802929e-15	-1.9768809554210858e-13	-3.407461973249973e-13	-2.313693367143766e-13	-2.6413045700912545e-12	-3.845241748548522e-14	-2.1349641563351416e-12	-5.10232244915083e-14	2.423796667513917e-16	-7.648526770515014e-13	-8.87739325066864e-14	-2.0333121076600246e-14	6.585135179222683e-15	-1.308689803197917e-13	-1.1965713196061006e-12	-1.1724831902286294e-12	-3.359449251202771e-13	-1.1741362523773772e-12	-3.6106713163472053e-13	-9.686213556458188e-14	2.7918969621181073e-15	-4.3139054168336295e-13	1.8963114069588627e-15	-1.095200251539658e-12	-7.4584588719342e-13	2.069067567949238e-15	-1.087802113453508e-12	-2.908202099589829e-14	-3.685729242516902e-14	-1.2050275087968496e-13	-9.024139618938954e-14	-4.603458431360906e-14	-4.16895880856159e-14	-3.419947843913546e-14	-9.378153780540476e-14	-3.8494976986110436e-13	-8.409154549500157e-16	-1.1036719952689269e-13	-1.3677491016379512e-14	-5.584975498354968e-14	-7.539454636157193e-14	-2.1804328123105682e-12	-5.375648512447236e-14	-4.558638528073725e-14	-7.277811601013238e-15	7.684872447054851e-14
322	1.5905773199542386e-15	-1.0751342689594715e-13	-1.012363572007297e-13	1.0161537421273542e-15	-3.064802268012443e-13	-3.324494350189669e-13	-3.4005497646552695e-13	-2.046526130509389e-12	-1.3099375911320202e-14	-2.0231043061893185e-12	-5.707014409750782e-14	5.881113933465844e-15	-9.935328195686472e-13	-1.9790438924884693e-14	8.811003911626693e-15	-1.1689592453109803e-15	1.0307664462046823e-15	-1.3844797345124876e-12	-1.426673004241769e-12	-3.49998921590149e-13	-1.2409217897747975e-12	-3.8037051372087155e-13	-1.787205630560161e-13	1.4430901489491463e-15	-2.4848880451147057e-13	-2.5997445413223554e-14	-1.1348591304055277e-12	-7.970293947827764e-13	-8.893200372061665e-16	-1.158539474009841e-12	-1.4638276309463862e-14	-3.5321117638821034e-14	-1.0521877570880415e-13	-3.464443813233388e-14	-2.1332607203139395e-14	-4.1429070970737284e-14	-9.278910116696542e-15	-1.0179246762836006e-14	-2.112997009581707e-14	-2.8263024597064267e-15	-1.8736954290309787e-14	-3.3609219377855624e-15	-7.500290020590564e-14	-8.439648580108403e-14	-3.075394951555092e-12	-2.667503464616083e-14	-1.9000168476546432e-14	-5.588560177323937e-15	5.308920969219123e-14
323	3.728896476086353e-15	-8.542860791807714e-14	-5.716855152652858e-14	7.39402826312824e-15	-8.377646619844359e-14	-2.372650633519198e-13	-2.1758316371142194e-13	-1.0657805400854728e-12	2.406529702735044e-15	-1.3150423338102839e-12	-7.154768066212107e-14	1.528938358381569e-14	-3.912510418474499e-13	-3.247258217818445e-14	2.1812885687930966e-14	-3.559940117613742e-14	-2.0085732563041098e-14	-1.2071783161782314e-12	-1.3286308928229427e-12	-2.7945061289281647e-13	-1.3622793838430062e-12	-3.9893595425111745e-13	-8.186693254185421e-14	-9.241721926437246e-15	-1.200063755880582e-13	-5.95697013567664e-14	-1.372914692529287e-12	-1.1233634987666943e-12	-1.7499398103104552e-14	-1.1530903053300048e-12	-9.443460009973566e-16	-3.0773070467159604e-14	-8.932974325972145e-14	-2.9817661479017765e-14	-5.151548996011331e-15	-3.918408014510708e-14	-1.3295438015318673e-15	-1.3532205918516931e-14	6.699194184251268e-14	-4.5277691907103684e-15	-4.1695510226428496e-14	-2.899160488941982e-14	-1.6589894268391573e-13	-2.379680286014835e-14	-9.201163110491365e-13	-1.6094751923671346e-14	-2.2471827312418002e-14	-1.987327754516681e-15	1.1401961922462708e-14
324	2.1593151074678317e-15	-4.080825937095203e-15	-4.568250947474593e-14	7.707973077289595e-15	7.905183933903522e-15	-1.7364313357658448e-13	-9.297469963301007e-14	-8.588950173761613e-13	9.812430787926114e-15	-1.1204029420882774e-12	-6.791368381689042e-14	-4.241950977854106e-15	-2.596275665179155e-13	-4.975921131860056e-14	1.4658140454068982e-14	-5.742906864140722e-16	-6.452330814744899e-14	-9.21019102172914e-13	-1.0119233642969674e-12	-1.8554595163938517e-13	-1.3306985904498848e-12	-3.4385108299661545e-13	-1.834898985110048e-14	2.1098090426960864e-15	-1.2443333995298514e-13	-5.610205512805083e-14	-2.0224493887665405e-12	-1.7087196553433232e-12	-3.605730395781058e-14	-9.177632090456842e-13	1.7731146456830934e-14	-3.262644367756117e-14	-8.373262095110219e-14	-7.253548661455153e-14	-1.517038422902971e-14	8.174666313759276e-15	-1.0261428061163477e-14	-2.5569035606308027e-14	-1.2196858775744197e-13	-5.477024146983703e-15	-6.205682212031855e-14	-1.0287343670439291e-14	-2.880314667152253e-13	-3.1639643775557905e-15	1.4200351834146414e-14	-1.007911263733736e-14	-3.061041851298637e-14	-3.800216354110253e-15	-1.9037898935121097e-14
325	-2.695721038566188e-15	2.9573144846997255e-14	-3.492950002359239e-14	2.732918147712249e-15	2.804702699736655e-14	-1.9826796588408341e-13	-3.593994567818954e-14	-3.516353161233071e-15	1.2451850461893581e-14	-2.6214360587991755e-13	-4.146126458440764e-14	-1.2917330729763092e-14	-2.6606537595798355e-13	1.4059875800028044e-15	3.5801124989454926e-15	-1.9014895342374365e-14	-2.922803387492097e-14	-6.524211619395284e-13	-8.01547003577683e-13	-1.6961833251859826e-13	-1.3166183367773739e-12	-3.247956602327766e-13	1.2903988075161235e-14	-7.0603905469876725e-15	2.5155085098617453e-14	-1.395540620367247e-14	-2.8121801945096937e-12	-2.511835013050806e-12	-4.051417870139579e-14	-8.187680753328147e-13	3.51951544172482e-14	-3.6507129795628505e-14	-7.632534992490387e-14	-4.599182717045311e-14	-3.326821822880111e-14	4.286944977810958e-14	-1.322206233389522e-15	-2.0686508775595328e-14	-3.031113206760259e-13	-4.784975614821472e-15	-4.9813102799995116e-14	-1.7067638362319733e-14	-2.6192221770505846e-13	1.3184783170990916e-14	2.702617335866901e-13	-4.736342709064112e-15	-2.981904925779855e-14	-5.085677665912748e-15	-2.562126460720941e-14
326	-6.214043489997195e-15	-4.8399330815622994e-14	-2.5332606620806874e-14	-5.056109772506278e-15	1.717554618952358e-14	-1.9750369577444526e-13	-4.526604740854206e-14	1.5625150416605022e-13	-1.3973398273945417e-15	1.842053216616032e-13	-2.1845764272104956e-14	2.3207257309809802e-14	-5.998012712040707e-14	1.737002429923242e-14	-4.919914804035552e-15	-5.777640576762027e-14	-2.548318596985372e-15	-4.1157411668999694e-13	-9.246170239049537e-13	-2.2043583753551794e-13	-1.3119788032328221e-12	-3.2421389195169795e-13	-8.774300908807465e-15	-2.2216961204194282e-14	7.314503187657405e-14	-3.1052103190964334e-14	-8.510968565158945e-13	-1.1890373290367317e-12	-3.9787196673548695e-14	-7.643179434116717e-13	4.843654754631994e-15	-3.890057370770055e-14	-5.423322459499521e-14	-2.523051034021972e-14	-4.7673604567032545e-14	8.259716817959352e-15	-2.1955980307203854e-16	2.4597433487353934e-15	-3.9615954047642504e-13	-1.2481304193549446e-15	-3.772241017124711e-14	-2.3380326523725668e-15	-1.2397920450908192e-13	1.1054539174936691e-14	1.0311500296867124e-13	-3.382156023397932e-15	-3.166641470607457e-14	-6.58918792136913e-15	-9.369106461805099e-14
327	-3.4546255459259625e-15	-8.283256970933924e-14	-7.127540488693022e-14	-9.853072371141184e-15	1.2075455602597061e-14	-1.900342208643865e-13	-1.862206475854556e-14	-2.1966966948677594e-13	-2.120942667423754e-14	4.0598943801219345e-14	3.226599222024746e-14	-1.3442046675977322e-14	-6.294513610709752e-14	-4.109209402339154e-15	4.420114659890675e-15	-6.231952971378689e-14	-5.834601582225956e-14	-4.205956348697377e-13	-1.0055997166075036e-12	-2.2357482903012904e-13	-1.317585515128492e-12	-3.4708871024374856e-13	1.5190362535385437e-15	-2.260693774425799e-14	4.137815482996784e-14	-5.905283135524017e-14	-6.07808119744442e-13	-5.3331803412225e-13	-4.1733882844850306e-14	-7.812869460214694e-13	-3.043871924007776e-14	-4.3198349781600074e-14	-8.393628551417995e-14	-9.146760398507378e-14	-4.731799071390068e-14	-3.820559978067909e-14	-4.0603356866391146e-14	-3.102670933656433e-14	-8.315943763366899e-13	8.2881430938597805e-16	-5.736040748352823e-14	1.0172632516410377e-15	1.2952061588340636e-13	9.20600356871698e-16	-2.946994262445112e-14	-1.3077228531703e-14	-4.106284007479924e-14	-1.2103086313797966e-14	-1.9736511767943062e-14
328	-7.140282367082324e-16	6.070665250125177e-15	-9.841599115205469e-14	-7.986584829638973e-15	1.700880938521154e-14	-1.5423799055998873e-13	3.331696529630907e-14	-7.113406407755102e-13	-2.5448937444672483e-14	-1.7307338081975693e-13	1.1882251823429339e-13	4.265782243292717e-15	-3.5807974694491166e-14	-3.154263482798204e-14	7.98926763077817e-15	-1.5394654988091522e-14	-9.533111232722991e-14	-4.342722125921124e-13	-9.554187775119525e-13	-2.340726869686824e-13	-1.3182567862220444e-12	-3.466622019434915e-13	-2.7037498204328944e-15	-2.5281405075660923e-15	-3.495313150596745e-14	-8.162943953316189e-14	-7.450415034986633e-13	-5.298075602911731e-13	-3.4463149272374523e-14	-8.740066083036298e-13	1.884582178972965e-14	-2.7809302989506982e-14	-9.46811894810406e-14	-1.6506889043304665e-13	-4.2488834501595413e-14	2.017272381700144e-14	-8.033154261754162e-14	-5.815349630008453e-14	-1.0744940498620835e-12	2.678234669172871e-16	-5.699192189301574e-14	-5.8920770290785464e-15	2.9434278493562396e-13	-6.331724633319167e-15	-4.314012728879197e-14	-2.5940061295771446e-14	-7.833756494105225e-14	-1.2884181011431419e-14	-2.8265992802579977e-14
329	-5.248152134239339e-15	-6.330611556250777e-14	-7.894855863028558e-15	-4.3799868045533235e-15	2.921017469606084e-15	-1.3947930214407517e-13	5.055995610755679e-15	-9.979622098707745e-13	-7.780351627172614e-15	-3.7630943776663086e-13	2.4516464265737958e-14	3.989154051360087e-15	-7.662171382947219e-14	-4.983124738323176e-14	5.511843480917963e-15	-3.7376557147791884e-16	-9.427705688390199e-14	-3.8144409082355276e-13	-8.904589148301933e-13	-1.6720655137533542e-13	-1.2818154421352016e-12	-3.1911131834669583e-13	-7.637877762418662e-15	5.084222103592545e-15	-1.2554778696238262e-13	-7.262161273649558e-14	-6.924869132845512e-13	-2.477990392143204e-13	2.636908115454176e-15	-5.735162130979735e-13	2.241040829059298e-14	2.6562442619627507e-14	-2.8610761289404446e-14	-1.573771675674446e-13	-3.198275691699861e-14	-2.5324843621765794e-14	-7.794105174887779e-14	-5.5463303187535874e-14	-9.215501826367242e-13	3.903304414905782e-15	-5.943745923891034e-14	-6.375551596942695e-15	-5.247376369468437e-14	-1.372596694972979e-14	-1.596278093997297e-13	-2.817375010809184e-14	-6.402784614982708e-14	-1.1849989712708611e-15	-1.9075218411393588e-13
330	-1.8546245302148235e-15	-2.6739878520503976e-14	5.1628167607959574e-14	-4.7031787205136134e-15	-7.920934687932186e-15	-1.4225798488356084e-13	-8.416917548541238e-14	-8.912670373222824e-13	-3.51371602479413e-14	-4.616063886458238e-13	-5.2522853247444143e-14	-1.7482587785328094e-15	-1.4909615958299757e-13	-4.7229857842434297e-14	9.748386045837198e-15	2.1143840748515468e-14	-7.084604254290809e-14	-3.5144923246982386e-13	-6.269005309154765e-13	-5.442958280603431e-14	-1.1626095687423795e-12	-2.9700595025371705e-13	-6.214337813260471e-15	7.16300769056196e-15	-1.6927173744376413e-13	-4.641105944288648e-15	-1.3229355914088041e-12	-5.778769636475501e-13	4.4074655379237373e-14	-1.5857067158913547e-13	-1.761241823620264e-14	5.742515860144901e-14	-7.0876181245067585e-15	4.904856512375397e-14	-1.8056279122551493e-14	9.994176294887887e-15	1.3042401170770653e-14	-3.0083269494462396e-14	-8.801962300978845e-14	6.152405063557731e-15	-5.213652988339977e-14	-3.7859095678489965e-15	-4.064066992106517e-14	-1.1755392432114265e-14	-1.0479295237905074e-13	-2.3392884316292117e-14	-2.0392256863413183e-14	1.1086932571670612e-14	-2.1243515372967933e-13
331	3.561793105528234e-16	3.512437413187364e-14	-6.773250911868168e-14	-1.5905585902920296e-15	-2.4353059557521677e-14	-1.138841377670976e-13	5.6112783656941576e-15	-7.882456755295442e-13	-7.875242874274765e-14	-5.806290038884886e-13	-3.238426379387333e-14	-8.906357513818792e-15	-2.0207680145036427e-13	-3.598379806064035e-14	4.709594610897565e-14	-3.617671714894251e-15	-5.84108026157274e-14	-5.394202080155419e-13	-7.059899651460076e-13	-1.0367530884063631e-13	-1.1234155565249698e-12	-2.599047512483823e-13	-1.2325644646600716e-14	1.103016564118271e-15	-1.6990761839462914e-13	-1.5078013102572143e-14	-1.5284121297921594e-12	-4.884289488142028e-13	-2.975055220743607e-14	-4.226304539125057e-13	-2.4744787766946214e-14	-1.4647751734764005e-14	-8.934709584581327e-14	-3.28833290217487e-15	3.3318106913815095e-15	5.2360629399835675e-14	1.1774114959213342e-14	-1.0816890085725958e-14	-3.1698608319744933e-13	-9.014211827702041e-16	-4.8994448886412905e-14	-4.616339533572626e-15	3.733728550558408e-14	-1.12849603983123e-14	-1.5109764339458917e-13	-1.4490551004182116e-14	-3.262971155767221e-15	-1.0323418783630196e-14	-2.0924478944729637e-14
332	-2.4034151382875073e-14	3.215890849818078e-14	-7.884113242296707e-14	-2.6991433937960174e-14	-3.152357873451792e-14	-1.491048929569188e-13	8.183114283303982e-14	-6.478036045319679e-13	-5.74206206718625e-14	-6.106687563506425e-13	-2.3434667517013227e-14	-9.867856317844422e-16	-1.9866930151833222e-13	-3.143408127337634e-14	-6.001357651333408e-14	-1.554694676339743e-14	-5.508230261511342e-14	-6.029845574579163e-13	-7.290259798299111e-13	-1.820169836047103e-13	-9.619597891745667e-13	-1.8476805347076863e-13	2.3749183139927603e-14	-3.3101199587667263e-16	-1.8676405751833122e-13	-1.9335843266424344e-14	-1.653516969162198e-12	-3.047237412415586e-13	-1.4338030905375005e-14	-3.803606958103196e-13	-4.391345898738434e-14	-1.7182114057738024e-14	-7.43494383454476e-14	-6.703796329822498e-14	-6.021815437041668e-14	5.49298395971816e-14	-6.130432494121139e-16	-1.576334749677697e-14	-3.955293676130902e-13	9.857867164666557e-16	-4.7291869078340575e-14	-8.415577485804655e-15	3.4641241603316966e-14	-1.0486712897650578e-14	-2.826747690533783e-13	-9.903463367857847e-14	-9.998742764912053e-15	-9.256006415481587e-15	2.381411834367123e-13
333	-3.8511673677269493e-14	5.512870936673399e-15	-1.5068392121039982e-13	-4.692675839458033e-15	-3.0219862245282884e-14	-1.4246344749421063e-13	-1.5431015505658932e-14	-5.241378025687319e-13	-5.9802491436467054e-15	-4.1891936934517956e-13	-1.1992235253961358e-14	4.704291797582003e-15	-1.622206510794507e-13	-2.134609255992951e-14	-6.895095748287954e-14	-6.2089151301067755e-15	-9.863118605194346e-15	-3.9964512704587027e-13	-3.834300486370622e-13	-1.9106361736958393e-13	-7.11057833578826e-13	-1.4864681893261972e-13	-3.75560765006169e-14	3.422027014796424e-15	-1.4696316143471004e-13	-1.6447623219122677e-14	-1.1405653913477245e-12	-1.283977209044641e-13	-1.6117355950290963e-14	-4.615082380807419e-13	-2.6661791883090753e-14	-2.5400832537011668e-14	-1.1394666986599103e-13	-6.333864452632054e-14	-8.978250876261741e-14	1.4273301192782463e-14	-1.0745738774661933e-14	5.506813228781968e-15	-3.9781260262517286e-14	-5.404417273599477e-16	-1.0745196506346564e-14	-1.510010072564801e-14	-2.245104987380805e-14	-9.626632538817893e-15	-3.738945742561017e-13	-2.1447111438995337e-14	-2.024201999961815e-14	-1.555625094607167e-14	-1.4592554528346908e-13
334	-2.4464722236053988e-14	6.163844070968265e-14	-1.9089671289020071e-13	-2.0676976269419883e-15	9.238311344137946e-15	-7.055393116354978e-14	-1.0754950200913803e-13	-8.505801033517848e-14	-1.4177976131028014e-14	2.12321334464327e-13	2.284673450140196e-14	5.052756271082282e-15	-9.927779820736528e-14	3.0004133995965493e-15	-4.992464596544476e-14	7.430902508573375e-15	5.773759077241487e-14	-1.8225238513445603e-13	-2.4068219568165903e-13	-1.3676691884125282e-13	-5.647033825983373e-13	-1.3689729156044275e-13	-3.3025795751393236e-14	6.669372280949705e-15	-3.7993943895059034e-14	-3.0079557453790406e-14	-5.929378667577505e-13	9.64751272300339e-14	-4.4365996166779104e-14	-4.360978873077736e-13	2.337941322972083e-14	-3.0009057221460294e-14	-1.313330478359975e-13	-2.5715547942989603e-14	-6.985489022416303e-14	2.5055650213841256e-14	-1.4093436679039628e-14	5.324003877006752e-14	-7.389827110706008e-14	-8.3190809282735e-15	4.1668268378690586e-14	-3.3174437026345843e-15	9.506477296307047e-15	4.7890426271867435e-15	-1.733932049640744e-13	-1.97705319696231e-15	-8.940691660312983e-15	-2.2934410725865933e-14	-1.1347141449822605e-13
335	-2.4123207359121735e-14	6.507219784435368e-16	-1.7694089552584832e-13	-5.391060348778793e-15	5.318452583505891e-14	-5.97273587343507e-14	-3.7408522437961135e-15	-5.78359182882102e-13	-5.005764440489857e-15	5.908678288149211e-14	1.5229405854092045e-14	8.246095894090397e-15	-5.6732453639220815e-14	-1.6266508277455258e-14	-4.431644996701692e-14	1.8429359723525784e-14	-2.0983386408041366e-14	-1.0023949679445445e-13	-2.720721106277704e-13	-1.0025045632251244e-13	-5.891559162837369e-13	-1.622014719053492e-13	-1.5645810839420605e-14	9.318010516278456e-15	-7.242056140724023e-14	-4.78551030208309e-14	2.5495515438918965e-14	3.173641869154502e-13	-7.413938072433601e-14	-2.8751408566148733e-13	-4.0139271512411826e-15	-5.570371356408934e-14	-1.3513691736612707e-13	-1.2899821171264186e-14	-6.100529964083214e-14	-2.2551169729087873e-14	-1.1132620461017855e-14	-1.6916545285395167e-14	-4.6552422014349387e-14	-1.0711112088681819e-14	-5.474198643656252e-16	4.598157045067227e-15	-2.9656939571940683e-14	6.5969937310666875e-15	4.084935760116952e-14	-8.57400411737252e-15	-1.4204461657168173e-14	-2.090472896187512e-14	-3.284981541283697e-14
336	-1.2149023931974656e-14	-5.185569197691361e-14	-1.7357084064801443e-13	-9.260687047256358e-15	-3.2833513471606175e-14	-1.6486159766683248e-13	-2.0948772565258196e-13	-1.1148327904932385e-12	-3.920771162748214e-15	-2.9880057297321396e-13	6.823904480611219e-15	-8.921797890587999e-15	-3.856886247110143e-13	-5.2435919074359095e-15	-4.960270982874112e-14	3.563970027410068e-14	-1.2865858050459455e-14	-1.585820877641959e-13	-3.956590553617765e-13	-1.4929502935254998e-13	-6.183128273880315e-13	-1.657957404613696e-13	-2.4995544052148185e-14	1.4419770718807558e-14	-1.3946364771402358e-13	-3.069887424815369e-14	4.460235665522991e-13	5.517789024889425e-13	-3.579473193142109e-14	-3.676805218472177e-13	-5.993080924414609e-14	-4.5093934299287515e-14	-1.3759139500411584e-13	1.1003351900009564e-14	-2.99504494327439e-14	-2.3386491258258283e-14	-6.690172908665249e-16	-1.5586960456984176e-14	-8.310427467577707e-14	-5.228151530666701e-15	2.4579017769959607e-14	3.721698042577557e-15	-3.1764822135095325e-14	-1.829797381879926e-14	-7.902860884980918e-13	-2.925166535729603e-14	-3.8430726752870435e-14	-9.540611659737682e-15	9.121809277646433e-14
337	-7.92932557660159e-15	-1.733151183266612e-13	-6.764471873246709e-14	-1.3226951667620316e-14	-2.7090965146713444e-14	-1.1515462961935215e-13	-5.2371931413145485e-14	-9.845495741157965e-13	-1.1362290714127772e-14	-2.798332830808415e-13	-7.609816804120165e-14	-2.6950164465116784e-15	-1.1319365895900619e-13	4.287772650502836e-16	-5.4429696967784914e-14	-1.0102687038837112e-14	-6.52228913551511e-15	-1.370808636554141e-14	-3.350784374331917e-13	-1.5096567241089082e-13	-5.506514410399762e-13	-1.6177724684010425e-13	-1.0757518840302397e-14	-2.865902316947234e-15	-4.114937468175716e-14	-3.1866812280929966e-14	1.4685329216592862e-12	1.3135800359467957e-12	-1.030583787403716e-14	-1.239241785452907e-13	-8.594918550083196e-14	-1.9383338122230366e-14	-5.743660331694706e-14	2.2183183596234285e-14	-3.3760141212154295e-14	-1.0570350650186928e-13	-2.4395750700915566e-15	-6.043002430931912e-15	-2.392812026782452e-13	2.1326556630357377e-15	6.2050835763521245e-15	4.648211621375077e-17	-1.318892438849408e-13	-1.62614423497722e-14	-5.758681734839198e-13	-5.046383191354807e-14	-3.103715513674461e-14	-1.4421368983316018e-14	1.9791081084731837e-15
338	-5.956555229064289e-15	-3.803250773441311e-13	-2.0902674050364246e-14	-1.3087902655384487e-14	-5.81160655161052e-14	-8.988418407174922e-14	-1.4402281138615007e-13	-9.334497470896328e-13	-3.026108355613774e-14	-5.368122969847412e-13	-1.4124457102344798e-13	-1.2348826617082768e-14	-1.2426597882659947e-13	6.364446245086075e-15	-4.860310954045137e-14	-8.690020996423967e-15	4.865516729872686e-15	-3.01239981260123e-13	-3.435629387380906e-13	-1.304234070071838e-13	-6.026178699149758e-13	-1.6506510525750317e-13	-3.622380887106671e-14	-1.5098462326149108e-15	4.208458774270619e-14	-3.5720591901401795e-14	8.120352719291856e-13	4.674802675783451e-13	8.494775862453255e-15	-1.6292982387420354e-13	-1.0115233415228505e-13	4.813829997286666e-15	-2.6196011940625904e-14	2.0130098673369627e-14	-3.4289395087955044e-14	-2.470774227887517e-13	2.24066159799401e-15	6.94006406185092e-15	-2.5619175447173364e-13	2.5205772915885688e-15	-4.083594359547352e-15	1.1453968843083623e-15	-2.6558452666443896e-13	-2.0868611038027738e-14	-5.897244418017455e-13	-4.164346673837183e-14	-7.04012683625544e-15	-6.945144259752805e-15	1.2216563093898473e-14
339	-1.5333972666313368e-14	-1.8593204667992832e-13	-9.609793680603784e-14	-1.1893199935312275e-14	-6.706764713715941e-14	-1.9305641061791077e-13	-2.945921141989434e-14	-8.384862926802235e-13	-4.779541515492715e-14	-6.284631769577458e-13	-1.0030000252227464e-13	-4.488454737846072e-15	-2.1446654791992921e-13	-2.9283345243088675e-15	-4.8495569171382276e-14	-4.8261594663519116e-15	-5.348478015803453e-15	-6.387043992809411e-13	-5.64266828064027e-13	-2.1395167842470459e-13	-7.256203064858888e-13	-1.5431015505658938e-13	-5.862143104559203e-14	1.1647067201009773e-15	1.028734367043929e-14	-3.154159131823042e-14	-1.8366525095993277e-13	-7.192651501532582e-13	4.199325834222289e-15	-5.664694648801831e-13	-8.619029511810789e-14	-1.5465264030840176e-14	-8.743648478770256e-14	-2.3048536800922997e-14	-5.884581596640444e-14	-1.405170181868479e-13	-2.4348667897678124e-15	6.61324751030895e-15	-2.5412405684479163e-13	1.5424394124123897e-15	-2.1187272159510926e-14	4.360586888004373e-15	-2.630592687410756e-13	-2.1942473545085482e-14	-5.489113876372681e-13	-3.0512924377970445e-14	-1.1079854543133158e-14	-7.586847459898614e-15	-4.680243624817244e-14
340	-2.5098439464989566e-14	-6.1450987115190675e-15	-3.7846903560280896e-15	-1.2147780639159482e-14	-5.645084514091807e-14	-1.469756050655259e-13	-3.7262395397187755e-15	-4.612299402732066e-13	-4.563273495148253e-14	-2.1322857789637804e-13	-1.1028755743562748e-13	5.22964990364338e-15	-1.254112495086601e-13	-7.74939952254007e-15	-6.702619036769392e-14	2.880671993431643e-15	-1.2035502557440325e-15	-6.421493442671713e-13	-6.735004442180772e-13	-1.4570920876607427e-13	-7.460132483198057e-13	-2.139299876920898e-13	-5.2738904360462455e-14	1.0640445965057864e-15	5.3997594741748284e-14	-8.074795830553431e-14	-4.337288026592367e-13	-7.112920934910657e-13	-5.990295377699868e-15	-4.778664753248076e-13	-3.528146070070492e-14	1.521583487598898e-15	4.3265020243952884e-15	-1.7487204201118146e-14	-9.33514334100037e-14	-1.7423023891950386e-14	-3.341365494773871e-15	2.4955544628780266e-15	-1.6601127784651019e-13	4.9888685014004473e-17	-2.3518105486486018e-14	-2.4818113502603775e-15	-4.0395633139568464e-13	-1.3021860082659998e-14	-3.402688014244085e-13	-1.496158238717476e-14	8.287458123356155e-15	-8.536330739673158e-15	-1.199532903740273e-13
341	-2.0414338243268317e-14	1.2620809852787691e-14	6.1329975659550294e-15	-1.1575430702505681e-14	-2.7808667964769248e-14	-1.59606275639522e-13	-3.237581582432863e-14	-3.135551515661058e-13	-1.1088302512677862e-14	-2.992681795036886e-14	-1.1130610857451752e-13	-3.381485323113133e-15	-6.041987818373417e-14	-2.5123519374575412e-14	-8.092812338576115e-14	-9.057393509868054e-15	-1.3700894175253359e-14	-5.176993366985979e-13	-8.189461676637571e-13	-7.204679583576232e-14	-1.0061367334823455e-12	-3.118935558265003e-13	-5.6264219219117964e-14	-5.9567603634599046e-15	6.232911930083763e-14	-1.0266016382460219e-13	-4.055281103780023e-13	-3.055370295528624e-13	-1.0130713748610427e-14	-5.526766704956934e-13	-4.910370881685047e-14	-6.257205550612323e-16	3.9183281012852853e-14	-4.0600176391370416e-14	-8.549584918918297e-14	-3.4389286619733653e-14	-2.5818529869032615e-14	-1.5279986644719087e-14	-4.782281397507214e-13	5.947827206475132e-16	-4.173392565550678e-14	-7.407683078766907e-15	-3.866918781753234e-13	-9.000426796316594e-15	-8.927585891343629e-14	-9.819965463465986e-15	1.7176776995897284e-15	1.121981684937382e-15	-2.844477010402604e-13
342	-8.899889537136125e-16	3.797887454397929e-14	2.462023729703711e-14	-1.2206916425972422e-14	1.3432824547061331e-14	-1.1560494064461013e-13	-8.358466732231925e-14	-1.5048950374912096e-13	-3.1377128830043705e-14	7.949311018066721e-15	-2.0149548981628806e-14	-6.619226731996842e-15	8.584438501377738e-14	-2.1496101100223334e-14	-3.970340194860527e-14	-6.2359714649999534e-15	-4.202870556578547e-14	-1.197721156758185e-13	-2.4974115891559787e-13	-2.401518001883522e-14	-4.90231562856242e-13	-8.695289561214347e-14	1.4960726174045225e-14	-5.094182716332756e-15	3.46117878716611e-14	1.0440493442652083e-14	1.5386994734625985e-13	3.697881760868712e-13	5.820651016302132e-15	-6.286293964666253e-14	-9.448483127000148e-15	1.1909682038055747e-14	6.3716412894179e-14	2.0140159177641618e-14	-4.187806913586332e-14	-1.0969117645047152e-14	-1.0797941910791703e-14	-4.051721112289621e-14	-2.809931664669795e-13	1.7447911153582086e-15	-6.0545841405307e-14	-3.3800904092229385e-15	-1.464375607349286e-13	-3.873922034344044e-15	2.338221019261063e-13	-2.7088985153851404e-14	6.126832831422407e-15	1.0048174802923641e-14	-1.3848961965786916e-14
343	4.0621604908714263e-16	-1.069483262304567e-13	-4.108624323367308e-14	-1.5014553439455073e-15	-4.747114048611348e-14	-2.126452398912286e-13	-1.8030615561015683e-13	-1.4709870568120233e-12	-2.4119181373635585e-14	-1.5608705987239252e-12	-1.1016403442147382e-13	-4.4927572088219646e-14	-2.7793682807980573e-13	-5.873900337849546e-14	-3.8962263863683255e-15	-2.2463322261997993e-14	-1.214712420909351e-13	-7.666199009508534e-13	-9.244325385159775e-13	-1.525115366758213e-13	-1.1263773689826433e-12	-2.4337093323188747e-13	-2.8146237126196245e-14	-7.754122964971316e-15	-1.8925620853401937e-13	3.1576911001712255e-14	-4.756033327808313e-13	-1.6493541750881686e-13	-3.8969113568719506e-15	-6.928417280054289e-13	-3.499696961819943e-14	-1.0753152153341789e-14	7.133054501247201e-15	-1.5639894049940077e-14	-2.122792087783541e-14	-1.0494729906586752e-13	-2.0427721924749297e-14	-7.264030137182494e-14	-2.6876415974226515e-13	-1.314800881707756e-15	-1.1195082279083551e-13	-3.2471824964698025e-15	-3.500952741076589e-13	-3.2850778652607694e-14	-5.307512213216668e-13	-9.756491530130091e-15	-3.0261996850142573e-15	9.93812287534126e-15	2.558364831038536e-15
344	-4.8589577805450074e-15	-2.6517057615674837e-13	-1.3187885516563582e-13	5.428676645602854e-15	-1.174446376340448e-13	-3.951624802870862e-13	-4.903438980188365e-13	-2.311040961570667e-12	8.847079024817598e-15	-2.7881788280626815e-12	-2.602116180340062e-13	-8.296051649132881e-14	-8.730510744510734e-13	-7.262371224244028e-14	1.1184084221434726e-14	-4.293283809013252e-14	-1.288340471152731e-13	-1.934899198875236e-12	-2.567469458972716e-12	-3.934044749490956e-13	-2.595734081834289e-12	-6.8132805881e-13	-1.0133470754887516e-13	-1.6721114638579724e-14	-3.761090838943206e-13	3.3769402584172054e-15	-2.2793882177342275e-12	-1.5788257305354414e-12	-3.288874456979298e-14	-2.244846068530435e-12	-1.0014793907046994e-13	-5.17631852833772e-14	-8.480756799479067e-14	-9.628123598307425e-14	-2.5774526757395458e-14	-1.8657922964410314e-13	-3.38526024193682e-14	-5.40781929376748e-14	-5.45647503187496e-13	-4.3875785609684976e-15	-1.1532806272384805e-13	-3.389580550686245e-15	-6.051426711913368e-13	-5.475035591990367e-14	-1.4834431312586892e-12	2.6850843742091195e-15	-3.842136548932089e-14	-5.200981034022918e-15	1.5987211554602259e-15
345	-7.083538625700013e-15	-3.0856197345862004e-13	-9.846142752879513e-14	3.733089244755025e-15	-1.0039319775386937e-13	-3.870881764223268e-13	-5.335390512714196e-13	-2.2759305722532425e-12	1.2815341475817128e-14	-2.8491956009594494e-12	-2.9949844375465703e-13	-8.1653792553476306e-14	-1.0340454000055346e-12	-8.449923137662774e-14	-2.6028879137741504e-16	-4.456646420083996e-14	-1.418363284577045e-13	-2.1830288505193062e-12	-2.8347513425451375e-12	-4.3965813566211393e-13	-3.0746371458545822e-12	-8.034966579545004e-13	-6.987561058189769e-14	-2.057584322860345e-14	-4.626309047361829e-13	-3.2520783409822335e-14	-3.264023270460789e-12	-2.3178207710751075e-12	-3.6675375675581345e-14	-2.676487994388628e-12	-1.1601002934641004e-13	-5.592560119660729e-14	-7.478941773227591e-14	-6.055874881823468e-14	-4.291888181612117e-14	-1.6258916521040083e-13	-1.4691068092120184e-14	-5.0958715967307555e-14	-4.166045400686173e-13	-2.556367000402963e-15	-1.1712755158796448e-13	-4.69229678677048e-15	-6.20200149449019e-13	-5.02939449584303e-14	-1.3808574963275693e-12	-2.860893470139478e-15	-6.135623286218924e-14	-1.489856510084128e-14	-4.201220919282317e-14
346	-2.76308806597542e-15	-3.387311568055215e-13	-1.2460184269687683e-14	4.8911460428833116e-15	-6.66091360874088e-14	-2.871756531518214e-13	-5.312010186190471e-13	-1.1122103523796732e-12	-8.953477776380646e-15	-1.6479475596185378e-12	-2.284227077695334e-13	-4.430645367872964e-14	-7.164174994461887e-13	-3.698795054873545e-14	9.818253037206924e-15	-5.6286452220048124e-14	-9.212990267853952e-14	-1.5401018364070197e-12	-2.0687853601017448e-12	-2.9921566509841057e-13	-2.4639722424630224e-12	-6.096079939044666e-13	-1.7146238727610678e-14	-2.145251985193021e-14	-2.7763133123518907e-13	-1.2446485305559527e-13	-2.591440686717569e-12	-1.652965339583279e-12	-6.842284522458484e-15	-1.9654116666062045e-12	-1.19735355592124e-13	-2.038411570357323e-14	-2.4776068086611747e-14	-9.483757502537208e-14	-2.07106539858481e-14	-1.3826894499395138e-13	-3.3709396314010763e-14	-3.3211301461015536e-14	-5.630658464476716e-13	1.7749868983930008e-15	-7.008646733526352e-14	-8.60273898675505e-15	-4.565410603119562e-13	-2.876736267079566e-14	-9.831856551408912e-13	7.983331219746756e-15	-3.977760708649795e-14	-8.840000996280142e-15	-1.7948750169657462e-13
347	1.1680695863560778e-14	-2.0049451958699103e-13	2.3915630972308425e-14	8.802498861206685e-15	1.7874287454314978e-14	-8.343578612931263e-14	-3.7408522437961056e-14	2.803489517083204e-13	1.7352586091827668e-16	6.240346714091862e-14	-1.7652603172415292e-14	-9.320843154715321e-15	-3.4268845972846286e-14	6.299045832208735e-15	3.21345920453021e-14	-5.544405266234025e-14	2.2272957542865656e-16	-3.045931401988675e-13	-4.892598180350996e-13	-8.434270134633067e-15	-8.651908095984778e-13	-1.43467985278214e-13	4.020454349331974e-14	-1.4551584730098853e-14	1.1056108899007499e-14	-2.355621535450371e-13	-4.1546292256257606e-13	-5.2811454152971396e-14	1.1219816849373818e-14	-6.474957673714638e-13	-5.158490030448062e-14	9.264226061525087e-15	7.210912815159216e-15	-1.6476393228919065e-13	2.184085531682898e-14	-5.224030291469892e-14	-7.395456266088336e-14	1.5004706988465466e-14	-9.049629369209468e-13	2.0380726526602168e-15	4.9321800571160835e-15	-2.9522545326708008e-15	-1.0175465154847239e-14	4.666882418930913e-15	-4.499274417759578e-14	4.037695627716963e-14	1.1570750070730912e-14	-2.284833276591042e-15	-9.876087380062975e-14
348	-5.4555046569948126e-17	-3.724432359206714e-13	-8.306294812205836e-15	1.1077114661118657e-15	-7.098426031489733e-15	-1.3046604642103444e-13	-1.0287343670439292e-13	-2.0085646941728143e-13	2.4543863085882947e-14	-2.326521152250399e-13	-8.123304942162478e-14	-2.6116462605783066e-14	-1.9900493706510836e-13	-8.93825145289382e-15	-8.740223626252126e-16	-4.538374817341492e-14	-1.1346993039546817e-14	-4.650401743209325e-13	-7.004508370066952e-13	-4.985808966484256e-14	-9.808868941307265e-13	-1.865704391893066e-13	-1.867943103822413e-15	-1.1931515472858786e-14	-1.8335062117526776e-14	-2.1538728027632504e-13	-3.676629409376247e-13	-1.6180122080773112e-13	5.780808565341291e-15	-9.819177747386819e-13	-8.735634323877847e-14	4.351125286978717e-15	-1.9695870184727996e-14	-1.6732328711666022e-13	-1.0232431868398706e-14	-2.0794825444568524e-13	-7.448203900255165e-14	9.014996689737446e-15	-7.624927253430129e-13	-1.057594457596653e-15	-4.786217123859292e-15	-6.302691873118654e-16	-1.1913372316644025e-13	-3.4658365865907587e-15	-2.612418136714579e-13	2.943021433524089e-14	-2.7917114492733754e-15	1.249157875110382e-15	6.87253738636858e-15
349	-1.4101403028698972e-14	-3.983089779167996e-13	-2.6975165888499088e-14	-1.1312287867363164e-14	7.635697986493063e-15	-9.337790466592504e-14	3.039442448084336e-14	-8.136496332444785e-14	1.3477936276323494e-14	-2.4100630089162408e-14	-1.284635922345627e-13	-3.657885905055496e-14	-1.562707689614647e-13	-3.2603026248468494e-15	-3.365203003433219e-14	-1.700841695419384e-14	6.1231225745277724e-15	-4.078693395593918e-13	-4.990722488230258e-13	-3.5335459208740675e-14	-8.341607324902707e-13	-1.4059407736850566e-13	-1.6697640128611748e-14	-5.6199118480835964e-15	2.912951228414961e-14	1.281082584344753e-14	-2.2728965239478742e-13	1.1689021644356798e-14	-1.2963066781098871e-14	-8.482519456908396e-13	-8.915872895731646e-14	-4.990202766860632e-15	-3.2526737658627286e-14	-7.683841423744707e-14	-5.656566332158817e-14	-2.6582883281073176e-13	-2.958529593832718e-14	1.3908119157928092e-14	-1.9119627332378594e-13	-2.086990962794086e-15	7.805652725150254e-15	3.1029266381400126e-15	-2.1976091326594634e-13	2.7401246082191347e-15	-1.0427557132531283e-13	-3.224612807564235e-15	-1.4568180994592927e-14	-1.0154687716237291e-15	-3.290198733286306e-14
350	-1.1878040503476194e-14	-2.511203470246464e-13	-4.863279159560844e-14	-1.538831901093299e-14	5.266142420734932e-15	-1.0106801142924508e-13	1.987327754516681e-14	2.0550142564498695e-14	-1.2029908631660719e-14	-6.542020567085151e-14	-1.607722809495361e-13	-1.5546718439896222e-14	-5.140863456154784e-14	1.0023544405230803e-15	-3.7260797132679316e-14	-8.748414731857978e-15	-7.381070904434672e-15	-3.780338510095062e-13	-4.622646738402449e-13	-8.353146794653772e-14	-7.805823396967408e-13	-1.3233059321277638e-13	7.923938568994958e-15	-6.112633963691018e-15	2.850527583184623e-14	3.908847948975156e-14	-3.0060706851477374e-13	-4.322460698423902e-14	-1.6500140300066607e-14	-7.006796171549059e-13	-5.6550023161755403e-14	-7.624378135409723e-15	-4.7625770793529415e-14	4.078863782006693e-15	-5.58506682775545e-14	-1.8621265626291328e-13	8.425438207013086e-15	-6.3402796295050645e-15	2.531559651996686e-13	-1.4520233059339193e-15	-2.042589176918493e-15	2.0685861710360456e-15	-2.7187643738723496e-13	4.480078119395494e-15	-5.509537413555759e-14	-2.149802757976478e-14	-2.053176252265143e-14	-2.1300299427718427e-15	7.203994613072608e-14
351	-1.2627052181635179e-14	-7.541159927306842e-14	-7.411620588896336e-14	-1.3331466750298397e-14	-3.781265503509968e-15	-1.2499953942532513e-13	-3.05916959858873e-14	4.602944703483196e-15	-7.840172384489177e-15	-1.2843425266465745e-13	-1.1950212313563977e-13	-7.057129801986042e-15	1.0721614969737398e-14	3.751640529228197e-16	-4.552062811238927e-14	-1.2163905986432316e-14	-2.2312057942447523e-14	-3.2439061434163316e-13	-4.244789609782877e-13	-1.5549663813061808e-13	-7.434761175743794e-13	-1.4386184331779827e-13	-2.4784516056156465e-16	-5.9282770066841746e-15	2.8281975447664552e-14	2.101507342894342e-15	-4.680631774769298e-13	-1.147309610926414e-13	-2.3002108643974182e-14	-6.430062423672059e-13	-2.2462009401866045e-14	-1.4471257668330022e-14	-7.398845889003735e-14	-2.0713379597643775e-14	-6.901260482820576e-14	-5.39151699578121e-14	-1.1890993848670717e-14	-2.0741912900185393e-14	1.8581879822332902e-14	-2.0540552977447947e-15	-6.999749252088642e-15	-6.390975473771386e-16	-1.468686355052098e-13	1.0329355194661613e-15	-8.136935855184612e-14	-3.678360101515406e-14	-1.1219360202371403e-14	-6.064386353841948e-15	5.580694432707313e-14
352	-1.0325217723090888e-14	-4.1647804884894795e-14	-2.5718245014347623e-14	-1.2799986720360874e-14	-8.615600021471546e-15	-1.2049657187493352e-13	-9.137871835956434e-14	-1.0724320603226716e-13	-2.4626972840322755e-14	-2.365926221004238e-13	-1.0967142646761699e-13	1.8755348602375878e-15	3.173993487346362e-14	-7.067026198741538e-15	-3.9934693655329234e-14	-1.7147608668617926e-14	-2.885249879630869e-14	-4.2887601496455637e-13	-4.88377576026431e-13	-1.621161930776479e-13	-8.159158581557212e-13	-2.1157026430710247e-13	1.6669813201901996e-14	-5.284690137653396e-15	-1.1778296133329219e-14	-1.152282710836012e-14	-6.566456033588836e-13	-3.8607060992853573e-13	-1.1888233899160994e-14	-5.221160265059705e-13	-1.306672565064742e-14	-5.399857938684725e-15	-3.048621052832908e-14	-8.361770287890031e-14	-6.05285601703093e-14	-8.13493802454904e-15	-4.3625658997888685e-14	-2.5753121429157186e-14	-4.994275201909058e-13	-6.427877367765495e-16	-1.7033396972247906e-14	-2.2712078932787033e-16	-1.1772131398796595e-13	1.0786858410207665e-16	-1.544277416597116e-14	-5.0957238999659114e-14	-1.81864235182402e-14	-6.1055987458100385e-15	2.65802803931594e-14
353	3.5992345921716837e-16	-8.197635657980827e-14	-2.0662477727093156e-14	5.637878053584921e-16	-1.6628450972636235e-14	-1.4033160523364793e-13	-7.426039217997639e-14	-4.334478220505623e-13	-7.129629648729078e-15	-4.2823866418115234e-13	-1.0658152452576563e-13	-6.888020573794265e-16	-1.5487411410457378e-14	-1.7991378167333045e-14	-2.154118072149314e-15	-1.5680915577731376e-14	-5.6592320090354235e-14	-5.233010254772413e-13	-6.359257022712366e-13	-1.543050177778122e-13	-8.907840474959139e-13	-2.770952276543521e-13	1.1591213564526702e-14	-3.5206056864430895e-15	-8.401300221058593e-14	-1.1746139978983271e-14	-4.2977423961830965e-13	-3.0594961011954575e-13	5.901820020981667e-15	-5.596211297849426e-13	-5.2917852904534425e-14	-1.0415904071838365e-15	-3.329915606321483e-14	-9.566913278432727e-14	-1.5786971844042613e-14	-3.535149893470055e-14	-4.128915593459648e-14	-3.894235690842166e-14	-6.175310477198944e-13	9.968033253999542e-16	-4.343379055444756e-14	2.152562618297333e-15	-5.867548663450308e-14	-6.535967140259367e-15	-1.2099410305428511e-13	-6.662708088758189e-15	-1.4211768009206837e-14	3.778753944996677e-16	1.7785601611869102e-14
[truncated: 30 more rows]
[truncated: 34 more columns]
