# Supplementary material for: Qualitative Profiling of Venom Toxins in the Venoms of Several Bothrops Species Using High-Throughput Venomics and Coagulation Bioassaying
Source: Toxins (Basel). 2024 Jul 1;16(7):300. doi: 10.3390/toxins16070300 (PMC11280908; doi:10.3390/toxins16070300)
Supplement: Supplementary file 1 [file toxins-16-00300-s001.zip › all_merged_ys_well_230515_Bothropsatrox_Dimoetsha.csv]

well	BOTAL_VSPBH	BOTAL_VSPTL	BOTAM_PA2A	BOTAS_PA2A2	BOTAS_PA2B3	BOTAS_PA2H3	BOTAS_SLB	BOTAS_VM1B1	BOTAS_VM3BA	BOTAS_VSPL	BOTAT_OXLA	BOTAT_VM11	BOTAT_VM31	BOTAT_VM33	BOTAT_VSPF	BOTBA_VM1B1	BOTBZ_PA2A1	BOTBZ_PA2A2	BOTBZ_PA2H1	BOTCO_BPPAE	BOTCO_CRVP	BOTDP_PLA23	BOTER_VM3BE	BOTIN_BNP	BOTIN_LECG	BOTIN_PA2A	BOTIN_PA2A2	BOTIN_VM1B	BOTIN_VM2IA	BOTIN_VSP	BOTJA_QPCT	BOTJA_SL1A	BOTJA_SL1B	BOTJA_SL9B	BOTJA_SLAA	BOTJA_SLAB	BOTJA_SLEA	BOTJA_SLEB	BOTJA_VM1BJ	BOTJA_VM2J2	BOTJA_VM2JC	BOTJA_VM3B2	BOTJA_VM3BP	BOTJA_VM3JA	BOTJA_VSP1	BOTJA_VSP12	BOTJA_VSP14	BOTJA_VSP2	BOTJA_VSPA
1	8.24607448876216e-15	8.094117706843179e-14	-2.5344194038493193e-15	-8.282973707090238e-14	2.6496146750518867e-14	-1.4092568871357301e-14	3.8475292646262525e-15	-2.3655702503956353e-14	-5.3657075212579105e-14	-1.6036443809550285e-14	2.5884684570001525e-12	-1.9078339807708387e-12	5.925828593889187e-14	-1.284288585219414e-13	-1.669432943784423e-14	-1.8935187608102562e-13	-8.466224008627161e-14	8.318624281271083e-15	-6.144894647389862e-14	-6.791297298161517e-14	-6.475759660012632e-14	-8.224620017457804e-14	-6.025207468056493e-14	1.0834064740026805e-14	1.7366485284963694e-14	-3.259677589262292e-14	-3.6884948109252865e-15	1.8838444086596857e-14	-3.0154480205312275e-13	3.5689417716488775e-14	-2.815490771115463e-13	-1.8805188768645874e-13	-4.680831557832855e-14	2.4547059614899862e-15	-5.097053884360449e-14	-4.041314644399981e-14	-3.622808993671436e-15	1.1836861111389136e-15	2.637460372922724e-14	1.1949852704049573e-14	-1.875033262045871e-14	4.803163008714592e-15	1.494360419468962e-12	1.283577871241028e-12	-5.1496838784108355e-14	3.731548061121869e-15	-3.6638952369051094e-13	-7.28475673813788e-15	6.831144476132344e-14
2	-5.434975520192437e-14	4.582243253788482e-14	-1.488557920171006e-14	-9.344016563066076e-14	1.1329400713778722e-13	-8.434013270694207e-15	7.145669374688959e-16	-3.652035115337035e-14	-6.871041555274628e-14	-2.400596145747394e-14	2.395366410222438e-12	-1.7847808920582045e-12	-2.9093471419483885e-13	-8.677334771888082e-14	-1.5544035638757028e-14	-2.0095618970643416e-13	-3.031120056465295e-14	2.762160680129497e-14	-4.792066486555871e-14	-6.729036957747865e-14	-7.906691582522438e-14	-8.177029283619046e-14	1.2214322669542863e-14	1.6624889661150591e-15	2.6368310562725186e-14	-2.6663161824098002e-14	8.668501506435088e-15	-2.5945341276736888e-14	-2.649626519333512e-13	4.950692811998426e-14	-3.453251109799783e-13	-2.1210014607253152e-13	-6.887746585592813e-14	-1.4450023582717655e-15	-1.0198098435415454e-13	-1.972561043562122e-14	-3.2880867409001293e-15	-9.001654035135587e-16	2.1048858172012834e-14	-2.3145010615292902e-14	-1.3276216030560704e-14	-5.333422934942534e-16	9.403409784626628e-13	8.734981318664392e-13	-4.190936372574768e-14	5.806694742290777e-15	-3.9054312483195365e-13	-2.773445301610112e-14	1.9501838019357453e-14
3	-1.1332465956782443e-13	5.006530751240788e-14	-7.718475958345176e-15	-1.0707053638447842e-13	5.837844489454055e-14	-4.691562762389643e-15	-1.2106454085440789e-14	-4.878162284284916e-14	-1.0098858249937359e-13	-1.722896033209843e-13	1.827905207944538e-12	-1.776974575767879e-12	-4.3068498638908234e-13	-1.0460441424792802e-13	-5.4133104739715384e-14	-1.07564799683719e-13	1.1571320879483934e-14	2.2708655864046267e-14	-2.464463937122874e-14	-5.738493977346664e-14	-8.233904846147758e-14	-7.780373924389529e-14	9.956959564190941e-15	1.7344942605869221e-15	1.0630742216256513e-14	-1.9521716434181395e-14	1.433219438587537e-14	-4.64358771372014e-14	-2.3995358328131113e-13	1.74786206644946e-14	-3.3286789491580633e-13	-3.080942527663949e-13	-7.89564072506396e-14	-3.962925389158789e-15	-2.364630556485975e-13	-1.93457030957441e-15	-3.3652315438708696e-15	-1.2647980349431475e-15	-4.796962598634905e-15	-6.466578201220295e-14	-2.825760191391057e-15	-1.9442959096483373e-15	1.9426060303350197e-13	4.113715937444252e-13	-4.7781487421353445e-14	2.538557767308719e-15	-5.443426914589661e-13	-6.900995948639099e-14	-1.4570556986027377e-13
4	-1.0427431554605618e-13	4.512209657613967e-14	-3.365602569560333e-15	-1.3177049425898427e-13	-5.617231900988164e-14	-1.3735684968749967e-14	-1.1215778377446198e-14	-4.077764261646188e-14	-8.632921748215164e-14	-3.4562966599015245e-13	3.595470393849889e-13	-1.6173682787230287e-12	-4.220731091109469e-13	-2.1395847104886554e-13	-9.015079457006634e-14	-5.454511449764569e-14	-4.406620740969267e-14	-1.094868269168901e-14	-2.9716103899191275e-14	-5.107008253879923e-14	-9.718664034067413e-14	-9.129183591602254e-14	-6.079695444597962e-14	3.915444803571589e-15	-3.9043489949238094e-14	-1.8192017444019804e-14	4.9679198201645884e-15	4.3867508882766176e-14	-2.1355097246386146e-13	-1.171333809723547e-14	-2.630610097077723e-13	-3.709720905215113e-13	-7.269943002352847e-14	-3.581482439952742e-15	-2.5628345489790636e-13	9.270531714468614e-16	-9.246816394557955e-15	-6.751240526351691e-16	-1.8956244743001492e-14	-4.219623793479703e-14	-6.6594045331000814e-15	-4.939950191266577e-15	-3.9085421560234993e-13	-2.9001262973520934e-13	-2.9278693151751555e-14	6.560818726344004e-15	-5.844372115651411e-13	-9.038298351679896e-14	-3.086631350398741e-13
5	-5.26737750817428e-14	7.164136464871058e-14	2.380843308849116e-16	-9.16838798540386e-14	-2.0387828814511627e-13	-4.5694810403373525e-15	-4.243420810393134e-15	-3.504032967810076e-14	-4.1182948939098903e-14	-4.632552838906745e-13	-1.1791406183364221e-12	-1.5973108368688092e-12	-4.013941849566573e-13	-2.925148269849506e-13	-6.10537042230883e-14	-3.297174016248218e-14	2.4047944441258612e-14	3.572406580779713e-14	-2.465314442164875e-14	-5.4563808484307116e-14	-9.834521086668012e-14	-8.243826572541669e-14	-6.329943710009742e-14	3.7208364781159664e-15	-8.431878445957908e-14	-3.707163111192827e-14	-8.6010604522657e-15	2.4592752855579166e-14	-2.091063504869153e-13	1.0829840309310114e-14	-3.061874661269295e-13	-3.992174200472319e-13	-4.3501677552955243e-14	-3.783605819397353e-15	-2.6097428987913593e-13	-7.915817922594562e-15	-3.948455387269715e-15	-5.036331249214113e-15	-8.934698168406267e-15	-1.1209028563941728e-14	-1.3822683357819727e-14	-6.263298934050818e-15	-4.697819967940255e-13	-5.810773741639862e-13	-2.7972568563089714e-14	1.9009130173968857e-14	-5.715968115850663e-13	-1.2289140713334105e-13	-2.7612836324804806e-13
6	-8.008389724004362e-15	1.057525746493008e-13	1.2686624102010973e-14	-4.074352252325008e-14	-2.2591378211161587e-13	-3.9614840970574114e-15	6.0722064337583305e-15	-4.49047825487553e-14	-2.4230071676573965e-14	-4.1407899674087746e-13	-1.9271864024639836e-12	-1.5591065071376056e-12	-2.4508694131587466e-13	-3.882794685600997e-13	1.4150805634384232e-14	1.1394712651299345e-14	7.63454423930102e-14	6.123042661302349e-14	-3.242039598793954e-14	-7.857392971056869e-14	-6.921341534751843e-14	-6.64369337892866e-14	-4.9249721695873154e-14	5.505924907660079e-15	-7.937455320266486e-14	-4.311535418891087e-14	-2.2497656408492187e-14	-5.587809563813715e-14	-1.5816051339209778e-13	4.7883776349894744e-14	-4.273227301858366e-13	-3.7921228568011734e-13	-1.2111305959841463e-14	-7.17121306638663e-15	-3.0629986550550864e-13	-1.4706029970614398e-14	-2.8070091238543294e-15	-2.0184368315563065e-15	-9.924480546144067e-15	-2.480632095052184e-14	-1.845891334671343e-14	-5.215979034008536e-15	-9.339814839835093e-13	-9.241790994296362e-13	-3.843380912013674e-14	3.561441344634187e-14	-4.683318000761013e-13	-1.379835869956522e-13	-1.2190910948537721e-13
7	1.81836836362257e-15	7.778449407003172e-14	1.341862924688465e-14	-5.559690097618035e-14	-2.6656290000222576e-13	-3.542481931902606e-15	9.417830696962941e-15	-2.2169997914039508e-14	-5.83923708443369e-15	-2.902125840413924e-13	-1.6277799159994382e-12	-9.486715897277474e-13	1.9972883672568944e-15	-4.3877874769721037e-13	-3.140566926769474e-14	2.903909617767114e-14	-9.757176500633714e-15	6.922540233133186e-15	-3.7420224017397984e-14	-1.0676430105603755e-13	-4.6745469534620973e-14	-4.828213307596374e-14	1.830436687683309e-14	3.4120646182788605e-15	-3.785027133192374e-14	-4.895883755533383e-14	-3.532955133814691e-14	2.8379583744431083e-14	-6.955442363168239e-14	-4.193777573142928e-14	-3.5146684191985453e-13	-2.865562685739187e-13	5.5178426809122095e-14	-1.8481074996549456e-15	-2.6111306775721407e-13	-8.362473542111526e-15	-5.850161828833299e-15	-1.4962609842930195e-15	-1.7256233574317756e-14	-2.188092609129103e-14	1.3205153908364341e-14	-3.876647646139718e-15	-1.5421795802680148e-12	-1.3173078737510229e-12	-7.312533897459483e-14	1.52364838826295e-14	-4.86864133698672e-13	-1.1572174238569698e-13	-8.674566349435933e-14
8	-9.307379203253446e-15	6.543597426265371e-14	1.0034361231100541e-14	-2.2248626819768104e-14	-4.046085089364484e-13	1.0606768248629643e-15	1.2619725316156954e-15	4.438113686895298e-14	2.5433985822898048e-14	-3.7111370817313574e-13	-1.3749910664492749e-12	-3.544612190168879e-13	-1.0280693748466577e-15	-4.493211287184993e-13	-2.6281404930077792e-14	-1.678771374983841e-14	2.395501677626685e-14	-2.2191331891183657e-14	-2.5105824303231774e-14	-7.698030302322917e-14	-6.775328655729162e-14	-4.632986011399194e-14	2.901418037560179e-14	-3.843439063155388e-15	-2.1385692417170315e-14	-9.381607173496251e-14	-3.555356523326987e-14	2.059428035132601e-14	-3.5983840871296824e-14	-1.122125528743143e-13	-9.87474027140585e-14	-1.821245239737794e-13	6.946976555850001e-14	-1.850790300794143e-15	-1.9366760409020764e-13	-7.869092766716439e-15	6.070379845748665e-15	2.898795171340049e-15	-4.1163188253580264e-14	-2.4493175268614715e-14	4.0384683600663643e-14	-7.459186082285547e-16	-1.3033152963029759e-12	-1.1515180697006846e-12	-1.1607276122836703e-13	3.944950621526168e-14	-4.1218773609949415e-13	-1.586636456323384e-13	-4.333725609164765e-14
9	8.138819524069579e-15	2.879867153089884e-14	8.811003911626693e-15	-4.395397213862998e-14	-3.6520309769735755e-13	1.0505449694968485e-15	-2.968633622272125e-15	3.280593448994851e-14	4.110314809164926e-14	-2.1181308635063743e-13	-6.788040281254556e-13	-7.770373390712155e-13	-1.8615690251796198e-13	-4.735775325163611e-13	4.1195039381998813e-14	-3.3966773980747773e-14	2.987133533957524e-14	8.518521506578913e-15	-8.601117533141001e-15	-5.405769020077724e-14	-6.12805436215387e-14	-1.4612921698165628e-14	-1.879253679263517e-14	2.234841132490552e-16	-4.910667702236617e-15	-7.756172168394658e-14	-4.1978474395519653e-14	-3.0274954208836136e-14	-1.2234227484271634e-13	-1.369235487630817e-13	-8.153532119678687e-14	-1.5035456455990689e-13	5.44403710914664e-14	-1.5946113324384768e-15	-1.4968330773657343e-13	-2.6735922102334603e-14	-2.557565698784306e-15	4.919229833531929e-16	-6.252810323214063e-14	-3.9235909579881355e-14	6.938708391062497e-15	-3.582253031769319e-15	-5.909788511173836e-13	-6.746155761979783e-13	-1.0594632854540425e-13	4.3730001054163505e-14	-5.32502805061186e-13	-1.1403610846247995e-13	-1.2045246262854385e-13
10	7.88891945199714e-15	1.813416597690116e-14	7.0789418314608444e-15	-3.2773698065621665e-14	-1.4303167333762385e-13	-2.3024227483153732e-14	-1.8628971544457106e-14	-1.5425136175502826e-14	1.9581860055198888e-14	1.3428789642688417e-14	-8.717246861516793e-13	-8.250561259614183e-13	-4.570011749775473e-13	-6.974824031674867e-13	8.309148855970942e-15	-2.631108698523487e-14	1.3041495903763908e-13	4.1523140253235084e-14	-2.4962208820971777e-14	-6.660830841471692e-14	-7.969152330321723e-14	-1.7063756862799195e-14	-9.693656902597578e-14	6.444734063753136e-16	8.415547607533988e-15	-3.1395851357142783e-14	-1.3986983522267307e-14	-3.3795288761121547e-14	-1.597147863834712e-13	-5.717311799655275e-14	-1.522427999148992e-13	-2.787732912264822e-13	3.995204624142106e-14	-6.610136602604988e-15	-1.71208177597949e-13	-6.177073455708195e-14	-1.5633310127729454e-15	-2.0620466202870837e-15	-9.488890678626482e-14	-3.8024310920719736e-14	-1.2551492264842748e-14	-7.377874375417756e-15	-9.947461306540678e-13	-1.3130788658616435e-12	-8.650971969629825e-14	-3.198572512251432e-14	-7.107007356229364e-13	-3.422960643863083e-14	-2.3569207140100194e-13
11	-4.276499177630678e-16	-4.570619803799628e-14	-1.4654144792797837e-14	-1.2220057870488837e-13	-1.0192707860254114e-13	-1.583945770888286e-14	-1.7567495587339913e-14	-2.4366826751133593e-14	-2.6393376202092207e-14	-4.126416432198962e-14	-1.3864844148530963e-12	-7.369287984750444e-13	-5.327868965775644e-13	-7.558922354083339e-13	-3.052708043504536e-13	4.490894945265235e-14	5.580180704829595e-14	-8.033516725312331e-14	-1.5205317724714573e-14	-9.757906422326641e-14	-1.0679283792613388e-13	-5.670635340898893e-15	-7.581096561711931e-14	6.561963911404751e-15	8.866829007672112e-15	-5.0614982071347935e-14	6.630914041214939e-15	2.507314550212134e-14	-2.5047119833782835e-13	-1.3314136996556688e-13	-2.338634855607003e-13	-4.0769718363948074e-13	3.809783108810879e-14	-3.5391284304786097e-15	-2.7579646649860423e-13	-7.744498415884446e-14	4.576059611215915e-15	-2.8977106347093097e-15	-1.509711521749198e-13	-2.5212622620921934e-14	3.872894578588607e-15	-8.049687737285405e-15	-6.430704012710454e-13	-1.2002692470316697e-12	-1.4091458648332674e-13	-1.8929399607346934e-13	-1.0466623283588016e-12	1.891688747948072e-15	-7.022285923275404e-13
12	2.9906268835260106e-14	-8.699963057879703e-14	-2.1627258681448654e-14	-1.8055021916272965e-13	-8.369126585694585e-14	-1.5193501983527048e-14	-1.556903706213933e-14	2.5878371139788742e-14	-2.7995638155598513e-14	8.296648144279789e-15	-1.9416441605053046e-12	-7.435567157703059e-13	-6.035779987779941e-13	-8.057845735983577e-13	-3.4860203840975687e-13	2.0199780151894622e-14	-1.070449070714678e-14	-1.0913680698953785e-13	-1.28200791884672e-14	-1.3323076575139934e-13	-4.509035247436231e-14	3.0407053624503945e-14	7.55217082815261e-15	5.0397882097245946e-15	1.640755512032666e-14	-2.3952505217753556e-14	4.979335995225002e-15	5.91126690584416e-14	-3.0980258704020863e-13	-1.981706429916934e-13	-2.2771673150379755e-14	-6.314326382527098e-13	2.953735513818286e-14	-6.3000162070888706e-15	-3.7244940065520404e-13	-9.970614379829607e-14	9.579198331441878e-15	-4.212454435541764e-15	-2.0175109797589068e-13	-1.3140017494535272e-14	4.2539022861204755e-15	-2.869855167561902e-15	-9.23061684214723e-13	-1.4895432502404702e-12	-1.2162170727823133e-13	-2.3910379531780633e-13	-1.0541307900833237e-12	4.49886200843552e-14	-8.210392662802086e-13
13	1.8296589607573185e-14	-2.3221941364981258e-14	1.768274187457478e-14	-1.2475373490605562e-13	1.9949608945664498e-14	-2.4352156966180963e-14	-2.227900811564763e-14	2.8379112827209842e-14	-4.7086713277395544e-14	-1.5316111703675884e-14	-2.1035397930807853e-12	-1.1129169065892716e-12	-3.043468076815014e-13	-6.659473886363575e-13	-2.882209752212281e-13	-1.7415831701662329e-13	6.923225203636811e-14	-1.0153386272280405e-13	-3.0006445771415227e-14	-1.2374187649979476e-13	-3.956538039212487e-14	1.0535060399031422e-15	-5.393061033458131e-14	2.4174749605742143e-15	1.1271874607649301e-14	-8.584506998428101e-15	1.1467547848184793e-16	2.2234071196566078e-14	-3.6088515066914814e-13	-1.5175201854905205e-13	8.720850377174612e-14	-6.431943809322014e-13	2.487653042714338e-14	-5.396768436309e-15	-5.116256318918629e-13	-1.0215521034768395e-13	6.736913226650873e-15	2.7769845834454427e-15	-1.400953046801162e-13	-1.6895139957156895e-14	1.5957822038931103e-14	2.5893312058899057e-15	-8.282042289907496e-13	-1.3768555561601416e-12	-9.475779201569597e-14	-1.7885139242220842e-13	-8.008624897210607e-13	9.520087517511884e-15	-5.762606901229345e-13
14	-1.1661736985962404e-14	1.6144654878904174e-14	9.875333912508988e-15	-1.2974926759964757e-13	7.537090060897805e-14	-5.300775528313518e-14	-1.3892115107515275e-14	2.718810609381344e-14	-5.72174216746739e-14	-1.0197395627138297e-13	-1.2288351427530867e-12	-1.6104670653319302e-12	1.3877433906387585e-13	-4.838847403314055e-13	-4.020891018028035e-13	-2.8659485524562287e-13	-1.8590099468376328e-15	-1.6820158519360102e-13	-7.383970612900017e-14	-1.0524060200849777e-13	-9.73741510160414e-14	-6.458907245090639e-14	-7.488057589013331e-14	1.3197936745193335e-15	-3.0539409904110607e-15	-4.279581544896992e-14	2.3435694972768664e-15	4.7850869225283106e-14	-3.032477796435449e-13	-1.680794321204546e-13	-1.0717476606278e-13	-4.2958450278880566e-13	5.542986806482769e-14	3.048004579379646e-15	-5.329744357933692e-13	-7.549625199491874e-14	-5.856497805991826e-17	8.857467744122572e-15	-7.774358135265898e-14	1.8941945983738326e-14	4.1859453635405436e-14	-7.171926577327907e-16	-7.077827612774948e-13	-9.615383039913363e-13	-7.583725136019593e-14	-1.165035505942717e-13	-5.411002123374324e-13	-1.494133294666135e-14	-6.212888529836552e-13
15	-1.753090674627129e-14	-1.425901670373812e-14	-3.073462649764367e-15	-1.8066008557746727e-13	-6.357864820163748e-14	-2.5826127868668526e-14	-2.3462522984160633e-15	3.868664885728724e-14	-4.089548073219094e-14	-3.1848788102664667e-13	2.136943578388429e-13	-1.1421806730921318e-12	1.6850699641690473e-13	-5.252164313288774e-13	-5.028500894740176e-13	-1.517894636032502e-13	-1.435396788575934e-13	-2.0856187385518243e-13	-4.8009240113808685e-14	-8.927020790678138e-16	-1.326907735359324e-13	-5.1099149190769456e-14	6.814600297936975e-16	5.565385341951323e-18	-7.616986162058105e-15	-1.3050172196809822e-13	-7.434726927218613e-15	5.219516621255382e-14	-2.4468306558267487e-13	-2.7581798598859307e-13	-9.86045292831774e-14	-3.0903060744485e-13	8.32985779753053e-14	3.382327266023838e-15	-4.0475557781166415e-13	-5.6731404778137125e-14	-2.369883780791118e-15	5.8542145709797464e-15	2.317106803486829e-14	-2.4861004429061212e-15	5.744796241113218e-14	-8.106939855213377e-15	-1.5907700178541492e-12	-1.4908889889565917e-12	-1.4452968955883241e-13	-1.252952611700463e-13	-6.615940586005702e-13	-7.619988616098994e-14	-7.128633016646303e-13
16	-1.3063985768632922e-14	-1.25006175077079e-13	-2.5621550011585928e-14	-2.6514560327380373e-13	-5.826427600882701e-14	7.243677237582602e-15	-5.704833920314243e-15	2.9842737821048906e-14	-1.8486638598114056e-14	-2.384529591776122e-13	1.4922864429457372e-13	1.203122791339114e-13	-1.7134480067298446e-14	-6.581899835210562e-13	-3.835300543305914e-13	1.1480242634851959e-13	-4.01068952399405e-13	-2.454119170091881e-13	1.1179631913161165e-14	6.077155345647019e-14	-7.654842198558434e-14	7.959728277809352e-15	5.893186538592231e-14	8.178690515468072e-15	-1.3495517185916531e-14	-1.197460867966808e-13	-2.2530221047852013e-14	1.4640579522782301e-13	-4.9997959214660857e-14	-3.885440384171248e-13	6.704845190906172e-14	-2.1678380313369182e-13	6.857239711787625e-14	3.386037522918472e-16	-2.8475927699809675e-13	-6.67408930178248e-14	-1.5763911170420578e-14	4.969575165548349e-15	3.0281176024244063e-14	1.9812086846843e-14	6.230828478135238e-14	-1.03165976190316e-14	-2.8669687018596275e-12	-2.6383990679170665e-12	-8.391744882533028e-14	-1.2934435014047355e-13	-5.601691061878424e-13	-4.255714247155845e-14	-9.29762693570809e-13
17	-2.5891885037016506e-15	-1.4410289585419886e-13	-8.339801286008148e-14	-1.927030657295722e-13	-7.277066695590544e-14	5.570197259739263e-14	-4.244191402209712e-15	4.3382906521670474e-14	-2.0470939282462374e-14	-1.6030307615455313e-13	-1.9606387350560715e-12	9.585607443471888e-13	-5.517310687154395e-13	-6.626126097394602e-13	-1.0117333991439623e-13	2.6222680125567027e-13	-3.5381512058934384e-13	-7.783205670937716e-14	6.962553926719935e-14	4.9059406922506654e-14	-4.715451108703557e-14	4.6799839068346187e-14	2.921128063801981e-14	-9.311334551156408e-14	-1.8375475377240637e-14	-7.584427230785806e-14	-2.4281176897742843e-14	1.767826245288545e-13	1.037987819090241e-13	-3.125730465660961e-13	1.0242038579712042e-13	-4.70034522586362e-13	-1.3553853840475241e-14	-2.1114444097734905e-14	-2.389709681209784e-13	-9.59795457193293e-14	-2.5850444321547206e-14	-8.224897484025092e-15	5.906728976257645e-15	8.350384080289152e-14	4.124604827919062e-14	-8.824103972508516e-15	-2.853885765240394e-12	-2.443134526448752e-12	-1.5926135018029047e-14	-9.904787644164854e-14	-4.2400587468378423e-13	-3.362652558573628e-14	-8.692980639808379e-13
18	-1.6489066610258005e-14	-1.0234852097511513e-13	-7.107642095562722e-14	-9.995406387750647e-14	9.680100194713337e-14	4.083400284571326e-14	-2.212979870760803e-14	6.792167513943271e-14	-6.228005115340609e-14	2.357983559908144e-13	-2.6798426374301306e-12	1.6022496097670228e-13	-4.968837680639446e-13	-4.677469494277564e-13	1.7585476063060062e-15	1.640216668569814e-13	-8.893748348464565e-14	4.2202402669329655e-14	5.774073022055647e-14	1.8260043577161036e-14	-1.7469944371448686e-14	7.235967038351176e-14	-1.466332910563394e-13	-8.006237061494533e-14	3.7537525216143724e-14	-3.511432789782048e-14	1.1018264278682228e-14	1.0991971400496215e-13	1.0604477878508149e-14	-1.4449407109264393e-13	-1.9322732502878405e-14	-6.413159634877611e-13	-8.577383305190403e-14	-9.583308154463627e-15	-3.622475070550919e-13	-1.1238560246667928e-13	-8.324104045300081e-15	-5.4729143239619545e-15	-3.0302980918609453e-14	7.514925557018013e-14	1.2139439696255967e-14	-1.040150542104342e-14	-1.4142375930719624e-12	-1.3609551075359984e-12	5.306694815082343e-15	-1.4160189730283893e-13	-5.198638434900522e-13	6.958282136714516e-14	-7.979817321063161e-13
19	-6.411369578628138e-14	-8.619782979364783e-16	2.189005903133936e-14	3.439719232096299e-14	-1.1148037648681473e-13	7.248700354609184e-15	-1.1520233496088585e-14	-8.536216577922553e-14	-1.2017130364213412e-13	6.075642702451516e-14	-2.789968427665152e-12	-9.30526150277974e-13	-4.804004666220921e-13	-3.21467616879165e-13	2.575584989499662e-13	5.0329806018338816e-14	1.317033885549573e-13	1.0946376624326809e-13	1.3016951127384021e-14	1.4022288043641634e-14	-1.9976479767712945e-14	1.3146424822787929e-14	-2.7044998631343634e-13	7.229378478319435e-15	3.714823364658371e-16	-4.716798217360686e-14	1.358096725624372e-14	-3.486178212717779e-13	-7.511228143320323e-14	-6.482332522803665e-14	-2.1294334476249362e-13	-7.233571639419126e-13	-1.2074694286422718e-13	1.948056112308861e-15	-4.477269169521879e-13	-1.080952897172255e-13	2.6034587225271665e-15	-3.4742845561354644e-15	-8.04456758277081e-14	2.0647294214262807e-14	5.031800454737012e-15	-1.1899878397722617e-14	-9.788420288539054e-13	-1.0203503280795619e-12	3.1187392000539644e-14	-2.6773442075181585e-14	-3.780461804785715e-13	-2.727668134206342e-14	-3.147205432567104e-13
20	-2.1278152048101226e-14	6.078174239271162e-14	3.486545528150348e-14	8.936924322543046e-14	-3.5268451969223586e-13	-2.7823501857238374e-15	2.8199664825478975e-15	-6.000176077214655e-14	-5.151764476315596e-14	-3.6192813955777686e-13	-1.3668506486606968e-12	-2.161046142092242e-12	-4.683036021237021e-13	-4.4907374020494014e-13	1.7800100154195825e-14	-2.270978606537725e-13	1.835611354433818e-13	-4.6151029299225274e-14	-1.0806893797438683e-14	2.93529339651913e-14	-8.435434584489228e-14	-1.0609436779550017e-14	-1.5214764609577064e-13	5.583826032228572e-15	-4.107653948487173e-14	-1.2092195282790332e-13	1.2999655622167495e-14	-2.0378581712712691e-13	-2.125585483118636e-13	-6.715405152837055e-14	-3.0766060935672516e-13	-6.558560606917055e-13	-1.1009987551763429e-13	1.35361587691316e-15	-3.882494725601285e-13	-9.000516163561988e-14	4.4420108836565465e-14	8.641816197231372e-15	-6.369791869058115e-14	-5.0394649892681964e-14	3.1661591372111544e-14	-2.3259029663708777e-14	-1.7970666942538445e-12	-2.1044673002235685e-12	-6.118190786901674e-14	-5.71610168509887e-14	-4.2542536189079595e-13	-1.2576510098976702e-13	-2.728179293444672e-13
21	3.426290956181488e-14	6.717514291179467e-14	-1.1632169092555934e-14	-3.247550757304368e-14	-2.6965439307347615e-13	-3.1485810816618836e-15	-2.1017178286220262e-16	2.2611589835595107e-14	-6.303804950187046e-15	-3.022571624580058e-13	2.727765057532605e-12	-1.833865207647671e-12	9.134107352230265e-14	-4.921360091798201e-13	-1.2114662315309226e-13	-3.4129066325406604e-13	-3.722221046097512e-14	-1.370756122148864e-13	-1.861076274523575e-14	3.971072257086275e-14	-1.1357336094151553e-13	-4.655123758618687e-15	-6.632266857959597e-14	5.374717380668871e-15	-1.7185909935945613e-14	-1.242257938903868e-13	-1.4515324104063218e-14	-2.5545375583495323e-13	-2.2084704102608457e-13	-1.0912493416747502e-13	-1.9153156638531026e-13	-3.656699050955778e-13	-4.512106198527482e-14	9.325759245100711e-15	-3.0710840896905297e-13	-8.31839881181364e-14	2.6062671015920283e-14	1.8909295723065544e-14	-2.894103123390219e-14	-5.5250405792878e-14	-2.4126279380479397e-13	-2.4187221776995646e-14	-2.221659816982736e-12	-2.6527702057301167e-12	-7.468153487795501e-14	-8.659351442124167e-14	-5.083088477409046e-13	-8.068923992262202e-14	-3.771855150407669e-13
22	3.1291050870088195e-14	1.9599603288531062e-14	-1.7268334719881793e-14	-9.224503480402378e-14	-1.1192463693929069e-13	-5.195056039166564e-14	1.7679602426433166e-14	-3.544067067809744e-13	2.0796910323538935e-14	-6.600878084630991e-14	2.7522595456613512e-12	-1.4537928630140496e-12	-1.638084697877282e-13	-6.232916496553787e-13	-1.8473563153359704e-13	-3.169678173173527e-13	-1.4294877763646643e-13	-1.266967108204626e-13	-8.607910157301946e-14	-1.251702255126971e-14	-1.7572324629390467e-13	-7.778788324700279e-14	4.167400500665844e-14	3.1379354984180486e-15	2.6243046581874808e-14	-9.019189280028382e-14	-2.1315482940548776e-14	-1.6511462291682773e-13	-6.181186667906915e-14	-1.7871428415973286e-13	-1.5165361112003129e-13	-3.6710491830067173e-13	-5.2603679766871866e-14	-2.770591525411612e-15	-2.170471457518979e-13	-9.38092701919148e-14	5.4642380309160404e-15	6.911352381573983e-15	-3.2034928837024694e-14	-1.553284778719782e-14	-2.1840218151558418e-13	-2.187653086389277e-14	-4.162189473397768e-12	-3.752210881334215e-12	-7.79101433467904e-14	-1.4204187668966722e-13	-6.36648802799563e-13	-7.079940746778629e-15	-4.538599715990182e-13
23	-4.872400683434114e-14	-3.8663616724102854e-14	-1.5553396902306562e-15	-1.1996841680598234e-13	-3.80692050291448e-13	-1.7918942536574724e-14	1.5071063506004118e-14	-4.906221102050588e-13	1.0781058993276969e-13	-6.732238302963634e-13	1.0249149715157175e-12	-9.699302272516046e-13	-8.855838085132699e-14	-4.749622003894385e-13	-3.0161443180210453e-13	-1.2533042298923238e-13	-2.3479875570252463e-13	-1.2199415998957732e-13	-4.890666563530774e-14	-3.906157174351191e-13	-2.4156763421934464e-13	-1.0544383132990135e-13	1.4974551162043388e-13	6.439650298296547e-16	-4.9430439747079494e-14	-2.0042739247763582e-13	-3.939048459019935e-14	-3.4791307224486085e-14	4.5486279695676255e-14	-2.681075013527902e-13	-1.417400330210699e-13	-3.7584468527992147e-13	-6.784278936976526e-14	-2.103886901883497e-15	-1.904436619829282e-13	-6.484339985836944e-14	-1.2050914393771878e-15	-1.354415009167389e-15	-5.801460426025578e-14	-1.760419859015914e-14	1.4337988094718527e-14	-2.0119124875092806e-14	-3.725771933188303e-12	-2.8515924839942585e-12	-1.5385921614170307e-13	-2.4655193625072095e-13	-8.369207069728761e-13	-1.8799923057899258e-13	-5.67115334984226e-13
24	-7.235571753289709e-15	-1.8137813444832962e-13	-3.4823672080782366e-14	-2.8288240073728957e-13	-4.1879322061076204e-13	7.740452095336471e-15	3.104057998926273e-16	-2.5722551766389165e-13	9.542521015016536e-14	-6.27811085038295e-13	1.1123884447106158e-12	2.2219745323887145e-13	2.315484565010745e-13	-1.6185647509502352e-13	-9.072927499272759e-13	-6.266110167159444e-14	-4.409273860053307e-13	-3.5415988907616834e-13	-2.797077051551769e-15	-4.338053267076885e-13	-2.1013547942550974e-13	-1.9966633316723336e-14	4.6917168807529585e-14	-1.838182562461799e-15	-3.128328787104711e-14	-2.3160268333261145e-13	-3.4557675201874746e-14	-7.250775244426413e-14	5.865772021206532e-14	-4.1680637804368543e-13	1.8571959166205405e-13	-2.0606195984045323e-13	-4.988115033846459e-14	2.7757288041887974e-15	-1.7454749442443275e-13	-9.278449902139418e-15	-1.1784232544360633e-14	1.3984814449005828e-15	1.0421826212650957e-14	-2.2034816131105394e-14	2.4710168216075513e-15	-7.889319018124256e-15	-1.4351547656646534e-12	-1.12599880861764e-12	-2.4898814800861304e-13	-4.2903310153338764e-13	-1.2067385651149045e-12	-9.058922563815207e-14	-1.3599938085150363e-12
25	2.4293620528558703e-16	-2.9322248713650795e-13	-6.024087255878691e-14	-4.3871795656501365e-13	-1.0933801707497765e-13	-5.627089768152831e-15	-1.634567945149922e-15	4.238055208114741e-15	3.386206981767025e-14	-1.9256164786101134e-13	1.1496978747490525e-12	5.869992438424178e-13	2.1206732456923284e-13	3.536890860166769e-14	-5.535365368012437e-13	-6.033950831130887e-14	-7.884841594265562e-13	-3.5874234174541804e-13	-6.480277611292791e-15	-3.6730494395794897e-13	-1.1989107221994804e-13	-1.286641458899365e-14	-6.635651753865012e-16	-5.697317082547902e-15	9.277468824595164e-15	-1.1387223640459714e-13	-6.526113554160348e-14	4.600146313571504e-14	1.661609439015522e-13	-4.915686252793176e-13	-1.0690517308872834e-13	-6.069044153266596e-14	-2.7985040734343213e-14	4.312117643819168e-15	-1.7430093358356547e-13	-1.5799843581423234e-15	-5.095518408814824e-14	6.0649571625949686e-15	5.645641052626002e-14	4.2230258136477056e-14	5.341407122375411e-15	-9.794735716582474e-15	-9.755706097285936e-13	-5.879800502525144e-13	-8.304251316870023e-14	-3.106902909751328e-13	-8.512502899087064e-13	1.7919256481388887e-14	-1.4940673662551613e-12
26	9.521090000384377e-15	-2.3905476284592184e-13	-4.167908520456032e-14	-3.5033010482865157e-13	2.020862768756646e-15	-4.890518153254989e-15	-9.602373166814517e-15	3.8962806131998623e-14	-2.4567548081578598e-14	-4.067811497526332e-14	-8.919982718753388e-14	2.0645082330344833e-15	-6.249595528317051e-13	4.745608076743144e-13	3.682036109884858e-14	-2.6923907262477832e-14	-5.589715494240051e-13	-5.927460750167355e-14	-3.0738051350161794e-15	-3.3733729891152034e-13	-5.660641906655384e-14	-1.3007775376679214e-14	-4.987156075141384e-14	-6.340440169466852e-15	1.1075973043612616e-14	-6.552884484677019e-16	-5.658210261367516e-14	-1.0692553669099235e-13	-1.7781370491987332e-14	-3.1483070934604337e-13	-4.412318553941919e-13	-4.2030634899370683e-13	-1.1143967782272436e-13	-1.3151776154847498e-14	-2.0060711161352438e-13	-6.582710847421963e-14	-5.439190942833495e-14	-1.4112789771433058e-14	6.341319928457444e-14	-6.856098094281585e-15	1.2465614087950792e-14	-9.034989266311995e-15	1.1120176473446535e-12	6.10761712556072e-13	1.1675664719536106e-14	-1.0429269558790344e-13	-5.321070062718415e-13	2.4155185135732364e-14	-9.653451988078568e-13
27	1.2259830397377435e-14	-1.9843518430828083e-13	-1.1209770615320654e-14	-1.7732171058542605e-13	-3.366153400006998e-14	-5.760031126731339e-16	-4.298532395497277e-15	2.986976561550443e-14	-4.6120301950539235e-14	-1.3403046167927187e-14	-3.2156927791807804e-12	-5.499336133575057e-13	-1.1515377055217885e-12	6.059422600925681e-13	1.6160280768518115e-13	-6.548409344053334e-14	-2.0878631585687016e-13	2.5568578959305612e-14	9.873849809751131e-16	-2.4696437411521597e-13	-3.26322231161855e-14	-1.0251568231843723e-14	-7.572405998447193e-14	-5.486042925281429e-15	1.0272959289863171e-14	4.028539855318512e-15	-1.6849817742167055e-14	-1.7094208082750962e-13	-1.2702455482776e-13	-1.6409153384835115e-13	-4.65420675435696e-13	-6.370677764242803e-13	-2.1904374914865118e-13	-1.0170442037820663e-14	-3.27787497230859e-13	-6.183648102276581e-14	-2.3834918614631305e-14	-1.7232259606690888e-14	1.3879328991447614e-14	-1.0529823228722461e-14	2.124956879979372e-14	6.250470007326677e-15	2.2898125555053916e-12	1.619260680981918e-12	-6.3741071832309505e-15	-9.00421125834912e-14	-4.773267185679513e-13	3.6421044700563583e-14	-6.767188352102335e-13
28	8.641816197231372e-15	-1.6053736460723045e-13	2.2970942486059256e-14	-1.3025870014149968e-13	-3.720668446289296e-14	7.535360510376153e-15	-3.44542446558274e-14	2.7210595958682452e-14	-9.468263434069668e-14	1.9273129222240906e-14	-2.1349578488984208e-12	-6.609659406487462e-13	-8.639144241458484e-13	2.8216446602817783e-13	6.646405790771918e-14	-2.877150103425506e-14	-1.2972336715247927e-13	-4.900598635833334e-14	4.6812025835223175e-15	-2.268383709946493e-13	-1.3973169950444206e-14	-1.0390745676048981e-14	-2.379073230905998e-13	-1.0037700462305712e-14	5.432044417245676e-15	1.7319250860651234e-14	-1.1647238443635678e-14	-1.7194032544501096e-13	-7.959938050026087e-14	-8.10895481011154e-14	-3.7442337148490004e-13	-5.975947528883941e-13	-2.0037236651384463e-13	3.7602597413988075e-15	-4.772603049695372e-13	-1.0087298391611147e-13	-1.0420227948142497e-14	-5.081111195888583e-15	-9.641941629573907e-14	-1.932712773027666e-14	2.055952523337647e-14	4.169929183441726e-15	8.489177370203629e-13	6.391130983481038e-13	-2.837364733339967e-14	-2.064204277373502e-14	-5.1584215333977e-13	3.8349771801473275e-14	-6.001159009887357e-13
29	-1.2450480520886334e-15	-1.6030453171687333e-13	3.908898340685385e-16	-1.5661542328653856e-13	-3.677138570783941e-14	1.6608023154387508e-14	-4.1946452024475194e-14	2.3526196700560087e-14	-1.9057818020068695e-13	4.897767424418352e-15	-1.6660574091425601e-12	-7.723739956665532e-13	-1.0682052215065538e-12	6.67764044573721e-14	-2.150716051981311e-14	-2.406347043934077e-14	-2.2995007783086604e-13	-5.5372102219021994e-14	1.7786286582372728e-14	-3.055150819563088e-13	-1.1080311190135573e-14	-4.775257595801295e-15	-4.402730679317431e-13	2.724755582544053e-16	-4.900507306432851e-15	2.6518861371334382e-14	-2.0589756691958327e-14	-3.570225805938798e-13	-2.2905250960717876e-13	-9.316420813901292e-14	-2.2423479811037151e-13	-5.550174430300805e-13	-1.8122721261403095e-13	-3.0803123548006147e-15	-4.654956797058429e-13	-1.0357081337950912e-13	-1.1675093910783085e-14	-4.223299801849156e-15	-1.544357329822539e-13	-1.2102287181543738e-14	1.4745374301749362e-14	1.3216505867440036e-15	2.662626474630275e-13	-1.969162336760552e-13	-1.6915689072265637e-14	-2.7072317538263194e-15	-5.373406375665371e-13	1.0496302484701323e-14	-7.241246163103488e-13
30	2.220674372751521e-15	-1.1188684939984073e-13	-1.6609621418895967e-14	-1.0144293288844786e-13	-8.49616007367933e-14	3.537541582145212e-14	-3.324812576069478e-14	2.048338648083293e-14	-1.6255556954773086e-13	-3.247057007733005e-14	-2.737789201287026e-12	-2.4197003940649445e-12	-1.3864609546133471e-12	-4.6467029024897505e-14	-3.401106873998217e-14	1.285917958804911e-15	-1.6649075719904754e-13	1.7238880988225926e-14	4.543397934368074e-14	-4.045210610354856e-13	2.5291394228838786e-14	3.4481001316125246e-14	-4.5465573608160433e-13	-1.3457344350558276e-14	-8.861920052396134e-15	2.1716304846919876e-14	-1.2335747961529181e-14	-5.59425713408346e-13	-2.2473344236679153e-13	-3.6266904931919766e-14	-6.058536705740992e-13	-6.256867631830534e-13	-1.973384038297893e-13	-8.406414667485658e-15	-4.60452384589842e-13	-1.2412885272635038e-13	-2.317506369613944e-14	-7.140360853285866e-15	-3.514528856458432e-13	7.523259364812115e-15	1.5647437644366713e-14	1.0681315871774142e-14	-6.99117427759639e-14	-2.119860414028027e-13	6.0767158229071944e-15	-3.2734740368228004e-15	-6.473930217959201e-13	-2.380142641104782e-14	-6.771266780642668e-13
31	4.303943662475913e-14	-3.905025403296139e-14	-3.807979353151334e-15	4.247045445974816e-15	-2.649380286707678e-14	1.350356558933412e-14	-1.4542722924208206e-14	2.0671896071517998e-14	-5.850338422791264e-14	1.8771753645937693e-13	-4.585349668186551	-3.573422663170747e-12	-1.298575757064895e-12	-2.59779401646219e-13	-3.8081620119523e-14	-4.3930080938272303e-13	-1.833163726500865e-14	2.5028822202449286e-14	2.6158338562926543e-14	-1.2069972271013356e-13	7.52147844150269e-14	5.429394437609778e-14	-1.972199610135375e-13	-4.275792445043346e-14	2.396392139281397e-14	4.686339862299504e-14	1.3986641037015494e-14	-2.458509545615739e-13	-4.3791454324513715e-13	3.403207450209333e-14	-5.720069947549871e-13	-6.539422531045778e-13	-1.9403912923732998e-13	-1.2976652029420763e-14	-6.226975233647972e-13	-1.266731078785252e-13	-6.159483092095187e-15	-8.874934491965004e-15	-1.1221095460980585e-13	-3.0411548743433977e-14	9.578049578826424e-15	6.549687955660101e-15	-1.0786002197078127e-12	-7.146721946029527e-13	4.705610365801481e-14	-1.1241279258487395e-14	-6.722318788453642e-13	3.9564609800308294e-14	-3.4849643879044804e-13
32	2.885780731771178e-14	-2.5953817786719242e-14	1.5069351079745054e-15	3.2924248874230863e-14	1.543566474295229e-13	-4.173696521211662e-15	1.0916146592766835e-14	9.642974793416874e-14	5.472042770347186e-14	3.244908483586636e-13	-43.545272650583044	-1.6760879530901248e-12	-6.732930123172295e-13	-2.7051448770252767e-13	2.792305090376517e-14	-4.784683360739926e-13	-2.1789368367306516e-14	-2.8462807660621504e-15	9.709342727130585e-15	8.364892611769053e-14	7.157713439377693e-14	3.386743898750335e-14	3.607031839737946e-14	-4.418334806847662e-14	2.3466861130683594e-14	7.595911902896582e-14	2.2565439947913388e-14	1.244825293972767e-13	-4.4438534543112976e-13	1.4584391963178716e-14	4.0888743405127964e-14	-4.0495456174296645e-15	-4.9589581227421644e-14	-7.75923170331085e-15	-3.295517243842576e-13	-4.1361241053104896e-14	9.953991358675233e-15	-2.8031276243337887e-15	4.034247942848718e-14	-2.364769334364053e-14	2.699233296174618e-14	1.1199267734265075e-15	-8.26057988079392e-13	-4.896639506322383e-13	9.903805853109659e-14	7.002681782057286e-15	-3.40752276438217e-13	5.908827411935937e-14	-1.533534795865269e-15
33	-6.673439293314977e-15	5.369557983052506e-14	3.9139442900620865e-14	2.0839108787627868e-13	-1.1528824167821544e-14	-6.051212087822231e-14	-3.0363029999427224e-14	-2.407934748480604e-13	-2.122956552055505e-13	2.0709603697742542e-13	94.87125095236864	-5.875234546228856e-12	-1.7516933347997344e-12	-7.264386179142192e-13	2.90092314637131e-13	-6.447673015320252e-13	2.1976684967697775e-13	1.1407955414369423e-13	-7.58561451299209e-14	-1.0749931364952871e-13	5.309206373595633e-15	-4.87152591902011e-14	-4.677369031937032e-13	-0.9528848916636814	1.3028138978943222e-15	7.339961258042125e-14	1.3237739953052406e-14	-7.072256519345467e-13	-7.901272038816885e-13	1.8263505532248107e-13	-7.551731305412785e-13	-1.958795993158695e-12	-4.384491627232162e-13	-1.297710867642318e-14	-1.4785191351720696e-12	-2.9288643953716323e-13	1.690826855847637e-14	3.3145722670402875e-15	-1.856544053024591e-13	-1.6005500267049035e-13	-1.0754441467612675e-13	7.177920069234624e-16	-4.21170918763382e-12	-2.493280303725117e-12	1.0523749823590322e-13	1.0332597388378768e-13	-1.180056224116705e-12	-2.3472797541715007e-14	1.1535611083894962e-13
34	-2.4408695573167658e-14	9.650697835845244e-14	6.086373907008303e-14	3.2712655777573643e-13	-7.693120633535998e-14	-1.0457427554576853e-13	-5.615867668068445e-14	-4.892335608324607e-13	-3.908050439958319e-13	2.2113245253770433e-13	451.3697807215317	-8.369378041220509e-12	-2.435929949610751e-12	-9.831952447279421e-13	2.2846049530898337e-13	-7.174271459685317e-13	4.5438294657853574e-13	1.3973124285743964e-13	-1.4336501137916908e-13	-2.31421565715278e-13	-8.140988597331058e-14	-1.0298761272521587e-13	-8.31244242247587e-13	-8.341981811327285	3.2383122176367293e-15	5.899787941820914e-14	2.727164395481801e-14	-1.3727313487578168e-12	-1.0138553806833165e-12	2.654260701546004e-13	-1.2775728489975003e-12	-3.3378914028656897e-12	-6.564097451821354e-13	-2.086716974592636e-14	-2.1688852656156474e-12	-4.571572644148382e-13	1.6305951162288983e-14	3.272789066319176e-15	-2.908690711882415e-13	-3.5161248377318776e-13	-1.9246478875073312e-13	-3.481248422922316e-15	-6.825200444804077e-12	-4.643701818389869e-12	6.323282371861992e-14	1.3844212836961782e-13	-1.7781934736439698e-12	-3.0668526844043875e-14	-5.268119559553207e-14
35	-3.238586205838179e-14	6.988502892632252e-14	-1.2008446222547144e-13	2.963584248042904e-13	-3.702288404442031e-14	-1.0717037083538173e-13	-5.336022968812543e-14	-5.012673224232043e-13	-3.5850728270092417e-13	1.94029311326778e-13	791.7550833728235	-7.313460441362495e-12	-2.188405355244883e-12	-7.450746104063384e-13	1.5217852684930907e-13	-4.67826634329678e-13	3.473311898020317e-13	8.674512122604395e-14	-1.4712081881229434e-13	-2.2408902782506888e-13	-1.2133453339458664e-13	-1.1734392378090635e-13	-8.383005800524283e-13	29.21476985767489	-1.3108052204366116e-15	3.183971224349164e-14	2.7900789362397367e-14	-1.4159933294451598e-12	-9.33217299495184e-13	1.8859886517404079e-13	-1.1184435839626587e-12	-3.31511887350218e-12	-6.564156815931668e-13	-1.0578227810978613e-14	-2.1431574310142493e-12	-4.396829426537648e-13	1.809463747075448e-14	4.2057188922561195e-15	-2.2150987128520158e-13	-3.6214710179543563e-13	-1.8552025811038983e-13	-1.4052569447989379e-14	-4.716070322038834e-12	-3.1630143234672625e-12	6.108315795474416e-14	8.957587599402394e-14	-1.6187533461622332e-12	-1.9548251906087446e-14	-1.6514924246769842e-13
36	-2.903361641364214e-14	6.235063879082651e-14	-1.1370282036670062e-13	1.7314330489200198e-13	4.840686549116286e-14	-6.141097342160393e-14	-2.6027623358484812e-14	-2.488796372646638e-13	-1.0560025433355725e-13	1.330306330674809e-13	714.850126301854	-2.9741466287758774e-12	-8.130984032316866e-13	-3.4598042796888365e-13	1.7437887751879045e-13	-1.6340017028669257e-13	1.4834817179303932e-13	5.605296289962503e-14	-7.840081055088694e-14	-8.630749642532185e-14	-8.814109111243125e-14	-8.014307583751303e-14	-3.949597575584509e-13	72.53039449498377	-9.124492078785631e-15	4.193891734893532e-14	1.514081633562324e-14	-1.2505588374634624	-4.2295420236700017e-13	1.0450092662100537e-13	-3.6488744045693714e-13	-1.7108672661956883e-12	-3.0093859423852813e-13	1.9625318222854646e-14	-1.2359185654332586e-12	-2.112972571831968e-13	-2.497859103218347e-16	9.455104508535189e-15	-7.857136820628952e-14	-1.9263927785142212e-13	-9.308898981558363e-14	-2.458644541885829e-15	-1.5559515972138947e-12	-1.0543924488157085e-12	6.641040188493525e-14	8.147495817115493e-14	-7.850789427295362e-13	-4.964459292099401e-15	4.9985950825519184e-14
37	-1.3203491427871168e-14	1.6414975634115927e-14	2.2557448625371098e-14	3.7873446167296375e-14	-3.082424347186788e-15	-3.915474057520182e-14	-1.3355783203177076e-15	-1.3750043653531316	1.1009028593058355e-13	1.8627772846075765e-14	514.859008434531	5.782511287851552e-13	-1.5807989022328836e-13	-5.4600140461436874e-14	6.543660215228203e-14	6.199805022408566e-14	-6.984598560761592e-14	1.6337003158453305e-14	-5.237878111818173e-14	4.3371804291424226e-14	-7.510244925243245e-14	-6.436630719993066e-14	5.290403933271133e-14	74.01575029398468	-1.691100844049087e-14	4.081967554601245e-15	6.604828081201896e-15	-13.143379769794324	-7.433927794964365e-16	-7.291830663987424e-14	1.7340028299261187e-13	-2.747252297118104e-13	5.453278502858045e-14	6.283234429750063e-15	-2.939369684526639e-13	-2.036822224735631e-14	7.493577309655041e-16	1.97705319696231e-15	2.7997256041657854e-14	-8.226724072034759e-15	3.076441557944193e-14	-1.5436951916690351e-15	7.244768623918378e-13	3.4808420070901654e-13	4.0901415359444994e-14	4.948500906386826e-14	-8.096944993947985e-14	-4.9063152854948356e-15	1.6082068553179225e-13
38	-1.6137448418397287e-14	4.3103253043346836e-14	2.2281177188909105e-14	5.0963632057692945e-14	-9.22508570533046e-14	-4.831051297365298e-14	-1.8778466356873212e-15	-12.83444204793953	6.805933280533305e-14	-3.1114556803654205e-14	567.4249929394753	-1.2709991585337756e-13	-5.422045560319013e-13	-1.3896224930537024e-14	3.624681246381344e-14	-4.321707230869914e-15	-6.789336302528289e-14	2.775546145387831e-14	-7.880402985402073e-14	1.3399592774971403e-15	-1.1003868481931047e-13	-9.007300760724845e-14	-3.0321360960456724e-14	33.165519211857436	-1.821793216140694e-14	-3.016792756764477e-14	-7.732175368417672e-16	23.93743286656441	-1.218195067813718e-13	-9.065447621373175e-14	1.8154001581068628e-14	-3.259117055066826e-13	2.6615898859347894e-14	-9.108052786698636e-15	-3.7328266727286356e-13	-6.187112733029682e-14	5.892801242683942e-15	-3.8541007003954025e-16	4.475300450132711e-14	7.596779532201174e-15	-3.035892731151489e-14	-3.9631251722223465e-16	-1.5888019949667984	7.273642413881175e-13	2.6629826592921594e-14	7.879307032596273e-14	-1.641650540157402e-13	-3.1747590845863517e-14	2.343164223062222e-13
39	-4.418973042384634e-15	3.8656595776440704e-14	2.5444827621650734e-14	6.195118682546265e-14	-3.325781809332107e-13	-3.487116336903368e-14	6.2211304374214165e-15	43.771782329784266	9.050280519294476e-14	-4.7892452642940664e-14	611.7579830469591	-3.0574509647844786e-13	-3.2938621838631923e-13	-3.1012039551611705e-14	-2.6954959258642157e-14	-7.100221581773454e-14	-4.848860530459542e-14	8.144755935100995e-15	-7.508874984235994e-14	-4.3758298898094505e-14	-1.2078769860919288e-13	-8.52887169629306e-14	-1.1966206374823616e-14	-7.850329041858083	-1.1128487448890516e-14	-4.6565208130417055e-14	-1.4543522056462436e-14	151.87303764512478	-1.4680334925408307e-13	-9.017956333121857e-14	-2.1842339419586832e-14	-6.499274126593317e-14	8.279626627264712e-14	-6.451737173641758e-15	-6.336479470231828e-14	-6.810575739472717e-14	2.1174721502053887e-15	-2.062902833416615e-15	-1.19990849589976e-14	1.6550028985080612e-14	-1.0122901517314398e-13	2.2385406867210675e-15	-15.077156873353903	1.2670388017840056e-12	-1.74315860232457e-14	4.0075340932073514e-14	-1.6657615018849942e-13	-3.971206397143235e-14	3.159516635752253e-13
40	-1.954083852740759e-14	5.110039783491669e-14	3.0498539997394323e-14	7.900912143898105e-14	-1.5573758221335564e-12	-1.8646609534925444e-14	-8.98841127206551e-15	110.39629994832038	8.126153991350992e-14	-6.502310829159388e-14	422.0745683303833	-4.5256279443756e-13	-4.878242340212527e-13	-1.162652950207609e-13	-1.8173637402172537e-14	-0.9072104811003054	2.096192399892779e-14	7.49905707368404e-15	-6.445777930260222e-14	-6.229368634749387e-14	-1.2853562829919392e-13	-9.154605094551236e-14	-1.4358465858733143e-14	-1.335809616646078	-4.180146660120796e-15	-2.072145368745525e-13	-2.097859161451599e-14	234.72871895346321	-1.8081256286561795e-13	-8.020821938645151e-14	3.07910224024421e-14	-6.464705948510388e-14	7.745897610840288e-14	-2.5188648653295068e-15	2.7769902915329738e-14	-5.901896723407855e-14	-9.52976629343029e-15	-1.5254293115723745e-15	-5.87198042260876e-13	-5.6144748947110795e-16	-1.474521661583134e-13	2.5234313353536722e-15	51.07853622755653	9.934446866971808e-13	-4.821164889762981e-14	3.5296986698787087e-14	-1.252537062928264e-13	-4.73315902324414e-14	3.0782973999024517e-13
41	-9.232717418358346e-14	3.7450476881308073e-14	1.6490893198267672e-14	7.827962785262066e-14	-7.713335825524225e-13	-5.343911545779288e-15	-1.2479591767290384e-14	113.27939472957895	3.6101199150917874e-14	-1.8261815938339167e-13	66.33899765924802	-3.456034658683888e-13	-5.977846609605241e-13	-9.175294057804468e-14	-4.5068319256495716e-14	-8.900736347658613	8.797852477957097e-14	-1.1249498904530893e-14	-4.3144008788312506e-14	-9.604562218382351e-14	-1.184382497817599e-13	-9.20512024217168e-14	-7.389370463703592e-14	-2.2364108565613592e-14	7.246987928350124e-16	-2.2009106904869345e-13	-1.134950459806011e-14	180.59280440786046	-1.8548501780500022e-13	-9.82585620979716e-14	2.497716401030092e-13	-1.2770772728381277e-13	5.943283568801088e-14	2.335977740861692e-15	-9.809770819137038e-14	-5.687820965430463e-14	-6.752439224733034e-15	-1.6201835645738015e-15	-3.2960483813872615e-13	-2.6239621729356685e-14	-2.3274867506707206	-1.7725895016303143e-15	129.33987289519843	5.545324839135142e-13	-6.788149020322005e-14	5.071384614737111e-14	-1.5670161540824468e-13	-1.0133113999416877e-13	2.114693453195684e-13
42	-1.4632842210135107e-13	2.5848731895288143e-14	1.9804780494804335e-15	4.2478103297038626e-14	-1.2382839683653385e-13	5.2856890529711826e-15	-1.4007646799126655e-14	50.15663013474176	6.335912942544455e-15	-3.5032085772685263e-13	-34.6169535849968	-4.543154341732722e-13	-6.30362543083422e-13	-1.9853185077060486e-14	-1.6209507315378616e-13	28.202454833221623	9.323179189537058e-14	-3.27484397783005e-14	-1.3519491153543398e-14	-1.424672861830747e-13	-1.1327037565541217e-13	-7.440373652807869e-14	-1.7162769349098155e-13	-1.0832451759355182e-14	-1.6414176501861698e-14	-1.1125838896276499e-13	2.087904256798919e-15	30.92183390481785	-5.314052539908778e-14	-1.2657432942381499e-13	2.2700173645976382e-13	-1.4836826426114564e-13	3.660642197821645e-14	4.883611367343439e-15	-2.341812547935069e-13	-6.144279244203012e-14	1.415605707491202e-15	1.3372907465767694e-15	2.387327696283429e-14	1.1222100084385908e-15	-23.159448487480955	-4.244990534463941e-15	132.90059672716353	3.7913300034432275e-13	-7.638220247670473e-14	3.5255888468569596e-14	-3.2231698030365975e-13	-1.6582002837381063e-13	3.538523373200408e-14
43	-1.3216460202739797e-13	5.0485008918285134e-14	1.608310742510972e-15	5.054100525695646e-14	-3.6906045200764515e-13	-3.946685880135351e-15	-8.581767116413602e-15	-28.038236344635457	-1.704432082475884e-14	-6.402942158198541e-13	-23.532771294367734	-8.988796639324893e-13	-4.827194913429891e-13	-5.8891480666646095e-15	-2.1130152754618033e-13	69.0997381224807	1.421185933860732e-13	-3.003230340792706e-14	-1.7632054057306547e-14	-2.4190150025898646e-13	-1.2354082338676205e-13	-7.89304069119395e-14	-2.626465740126417e-13	-1.763138335702175e-14	-8.186173818220172e-14	-1.5256850338937278e-13	9.326900862606752e-15	65.0787905877309	-4.543947337792857e-14	-1.0354562109195003e-13	1.2639041484359171e-13	-3.0055866393251755e-13	4.5614469071385864e-14	9.002567329140422e-15	-2.785225920221555e-13	-5.569623953697948e-14	3.426679106133542e-15	1.8473654482760186e-15	-2.4490435386600215e-14	7.058963525105121e-14	93.04326770346113	3.3713106570905392e-15	58.9238627031851	5.272071839359122e-13	-5.71774561430757e-14	4.301066786360689e-14	-4.637921580633281e-13	-2.418047339051306e-13	6.105416087009072e-14
44	-3.5774639463314765e-14	4.095198901496263e-14	-3.7746441219749284e-15	1.7078712052128332e-14	-4.286779443272582e-13	2.097299768873639e-14	-1.2619554073531048e-14	33.61133806095557	-7.591185606421571e-15	-7.347356656246261e-13	42.6926533169353	-1.1205470356228681e-12	-1.340643677192013e-13	-4.637044818388641e-14	-1.7143989741123775e-13	138.13795404679232	4.697071066856291e-15	-2.7009756898932137e-14	1.574541696682271e-14	-2.798279962115186	-1.0782075032857346e-13	-6.019480829241814e-14	-2.605926899575228e-13	-2.1930843316742683e-14	-1.1925610456308786e-13	-1.544827676235028e-13	-2.106512622147392e-15	178.2730111512155	-1.4025484572658549e-13	-9.022066156143606e-14	-4.924709597560926e-14	-3.8643021944293873e-13	4.9898274601055214e-14	1.2493177015612275e-14	-2.5556574851229584e-13	-3.894582457159626e-14	2.4773099881096037e-15	1.2165076144376009e-15	-2.8654599401636394e-16	1.978194814468351e-14	203.27507648904114	9.619725752906345e-15	-29.402209693758966	4.579872613686094e-13	-4.1778405927585916e-14	3.671898546431212e-14	-3.956695582428321e-13	-2.264913478132504e-13	5.862422800848182e-14
45	-2.599234737754814e-15	3.463490562615844e-14	-8.56624111833144e-15	1.1280950466822329e-14	-3.149091384687084e-13	-3.014969593607329e-13	-6.9935488420089554e-15	164.85916021517414	1.6210369236595678e-14	-6.868400164526686e-13	169.66655756553837	-8.823598735410999e-13	-2.523522664754155e-14	-8.87927263848796e-15	-1.0757872741729269e-13	166.61401967836105	-1.2012464716168407e-13	-1.0211083621035732e-14	-3.8775084257392726e-13	-18.315598293262845	-1.7862889117028096e-13	-1.6558496932931673e-13	-1.3972884546067697e-13	-1.322752961148275e-14	-9.635480074489713e-14	-1.275433343629428e-13	-2.22782089833934e-14	174.97566951800692	-1.4673559425509953e-13	-7.722996763669099e-14	-3.856612258908693e-15	-4.4751451901518895e-13	3.5116154485830147e-14	9.499170944268383e-15	-1.679525984155334e-13	-9.686695889854491e-15	2.344425710406397e-15	-4.545920909056428e-16	7.863324387511694e-14	2.9335688405740665e-14	197.7985829333996	6.8195663340882625e-15	22.4483627340474	6.282092812244022e-13	-5.372246492279233e-14	2.394291563070281e-14	-2.820229054574287e-13	-1.9956451515591333e-13	8.647569949461821e-14
46	9.191938841042551e-14	3.7597460135210893e-14	-7.167987996932065e-15	-2.2305493641787785e-14	-2.372814883737879e-13	-6.511895849740111e-13	1.1593582420851738e-14	282.8725190774729	5.12899348813572e-14	-3.2633341901341425e-13	436.39668147383276	-8.89106590408084e-13	9.72935528201149e-14	-1.2401048482874744e-13	-5.441405680795214e-14	124.33814330383628	-2.217039462612286e-13	-3.347679174715485e-14	-9.232409181631716e-13	53.356208687822445	-9.783506766793052e-13	-9.779012504076143e-13	-4.3294588137359356e-14	-4.637000580710282e-15	-2.360180031989767e-14	-1.3023755167720028e-13	-4.552245470039894e-14	69.07016066168883	3.2951233858029914e-14	-8.102835740279158e-14	-1.254806598530274e-13	-4.2291494499501117e-13	3.9120948697022995e-14	3.319367060565661e-15	-1.7114764332969118e-13	4.3832047388984803e-16	1.7224724931151016e-15	1.3477936276323493e-15	7.715599082229952e-14	2.078086346246964e-14	78.07931205234429	6.795364042960187e-15	181.27860707504846	2.924650524616872e-13	-1.4116237456301302e-13	-2.147199870062704e-14	-2.40559357638009e-13	-6.495658053142932e-14	6.515211106977654e-14
47	-7.661285487762532e-13	1.492516478873204e-14	-8.8178536166629415e-16	-6.402447837818425e-14	-8.527662437949786e-13	-1.9017977709640677e-13	1.0214280150052648e-14	311.9150109974475	3.1423492771007805e-14	-2.434876978704054e-12	648.5562707736343	-1.736516871457485e-12	-6.625451401448531e-14	-3.647419983866675e-13	-9.411129402202479e-14	51.881171258774344	-2.3951957241350657e-13	-8.055161793226874e-14	-4.991035291426913e-13	194.60759357191463	-1.5359367590979786e-12	-1.1397813855254506e-12	-1.0515062114369348e-13	-3.99060961368029e-15	-2.632661298331703e-13	-6.865249300210012e-13	-4.965944821879137e-14	-20.402998121207677	2.92917504019769e-14	-4.697947829100932e-13	-3.0214048914888836e-13	-5.29109118700977e-13	-4.671955481723386e-15	8.390888669403498e-16	-3.8811969919012924e-13	-4.029469916830464e-14	-6.5524278376746e-15	1.064672486134109e-15	-2.0928588767751383e-14	5.890518007671858e-15	-23.064258745712277	1.3828641174179378e-14	329.16390469648286	-1.818619519473899e-12	-4.555912345469299e-13	-5.04398579459212e-14	-4.258429655745059e-13	-1.1155945490443633e-12	-2.938763200226555e-13
48	-6.140372415044056e-13	-1.4040525383300644e-14	-2.3709112365465554e-15	-4.892915550017676e-14	-3.668745398879526e-12	-7.625890778605227e-15	-9.332038141383939e-15	278.1420482891879	1.143745909179118e-14	-6.942963085345762e-12	727.7742915397168	-2.23526970283743e-12	-1.915904167677467e-13	-4.758499221621362e-13	1.0146513734894037e-13	-15.493261496827078	-7.989495954279379e-13	-4.334676005738544e-14	-2.1806241474045808e-13	316.41865984255617	-1.2855425949689252e-12	-7.844886265873811e-13	-1.519221195574522e-13	-4.0028320561043446e-15	-7.721466996211004e-13	-1.3141433100242765e-12	-2.997337311226521e-13	-2.146057221712463	-3.865999208852117e-14	-9.789004796702148e-13	-4.736934066932242e-13	-5.235782102077082e-13	-4.193457920241237e-14	5.008960969506773e-15	-4.3233574389748985e-13	-7.661762184422398e-14	-1.1393799357294512e-14	-3.626005522688352e-15	-1.192209427439018e-13	-1.179519207241863e-14	-2.425977728890869	4.2114269797863264e-15	307.96639633702625	-2.5481359381844057e-12	-8.642782005641485e-13	6.491511127552236e-14	-9.85957959092562e-13	-2.3701665309069272e-12	-4.288575207609585e-13
49	-1.0749470436884806e-14	-1.5564847325892158e-13	6.4501389091333e-15	-3.445782362670885e-13	-3.817269037283243e-12	-4.0683023930539297e-14	-2.299103495416558e-14	213.54818548198259	-2.1573524172461175e-14	-4.093028001646775e-12	649.4323776387963	-2.020902803855559e-12	-2.922970634456732e-13	-3.9433637731927705e-13	-1.4458905366914656e-12	-1.6568261869567702	-4.1590769674292977e-13	-2.08327842266444e-13	-1.759424368550646e-13	316.30698332993273	-1.2608585412533002e-12	-2.6527957208813766e-13	-1.712700247263388e-13	-5.618206556933947e-15	-1.1499878455955869e-13	-1.3425421871045595e-12	-3.5465032795676366e-13	-9.206099036480923e-13	-2.0128945639688525e-13	-1.0375129490183844e-12	-6.072151636118041e-13	-5.060584913129961e-13	-8.111009721622413e-14	2.6124775008248928e-15	-5.473030198138817e-13	-7.390625886204767e-14	-4.619897723447901e-15	-4.4153198663653014e-15	-2.402917624945929e-13	-9.359528290929412e-14	-1.0822191472019637e-14	5.884124949638028e-15	140.93790079346633	-2.4564864281524085e-12	-1.833176512616933e-12	-1.281941020060866e-12	-5.091881215440576e-12	-1.25914403154229e-12	-1.767317397825665e-12
50	-1.4991264442331832e-14	-1.0747672960121545e-12	-2.696724306300716e-13	-1.3784703741224368e-12	-1.829968224939705e-12	-3.7364684325729074e-14	-1.591825785723736e-14	120.92019747638764	-6.37841892984908e-14	-1.8249872335990965e-12	486.67594627091376	-2.332207156616973e-12	-4.00518293195366e-13	-2.0833218041296694e-13	-5.87289873973062e-12	-6.791802196341338e-14	-1.3846139887311981e-12	-2.1072596966433458e-12	-5.0886002067282135e-14	252.56301402935404	-1.1925478028678087e-12	-5.612876630202617e-14	-1.3882434191064046e-13	-1.3717105143839147e-15	1.7664932641480537e-14	-1.1256677395408881e-12	-4.442969842361621e-14	-1.9657005243756706e-13	-3.069573872432225e-13	-2.07343311329234e-12	-7.97851131063625e-13	-5.583998273769796e-13	-9.637991633003005e-14	-9.749413501592635e-16	-6.181746916698005e-13	-9.532151917262445e-14	-3.579655851943076e-15	-2.6478676435121726e-15	-3.268099301604359e-13	-4.4328322789079746e-14	-2.884508541762883e-14	6.237227244256599e-15	7.301528011911104	-2.1474140375068375e-12	-1.8166159807507968e-12	-2.324810438417596e-12	-6.641742511583241e-12	-1.162784378922992e-13	-7.3399093144456e-12
51	-3.124470119934292e-14	-1.468423840106584e-12	-8.554432226848948e-13	-2.013065863675634e-12	-5.63072524910082e-13	-3.1466174995514926e-14	3.5428957682485458e-15	26.202495673868018	-7.742723914173493e-14	-1.616525137113942e-12	420.87619881856966	-2.492177308566327e-12	-5.284401879233121e-13	-2.3531088531573477e-13	-2.889260381929592e-12	-2.277444728091943e-13	-2.92624878912533e-12	-1.559012958718095e-12	-4.7534898040048527e-14	237.80658857339654	-8.676334144144038e-13	-7.904603849508265e-14	-9.019497516755013e-14	3.751369395070512e-15	6.59443936189692e-15	-9.592692250363287e-13	3.3910149752448123e-14	-2.0845898557745048e-13	-4.3287080575235253e-13	-2.2190888943591312e-12	-3.7313311537957215e-13	-5.66826791159574e-13	-7.225251531035096e-14	-5.940292530935259e-15	-6.733100224180695e-13	-9.909866415044855e-14	6.6163584180129134e-15	-5.867913981052241e-16	-2.075458342748057e-13	-3.742176520103114e-14	-3.030702652564649e-14	7.963923722144053e-15	-11.235904762611032	-2.4419394812434277e-12	-5.965408116068168e-13	-1.942356244424698e-12	-4.36980631628145e-12	-3.055873178040035e-14	-7.571718288061554e-12
52	-4.008675710713393e-14	-1.751540358053925e-12	-1.3687171932830743e-13	-2.171305352026267e-12	3.448826485750759e-16	-2.526673529070829e-14	2.430047023359494e-15	-12.213515798471827	-4.226927291474602e-14	-9.645103910065641e-13	380.3797671860095	-2.542483133481929e-12	-4.4412186011073545e-13	-2.5967962427619096e-13	-5.642184234817709e-13	-4.767796554590562e-13	-4.0656387710888345e-12	-1.4723185253093192e-12	-3.8390541816657774e-14	256.1820115406297	-2.355120383202992e-13	-7.554103015781586e-14	-1.1022396934054099e-13	2.9207142274560416e-15	-2.5249839351618883e-14	-4.590909771734501e-13	-3.8522193147454465e-13	-3.4337230288480056e-13	-3.9266477815627494e-13	-2.8099207051417367e-12	-8.719172199440731e-14	-3.791001217601488e-13	-5.566138809505286e-14	-4.147039752445598e-15	-1.054933004704819e-12	-1.6062262559715822e-13	-1.6804975006529752e-13	1.4707686653831175e-14	-1.7174722084386407e-14	-3.714595041157156e-14	-6.169726255168142e-14	5.6685875644974314e-15	-0.9878262126764712	-2.688147562301329e-12	-1.8216356729248602e-13	-1.2973364171003365e-12	-3.3127073206824185e-12	-8.591242541713744e-14	-4.948425331307926e-12
53	-1.8678232339842788e-14	-1.3460232072039808e-12	2.2235055841665038e-14	-1.873435996452731e-12	-1.1840548535933651e-13	-2.781653799045152e-14	-4.2735309721149725e-14	-1.2518945956598002	-2.9839027564154875e-17	-4.356926130931289e-13	389.0327776635467	-2.14523486093043e-12	-1.134422690032968e-12	-2.1967437865898837e-13	-8.002811780869845e-13	-5.539840508636119e-13	-3.714741168197929e-12	-5.210771545754728e-13	-4.868838836815265e-14	274.2550171882092	-1.4772210875272628e-13	-6.366232876483031e-14	-2.255002811158183e-14	2.6571147453111072e-15	-3.6516690842241597e-14	-9.998742764912052e-14	-4.814331167371818e-13	-8.15894938014923e-13	-3.510536191933241e-13	-2.3794560152557734e-12	-1.6976491620637396e-13	-1.4322920456065042e-12	-1.2441530239638967e-13	-1.0779837462545504e-14	-1.0664567201343009e-12	-4.593577767521665e-13	-5.339367908105244e-13	-1.0841461975521614e-13	8.144710270400752e-14	-6.42221494493553e-14	-1.404239121441208e-13	-1.087561917130237e-15	-1.2822309909074005e-12	-2.474028979397241e-12	-1.7326671374440503e-13	-5.662167107643456e-13	-2.67118586604357e-12	-1.2059858966931713e-13	-3.908807467931903e-12
54	-1.357291885282613e-14	-1.4163792104324205e-12	-8.019178009436452e-15	-1.3307513331786638e-12	-2.060503153418916e-13	-2.1993147092134887e-14	-1.3212784194370344e-13	-1.2063163949611702e-13	-4.338631710396977e-15	-4.107660798192209e-13	301.04859523072014	-9.237323202835376e-13	-5.740246781189893e-12	-1.2687548812190866e-13	-8.192082830431442e-13	-2.9546339667955407e-13	-1.855746747358372e-12	-3.3276689030695933e-13	-3.692401996839714e-14	205.41111140893742	-1.442999961166169e-13	-4.272540618928482e-14	2.78824093205501e-14	7.114631648743459e-16	-3.0484383940319416e-14	-1.2568660765111726e-13	-5.845035966231174e-14	-9.64025260647372e-13	-2.222732709114914e-13	-2.085837472465982e-12	-1.2041986944874636e-13	-3.3532562045559977e-12	-5.704598747107999e-13	-1.2981058672994083e-13	-1.1465156730318376e-12	-5.27475474752496e-13	-9.925724909225652e-14	-1.7746398466711644e-13	1.0040046486280626e-13	-9.482640322780905e-14	-2.360022132018463e-13	-3.588446306739594e-15	-1.9470405293754866e-12	-1.8931068652140765e-12	-1.2149184828691913e-13	-2.417201543181518e-13	-2.2096641568762568e-12	-1.2673017448360843e-13	-3.571895935269261e-12
55	-1.384553711326879e-14	-1.356279955525258e-12	-9.176869489962806e-14	-6.724014090450112e-13	-2.916902937412123e-13	4.412922469602615e-15	-4.346366169000409e-15	-1.2286293091167472e-13	9.33069674081434e-15	-4.58392535583254e-13	153.10952354024644	-2.306800922802136e-13	-1.0406106139592766e-11	-8.176698392920029e-14	-7.718722547726482e-13	4.542724380039508e-15	-1.4121351902728368e-12	-3.1041401953867086e-13	8.106854233900423e-15	155.2684455067452	-1.7793981084363445e-13	-1.2848362762179372e-14	9.791653349316162e-14	-2.43601197482856e-15	-2.817466340209667e-14	-1.5400785474098963e-13	-8.235172041579465e-15	-8.38003559717794e-13	-5.176520451934101e-14	-1.740811436732149e-12	-1.3136135995014733e-14	-4.621121080767375e-12	-9.834368109922205e-13	-4.051965846542479e-13	-1.238843760509426e-12	-4.818911372481603e-13	-9.913806422462584e-16	-1.9678083783983873e-13	1.5862546922942543e-14	-6.027603437797298e-14	-2.265623849625638e-13	-4.279296140520481e-15	-2.0011002281095635e-12	-1.224598486026417e-12	-1.0910735325788199e-13	-7.407239060908151e-13	-1.964947484928248e-12	-1.125987192659516e-13	-3.375959551898641e-12
56	-5.610273742288843e-14	-9.261515861565744e-13	-1.4367895619333043e-13	-2.553668787427435e-13	-3.042982033161817e-13	3.197442310920451e-14	1.8120894673393428e-14	-1.610732684050039e-13	3.893659887512557e-14	-5.779411225513896e-13	33.639012466740986	2.4311594582680375e-13	-6.65149295254059e-12	-2.325696333602284e-13	-3.806700741544568e-13	9.607852930843529e-16	-7.085325756554628e-13	-1.211840682072904e-13	2.936126063787599e-14	160.23203192820628	-2.4507285660989386e-13	-4.0393638162976656e-14	2.745712255102454e-13	-4.253074613428596e-15	-4.18389116554061e-14	-1.8257934438818627e-13	-1.6306864456293816e-14	-8.258748869016418e-13	9.558379509197332e-14	-5.545155879744248e-13	7.190226705949748e-14	-3.852125245462949e-12	-1.157981451372888e-12	-6.360704593710025e-14	-2.0611047287637244e-12	-2.5140885874130597e-13	-1.2589301209620952e-14	-9.47533397074224e-14	-7.709799665299262e-14	7.152256507698816e-14	-1.2962579453125981e-13	-3.2150803013887886e-15	-2.8441856696150624e-12	-1.5704026482523677e-12	-1.0532996925389255e-13	-7.800887042871285e-13	-2.043846497358771e-12	-1.861092685275224e-13	-2.976931697438287e-12
57	-1.017089868482308e-13	-6.151338221998336e-13	-9.489535692517394e-14	-1.8246215735119113e-13	-2.787800838506431e-13	1.3053939534579758e-14	-1.3527710799586895e-14	-2.1890978033431722e-13	-5.5523994428200787e-14	-5.057116679146607e-13	-15.655017893890106	-4.478460875495998e-13	-2.7984242743706494e-12	-2.109960307015637e-13	-2.568803781513777e-13	-9.82448626878991e-14	-3.0373875365734617e-13	-5.5543801491930606e-14	1.7124262590619476e-17	158.0259123165958	-2.2177837972262247e-13	-3.354660165764927e-14	-5.71476941746932e-13	-3.588874413304359e-15	-4.289239628998101e-14	-2.2271952919460293e-13	-1.7532733334280956e-14	-1.3827575686177285	-3.545140473669799e-14	-8.448334862307495e-14	-6.126399016770111e-14	-2.931671015632024e-12	-1.052904236234833e-12	8.038813830540362e-15	-3.0229694782809134e-12	-5.496834207459473e-13	-1.659363877381139e-14	1.088418130259768e-15	-2.670033289009471e-13	3.827386850754036e-14	-2.5996742604946397e-14	-1.0419029249761154e-14	-2.463075387750276e-12	-1.4161285683089693e-12	-1.1778935439132602e-13	-3.394124741331269e-13	-2.1393071832729367e-12	-1.876619396868327e-13	-2.7878760711000795e-12
58	-1.0375476541905679e-13	-6.418302050933574e-13	-5.672560393418455e-14	-1.9723685695262693e-13	-2.901097243040981e-13	1.2885436790688064e-14	-3.321890035254012e-13	-2.1784219672354273e-13	-5.544276548860219e-13	-6.043761891977807e-13	-1.7119407932848927	-4.594823736002869e-13	-2.3648224195780845e-12	-2.956483387155328e-13	-2.8855341423898736e-13	-5.592829826796531e-14	-3.3861288523189556e-13	-1.0738054261824393e-13	1.152120387096872e-14	142.63253856345165	-1.798271329046219e-13	-2.5618938561540858e-14	-1.7738155988318028e-12	-2.134853276734867e-15	-6.527631905443384e-14	-2.6909020570199056e-13	-1.8151946669557754e-14	-11.227594115788207	-1.2406950645380976e-13	-1.9069396162112778e-13	-8.593662770826552e-14	-3.1207817820957736e-12	-9.551009511982707e-13	-9.279067089103621e-16	-3.1642437884403937e-12	-6.306245906792697e-13	-1.125771855057439e-14	2.1234085612368025e-17	-3.1705753216972163	-1.4333464435350837e-14	3.639019962257223e-15	-1.9022886664916653e-14	-2.4942050139050104e-12	-1.6280502224844311e-12	-9.877708476921555e-14	-2.5448891779972244e-13	-2.083751965605946e-12	-1.8814651350749076e-13	-2.8780898829564793e-12
59	-7.06419213328279e-14	-2.0623046258434492e-13	-4.471898429964708e-14	-2.2610002987261709e-13	-5.314154714675569e-13	2.9748268972423987e-15	-3.7694840108476216e-13	-1.9285024876653855e-13	-9.10033117129215e-13	-9.484891592502819e-13	-2.1859402263155628e-11	-1.1955983332759205e-12	-3.4460909418827672e-12	-4.709510131202118e-13	-2.757289398231219e-13	3.691899685137055e-14	-4.573940769124703e-13	-1.9758019841756882e-13	5.7551221714553615e-15	147.57682503572588	-1.524534283447638e-13	-2.7342909427632636e-14	-2.0928386701452813e-12	2.1057991112061164e-15	-9.551913673047491e-14	-3.0577539928812385e-13	-3.5281917347707336e-14	22.041040531178883	-2.5996237439199973e-13	-2.7781855650617986e-13	-8.626130372698365e-14	-2.8276975162988095e-12	-1.031203000738993e-12	4.854385959188782e-15	-3.2246668631531448e-12	-7.221087659559546e-13	-2.9768818087532732e-15	-9.132940048330328e-18	-21.60479566309914	-2.056281451881575e-15	7.367542736988083e-15	-2.921987130975278e-14	-3.475563167742231e-12	-2.5868166791710992e-12	-1.0286772861686271e-13	-2.1664292753344633e-13	-2.1820666952852146e-12	-2.423497706429524e-13	-2.7056955933101913e-12
60	7.748888648706116e-14	-4.459688830737596e-13	-4.797761730889134e-14	-2.872589912297624e-13	-4.3222557780815685e-13	-5.089216680181477e-15	-1.9818000425524292e-13	-1.4686994836534177e-13	-1.2533584139132043e-12	-5.928481356217756e-13	-2.0615594236002056e-11	-3.2227739114908306e-12	-4.092845228684057e-12	-7.210944780449387e-13	-1.9105745263505133e-13	3.82944176226491e-14	-5.912227006166741e-13	-2.8178955883919386e-13	-1.265391676046289e-14	223.0506661028687	-9.89969603008791e-14	1.5406827484749688e-14	-2.6591233071512365e-12	8.800372598601683e-16	-3.251737639507775e-14	-2.362225810560593e-13	-4.3916655516401254e-14	125.96331259088319	-1.5729305318959949e-12	-3.1657692748328414e-13	1.2779060871475137e-13	-2.5859869515677086e-12	-1.0896026725840365e-12	-4.931787626098383e-17	-3.1339121529223826e-12	-4.867869995983654e-13	3.1937891349011186e-15	5.43409932875655e-16	84.74136105709647	1.5202463680949472e-14	1.1111013565938671e-14	-2.4864429281579342e-14	-4.37009172065796e-12	-3.327384411987088e-12	-1.1279043965587241e-13	-1.8850068606852124e-13	-2.433958661582194e-12	-8.370467986264184e-14	-2.425668920223826e-12
61	2.7743588631815478e-14	-4.3444922038642405e-13	-4.240104411538084e-14	-3.069468700919481e-13	-1.8619861436758898e-13	3.9197437069927764e-15	-1.2039954865713884e-14	-1.0887189464726097e-13	-1.3266783629970322e-12	-1.5525541435159157e-14	-1.98632982098995e-11	-8.309267284516974e-12	-3.641068366548313e-12	-7.306338339254197e-13	-3.0603568807950127e-13	2.804360571240313e-14	-5.848040703507075e-13	-2.857194629419904e-13	3.761858005907265e-15	286.47451441270664	-8.703372213157119e-14	4.8548154927754304e-14	-1.8822777098752705e-12	5.165605161554463e-16	7.197761381489621e-14	-1.4911990522712324e-13	-4.7346987798554126e-14	245.7659348837383	-7.379126729821884e-13	-3.363168641037453e-13	-8.594265544869741e-13	-3.4802246203428986e-12	-1.1323841036524301e-12	-9.753523324614383e-15	-2.7164361591305285e-12	-6.818093611829923e-13	4.556880437114422e-15	-6.7606588707765325e-15	197.0640076719076	3.351743333036992e-14	1.0771596411173769e-14	-1.4578398471272e-14	-4.4815190690116194e-12	-3.298279558641069e-12	-1.7764869837959394e-13	-2.8951602612008135e-13	-2.619097512418925e-12	2.2676262467312345e-14	-2.1867266637831248e-12
62	-6.510872960454697e-15	-2.181562556994547e-13	-1.8480960834798852e-14	-3.281330648499377e-13	4.990929120998851e-14	1.453861310118646e-14	-1.6082947598658878e-13	-8.765402000347873e-14	-6.625352294778788e-13	1.0645674573235532e-13	-2.0136319689645298e-11	-2.118832747073351e-11	-3.4114837204811305e-12	-5.596777540132422e-13	-4.835508172108884e-13	-6.963318810448982e-14	-5.348012235860989e-13	-2.318479027729091e-13	3.438483431146009e-14	233.12352804116827	-6.037832330651427e-14	5.526038067583703e-14	-1.691869951762907e-12	1.6026740060748935e-15	2.2066553097773342e-14	-1.0453380520517936e-13	-4.5044345288868844e-14	251.37057670704766	-3.3771123572562417e-13	-2.6897787053939605e-13	-4.6230773565257274e-12	-3.51984422756656e-12	-1.0784883411922209e-12	-4.017580327260515e-15	-2.789209023700133e-12	-8.172004739570583e-13	-2.1629541916460737e-14	-3.794964913582463e-15	196.29669676163914	-1.2369425677957399e-14	4.957031643200721e-15	-1.2047689324317312e-14	-3.424844298477833e-12	-2.350754381212888e-12	-1.4072285182318714e-13	-3.6392893839886486e-13	-2.5947623370131467e-12	6.933110184217247e-14	-2.13883912009546e-12
63	9.186824394615485e-15	-1.8070851870016108e-13	-1.933352078831049e-14	-3.110115992222081e-13	1.7048653263194267e-13	2.8485754172492926e-14	-1.3655503463213158e-13	-7.087612416419227e-14	-5.3926252209752e-13	9.146068649649811e-14	-1.795709813350864e-11	-1.9991901136550677e-11	-3.406824779438976e-12	-5.097086991268125e-13	-4.986329544067011e-13	2.772724066912897e-13	-6.357256908841781e-13	-2.1217646320281038e-13	2.5373590689273758e-14	129.09025609487003	7.621438470331667e-15	3.6144409373521536e-14	-7.079028594391304e-13	2.059977438557384e-15	1.2712139253270996e-14	-4.560898930735687e-14	-4.4361429696754946e-14	137.1105491054479	-1.602319847784082e-12	-2.390419196489789e-13	-6.625948690034163e-12	-3.8042777725497456e-12	-1.0566880132968563e-12	6.630514475087824e-16	-3.079507057811853e-12	-8.227780389307771e-13	-6.180214866004897e-14	-2.4037898207205448e-15	82.70046749796354	-5.678177151548179e-15	-4.718733259033427e-16	-1.3731118498725803e-14	-3.506126551613968e-12	-2.4568627052823997e-12	-5.05919213977259e-14	-2.577589669840271e-13	-2.350935213425845e-12	9.342228504647238e-14	-2.2806414854323594e-12
64	1.3000740158798234e-14	-1.6044486504880348e-13	-7.45485364385012e-14	-2.4438811442977027e-13	1.8508399611556557e-13	2.8113130218521044e-14	-7.80181403628619e-15	-6.120685221152373e-14	-3.2354247102084803e-13	7.249225498661963e-14	-1.5594697655469622e-11	-2.207055189135752e-11	-2.678771800209464e-12	-7.408277932838649e-13	-2.3254474609859674e-13	-2.9223946884249344e-12	-6.661767395933211e-13	-1.3320027742887863e-13	2.842262272440884e-14	32.016244854038526	3.896157889317963e-14	2.955396567289576e-14	3.910348194918057e-14	2.428377407756909e-15	1.142530800046125e-14	-1.7004621075986252e-14	-4.633300312968825e-14	26.16197625919306	-3.0785143072285993e-12	-1.6676200551848296e-13	-3.0127665001441704e-12	-4.035855796944227e-12	-1.0073372584516984e-12	6.041439841970518e-16	-2.959189020644645e-12	-8.211787469665639e-13	-7.679204316137355e-14	-5.943260736450966e-15	-21.858775574398354	-5.844412643072876e-13	-3.137300473680313e-15	-1.212115241083107e-14	-3.1559349249887994e-12	-4.519055452610257e-12	4.879067729669395e-14	-5.895449795297958e-14	-2.0925826053386764e-12	5.140643694784871e-14	-1.2985711905948707e-12
65	2.599052078953847e-14	-1.3660617909640223e-13	-6.296477192820143e-14	-2.1419410090211247e-13	1.5791823718443288e-13	2.643472416113914e-14	-1.725280872179963e-14	-4.3943940174795645e-14	-3.0787743819666943e-13	1.2816323266872325e-13	-1.3910292398093468e-11	-2.03050378710306e-11	-2.093547386293032e-12	-5.988872922287341e-13	1.2424451641748592e-13	-2.5221655098629734e-12	-5.367173144082385e-13	4.535600686801812e-14	3.453392955774909e-14	-12.947511815452808	5.923213933044881e-14	1.9497243008895637e-14	-5.228315923587571e-13	1.1297161435408117e-15	1.0719788381727732e-14	1.292767663841159e-14	-2.5768362022862835e-14	-12.500088811594326	-3.795678595766365e-12	-5.642878338261382e-14	-2.3497780699217215e-12	-4.125846308416445e-12	-1.1697871463263622e-12	4.2287795658781546e-15	-2.728080086883397e-12	-8.358188569991469e-13	-6.490095521844745e-14	-1.6963522845768767e-14	-2.972762569029244	-1.9354576781591916e-12	-7.098456355704738e-15	-2.640404319066428e-14	-2.4270979970178888e-12	-5.463322910323198e-12	9.196025831714178e-14	1.9212052685667695e-14	-2.18086023390483e-12	5.060788977259165e-14	-7.776543191172461e-13
66	3.2426046994594446e-14	-1.446701655929508e-13	-2.0500710526487105e-14	-1.2101470925026917e-13	2.274522187276477e-13	1.1577028967014137e-14	-1.0435525622723451e-14	-3.455824601062777e-14	-6.765556409877449e-14	2.0764447002732766e-13	-1.2596824012338763e-11	-1.2049538787487756e-11	-2.736066957117412e-12	-2.1751078516153893e-13	3.4631378028064775e-13	1.6021003432781074e-14	-2.0030364113998094e-13	1.0011437551579231e-13	1.8900391106518423e-14	-1.5922962539222922	1.1181641159971798e-13	9.543922350505203e-15	-7.154242922159328e-13	-1.0335776793133093e-15	1.0743534025853392e-14	7.665276582563651e-14	-1.0366800248859766e-14	-1.4743483832617805	-3.00516084453586e-12	-4.149825299160338e-14	-4.613479549828937e-13	-3.7788114825189815e-12	-1.0497437823311084e-12	-7.970088456676677e-15	-2.6692477420035635e-12	-8.371267832029354e-13	-3.076567849380799e-14	-2.279353512562044e-14	-4.05228549944417e-15	-2.8908106985027964e-13	-4.038043821056306e-16	-2.909514959721776e-14	-1.9551423604923606e-12	-4.898117672669205e-12	9.155064595597417e-14	-1.7206459051054355e-14	-1.8313097396710543e-12	7.222313292978923e-14	-3.482440271598623e-13
67	2.569324359096532e-14	-1.899701761222976e-13	2.988845960216586e-14	-9.106534435415601e-14	2.324971406485948e-13	1.954723158544142e-14	-1.1769619840283306e-14	-1.786374533015763e-14	-2.8408923314336345e-14	1.6889020887324516e-13	-1.219161349995094e-11	-1.1109059266605626e-11	-3.1209374987235973e-12	-8.268502706285847e-13	1.6117264620890478e-13	2.293463904936714e-14	-1.3229611636409394e-13	-3.1774411722146075e-14	1.9252694268882767e-14	-1.779144383945627e-13	1.42942841225435e-13	1.2105241116840618e-14	-4.9300980321894404e-14	-8.496416937618188e-16	5.429532858732386e-15	5.676030910636821e-14	-1.5420740948104566e-14	-1.685790182113171e-13	-1.8648601942877862e-12	-2.37854637442696e-13	-1.9913508146079707e-13	-3.5465745165000133e-12	-9.084672460174912e-13	-2.633665921737019e-14	-2.6476596978834474e-12	-7.60007556031885e-13	-8.800501030571112e-15	-2.3226436483911296e-14	-7.382977405669761e-14	5.620959282145389e-14	3.982204454792061e-15	-1.8004421147339566e-14	-6.1912100125290824e-12	-7.175424036719415e-12	7.336399411423275e-14	9.125816355092639e-14	-1.6835588621571757e-12	4.738905640365175e-14	-1.0453334855817695e-13
68	2.0529479287639346e-14	-1.6052004056157627e-13	-6.318944225339036e-14	-8.143625733770014e-14	3.541889432416971e-13	2.5121978190942256e-14	-8.067582591692602e-15	5.503110106996747e-15	-5.249212233120339e-14	3.1794275866751196e-13	-1.1859526100383577e-11	-7.953443288142685e-12	-3.165091724843006e-12	-4.310903191116242e-12	1.2212750091428292e-13	1.0377029141713894e-13	-1.348113280534041e-13	-2.9355095903343366e-14	2.7051768423154458e-14	-1.6492320220150225e-13	1.511428514478284e-13	5.654689798383261e-14	-5.262822454325175e-14	-4.825174821252951e-15	2.2767506246482696e-14	1.4615169971141588e-13	-1.625549166852196e-14	-2.1716858531410305e-13	-3.8293963829690453e-13	-1.2841279025554385e-13	-1.1585454104208722e-13	-3.6168926751081283e-12	-7.925140692228819e-13	-2.1170611679032137e-14	-2.6963700053077164e-12	-7.21359276225465e-13	-2.787875614453077e-14	-1.6399107150781953e-14	-5.759343872992702e-13	3.411952240305609e-14	5.255464729498739e-15	5.657285551187623e-15	-2.484808131889283e-11	-1.8701582984311357e-11	1.154638795315199e-13	7.47996922898303e-14	-1.6662058194183456e-12	1.1551803501196274e-13	-4.041040567009664e-13
69	7.503623543708205e-15	-5.810941559413251e-14	-1.7484460302034843	1.7151147682886653e-14	2.558635394387467e-13	2.0415545860536426e-14	-1.2489523839592944e-14	-1.8394312066090323e-15	-5.3262535770045944e-14	1.9002177723357067e-13	-1.0049759596345528e-11	-5.155188650998326e-12	-3.1132337496310805e-12	-5.423398719548924e-12	6.462468378198546e-14	-2.6147607358369755e-14	1.357794196985271e-13	1.3947917371210574e-13	2.372281177553805e-14	-1.5524425504047e-13	9.882160785195116e-14	5.91423653838175e-14	-3.3325413265853775e-14	-2.9691687554780816e-15	2.0832692897243915e-14	9.388114393280686e-14	1.6411664943348405e-14	-2.4581612095742086e-13	-4.191979525570913e-14	4.83552643798898e-14	-1.1179814571962132e-13	-3.707202839482038e-12	-5.242768801214054e-13	-1.3201436516360294e-14	-2.6615271540528322e-12	-7.228284380642083e-13	-2.9163760809330846e-14	-1.9213422626674947e-14	-8.463872276564718e-13	1.8161079609606082e-14	2.7862959012290925e-15	1.6030364696330616e-14	-3.204371289876318e-11	-2.3769956925361535e-11	9.619702920556223e-14	2.8408923314336345e-14	-1.5444080176398074e-12	7.197859845999518e-14	-5.654570784758257e-13
70	7.215479285183382e-15	-2.5399733730162105e-14	-13.865295994299245	8.63398470113993e-14	1.0641519085513542e-13	2.146172414307267e-14	-1.6527424958460995e-14	-1.5541238675867224e-14	-5.4714551940870453e-14	-2.795067804741137e-14	-7.905503729507404e-12	-4.644902664439145e-12	-2.629799377405808e-12	-3.770100940947887e-12	1.5171822667087323e-13	-2.338836351096819e-13	3.1779891486175074e-13	9.951982111864601e-14	2.7356580297267484e-14	-1.1545109341545225e-13	8.723738669464896e-14	4.995987913572497e-14	2.3174835372638325e-17	1.6422524579874626e-15	6.209029291857379e-15	5.968832968586291e-14	5.431245284991447e-14	-2.578735140305395e-13	-1.2189358348729507e-13	1.3027043026137425e-13	-1.9766056828999414e-13	-3.4239666229391886e-12	-3.882125126933704e-13	-6.389633181313112e-15	-2.5339582474577545e-12	-6.606474364996702e-13	-1.6594552067816219e-15	-1.4286658117603144e-14	-3.4320789569371177e-13	-6.0615323100768446e-15	3.395698461063347e-15	-6.688956729265844e-14	-2.936524625291308e-11	-2.7076841996763143e-11	6.823310839508078e-14	1.1267216808224653e-13	-1.4564468454463282e-12	3.033978381296046e-14	-2.4429564341178096e-13
71	-2.175237996011078e-14	-1.0309873491921016e-13	50.685255843848935	4.31942399585783e-15	6.233402825611362e-14	1.6093496144414698e-14	3.739482302788857e-15	-4.315416918411628e-14	7.875464776177503e-14	-2.746265939592884e-13	-5.459306243289942e-12	-3.270894016934695e-12	-1.779390231275553e-12	-3.335115902385002e-12	9.354687832703796e-14	-3.6111096974695253e-13	1.8719421899460759e-13	1.9847705313031482e-14	7.920085609912067e-15	-6.589339185688679e-14	-1.013254033662009e-14	1.277527070135509e-15	2.612918165182225e-13	4.4450161917412e-15	-8.4822180698868e-15	4.767394705228435e-15	2.6204231586669402e-14	-1.4172456410386305e-13	-4.852445209428519e-15	1.0121124161559674e-14	8.325428321607089e-14	-2.9575893861951805e-12	-2.642693832974794e-13	-9.554196908059574e-15	-2.2365290425136724e-12	-6.374220845523896e-13	3.5818477575546746e-14	-9.856725547160515e-15	1.67046039953986e-14	-2.6943771407082948e-14	6.638570013614828e-15	-4.508148210634037e-13	-2.2573980160152583e-11	-2.1758630544279856e-11	-2.2204917139505543e-14	2.98674538400547e-14	-1.604855751290689e-12	-3.901298022138914e-14	-1.65104376899711e-13
72	3.2188133906335435e-14	1.6006607636029897e-13	122.71342543514888	4.745862086638238e-13	-1.6361644972321207e-13	-2.856475410391098e-14	-6.684261827272248e-14	-7.460299159353937e-15	-3.656061243525372e-13	6.752112722126307e-13	-1.71867013052008e-11	-8.13933748306718e-12	-2.725090647282077e-12	-2.983734938642039e-12	8.082871133333509e-13	-6.013511311302724e-13	9.055803236682139e-13	4.1542365092036823e-13	-2.5018547644894917e-14	-3.196492199751048e-13	2.7198169452129194e-13	5.0361314661505556e-14	-7.588702588345932e-13	6.5818244884551635e-15	5.017226280250512e-14	2.5455604490907766e-13	8.046097350228906e-14	-1.0975720760702095e-12	-8.36524308834341e-13	7.176883480539138e-13	-9.54150668786242e-13	-5.469393575573323e-12	-1.0881359224122744e-12	-1.9002451711558514e-14	-3.869063938127961e-12	-8.129011281590879e-13	3.729847051037868e-14	8.164848403207322e-15	-5.673631230639123e-13	-2.544354901004397e-13	3.755688990308995e-14	-1.590221242318995e-13	-1.1284902746628245e-11	-1.0282714183128792e-11	2.573228690967193e-13	4.3600290473127097e-13	-1.743004255637753e-12	1.7835035076902573e-13	5.799866727987144e-13
73	5.471955365256879e-14	3.2250546135390714e-13	124.10113420942902	7.321377437470032e-13	-2.7057710542273405e-13	-6.530622943309211e-14	-9.421860606759267e-14	3.2761225894368165e-14	-6.182294393643246e-13	1.0886048988837563e-12	-2.0257521795409184e-11	-9.54411677510159e-12	-2.1485579382478907e-12	-5.637151984851079e-13	1.0485017024845353e-12	-5.463690054513141e-13	1.327869205622912e-12	5.416491020343369e-13	-6.070984903026867e-14	-4.016590259478401e-13	3.7659769618690626e-13	5.784220574662472e-14	-1.3053738609898694e-12	7.418722876805796e-15	7.164471815013458e-14	3.6060135169225565e-13	1.2357415861793844e-13	-1.922972321223496e-12	-1.1800389856923637e-12	1.1028974934123908e-12	-1.6402627899170584e-12	-6.480147923544104e-12	-1.2158578057531623e-12	-1.7105083416517887e-14	-4.659705412155683e-12	-5.851310367395471e-13	4.731456586138256e-14	5.16011112730664e-15	-8.262799185225665e-13	-4.076713830838442e-13	5.676613849075843e-14	2.5868681661206214e-14	-4.440660121823399e-12	-4.643366182843093e-12	3.524835379302973e-13	6.081040270020078e-13	-1.7888817533825307e-12	2.7739754224017067e-13	8.880731625660683e-13
74	4.4120776726481443e-14	2.607583386576494e-13	54.37628364167918	6.338207308327224e-13	-1.434343646426611e-13	-7.660219217011888e-14	-8.765133720233953e-14	1.1495003749205073e-14	-4.993440322756671e-13	9.068918138591542e-13	-1.6134935489942992e-11	-8.121503341305977e-12	-1.476892872494276e-12	2.872206899624347e-13	8.754690203288688e-13	-3.4225692831117934e-13	1.098049728834737e-12	4.3343198210766597e-13	-7.080905413571235e-14	-3.09163177777739e-13	3.0161808497812386e-13	1.993795017688405e-14	-1.1124617365545036e-12	5.0874899837035885e-15	5.374826547842886e-14	3.23568193090281e-13	1.1013024254329498e-13	-1.6995659806670395e-12	-1.0603199837710137e-12	9.719530521754497e-13	-1.3621387365662619e-12	-5.9828145865062805e-12	-9.60287091204715e-13	1.3197098369837344e-16	-3.8813910668773195e-12	-5.278069862060317e-13	4.3186020312534827e-14	6.708601112501049e-15	-6.272710999579375e-13	-3.8600028629016357e-13	4.3275829934713215e-14	1.3760543689944017e-14	-1.4942101826051669e-12	-2.1246561208474052e-12	3.0408101058565736e-13	5.234133606398358e-13	-1.827341933867057e-12	2.1294144682338982e-13	6.3577706367195e-13
75	9.127916931303756e-15	2.862674393448902e-14	-13.405964390012667	2.0199511871780704e-13	4.4360858888001924e-14	-4.488337722051702e-14	-2.1606252919337494e-14	-3.0522856450273003e-14	-9.570089650765551e-14	1.710709266332852e-13	-4.625537770574747e-12	-2.4186817216291943e-12	7.243757150808031e-14	4.9025850502938456e-14	2.545131200908505e-13	-6.851714283058385e-14	3.6994434936169765e-13	1.1991824271659181e-13	-4.104685742971466e-14	-5.098124150772363e-14	6.475985129470075e-14	-4.407969276648278e-14	-3.131121183524488e-13	-6.413728445799995e-15	8.816027028653274e-15	1.4818286557816455e-13	3.582875213310112e-14	-9.466071599809165e-13	-3.578936347509893e-13	4.059390926801772e-13	-1.580430159778432e-13	-3.6551131159163855e-12	-4.846860416588959e-13	3.966527192390349e-14	-2.6720533811864107e-12	-1.0138845276052676e-13	1.4182999248054595e-14	3.965522568985033e-15	-3.404805714717791e-14	-1.3936706687301247e-13	9.523837017508288e-15	-3.856098531030975e-15	-8.084478530782014e-13	1.0858609070462355e-13	6.968296262775321e-14	2.2075138061418774e-13	-1.6346337023182702e-12	4.2220739900520445e-14	5.340258369759957e-15
76	-4.460527919604537e-15	-9.061246468950944e-15	-2.106197352212771	7.178279678749027e-14	-2.0864681019763193e-13	-3.947576341790063e-14	2.6764080811632054e-15	-5.566652537383004e-14	1.5157348384132608e-14	-4.528568322964597e-14	5.111656313880224e-13	-9.396984190493875e-13	4.260833902212782e-13	-5.98732717218416e-14	2.479227905519753e-14	1.1224383319397987e-14	1.5053825081662892e-13	2.6453560849988818e-14	-5.295917945825312e-14	3.5955757080648216e-14	-4.9397332839404293e-14	-8.456524540891459e-14	-1.1244247464003102e-13	-9.614217448439695e-15	-8.185397518316064e-15	6.019429456454042e-14	1.6599575184842802e-14	-8.077460151759249e-13	-2.0389562646098927e-13	1.945937270217648e-13	1.702829822306155e-13	-2.56353772828191e-12	-1.4333921082353254e-13	1.617535011959786e-14	-2.628558382095866e-12	-6.4840913272739095e-15	1.6707800524415517e-14	1.7583192828047983e-14	4.50265360557746e-14	-2.5868139392890847e-14	-3.0407517406615767e-15	-7.032021351962546e-15	-5.933799010560897e-13	3.5357035779604856e-13	-1.21178131796259e-14	9.67379275799246e-14	-1.2688740660867175e-12	-3.841020617819934e-14	-1.4325792765710242e-13
77	1.0883268008592846e-14	6.530348955107761e-14	-1.0350817603775188e-14	1.3500922744807634e-13	-5.759871300280494e-13	-4.8602538731698346e-14	-8.523544623605495e-15	-1.03242621096085	-5.282488242888619e-14	1.533265374133842e-13	1.0531042476218915e-12	-1.9310627218950903e-12	1.3157792479104334e-13	-8.552792864110272e-14	8.09014095361198e-14	-1.4046461794332058e-14	2.1448892362304762e-13	6.940303801527189e-14	-8.279466800813867e-14	1.423591321945961e-14	-7.723225087170308e-14	-1.1215133363555284e-13	-2.591662388837242e-13	-1.0624406239097983e-14	-8.93201536726707e-16	7.464351901500383e-15	2.8889772607880935e-14	-8.510692864531236e-13	-3.344733516145522e-13	1.96053170841488e-13	-6.656063874873028e-14	-2.7265762341426885e-12	-7.738796749952711e-14	6.666132941276313e-15	-2.652171598590824e-12	-8.079406181500485e-14	2.892310783905734e-14	1.1943145701201583e-14	-1.995115869142895e-13	-8.553455002263777e-15	3.1306291463793843e-15	-6.83001213426854e-16	-5.959563034437236e-13	1.5941546854360595e-15	8.03516065452103e-15	1.5561890536551511e-13	-7.356943960061996e-13	8.347564285049229e-15	1.196853527453594e-13
78	3.052456887653207e-14	5.87090501891807e-14	-1.3882068873462143e-16	1.2064568139144132e-13	-7.271801956541829	-2.1137390609606336e-14	-7.469831665529382e-15	-9.246742797636747	-6.743828574693718e-14	2.705886928404203e-13	2.388136418124709e-12	-2.1112478446442785e-12	-6.791630953715431e-14	-1.3976686132362815e-13	8.46258224878289e-14	-2.359586390886626e-14	1.374324818472749e-13	3.847798971762054e-14	-7.074535187887525e-14	1.1813543573828243e-14	-8.754608006828253e-14	-9.192775075865726e-14	-2.659658269114567e-13	-1.6124890625830835e-14	5.4121802726405575e-15	-2.6633479768940928e-14	2.6595806391241567e-14	-5.657379449227495e-13	-3.3648727905695967e-13	1.0714582605900185e-13	-8.818081940164148e-14	-2.2073640259250847e-12	-1.8468357377532156e-13	-2.542153862452749e-15	-2.337039787627562e-12	-9.186078062170912e-14	2.4985440737219716e-14	6.152405063557731e-15	-2.230019266672914	-1.0493519792030348e-14	8.843682712737125e-15	2.3510756323790877e-15	-6.011356284075062	-7.51175186035122e-14	1.6459841202103348e-15	1.4434611746386096e-13	-5.879613277254153e-13	4.4571872613774834e-14	2.344252184545479e-13
79	-3.0998111818038e-14	8.896979126006662e-14	4.655059542633972e-15	1.523760837587295e-13	-71.24617221450674	-3.007614152015905e-14	-1.2561902389475962e-14	32.07579735536657	-8.323226426842312e-14	3.051438564837818e-13	1.3950826212615969e-12	-2.4477629934386044e-12	-1.689422666315206e-14	-2.53438173047162e-13	1.3414462342987598e-13	-5.2936347108132295e-14	1.8142676735408697e-13	3.908076376081034e-14	-9.920222312846534e-14	-7.149693576397753e-15	-2.1803798412582877e-13	-1.623633818081435e-13	-2.6852270763973744e-13	-4.628074558834921e-15	3.235937653224163e-14	-1.3382377824943776	1.7594380679607186e-14	-2.3444493989696477e-13	-2.735800731915004e-13	9.566572041825062e-14	-2.444155132499153e-13	-1.998099144009682e-12	-8.86708016352344e-14	4.799359995397591e-16	-1.5748029558485284e-12	-7.302121632293445e-14	1.794759713597636e-14	1.0885551243604928e-14	-23.40181922956251	2.2024084926548606e-14	1.3450219943809635e-14	-4.601232277224126e-15	-63.26395166086713	-4.86736386699746e-13	-4.565853550711906e-14	1.4062901086419052e-13	-1.1120053178755883e-12	1.6887334147459338e-14	3.7599515046721764e-13
80	-1.7683655168579614e-13	6.824144220287488e-14	5.113533133060155e-15	7.607282413256754e-14	181.19320534123548	-1.471145399160111e-14	-4.003195946684395e-15	80.08463619294125	-7.632215339588696e-14	-1.9058390969354548e-14	-7.10227649328433e-14	-2.637653099363072e-12	6.43187302903664e-14	-3.982813507731534e-13	-2.2887330419916794e-13	-3.563307889256564e-14	1.8934137319997006e-13	-5.953763617506546e-14	-5.849944921507151e-14	3.908241910619411e-15	-2.8820864575216287e-13	-1.4939975848851044e-13	-1.519799995650085e-13	-5.881613391124736e-16	3.484444951939232e-14	-12.378204497308339	1.3612647142036367e-15	-5.269543299285429e-13	-2.0623879639213902e-13	-9.743385761160737e-14	-1.618368392739196e-13	-1.8519465310042613e-12	-6.720428269863636e-14	7.162508232903067e-15	-8.700702540619242e-13	-8.772097587020805e-14	5.632284127805319e-15	1.3324502883511544e-14	41.20130470467404	1.4627316781405867e-14	8.644384836619965e-15	9.061303549826245e-16	106.80114040632586	-1.7316026932814175e-12	-1.946071981083361e-13	3.1837429008479523e-15	-1.66125941908817e-12	-1.3906717822439425e-13	1.1781538327046378e-13
81	-2.8766066934926306e-13	4.797556239738046e-14	-8.169414873231486e-15	-4.8580962160834164e-14	732.0441370333967	-2.478999582018545e-14	2.1432727058419218e-15	81.88741857381392	-7.427586109718324e-14	-2.646029639327446e-13	-1.2876993387613384e-12	-2.811363809560905e-12	-5.605456116413346e-15	-4.606688067285497e-13	-1.688315297334346e-13	5.4925501450658656e-15	-6.229030430563222e-14	-4.8263934979406495e-14	-2.997271097411171e-14	8.07885606456476e-15	-2.350690907279552e-13	-1.424682993686113e-13	-1.9348019330637213e-13	-1.5106453648691394e-16	-2.0149548981628806e-14	42.372262543101556	-2.6602199449275395e-14	-7.028021552327944e-13	-1.7399361015093917e-13	-2.4276815918869764e-13	-6.533499819424436e-14	-1.7000566050604797e-12	-6.302367939151315e-14	1.6271702637107745e-14	-6.367084523142538e-13	-1.1399231316090443e-13	-2.6760884282615137e-14	1.0389175951978173e-14	273.66553717478376	1.329641909286293e-14	3.6077967234669936e-16	8.795877479671645e-16	719.068637840119	-2.07871103934627e-12	-1.2057193290055105e-13	3.49408020369022e-14	-1.6071586221238754e-12	-2.834100135379254e-13	3.64835839345664e-14
82	-2.337607970660319e-13	3.031451125542047e-14	-7.328271094780261e-15	2.748586847982666e-14	988.9822543259537	-3.043712097556931e-14	-4.136308547888809e-15	36.87083793201168	-9.614305923796413e-14	-7.43778189566478e-13	-5.103886693457608e-12	-3.280986800441667e-12	-6.716980584995392e-13	-3.618129503514173e-13	-1.3854670053317121e-14	2.0598432985004243e-14	9.820924422171061e-14	7.008526863688217e-14	-2.612066518522718e-14	2.0732630122839392e-15	-2.3863367722881854e-13	-1.6709952473414405e-13	-3.4275832671983273e-13	-3.2825927066523057e-15	-1.7032339549032936e-13	106.63083184096234	9.156229045453578e-15	-7.528742839098009e-13	-3.2701736206128357e-13	-1.6055708604964733e-13	-1.9923668541883476e-13	-1.915685319601559e-12	-1.626243270295869e-13	7.87533420367525e-15	-5.817996755600586e-13	-1.2051292554570755e-13	-2.638963026965051e-15	1.9329867612291156e-15	427.0304328487333	-1.304183838901572e-14	9.550550867149654e-15	3.851532061006809e-15	1248.3734361305474	-1.4863951258058107e-12	-4.019566741721027e-14	9.016312403913159e-14	-1.2942586163040491e-12	-3.7933191292453167e-13	1.1634429495217895e-13
83	-6.939025189920423e-14	1.008242332810488e-13	6.529595487553774e-15	7.036439411710926e-14	678.3217808249634	-4.5196180417172333e-14	-2.6246014787390513e-14	-8.650021829567939	-1.1368282779012606e-13	-1.163457562225867e-12	-4.20837383792817e-12	-3.0123583148048856e-12	-6.62851436121724e-13	-3.561437919781668e-13	3.7395736321893394e-14	-4.9025622179437245e-15	2.115992613917559e-13	1.0226792277918861e-13	-6.34479044567581e-14	6.181659012150039e-15	-2.578918512617303e-13	-1.8583082801779895e-13	-3.7842976396060133e-13	-4.33426502343637e-15	-2.685888072933372e-13	109.33190784804327	2.106398460396788e-14	-8.662312227126087e-13	-4.4309885666357177e-13	-3.124378790533808e-14	-3.5036720739759794e-13	-2.001350470666888e-12	-1.582199666912796e-13	8.417830842546072e-15	-5.141274438456959e-13	-1.1809527934250742e-13	1.4214964538223753e-14	5.029966731617933e-15	334.8957553699801	-5.4006499358295405e-14	-2.0599025199085503e-15	-2.3801868787831413e-15	1126.8398564191134	-1.4975528386628558e-12	-1.7134537148173756e-14	1.3430079670470242e-13	-9.591349708176181e-13	-3.9170607631513913e-13	1.3200797210556912e-13
84	1.575569152437708e-14	1.193977792955876e-13	9.102801346170846e-15	3.696546068386643e-14	125.95302319052965	-5.568262218066523e-14	-2.158570380422875e-15	-1.497183508749804	-4.44832688250872e-14	-1.4598732962289605e-12	-9.35640025896286e-13	-3.700317608736024e-12	-4.0405508130995725e-13	-5.105368284656949e-13	8.107128222101874e-14	-6.0953241882556675e-15	3.6550026073418004e-14	8.116900467953586e-14	-1.3108303360217445e-13	1.9979619215854558e-14	-2.95444674152455e-13	-2.0505506747034363e-13	-1.8485047825470483e-13	-2.2639987571057884e-15	-2.1799597260160648e-13	49.55658450673537	-2.8335174823446076e-14	-6.325898388377086e-13	-3.167085559817307e-13	-1.4300540186476606e-13	-5.370741840406271e-13	-1.986576113550704e-12	-7.61299050078696e-14	3.581025792950325e-15	-4.0841354862452163e-13	-1.2254437681683272e-13	5.8519313359676635e-15	7.233745165280044e-15	96.13483017981723	-2.1279978636110893e-14	-5.981619084653954e-15	-9.975567929539414e-15	480.7459526739013	-1.749057111654784e-12	-1.0403605997254536e-13	1.2009176857751008e-13	-5.967179906437544e-13	-4.0335661117932353e-13	2.620414025726892e-13
85	-6.87482062138066e-15	1.1914822170876697e-13	2.848381342273265e-14	3.8439460126791645e-14	-54.27254332461617	-2.1177918031070802e-14	3.6081962895941077e-14	-3.2241447443867566e-14	6.414467643135158e-14	-1.4596175739076074e-12	5.618472839217231e-13	-4.454957147254979e-12	-9.032317881347857e-14	-6.341623598714051e-13	1.998433409615451e-13	-3.1708837212599063e-13	-1.568545921540542e-13	8.655378613203143e-14	-1.375069153086688e-13	4.826838728768006e-14	-3.2599207537910786e-13	-2.313600468019212e-13	7.288177487968092e-14	-1.9436038040353e-15	-8.27293674867931e-14	-11.484148338964893	-9.452821273523107e-14	-4.802133127021955e-13	-3.5352155364766534e-13	-2.5232486765527055e-13	-6.869676492898439e-13	-9.62510505459481e-13	-2.262046591170458e-14	4.150007957961305e-15	-3.2437988313707636e-13	-1.0301969931224504e-13	2.9193442864487922e-15	6.092127659238751e-15	-29.970660668147133	-1.1360144473216414e-13	1.4086600352333529e-14	-5.543266502771749e-15	15.389789782823366	-2.6387739751060503e-12	-2.4508061960893493e-13	1.334897916284107e-13	-4.036311987299641e-13	-4.780496621238707e-13	4.647438104163641e-13
86	-3.075517561275241e-14	1.5696875390465832e-13	3.823505351233495e-14	9.042244245562885e-14	-7.702320313383399	-3.3100971264166054e-14	4.448609432841465e-14	-5.851326278689461e-14	1.0219681427878106e-13	-1.4262188687978657e-12	1.213047600100291e-12	-4.248242974198215e-12	-7.915793128089353e-14	-8.812095297962468e-13	2.310633832227575e-13	-3.1165061962121475e-13	-8.208138539036407e-14	1.0719423064125799e-13	-1.6934046281762782e-13	1.1604787396673533e-13	-4.1095490335472017e-13	-1.9765974061730227e-13	1.0136467500840873e-13	-3.610936171608607e-15	1.5873049803998125e-15	-2.0345751771201472	-1.460112807581728e-13	-3.1279554781802356e-13	-3.221303829222973e-13	-3.416413681519219e-13	-4.928707542067082e-13	-3.8016958903980827e-13	-1.593013067930019e-14	5.577486487515337e-15	-3.7765563312975475e-13	-8.82489454263145e-14	1.0403788656055504e-14	9.07996899605002e-15	-4.723120946885281	-1.0190625835327473e-13	-2.2772586444384582e-14	-3.7822358783901026e-15	-37.10715414555813	-3.9209739140172866e-12	-4.0411136305300504e-13	1.4818195228415972e-13	-6.309930013511333e-13	-5.738458836932807e-13	6.51951500497543e-13
87	-7.264568837943159e-14	1.0929115367635464e-13	3.5884234743894725e-14	2.860979091452432e-14	-1.1896414730209288e-12	-8.688554017928703e-14	2.459706246166447e-14	-1.3107709719114304e-13	1.2463159610312804e-13	-9.76471117617359e-13	5.304194672744112e-13	-3.032513942899734e-12	-2.571059617705715e-14	-9.3675002059741e-13	3.4723438063751935e-14	-1.3305049721208603e-13	9.198057910874933e-14	1.1062364962940603e-13	-1.6466028768986094e-13	1.1541573181320262e-13	-4.155674947261294e-13	-1.2808143577441538e-13	7.103326781389886e-14	-1.3994232793430668e-15	-1.9387861781598055e-14	-3.3144992035199007e-13	-1.0171035678923803e-13	-3.7716305371633556e-13	-2.5906728918638804e-13	-2.7754456830472996e-13	-5.27234354432556e-13	-1.429966342423197e-12	-5.71722047025479e-15	2.4531076969815284e-15	-4.531623291410764e-13	-6.241558969181085e-14	6.667046235281146e-15	4.215308479306867e-15	-9.696921928664856e-14	-7.603926057788992e-14	-8.654787826143768e-15	-3.236200225250553e-14	-2.4435405345636547	-4.5000639604267566e-12	-3.8376933735985767e-13	2.5622463305590755e-14	-1.1299876201837483e-12	-4.945282543935108e-13	2.787848215632932e-13
88	-1.279054554358591e-13	1.3860743458449261e-13	2.5769960287371294e-14	-4.5305946940378204e-14	-1.398856009604315e-12	-2.2595384575096852e-13	1.769507134364003e-14	-1.4906579255733688e-13	1.2788399302674555e-13	-1.047018969667689e-12	1.6742482864249053e-13	-2.669645502947997e-12	2.721382102813702e-13	-8.260301326122446e-13	-3.679003973788813e-13	-2.2381182882438322e-14	1.8267615355269856e-13	1.1776286886518587e-13	-2.798462975204104e-13	7.554942104648525e-14	-5.383502840888801e-13	-2.1511938189075891e-13	7.331581785547782e-14	1.0087617687757377e-16	-4.509663137064554e-14	-3.433053898287277e-13	-5.259934162034891e-14	-1.283756734163787e-13	-3.3918560619423885e-13	-1.673739125017211e-13	-6.558366531941026e-13	-7.533935771728613e-13	-2.075734614184519e-14	1.582281863373231e-15	-4.891736259133935e-13	-5.142951189168957e-14	8.708714983085392e-15	4.267822884584766e-15	-2.176982387560309e-13	-7.588833874359127e-14	-2.458883568051156e-15	-1.6978535115973208e-14	-4.795306796604143e-12	-3.393592747573454e-12	-4.6020588082985e-13	-2.883278306197936e-13	-1.85103734682245e-12	-4.2251592113621207e-13	-7.184609947820024e-14
89	-2.7643582938286264e-14	5.08103128266316e-14	1.907140540892341e-14	-1.8958819090477617e-13	-1.6922771667273119e-12	-3.013337297350591	2.844225854551275e-14	-8.738899349945124e-14	1.3868584943693882e-13	-8.317784050786637e-13	-1.8578872801821992e-12	-2.8514216337993698e-12	2.4687101834365946e-13	-7.666701321211191e-13	-9.556197021930159e-13	-1.1108760298386121e-13	1.1568969147421488e-13	-6.131033983844638e-14	-3.994423859278695	4.812571363986255e-14	-7.813417436617594e-13	-4.019896811882461e-13	2.5364731737426874e-13	-1.443161500043274e-15	-4.436462622577186e-14	-3.4418123877936256e-13	-1.6048858899928477e-15	-1.9891885910515285e-14	-5.293649266436432e-13	-1.9257352068307416e-13	-6.698842566059408e-13	-5.371593487065777e-13	-1.862845781657939e-14	4.903932158950974e-15	-5.069700728915701e-13	-7.942821636055822e-14	1.1607053507423024e-14	1.1607966801427859e-15	-4.152807204086118e-13	-8.229989098102037e-14	-3.4449592564490286e-15	-3.0451790760521938e-15	-4.246276452422746e-12	-2.9066997309518787e-12	-5.920583646310963e-13	-6.973940419725191e-13	-2.403461034878805e-12	-1.525208693989332e-13	-6.509290678591324e-13
90	-1.274675309605417e-13	-1.4104684287140165e-13	-7.763455688083203e-15	-3.207004499151053e-13	-1.7755193487978187e-12	-20.62424928687218	4.1236822582719927e-14	-3.156663733604656e-14	1.5137608390431264e-13	-8.248649977855789e-13	-2.399693697108869e-12	-3.1499619393865348e-12	1.6740907432090715e-13	-8.133508719431476e-13	-1.5908065496143424e-12	-3.8239072005956223e-13	8.009588422385706e-14	-3.8424196700735876e-13	-26.412803440121706	4.951617522178319e-14	-4.094195164047374	-4.718733409409984	3.920122724004782e-13	-3.603059010816922e-15	3.6192471470525874e-14	-4.741922935433642e-13	1.3918143986653016e-14	8.29262394257099e-15	-6.41768243803217e-13	-4.838686435245702e-13	-6.70115776636166e-14	-6.41589951689211e-13	-1.8083677942696482e-14	-6.786687749914273e-15	-5.208138975785797e-13	-1.0431984467921899e-13	2.8248183569485732e-14	1.6722413228492848e-15	-5.638838153907502e-13	-5.255025206758913e-14	-7.623546895163136e-15	9.032021060796287e-15	-4.864093361166153e-12	-3.433732475732868e-12	-7.601542360436379e-13	-9.97294220927552e-13	-2.5983219003969833e-12	-1.1028568803696134e-13	-1.2013478472513775e-12
91	-3.015167093435874e-13	-3.810614206355277e-13	2.357668473476476e-15	-4.4174107388276163e-13	-1.594540666314853e-12	55.28972184941188	3.0396707715855446e-14	-1.2542152406621449e-14	1.854946359324886e-13	-1.2783720954134797e-12	-2.2555010130378197e-12	-3.8190063793443754e-12	3.9290045082017833e-13	-7.540711271626969e-13	-2.237961201675001e-12	-7.930807681528808e-13	-1.3439029951717607e-13	-8.378659662678783e-13	78.25163527348299	4.282798052220263e-14	-28.981243546484535	-33.12261833080437	4.053787868082121e-13	-3.2966916828519156e-15	-6.99838930023457e-14	-7.055424510836394e-13	2.547017153028485e-14	-2.1135321427876637e-13	-5.716767248104893e-13	-8.951687720131173e-13	2.350521947888658e-14	-5.921259483874539e-13	2.2741477367344953e-14	-1.2105712034061863e-15	-5.651546639984754e-13	-9.829117668309731e-14	9.500540885275631e-15	1.8398307727361463e-15	-5.334351640783698e-13	-7.722996763669099e-14	-1.3838705246006075e-14	8.239053541100005e-15	-5.219215862123415e-12	-3.933171412098834e-12	-7.979614113147086e-13	-9.453908093388858e-13	-2.4436966589087266e-12	-3.1665320180290653e-13	-2.0590685968608246e-12
92	-4.345087557393641e-13	-5.320508386905443e-13	-2.4613273430250258e-15	-6.304067236809059e-13	-1.7109230912917336e-12	222.4591155890104	3.921113648000026e-14	-2.98647139580402e-15	1.8646920625695842e-13	-2.4323227236960372e-12	-8.520083239327179e-13	-3.0082013287099184e-12	6.877470315612183e-13	-7.323959205459945e-13	-2.9167231326549215e-12	-3.469233791410697	-7.652837518217826e-13	-1.2824456149985363e-12	266.2241790364776	1.0855697945821949e-14	68.5649265186074	84.14768242811034	3.5625201731773957e-13	-1.9746129895431464e-15	-2.641652677809284e-13	-2.312822527607622	1.2277411306970473e-14	-3.4514728978319353e-13	-3.8713054470201975e-13	-1.358084624478808e-12	3.9849528989378554e-14	-2.233186500617734e-14	8.635697127398991e-14	7.190363700050474e-15	-1.428508031757442	-4.283144105026781e-14	5.751468995436029e-15	6.67435258731981e-15	-4.0112101015768046e-13	-1.411062069817158e-13	-3.431980135671751e-14	4.239767634373802e-15	-5.759516942206618e-12	-4.095556456099154e-12	-1.7006047997115337	-7.009997267035999e-13	-2.147496690614275e-12	-6.619006542520364e-13	-3.072833161871536e-12
93	-9.966278381779274	-5.463526803209777e-13	-1.4281863324077772e-13	-7.11401745852521e-13	-1.4141340947139622	391.192803454403	3.709937241732508e-14	-1.376893457861342e-14	1.5212151732510113e-13	-13.400604040368428	1.046362311278214e-12	-8.84393914856942e-13	8.109082671272216e-13	-7.568567880391882e-13	-3.079006344373703e-12	-21.221335797020235	-1.4295078688327708e-12	-1.3824951466399853e-12	468.47609622370794	-3.1559330984007897e-14	299.57214377836095	360.83001319191	3.3932434126166047e-13	-2.4760827492906094e-15	-3.934082422868655e-13	-17.1105048250298	-7.365464993127087e-14	-3.434325658586409	8.740774456698798e-14	-3.9057036901580853	6.736525076698818e-14	4.659644278538235e-13	1.3692286379257808e-13	1.1222100084385902e-14	-8.738197092890859	-3.723906358940806e-15	-5.650550007901979e-15	1.0679146798512663e-14	-2.2313542045205376e-13	-9.990842771770247e-14	-6.161375679866922e-14	-4.746788509244391e-15	-6.0998440802855855e-12	-3.916338946942759e-12	-12.490146869445152	-4.203453923124134e-13	-1.9068880151000046e-12	-9.15820175623025	-3.659415872296656e-12
94	-61.71355011063443	-3.799077019839224e-13	-4.579078047901888e-13	-7.858741934842446e-13	-23.687427395679244	374.5624137686092	1.8537128416096087e-14	-2.4762140353038043e-14	1.574252724751054e-13	-117.3738126232497	2.0985315741626578e-12	7.356161238559416e-13	5.775651879066502e-13	-8.680765903302491e-13	-1.999609732293676e-12	87.82271015617931	-1.7305396190597917e-12	-8.413711886584274e-13	529.4592438458727	-3.4868452027456836e-14	612.5535096402836	615.7060379037725	3.1384024199780194e-13	1.2175350701930383e-16	-7.732008489969987	35.93526606433482	-1.62257182839644e-13	-25.79871248238427	2.7096428499990793e-13	-24.185039908222606	3.9701803684096807e-13	5.741313166102286e-13	1.587592668011335e-13	1.4486212857659163e-14	36.16229241724993	-1.3844060145620349e-14	-1.990798271735047e-14	1.1862775828776275e-14	-4.468610571547309e-14	8.243163364121752e-15	-5.987626490024026e-14	-1.097488281345266e-14	-5.941088010013469e-12	-3.741821705382236e-12	30.12386126827554	-5.720827981573882e-13	-2.125564848382214e-12	-65.84151739795017	-2.866175560940398
95	253.81289736180818	-3.752131424755794e-13	-6.547674142379445e-13	-9.541611145864222e-13	-75.92703099808456	193.68161214659722	8.845480760309138e-15	-4.2684850227382705e-14	1.79028000650393e-13	99.40215113503719	2.532049405906778e-12	6.469477481579075e-13	5.307896938316204e-13	-8.308273235343807e-13	-9.493471989678226e-13	198.2224966932944	-7.124843420342585	-3.099564592422495e-13	382.5225766853839	-2.3265651045243816e-14	800.2579039351716	688.0361945483043	2.7517342874468216e-13	2.3465947836678764e-16	-48.47202331025139	175.32148937661515	-2.243006261959397	55.02370099794196	1.4853040248744118e-13	94.45343783047798	3.990256853870923e-13	5.413130098405585e-13	1.4086738059945195e-13	1.0753123612904139e-14	81.62102805017975	-1.9060331719114806e-14	-3.417865818986903e-14	1.2428104817767922e-14	4.792087891884109e-14	1.6153294069381142e-13	-3.371295673360773e-14	-1.56802020667901e-14	-5.236590367271359e-12	-3.2566995658360325e-12	144.85582871109452	-1.3313872141295289e-12	-3.7603340274052086	168.92746962497378	-17.968077606389265
96	574.8409638248713	-5.207390074701834e-13	-3.957225292951124e-13	-9.933651159570098e-13	334.9918006589886	40.490377428524965	1.437821584158766e-14	-7.00087802639774e-14	1.7284039095699273e-13	1476.833432955929	4.531031248572131e-12	1.0538285183081617e-12	7.969460567048354e-13	-6.465068982877308e-13	-1.1629392678781242e-12	195.1382077402541	-45.22403805895353	-3.29185864514009e-13	175.0647894794181	-3.050142258159708e-14	795.2844787352021	569.271601340586	3.0909978946571606e-13	-1.3777753573847588e-15	198.11525087754208	370.616762946144	-15.9999272455919	285.02437582443724	6.312148747134325e-14	190.12158851164904	3.602118317991944e-13	8.120507979272678e-13	1.7650593925604658e-13	1.0560418577884368e-14	80.35102671657523	2.3053595593496646e-14	-2.4984527443214886e-14	1.227375813095114e-14	4.400615832887489e-14	4.2762936864795924e-14	-9.282927183295925e-15	-2.7975907794294885e-14	-4.4252857305460396e-12	-2.6198742689700354e-12	175.95287447794772	-1.6379023815615675e-12	-36.86021585326639	711.6626885780187	73.43927403218927
97	566.6763745312965	-8.240966892040131e-13	-1.3747860319451898e-13	-2.6486748670394538	1330.186666005553	-19.136685544088696	2.2738965808831663e-14	-7.790877340578314e-14	1.5257064392219662e-13	3366.342398194796	6.209737551358127e-12	1.2533463199027497e-12	9.863693980417392e-13	-5.120618011302647e-13	-10.982310424307384	79.61911839888268	183.68944326097602	-9.647718214154475e-13	67.84508433460881	-2.7263024742647398e-14	691.6053282081464	482.7553994069864	3.405408488760981e-13	-2.1003764280524202e-15	450.2430393144503	580.0004027718562	46.49842032189572	539.4609938811594	2.2799442996214203e-14	329.9382023251199	4.707868485228431e-13	7.759035345099812e-13	1.9470469224335203e-13	1.7924308138853118e-14	32.78434287012818	5.176082356216158e-14	-1.7843481619425398e-14	5.208515709562791e-15	6.062034621779503e-14	3.603629819569943e-15	-2.134296738200672e-15	-4.5498109707082606e-14	-4.408524045675339e-12	-2.699320801156456e-12	257.50761515515217	-9.625672077774942	-15.757182553760918	1197.5442589564746	155.20750647666546
98	232.0967227587574	-5.624727049279142	-2.2265148879124286e-13	-21.842497726876427	2225.728515393361	-2.0182086802590007	1.8291908975798414e-14	-6.160864449277497e-14	1.2168606596513442e-13	4061.877687354569	6.116379953213591e-12	2.2991196136287217e-12	1.0353667081070267e-12	-5.328843336317049e-13	-94.36719804329228	-22.24223544047659	418.9050492780867	-9.907189689070751	96.29515889474895	-5.4814450607758474e-14	594.8346211048569	359.2065446741259	2.4851848656662767e-13	-7.501568632197329e-16	444.4597393971467	713.2683523261182	177.6092046121205	671.9793291160943	1.8899300861800156e-13	462.79200435599154	5.60978741323127e-13	8.033516725312332e-13	2.0346226845569598e-13	5.1824868304250494e-15	-9.158567534313919	9.48244196673923e-14	3.01661009796351e-15	1.4521374676845237e-14	3.3108391777955316e-14	5.6631078004684334e-14	-4.354682139020977e-15	-5.640041418758869e-14	-5.009941847267964e-12	-2.6329937373494622e-12	445.77255948210205	-74.92644394181039	347.245775012374	1302.2780779461868	64.86910041677902
99	-64.41602916680785	-42.39278741668876	-3.798362367280442e-13	32.429172881140794	2408.779798767025	-6.108915144665089e-14	-7.148123852326947e-15	-4.8510181875459606e-14	1.0104918901061424e-13	3011.5710038629345	8.495075422886839e-12	2.9063908449302914e-12	9.424087902513553e-13	-7.454197213784148e-13	104.83922768436692	-2.6741040993158687	401.0048834368553	-78.40272832041566	109.61892903445523	-7.826766940924487e-14	607.4356523660011	190.27957484851171	1.8900459603568787e-13	1.2702207180968435e-15	182.73282975749842	741.7019843958226	235.01752994198762	535.8696485322541	2.339623781771611e-13	389.92152182374747	5.056283298367197e-13	6.510745099294021e-13	2.362107082339965e-13	-4.513042324882436e-15	-1.101101687953677	6.08152345962951e-14	-3.16228049173438e-15	-1.2923110168387412e-16	1.1799187733689777e-14	1.5368683189829083e-14	-1.3338658940586456e-14	-4.7021113081454646e-14	-8.157041473576545	-3.358056021198398e-12	751.1238612623835	170.41445571628034	1598.6630727232002	907.9769454902696	178.7811055555954
100	-7.861447261895456	109.58686771066051	-8.006196025276013	230.27963800932233	1820.5422525726744	-7.629954936926734e-14	3.3029277684786666e-14	-5.519081335906264e-14	1.60592362030584e-13	1543.205407932954	5.0641520111893375e-12	2.917105260574631e-12	2.9675627850514585e-13	-9.344633607328094e-13	1052.4689639847252	8.144755935100995e-14	73.3533387503066	172.93750506046212	45.88800298682996	-8.342255763646137e-14	620.4350875590897	47.84675920233501	3.535911352346585e-13	-3.0102313101485044e-15	-50.38629558287932	658.5206237389905	157.39493650674925	279.141371480254	1.7703542145534854e-13	475.3227596729565	3.9056196152080337e-13	2.4729079110063087e-13	1.6438150469488564e-13	-1.1058620457520788e-14	-1.6474157085629106e-13	6.113576511644443e-14	6.29638586341966e-14	-1.637718809466596e-14	1.219704143454516e-15	5.438209151778299e-15	-1.3734632540111585e-14	-3.9972167249965036e-14	-56.03478395885536	-3.794683619028975e-12	1030.0432584579792	890.6269880056668	3034.685423383756	440.22256612593344	1035.3898685199679
101	-1.059256652685449e-13	457.125757614801	-54.16130678411339	552.2442308913553	1188.1751489490393	-7.762142827951255e-14	1.8121122996894636e-14	-6.701682910414439e-14	1.9501068854562757e-13	923.446517818896	3.560004276517582e-12	3.888624883393693e-12	1.095745031413541e-13	-8.08231402399056e-13	2859.695657145952	9.178970066173921e-14	222.7556220480938	946.1958870648488	-12.571088022267858	-9.32778276213017e-14	572.7847696259818	-20.143288306098206	3.979537065489195e-13	2.320665796061913e-15	-6.2410737712888205	651.6293231796841	28.175467850642875	58.90558946378802	1.8501872413465763e-13	931.610080786194	6.772659554000039e-13	3.340601146178029e-13	1.679278253156523e-13	-5.508532790150443e-15	-2.418868304740338e-13	7.758732245651957e-15	-1.0531056175628985e-13	9.345737551456434e-15	-9.685482921254333e-16	5.417477377868589e-14	-2.3462141255807054e-14	-2.4497855900389484e-14	203.3904523488652	-3.168119636954279e-12	1056.1873418881635	1247.6656827367108	3650.1506657896048	86.11389917131042	2962.881704417456
102	-1.3111933703886655e-13	691.9635767334657	213.1863809529325	861.974401097911	771.8410231093025	-6.590517905763667e-14	4.3267075155463764e-14	-5.78713312632476e-14	1.0230509669922908e-13	860.8257726854862	2.6629230668583442e-12	4.289278936315856e-12	1.2875070903733208e-13	-4.191403008730362e-13	3546.1483871564496	1.9961867063635618e-13	997.7683558986392	1384.8598824491585	-1.5801181654082348	-1.0737865894935896e-13	551.2370879141465	-2.2884469981774673	2.4552425217178257e-13	3.5298527882420237e-15	-1.2986629766423563e-13	561.5884745676818	-13.532940539376371	-27.549687187020034	3.9169584456824123e-13	1218.6105634929017	9.421577485617769e-13	1.7154492622179356e-13	1.6948042512386847e-13	-7.0003985470452025e-15	-1.3459481213690305	-1.3778868791448803e-13	-4.875254727199217e-13	-6.0231739618738575e-15	8.169312127655943e-14	2.883428999708733e-14	-5.232478974525539e-15	-1.0214850958805668e-14	528.3303585408163	-2.386534957087234e-12	810.2279071231834	1169.6115904918058	3046.227076114568	-43.899504579118876	4456.458832949584
103	-1.524557115797759e-13	722.3105459654074	494.7808231698538	1033.7473425480307	451.15193118290864	-3.709823079981904e-14	1.3232031865522201e-14	-4.0551052946840924e-14	1.1996359347201931e-14	836.9100229455228	9.92611534241272e-13	3.0857394902625844e-12	-1.9347825255661189e-13	-1.1323395805696945e-13	2388.4791508940475	6.822671533704695e-14	1542.4688646561638	965.395907590186	-1.09096393729824e-13	-1.1013572230732399e-13	481.689952423836	-2.0662051047550274e-13	1.5838550122965558e-13	1.777926563471057e-16	-1.421158535040587e-13	538.9474166110813	-5.119324487205986	-3.089593163024146	4.801769379144092e-13	1164.7284687292772	6.055714627266058e-13	-4.305761117545531e-13	1.0610421424648977e-13	-1.11225510378591e-14	-11.404472378875433	-3.106539161873466e-13	-7.083627029705638e-13	-5.828733668244904e-14	5.4376269268502176e-14	3.063576242162049e-14	-1.4740458211363972e-15	-9.503366388603085e-15	640.7145165270722	-1.2253377975233292e-12	367.7896507086869	974.210565224004	2002.5301084275604	-4.855074970465639	4452.414474850407
104	-1.6664008076883774e-13	771.3980204180992	492.4774154084619	1085.3575441392222	224.98817149373386	-1.5475424426643945e-14	-2.551903275954342e-14	-2.501169793985867e-14	3.0082805712350564e-14	756.7768408999787	6.089830724816596e-13	1.925932813685928e-12	-8.939709869257788e-13	3.1730596442264207e-13	627.0614222087838	-8.290882975874282e-15	1626.719746507628	573.7704486366299	-7.566595165341442e-14	-9.284806571115244e-14	309.07179121949946	-1.8297071940969488e-13	1.3746102228492594e-13	9.535360219209891e-16	-1.0754904536213563e-13	470.91596065753816	-27.460237172764437	-2.3326100334034088	3.1816702942657374e-13	1033.5261129768096	3.989930351264195e-13	-1.4606384082815096e-12	-1.3945999453800417e-15	3.0777094668868404e-14	21.85444786416249	-1.973746951340873	-4.784841094159276	-1.6822784239623996e-13	1.7035855730951544e-13	1.1397909180316257e-15	-1.8809789487195224e-15	-2.3512839775739405e-14	415.97522325635396	6.739625709845228e-13	42.66605164184455	844.4112634904975	1579.8911009699748	-3.7395394550152525e-13	3434.432146855526
105	-1.3413868701884457e-13	930.011939841583	207.05977698918196	1111.4274026438452	33.388372791746676	1.499229189808727e-15	-9.177874113368122e-14	-6.243848625791639e-15	4.0453230596792005e-14	547.2249321516936	-2.660671821797947	2.0918626942042575e-12	-2.71979786228341	2.407947591677547e-13	-231.3569265085156	8.590626068260481e-14	1790.9606419890222	620.223070291394	-4.902470888543241e-14	-6.13177888926733e-14	90.24587659477464	-1.4797579043278747e-13	1.4168820358629564e-13	-1.2420099225006807e-14	-1.1727425657260018e-13	322.62890087252407	85.00715522586475	-19.536545567227634	3.6346078960007496e-13	1279.9480898386491	3.1031492713914645e-13	-9.460166477501181	-1.6796070389982633e-13	-1.6319650572361476e-14	139.41192365517998	-15.557617582757077	-34.13204017126694	-1.3007728906562916	8.477685848387817e-14	3.678519927966251e-15	-5.270027487810178e-15	7.635109339966511e-15	96.6290790916188	1.9539034771748044e-12	-32.73032963965959	776.0250455709269	1392.495794496058	-3.990494381663274e-13	2418.161255104954
106	-6.405798485198657e-14	896.261569734283	-54.923734753134575	1124.4062303911362	-21.42681543416197	1.4854156179856273e-15	-1.3441560477103134	-2.5960382087378984e-14	2.080910422552534e-14	247.5626009912884	-26.660898687406824	1.3772165784262083e-12	-34.10141608777868	7.525211530747445e-14	-28.097340495664433	1.1968900592137872e-13	2322.1994952492737	704.7734064505728	-4.392807169146167e-14	-5.091146013766686e-14	-32.067988985959815	-9.799830184703183e-14	2.653141916390083e-14	-2.806952042979027e-15	-8.680768186537502e-14	147.91646678773017	283.84327101461093	41.38514894720143	3.441221886138626e-13	1458.5289856283828	1.0350178297971805e-13	-78.22287536314725	-2.5714289608372543	-1.0889204419624261e-13	203.90276790728484	41.93911025364506	130.981675158134	-9.405645157993158	2.2064726509763675e-14	2.160944944835441e-14	-1.031950874367199e-16	-7.612876339036356e-15	29.00749466580431	2.2752240537191914e-12	-3.490708289685702	437.71101343563396	1253.417398178103	-2.826808053559415e-13	2049.8183519895238
107	-2.5192758476316818e-14	685.2581771993354	-7.412377504388778	1044.5732295483797	-2.374277169375176	-1.6998570503204235e-14	-9.853387417473742	-4.776539061451827e-14	3.6262780838679194e-14	35.67433577941897	-17.262126788442504	1.1083021960903669e-12	-60.11004430278911	-6.706329293664026e-14	-6.765608924282727e-13	5.972577474006107e-14	2337.2570669615257	303.5107709771913	-5.924355550550923e-14	-7.624535107816803e-14	-3.9957347484598915	-5.31549668605392e-14	2.9699407743165426e-14	-1.0650149713859213e-15	-5.201711669226785e-14	-40.252008326419514	354.6820571279248	217.29050386932872	2.4590207048540693e-13	1160.0235457952326	8.641633538430406e-14	176.09655708922162	-20.698185548948384	-1.7379299941469007e-13	191.81309729925547	155.95093091864885	308.38839686425	34.76721374115433	-2.8909294267234243e-14	2.906147188078955e-14	-3.8991938783730915e-14	2.472555151196942e-14	-13.86590276287978	1.4202721832088968e-12	-3.7202117992868796e-13	269.27146475274856	1087.636193276239	-2.21520509733336e-13	1769.630401173343
108	-1.5598148308543382e-14	589.2024114614258	-4.2030703396421044e-14	881.301579614389	-6.394080923116649e-13	-2.656486855682785e-15	37.33238349820572	-4.778103077435103e-14	1.875395012093098e-14	-23.08003546634472	18.495900190821025	1.4248259099276506e-12	324.28599513153796	1.392350958893141e-13	-8.315761104565932e-13	3.91017695229215e-14	1663.6347572395628	-79.48412982438268	-2.6067465809445655e-14	-1.5128592466177305e-13	-3.0573932417493296e-13	-1.2552013127829878e-14	-4.441074757301592e-14	-2.384981672308514e-16	-5.761515229489192e-15	-5.507805209892282	221.7896161398703	365.9488655808258	1.6001438962771293e-13	978.525096415233	1.5721351669795358e-13	780.014268413365	54.14278718510709	-3.4814298752967514	174.5084244336329	248.32947712154325	308.64800224719306	76.59194546214913	-9.34893408047335e-15	2.1025169608762476e-14	-5.2946329126200746e-15	2.50747437666298e-14	-1.6992165009228548	1.853493194401446e-12	-4.1712648759237943e-13	127.79596221705543	1041.5281028638715	-1.5928455355610075e-13	1632.8785521000755
109	1.3055994446090634e-14	673.681685780128	-2.686362985815885e-14	702.4489940766412	-2.2349012101118078e-13	1.1413834744525537e-14	88.53953156604203	-8.006734378620602e-15	1.2424962515582544e-13	-2.6082384080847	818.8958827890086	2.074442745544464e-12	1642.0753244310815	1.4416619854490888e-13	-6.507311113835849e-13	-6.31524538461946e-14	886.4037319135231	-11.025735088720566	1.4346022227917292e-14	-1.4216919558202848e-13	-1.260747576031713e-13	4.1124715743626677e-14	3.3196204996520026e-13	9.7816641961383e-16	1.1231689671436648e-14	-2.514727643487613e-13	27.081556936790353	386.0235394761963	1.842956236063311e-13	910.5325451308821	3.8375746453779485e-13	1496.8738514785132	191.15390775339475	-26.24011349687807	213.37268026586437	279.74604551823097	131.6721735556858	114.34530310229559	3.1785371250204077e-14	3.8027050802734234e-14	3.839816211351061e-15	2.8662019915425705e-15	3.0942994524846327e-13	1.4527493746677617e-12	-2.3055559175607034e-13	-62.492516771586956	1060.9543277370872	-2.260088717147596e-14	1573.0181313237642
110	-5.7811510505931014e-15	715.378916329373	-2.7903415082661264e-14	545.9534160501804	-2.8917650907378467e-13	-4.6689301953323746e-15	88.85843317849856	-5.9761393206249556e-15	-4.441891013818404e-15	-5.066786179422776e-13	4145.265188108197	5.344175758880845e-13	3728.1881863019003	1.9106121997282126e-13	-8.011159288074019e-13	-2.436065630851344e-13	583.7744507781159	-4.558332574582106e-13	-9.679089863220488e-15	-1.1932443037082444e-13	-1.4979802602571176e-13	-2.902562509109864e-17	-4.418014083679561e-14	-1.0344196222240147e-15	-1.4325473112808547e-14	-2.747992065262019e-13	-17.216201445658978	334.24132737034836	-3.667035255855476e-14	914.9475297990307	5.4727316651609875e-14	2014.7666352636738	364.1172287106517	98.1504199432725	290.68118481843646	261.5248833441106	-34.046110789512724	99.54208976468637	3.5018888674315434e-14	-3.357337258816594e-14	4.156297556908651e-15	3.5111017207052964e-15	3.2551670584959236e-13	2.2918747733683046e-12	-2.345562761442415e-13	90.87902969726784	908.1535916720417	-7.272272615576115e-14	1482.3880813611136
111	-1.7638675438841588e-13	694.2698300353538	-4.548496398150054e-13	341.09962512333493	-2.109599327560227e-12	-9.145720456310469e-14	38.18059800701721	-2.2236425782672287e-15	-1.6611070702319887e-12	-3.702979996327191e-12	12148.415125362499	-1.0842397916363723e-11	5557.98874968806	1.3022268781727163e-12	-3.3390028816695713e-12	-5.903386320199957e-13	564.607266941138	-2.063044393987364e-12	-2.0466005354303452e-13	-2.759121694328415e-13	-1.3279829107265137e-12	-3.5192605756165964e-13	-4.1043978270364424e-12	1.8293849725558684e-15	-1.8084865224902766e-13	-1.4839246655227373e-12	-1.9407069447531056	302.7874921489257	-1.3680870204197396e-12	906.0677626336656	-2.369735370515333e-12	2444.121495413628	495.71650126922515	234.4983191760974	336.7249220654257	281.9223000085837	-4.851767361881854	100.95700364906801	-3.8109669661646443e-13	-2.603666496913266e-13	9.142618824248743e-15	4.557411289254731e-14	-0.9903456239086098	9.356843206555203e-12	-1.250071169115215e-12	208.53983645485908	827.9460537182106	-7.771317080283086e-13	1400.4537943394635
112	-2.252397640009397e-13	657.4936951735185	-5.815472639294729e-13	130.65324933218545	-2.7204762293226585e-12	-1.1951119899481278e-13	-9.747830983751108	8.855070347359887e-15	-2.213324182600625e-12	-4.794727083234575e-12	22226.589463693806	-1.527197816937377e-11	5948.925867387777	1.659038288068416e-12	-4.0843238531337135e-12	-6.466998316462519e-13	451.1298201794293	-2.5160427868545728e-12	-2.7266050029038407e-13	-2.5722434750594794e-13	-1.6763808279261904e-12	-4.733347532834825e-13	-5.598382882669418e-12	3.8984525405051065e-15	-2.3411058866988293e-13	-1.8538123906561354e-12	-6.653552316359738e-13	303.83036877457573	-1.969389804048631e-12	755.1635473201677	-3.2597837596903536e-12	2681.1930008134977	574.3509681637595	235.99193514637355	340.3805950911694	239.90039378065444	-4.4428282817908725e-13	118.68170873160028	-5.930463204208244e-13	-4.64539689206284e-13	3.776117522068662e-15	5.5769385111124364e-14	-8.768465871007555	1.1277044765010661e-11	-1.5655007710049275e-12	349.90871723074	860.8200879765965	-1.0063347470387683e-12	1309.0149230378188
113	-1.3942894254183992e-13	586.5190376798984	-4.0496871780004204e-13	12.798045697752745	-1.8780969924063965e-12	-1.12348177034032e-13	-1.4263688834020385	2.5440375313377174e-14	-1.7605781585533457e-12	-3.224817157097815e-12	26860.823273865815	-1.1062296130540099e-11	4682.30491052256	1.1513790206884488e-12	-2.810812080090454e-12	-3.1473024700551173e-13	255.19356814564983	-1.8314348609497165e-12	-2.1790361574536773e-13	-1.859880715590373e-13	-1.1486544363485308e-12	-3.578490688575972e-13	-5.794227533892033	-1.2457758332487346e-15	-1.552092930043475e-13	-1.256908088035395e-12	-4.946294159747649e-13	275.2963611095747	-1.4647338183822444e-12	432.24552242812854	-2.3907548320365654e-12	2445.331487074924	636.5069652625774	102.12313970101296	532.2500930464057	115.5739671757654	-3.5085878789569933e-13	81.0057735883166	-5.762959375634336e-13	-3.4586443963026987e-13	7.573101671614937e-15	4.286782297316347e-14	20.774815983893767	8.141061204204442e-12	-1.0818846532726935e-12	368.6830890357167	909.1020710603494	-6.79783207730606e-13	1275.983048087095
114	5.233174647693283e-14	406.36203332989936	-1.7308291332593236e-14	-12.232268068802092	2.6116635275430853e-13	-1.9301555498141334e-14	-1.0063498532650557	8.973570244486973e-15	-2.595323305788714	5.537509325688783e-13	23466.678038985443	6.850960387397833e-13	2852.135485972518	4.211952123839107e-14	1.8947745400669018e-13	1.257404919974024e-13	55.90558892097606	-6.780294691880439e-15	-7.531022363853197e-15	-3.2861688234899803e-14	1.4896099207028228e-13	1.6620224191483322e-14	-54.34767984857849	-1.003503193138534e-14	4.015434086349158e-14	1.695667314073252e-13	3.4536212792761164e-15	374.05232875144475	-4.8230970773919554e-14	91.67646943476	1.3467022412965744e-13	1924.082302700466	645.3728562842176	-25.745726610716837	909.5467973838121	100.88057322827441	-1.425286623942432e-14	37.47656045122867	-3.7605705043059054	-6.932335311335022e-14	-3.379580248899926e-16	3.4534214962125586e-15	97.50681344652858	9.862931379923355e-13	1.39596760315228e-13	241.1403070273785	959.314667041561	1.397110719031298e-13	1231.2313260021776
115	-1.195501852326441e-15	253.35281057136308	-3.7874759027428323e-14	-1.3944696654684057	-1.0521032773925947e-14	-2.057126248836046e-14	-9.841775209693504	2.081819435491719e-14	-23.270906400572056	8.906169146930294e-14	16378.574224344433	-7.881143467056929e-13	1621.6147523850464	2.8417211457430205e-13	-9.127277625500372e-14	8.358466732231923e-14	-24.124105332738186	-1.6388695599126855e-13	-2.0146124129110683e-14	-2.769937949389403e-14	-2.1625888740441406e-14	-3.169345677074892e-14	103.8760886160849	-1.0536144935662166e-14	9.97956359081056e-15	1.0090072165395356e-14	-6.085985757056249e-14	511.34526214364905	-1.6964969845957676e-13	-40.07395233991133	-1.267743408108734e-13	1528.1472079461778	590.8870862553263	-3.8664840724338148	1236.6791792429644	202.2316612412204	-8.016575121522678e-14	-9.687192181399125	-32.43230808815183	5.061064392482498e-14	1.0148729899877639e-15	8.15708540416624e-15	138.7853988091256	2.3051933398407847e-12	2.2142813147176907e-15	112.56101362237122	979.9173071893632	1.2552548261035837e-14	1182.0547268974753
116	-7.953420841088475e-15	287.25174693919996	-4.963935575068504e-14	-4.727068779253786e-13	-1.0217259771743417e-13	-4.9321871922254964e-15	15.386936306662975	1.5743362055311833e-14	57.88755556875357	1.7610340492341644e-13	11956.591298690786	-1.373341286450857e-12	1219.2691474502003	2.6952653191279955e-13	-1.4316796819762637e-14	1.3356559503081184e-13	-3.139403441345058	-5.968011003981941e-14	-1.4098633714358145e-14	-1.1573118927055947e-14	-1.7396424204059624e-14	-1.7368511656036917e-14	585.9816173664399	-7.844910097139249e-15	8.327871383070019e-15	1.2378330294504521e-14	-6.069009904741414e-14	553.1741240682838	-4.783593686830409e-13	-5.18962609691677	-1.7003616452580938e-13	1458.580255744469	537.0325145298953	-4.126536302037096e-14	1359.1389073236678	325.1773470868122	-8.192521211553762e-14	-1.4735975336922775	98.5790675778256	4.7514577248440995e-14	4.978861510449053e-15	1.796078281817114e-15	100.34416882737689	2.2969339655080773e-12	8.278325183307827e-15	-29.000937741845846	971.5444015978279	1.624291960573668e-14	1169.9493067093765
117	-1.870289127797328e-14	330.08990423517497	-4.110827645153968e-14	-3.2975695867140616e-13	7.407978829052066e-14	2.3155427875035527e-15	108.59557036751242	1.670814300966733e-14	218.7601171979076	1.8538726680604543e-13	10566.74658135559	-7.535029601595362	1214.7476795276148	2.4305778754998037e-13	7.696328578727974e-14	4.559163672126501e-15	-4.74505553387022e-13	1.692242461555128e-14	-6.716021626290318e-15	-2.9321304025164546e-15	1.2906670876300432e-14	-8.866001334980232e-15	1062.8310807482512	-6.420999122291596e-15	5.414920154655056e-15	4.135806236186151e-14	-4.0924704356568237e-14	517.4639388210211	-8.641021916851545e-13	-6.205723167559884e-13	-7.568832735653284e-14	1469.423473646178	497.84476215843017	-4.9165356162176704e-14	1323.2897211827055	318.88669488250923	-5.0855863365122646e-14	-4.995489882935486e-14	317.03771935231714	2.0528337670133308e-14	7.659825358972304e-16	4.141074800976532e-15	23.093511670274758	2.3930663791627977e-12	1.2311203185149294e-14	-4.468021251367388	913.2750399377858	-2.0859635070386503e-15	1160.4860505443125
118	-1.6596378655825886e-14	257.22156934746283	-2.502836555544687e-14	-2.190467744350422e-13	3.1034871901732504e-15	2.0099945700991312e-14	226.18557117293915	1.3921797162672349e-14	382.6058444924494	-4.4909862746657176e-14	10317.507348617182	-73.32364343458352	1301.597240910458	-1.03124592555722e-14	1.4614530665338205e-13	1.6125118949332043e-14	-2.563369682185021e-13	4.785386597123647e-14	2.231394161133249e-14	-8.676093262850262e-15	1.6997771370950005e-14	1.3353143212694356e-14	1151.4484193221272	-1.2328898256492933e-15	-2.0755519553835522e-14	1.2402989232635014e-14	-2.685723680012502e-14	527.2214439993672	-6.780765012342042	-5.214050271232079e-13	-3.9710890959444897e-13	1611.2365449848949	503.7395029374701	-4.571675799992717e-14	1397.5237859744636	302.70770051694353	-2.0422167242071464e-14	-5.145544087929553e-14	386.7540223833312	7.975339897204465e-15	-3.100922118339366e-15	6.5738331659128746e-15	-8.711715662295829	1.9093128106828365e-12	-2.575854411231088e-14	-4.7742444102646835e-14	865.6327971776176	-4.0990718388855075e-14	1178.069378281873
119	2.7766420981936305e-14	62.30297669845035	-1.0914320004757168e-14	-1.1678170569961867e-13	-2.7931384711559274e-14	-6.01880727491325e-14	234.27303501131016	9.877845471022281e-15	504.8358389196083	-3.449968103256785e-14	10789.455784869715	142.9525838556194	1570.2195540839873	-1.8255936608183053e-13	2.160944944835441e-13	1.9294249146102664e-14	-1.267688610468444e-13	1.0071075650094829e-13	-7.68793769005857e-14	-2.7554650934565647e-15	-3.3288196535156825e-14	-3.5431583402749356e-14	1068.0215017096475	-1.24731701688189e-15	-2.0919227504201843e-14	2.890301537095102e-14	-2.203550110160902e-14	514.7176610031757	-65.60035090033782	-3.2603317360932536e-13	-6.941783337815019e-13	1589.2470052645879	550.2814451282967	-4.400707162287973e-14	1489.6167536298587	353.64132448873045	-1.6790910278855322e-14	-3.984427754885076e-14	234.6048773620921	-2.5162848097658536e-14	1.4163941370813118e-15	-5.807351172356751e-15	-1.1902117961615406	1.0384849221630278e-12	-1.138626468175464e-14	-3.034875978060171e-14	848.4822970457823	-5.2778761081642114e-15	1131.4084832820486
120	-5.6738846697254634e-14	-41.791359980029924	1.5178946360325014e-15	-6.670282720910773e-14	-3.278589624867372e-13	4.4983154590545046e-15	177.95923845610648	3.782749606267821e-15	539.2134242167773	-7.055397112016249e-13	10972.813678514483	708.9945499743952	2042.4975848881895	-8.932163777542857e-14	2.2772986010511694e-14	2.745909754930999e-14	-8.527882770128451e-14	5.708498512508635e-14	-3.162234827034137e-14	-1.08861505927956e-14	-1.4173363996303607e-13	-5.5044343833037544e-14	1282.5290642534121	-1.2368141358263102e-15	-9.323339015987904e-14	-9.4476611623958e-14	-3.2395337483681935e-14	253.0987330720395	151.38595180635184	-3.6939454637078813e-13	-1.00790258744069e-12	1267.1695849330645	567.8212918552731	-3.516958218511288e-14	1502.4007217537162	362.435841081411	-2.4643868779412163e-14	-3.308042214905731e-14	20.39195509822674	-4.2442370669099535e-14	5.872680234139964e-15	-1.3053910994142106e-14	-1.4922265080266696e-12	7.269226637367805e-14	-1.0886944016962299e-13	-9.192578146845933e-14	847.6451278904963	-2.137050533678526e-13	1010.348593830634
121	2.204417739465493e-14	62.60810739586796	2.0958727469910875e-14	-1.1715164685245135e-13	-2.7833228438389844e-13	2.4382438370528708e-14	121.13092488884126	4.320565613363874e-15	628.170897822389	-2.2842031037277074e-13	10659.583816786964	1427.2581014594646	2298.6210478923076	-1.3937756975406806e-13	-7.717078618517782e-13	-2.517586253722741e-14	-1.994816765356312e-14	-1.7943852630556545e-13	1.2394655424840912e-14	-1.3039269749627129e-14	-1.1356993608899741e-13	6.771365815961316e-14	1614.393924594481	-1.7403245368658221e-15	9.83229493253123e-15	-1.1916157863358766e-13	-2.7537412510224424e-14	373.60032235554587	711.399168286903	-4.3089393806823496e-13	-12.380838636429988	1053.1317955580964	591.065129556572	-2.0302069080435924e-14	1521.7712601217656	260.7543180738615	-2.9730459739329745e-14	-2.085415530635749e-14	-16.85329005365487	-5.988263298539115e-14	3.8641612046673886e-16	1.1543722276275383e-14	-2.114878395231663e-12	-6.731177740300521e-13	-3.1342629149011135e-13	-3.4111074433511393e-13	867.9514681129907	-1.074570309911487e-14	930.861896066506
122	2.3734227950598463e-14	164.0462528054564	-2.9690731450119506e-14	-2.6985080836539054e-13	6.667491466108502e-14	1.872389704008444e-14	81.06544760266299	-9.833893197039691e-15	754.3124144338514	2.2000544773574036e-13	9451.218298620588	1882.5784578355824	2132.032748823764	-3.108633601890487e-13	-3.2498197220976255e-13	-4.081328248797861e-14	-3.476508427037233e-13	-2.1354412097504786e-13	2.336114734962417e-14	3.023003155997341e-16	3.0846048366233296e-14	8.874970167512068e-14	1597.197500388401	-4.813230648095994e-15	6.627500604871875e-14	-2.436896728395742e-14	-1.6673437837483675e-14	662.2212064899401	1014.1852871233536	-5.346715358374126e-13	-113.48875770924444	1217.6507938664822	579.6418490332079	-9.509217178321546e-15	1460.8064248273074	159.22377016979792	-3.062274798205162e-15	-9.187281041617902e-15	-1.9771126171282893	-7.206711662736985e-14	-1.3516180462775877e-14	6.05864972587409e-15	-4.149310657988615e-12	-1.0016008588073421e-12	-1.1022271356128434e-13	-2.667384736395455e-13	856.6045544366011	1.203627885734443e-13	835.5272017735847
123	2.577178687538096e-14	167.61081171694156	-4.282892235664512e-15	-2.38054762991505e-13	4.9797698098772975e-14	2.4875845456639756e-14	38.74877070213515	-1.5578626649190078e-14	807.2567320115701	4.054571017691265e-13	8366.246303787271	2499.0687775845277	1801.5222375522571	-4.141977820423811e-13	-1.7451769820752507e-13	3.7543872609477317e-13	-2.306962390328146e-13	-8.575008740777836e-14	4.655493357286268e-14	-3.850333362625466e-15	9.043916715209238e-14	1.0655586667231735e-13	1272.967747583049	-1.5064356503156125e-15	5.1064779368728206e-14	6.719240987657353e-14	7.513327292509557e-15	704.67111225348	734.4783223339615	-3.8400085739008285e-13	364.55652945859987	1559.6726452527766	584.9504844622941	4.066898203521499e-15	1350.00236813211	218.9770793581406	-2.892995754409359e-14	-2.1151889151933062e-14	-9.017343284521115e-13	-1.221046685641621e-13	-3.303009822236913e-15	-6.303155655230484e-16	-1.1233325524182203	-1.358805898419125e-12	-2.465094680794962e-14	-3.0704944442486594e-14	812.9097439228353	1.249818586242003e-13	775.5293932855254
124	1.4435981687393347e-14	75.32872873822222	4.084707436615742e-15	-4.893132457343824e-14	1.8691223947061537e-13	5.88281208950608e-15	-23.218992935141344	-1.420297755441032e-14	725.6518464896066	4.748035155560988e-13	7918.503367680715	5231.297135229307	1569.425928569077	-8.740859507202999e-13	1.330093989818685e-13	4.255584744920003e-14	1.8661336400753373e-14	3.833734244087625e-14	1.6776868383531015e-14	9.36360386542598e-15	8.577086484638831e-14	4.765953413127058e-14	1026.981037673519	-4.80264214572746e-16	2.032056328403379e-14	1.230175059219927e-13	4.299525602727533e-14	318.83322396177914	162.1700564708326	-1.0897606724468724e-13	717.5874127757631	1662.3279549548884	567.5682274069553	-1.725029716328634e-14	1244.7452082613734	339.7484812657372	5.978879202639455e-15	-1.6366228566607964e-14	-3.7358050357923105	1.005121150548971e-13	-5.062652667837778e-15	-6.422226361110591e-15	-13.776586828913532	-3.2634714125583688e-12	6.002236696813059e-14	-2.8850957612675526e-15	773.7111863033231	1.2292971553577814e-13	669.2187594909014
125	2.4352527991870426e-14	-17.732943570859007	3.2901416524110042e-15	-6.401574500426303e-14	2.144270479542202e-13	2.0614872277091236e-14	43.40732318818683	-1.8884065976182034e-14	446.4816338838283	3.9545242259318304e-13	7946.457377772924	9683.940253862685	1516.9240950323106	-1.4266677528012412e-12	-4.845572672042143e-14	-7.389662717785139e-13	1.1866429004795613e-14	-5.3577022852522665e-14	2.260505407537302e-14	2.3585132704309468e-14	7.070516694266259e-14	3.4385961658747305e-14	998.9331806484007	-5.253723762802026e-16	2.4485412269573634e-15	1.2025342161636553e-13	5.281122582947017e-14	-75.05571464875186	-125.99918598372574	1.2608937030724862e-14	1603.8319279704106	1621.2949716543756	533.6248716140781	1.7836631914389147e-15	1264.2096006424965	395.4542027164415	9.00142571163438e-15	8.10731088090284e-15	-38.93576177491576	-1.1109970412942526e-13	-1.3116892604928523e-14	-3.523488270645844e-15	4.276555201289268	-5.302522888068265e-12	3.645709840842625e-14	-3.8012209775155697e-14	776.438341441158	1.537871515366342e-13	592.8566686643117
126	2.479090911419028e-14	-3.0493101662512703	-5.705804295194378e-15	-9.47031656180319e-14	1.914685490989768e-13	9.447284428618805e-15	114.13226744397844	-3.506386840405345e-14	259.624912142018	2.781208568217796e-13	8425.491361716495	12616.549536828428	1570.2317612011007	-0.8962917147000918	-8.501305914587811e-14	-1.583867341765621e-12	-5.623242517157472e-14	-6.968159268674597e-14	-2.6167014855972452e-15	3.053781163960215e-14	5.450173303241612e-14	-6.469988783519594e-15	951.3037576445503	6.1607388713518315e-16	1.0247387057727846e-14	1.0550555002632172e-13	5.676761545840687e-14	-12.906382564134173	155.2587649695195	-3.404851379418033e-14	3109.6503312850964	1664.5892499440652	516.2836488475903	-5.399850803575312e-15	1382.605283066312	349.79401248033025	6.686682056385056e-15	1.0096465223429183e-15	92.24982839641893	-6.298881439287865e-13	-5.909575884913336e-15	1.062503412872631e-15	177.4574551765708	-7.3047774747984215	3.742929987657101e-14	1.0090985459400188e-14	821.7516799757645	1.302063783841759e-13	607.5014676111836
127	8.563044589314524e-15	-2.843426722297046e-14	-7.18305734801181e-15	-9.562993070943621e-14	1.9196880589012408e-13	1.1406642554237476e-14	117.25638222281071	-3.855230901726383e-14	287.3577327838288	1.5494740594846162e-13	8188.538328944154	11694.274586832054	1623.214801517743	-10.015133017286752	1.1804507671267927e-13	-25.92577226598516	-1.3657124560071734e-13	-3.8486666010666456e-14	6.765910311304321e-15	2.1451221262017086e-14	7.462616642891202e-14	-1.625634788165149e-14	667.4917269517083	4.0969798248056886e-17	3.1154741739866854e-15	1.4333373105950356e-13	2.796951473626105e-14	-1.4324112162039161e-12	549.2530768149787	-3.0577083281809964e-14	4068.233404308488	1693.695718926111	543.0247517330332	3.913008163707133e-15	1473.6273683983557	339.33634830961813	-2.657685554064127e-16	1.2014382633578558e-15	404.70278614574767	-8.947390671838434e-13	-3.2375130853825004e-15	1.0188707917917325e-14	404.42934565441965	-79.6844408658595	1.0371754868835985e-13	1.4477719223414216e-13	854.1463445458743	7.149717122258816e-14	740.2301256576844
128	4.0143837982436e-15	1.4084820142535045e-14	-1.2180145495455753e-14	-5.0961634227057374e-14	9.803183686127178e-14	1.356544125816156e-14	53.627978146489134	-2.6951077759121616e-14	345.6482567784704	6.89747031270052e-14	8355.488166434428	10117.228794218438	1872.8692581742691	24.844244735398227	3.7624973117106487e-13	-256.4305576457569	-1.3198468310844586e-13	3.3737080538532266e-14	2.5447453341914628e-14	2.2186080450655867e-14	1.0721455143286552e-13	5.275756980668624e-15	302.37059148094784	-9.925079895334738e-16	-5.295278640021929e-15	1.7209198933068854e-13	-2.0038812083542803e-15	-24.146260911636695	1025.8528806146783	1.1359550832113274e-14	3682.1403468650246	1997.588323188254	580.4099504359662	8.468746983315512e-15	1659.6512333901994	397.0330179283325	-1.0698325972614157e-14	-1.4836461108512632e-15	616.3985167186888	-21.245809150478742	2.0888496587961096e-15	1.5795847920152082e-14	477.7434950015348	209.3311735778168	1.6524091435343353e-13	2.9021926250380277e-13	955.5819846396164	1.2381362716004944e-14	816.9131544649517
129	1.0154459392736085e-14	7.089182140490035e-14	-4.428105982432964e-15	-4.295450028230966e-15	-4.9609787857278575e-14	1.1257547307948483e-14	-13.362078749039615	-2.4231402374479445e-14	210.31150548459559	4.3336028852828655e-14	6823.4037103958135	9992.080990053144	1436.5356424237061	122.57288732357726	5.33696137840251e-13	1038.5918121076077	-4.219874949331032e-14	1.2203982468981896e-13	2.949585734183826e-14	2.6410921436138175e-14	1.0485026157785402e-13	2.0345778760698476e-14	3.9610206411542195	-1.9856438686952704e-15	-1.1113874744813187e-14	1.3249247457513304e-13	-8.744790096276299e-16	-136.64436852114858	1372.279880345064	5.957142805324429e-14	1525.267398412028	1809.8482195593303	466.74982866487403	4.36303378458861e-15	1463.4818561591442	351.7345460794884	-8.740223626252132e-16	-4.8660304577504036e-15	367.422865296353	-120.23063056064991	1.107921951839542e-15	2.6054108884624973e-14	223.38418031230552	838.609353023805	1.8104797866558246e-13	2.839622852766917e-13	884.3250762733954	-7.711747550168944e-15	447.31833740145436
130	1.8220672043421437e-14	7.970602184554394e-14	-2.3645181785127246e-15	6.490084105669685e-14	-1.5137905210982835e-13	1.7162849262323578e-14	-1.3394673089887057	-2.3896337636456327e-14	121.99669574268371	6.604554093000446e-14	6276.005918790363	12592.719981828228	999.2313643942663	173.7398788637634	6.030690371533634e-13	2285.4639818742426	9.963124298723565e-14	2.2041985489043335e-13	2.823870814418559e-14	2.74980837871413e-14	8.600124325910744e-14	2.7171281505818154e-14	-59.92205401478544	-1.4425764210714281e-16	1.9170041161445376e-15	1.0308349432550451e-13	-1.828757082927546e-15	588.8467982847542	1880.3144276972107	1.2137859983031984e-13	1261.6674491802264	1863.7819874764016	481.18077921157743	-1.36605950772901e-15	1377.1154605147926	338.41366750123876	5.0062210874922744e-15	-4.078314378581912e-15	61.0239372034362	518.1144501424416	-9.14951847505088e-15	3.242724569297579e-14	20.93268694384146	1452.656024885452	1.5374870756711828e-13	1.9949902912172303e-13	954.3225019025167	-1.4016002012248992e-14	92.62508479139001
131	2.2403558585556734e-14	5.35281616232641e-14	2.303327480188911e-15	1.2017596286858065e-13	-4.744448193357006e-14	-1.5914718842968635e-15	-1.9156090595521552e-13	9.18659607111428e-16	150.6325883427824	1.8096943538116683e-13	5901.222863161721	12657.139879203713	754.574694253743	125.16928527764608	7.724485432896978e-13	2226.6146866282097	2.4952744811846697e-13	3.3304681491944064e-13	2.186197524069074e-16	1.7799871830694617e-14	8.095438058840011e-14	3.1362359153559294e-14	120.36044071577537	-1.8395739087972877e-16	1.2976766191171367e-14	1.362630088740862e-13	-5.90935469652154e-15	1300.0722871188914	2214.1718735492345	1.6195168599502737e-13	1489.0021192118525	1881.2180606391212	541.1701727091516	-2.2560416830886806e-14	1299.423320036491	342.7984737221343	2.888292290284469e-15	-1.3325416177516377e-14	-32.55567592919751	1143.9074478253312	-2.2089653014497146e-14	1.7801955282643143e-14	-29.976087040180865	1710.2822252424698	1.4949435576910478e-13	9.032249384297495e-14	1004.2795147911745	1.5207130042505416e-15	39.03861559859809
132	1.4126831666757365e-14	-8.753180984945701e-14	3.3266277479040835e-14	6.931730254056819e-14	9.481167636198112e-14	-1.6172781480209266e-14	-1.598488265488993e-13	-5.773616375053231e-15	165.61530192834758	2.6520916282845256e-13	5332.12954879743	9447.84067635325	803.4113535322605	28.822240559537157	4.968757767414023e-13	882.0644566122103	1.7502092320418806e-13	2.0622361287930868e-13	-1.255162783192159e-14	-9.343853882571466e-15	4.214395185302034e-14	3.8600727869738806e-15	414.6461891632008	1.4072433592594497e-15	2.1798044660352433e-14	9.942392524813855e-14	-2.0149434819878202e-14	1268.3417241824932	2044.605346097326	6.39680253925105e-14	1103.0341926957926	1861.8056310189518	572.9815411840583	-1.04147481841135e-14	1246.6877809133125	345.7381959600693	-1.2016665868590641e-14	-6.111078509839036e-15	-2.983037986090971	1115.9883639203324	-4.052868081127722e-14	-3.3176203857814176e-14	-83.72526001265895	1883.9528864669956	7.843985386959355e-14	-6.09792707616944e-14	963.8753763533223	4.829896836662314e-14	186.62843411974626
133	1.8118611438381346e-14	-1.717927713823551e-13	9.302447415627348e-14	1.5454646988033992e-13	1.3107264488286947e-13	-4.8420336577734154e-14	-7.991071386437715e-14	-1.17722455605472e-14	66.65403383605621	2.4260993100236035e-13	4982.269572300331	6190.069730212384	1085.246758663073	-17.18227344116176	4.164711991439117e-14	-259.01592281357057	3.098377310216212e-13	4.7291733511261734e-14	-5.75202838801399e-14	-1.850048249415216e-14	-8.911694575659534e-15	-2.248333624390078e-14	523.0778901523621	-7.588902371409489e-17	1.1325073983430826e-14	4.701500542779732e-14	6.954619685052947e-15	504.449846986521	1731.679886933135	3.054420469763598e-14	228.8701259819443	1759.970104109615	512.7349444203488	-5.113076486057739e-15	1215.3242383321208	355.8152872240647	1.314686719957152e-15	-5.494148409574323e-15	-3.6740459289600756e-13	443.85527077192444	-3.111482437025719e-14	-2.055938966629763e-15	157.49242030456895	2096.1551263646575	-2.831782223735425e-14	-5.906226664554987e-14	873.004757221446	6.836982422653863e-14	186.76296401873543
134	1.3841198966745835e-14	-1.1126512450605063e-13	1.0559870601481469e-13	1.8359441359368287e-13	1.6577073903798728e-13	-3.674758298283845e-14	-2.3145609964483572e-14	-3.641577185470755e-14	-19.442871271881273	2.100952944892971e-13	4540.662254777439	5453.512177005877	1171.7795836013515	-49.11435924515503	-2.8698437513868415e-14	-27.64817551018394	2.720657175697366e-13	-5.1194695440915695e-15	-6.451919832442724e-14	-2.1119866780888602e-14	-1.9868482751641438e-14	-3.7170024270730206e-14	330.7617406047655	-1.062970049028225e-14	-1.029008355245379e-14	3.5244472293509186e-14	2.144300161597359e-14	-147.1471848530968	1511.0306224255694	4.0194982446706646e-14	-102.92608230561277	1535.6080689388775	458.12992781536866	-5.0738048438499185e-15	1243.629255050974	364.42710322443077	7.516866306778283e-15	-3.780123886003926e-15	-2.599369285182614	-129.4718473332049	-1.2966602227812893e-14	-5.07399606478218e-14	726.995319863645	2225.5399093390693	-1.119241802922882e-15	8.74570339028113e-14	798.3861792442693	4.840474636366728e-14	74.57438971892648
135	3.1201091410612137e-14	1.761972458824129e-15	6.167931061639893e-14	1.967521832404371e-13	1.9215637364636668e-13	-3.7775267061776825e-14	-1.8570007000270073e-14	-6.177977295693057e-14	-2.10963771354958	4.3415028784246715e-13	4287.244656880204	5691.006155326273	1197.3111496954277	5.521148956071558	-2.2935552343371977e-14	-5.64064990088959e-13	2.799373985973925e-13	9.031107766791453e-15	-4.215354144007108e-14	-1.3639703476929546e-14	-2.833494649994487e-15	-1.6876752780200217e-14	46.40298634455879	1.2783262023897367e-15	4.2787824126427626e-14	9.712607753197863e-14	3.241234758452195e-14	-15.966121786632268	1241.1305464255008	1.6882696326341042e-13	-10.116671762702515	1459.9201399561018	442.27185662117665	-1.0454476473323737e-14	1230.1151445160403	364.7831482015587	1.521821800253284e-14	-5.556937372406593e-15	-18.773101951147325	-14.048269319769453	3.3214719178424244e-15	-1.6966191376689138e-13	1496.619423334894	2510.263020137745	2.2717160914466276e-14	9.313863590687761e-14	798.5864870406722	1.0128401259649751e-13	-24.31802539118995
136	2.5091154518279142e-14	5.561401096855215e-14	2.665037570803034e-14	1.2662695799084347e-13	6.318887144463732e-14	-2.7228604974840253e-14	-1.7373477692188196e-14	-8.585842690910168e-14	-4.429023272099068e-13	1.8482056787604654e-13	4252.246705432185	5541.45748429962	1242.731063142875	558.4662608377691	9.440537469158103e-14	-5.834414356954966e-13	1.8600511020031497e-13	9.084307142572978e-14	-3.155853185175367e-14	-4.3397390793778374e-14	-5.3639126844851316e-14	-3.151271017910494e-14	-27.754517102688652	-3.468233983353445e-16	3.778982268497885e-15	7.721398499160641e-14	1.813916055349009e-14	-9.754271797591782e-14	754.0609567068462	1.7492411403967577e-13	-1.827233251880482e-12	1474.8567320198324	409.86408410327283	-3.099217540700658e-14	1261.6162549397156	312.14900651586646	9.259431267999712e-15	-9.256234738982796e-15	44.109155809256706	-1.5509707200350364e-13	-7.418087852068063e-16	-2.5470491183186543e-13	4471.095223455093	4593.33239399455	4.369004444145206e-14	8.463312883986756e-14	815.9062811233348	2.1248598424913582e-14	-19.042716921140297
137	-1.7219701814124433e-14	8.734218718170355e-14	2.3239679246981376e-14	1.0953560252483573e-13	7.496362856369782e-14	-1.5429360160275175e-14	-2.595113498558005e-14	-4.564472193529596e-14	-3.636005663934709e-13	1.484137006378861e-13	4059.2402274695537	4697.872293220806	1322.723090750068	1660.6172881750533	1.344405306874419e-13	-6.575132326634749e-13	2.0913428087271154e-13	1.9979995949631554e-13	-1.6663391603430513e-14	-5.1534041244586476e-14	-6.168616032143517e-14	-3.007547795498366e-14	-2.6630239350680855	1.5926991231158576e-15	9.504650708297382e-15	3.760990376602674e-14	1.8508587978445054e-14	-2.9255778034361543e-13	295.3744765168071	1.8149983087447362e-13	-1.7433261917744566e-12	1523.3754475412509	376.27852149377327	-4.401620456292806e-15	1270.4370587309638	282.3835113918491	-3.4358120461818723e-15	-1.0378444747421387e-14	200.779381557557	-1.617677714148041e-13	-3.0546937444541067e-15	-2.9659842134449795e-13	10606.153388896762	8455.776582362594	4.915245588435843e-14	1.094226680130506e-13	849.0217095060547	-6.953841958126959e-15	66.56542765730103
138	-9.038414118830118e-14	1.273964081899153e-13	2.5654885242762333e-14	5.388037916431549e-14	-1.1367884639907375e-14	-1.4128144526889312e-14	-1.1630456666296872e-14	-2.9221298331635326e-14	-3.204465684519805e-13	-1.2751993120406897e-13	3465.3415855178137	3581.0768065771963	1303.1107753102453	2776.632591994991	1.235449332097838e-13	-6.059833583227855e-13	6.404565538292132e-14	2.172758402787956e-13	-1.5680116445477146e-15	-7.981892781689144e-14	-7.68653350052614e-14	-2.927187198715296e-14	-5.50086568697987e-13	5.315228405940001e-16	-3.117095270845265e-14	-3.995569941744039e-14	-2.9509100104908337e-14	-3.690328962150931e-13	32.65769013596853	7.129994966331011e-14	-1.2645281565647194e-12	1556.9545187476508	353.8888808483353	6.525029017529609e-15	1295.8305626998088	323.92496402002433	-4.6039150783633225e-14	-1.078143572705396e-15	377.93846132279424	-1.7786001177996217e-13	7.479703089401933e-15	-3.186798440102875e-13	16881.42668513015	11947.02070375361	3.843940304591635e-14	1.0473199000422814e-13	861.8292703901102	-1.264573493049928e-13	141.6190795642795
139	-1.617557844309907e-14	1.139542045415309e-13	-7.552028125964356e-15	3.604682961719266e-14	-8.004268484807553e-14	-1.6606025323751937e-14	-2.3255091083312932e-14	-2.9955700873271695e-14	-2.509659004462978e-13	-3.304611654300077e-13	2762.6080091293306	2617.686297911652	1200.2087936178646	3093.579329808789	1.3508622954885885e-13	-4.599220747178481e-13	1.0200306751778703e-13	1.2463905942757378e-13	-1.804349300648383e-14	-5.15680043653912e-14	-8.694170776058426e-14	-1.763185427424299e-14	-4.1371008304380024e-13	9.135794092095438e-17	-6.668849990940691e-14	-1.1596322302866236e-13	2.2810316902959244e-14	-2.1595896308024875e-13	-29.282385761198782	1.2181515436463002e-14	-9.319261158256324e-13	1589.2939691468905	276.2117647070625	-7.125976472709745e-16	1321.2356755428643	335.36993011854014	-8.49020939242909e-15	1.914720881132455e-15	486.79061874766427	-2.299354651267887e-13	2.9112780452576694e-15	-2.969468001966853e-13	18889.47352807173	12997.24984969597	4.1907979514521606e-14	9.306694232749821e-14	835.3372740034151	-8.105425784995989e-14	209.3535740117961
140	-2.4989550560241465e-14	1.3651268062265744e-13	-6.089479106624735e-14	8.366298228323368e-14	-2.4615762156413425e-13	-5.858552717502702e-15	-5.5806259356569505e-14	-2.8051368711444214e-14	-1.8011356473688769e-13	-4.975233021908289e-13	2503.7990357913955	1862.845355799236	1240.7482639583372	2695.0191079592205	-1.5773500757471325e-13	-2.432101934870369e-13	1.6312435549723298e-13	2.1376559477121987e-14	-3.235618000322472e-14	-4.782001701218234e-14	-1.685824287936164e-13	-3.971811454421437e-14	-3.603609270454834e-13	2.5011555237670414e-15	-2.5080194990221146e-14	-1.8528041140747996e-13	3.226918874926437e-14	-2.0344646418834673e-13	-2.825277269907423	-4.7947021959729433e-14	-1.3090334300672356e-12	1622.4008993178993	185.87314877982627	2.384610646619051e-15	1245.0429077252036	316.18229097042257	1.6646381502590498e-14	3.2924248874230865e-16	406.8615507559447	-1.6915974476642146e-13	-1.4371394676989062e-15	-3.0219879387226674	17532.001525641954	13271.537689146735	-8.816586421231235e-14	1.1595637332362614e-14	799.482754594369	-1.1987858577847572e-13	190.61935360136079
141	-2.0141785982587723e-14	1.3097789062986805e-13	6.270174325480952e-14	1.235627709833157e-13	-3.3401981551983964e-13	3.748615242837187e-15	-7.137803630072334e-14	-2.6901303235858215e-14	-1.3797260962982069e-13	-4.0181682602761266e-13	2649.9347883668443	1651.3564808427714	1179.8624666437386	2104.9705753228845	-4.1814800693678513e-13	-1.6334811252841707e-13	3.348793393401381e-13	-5.979427179042355e-14	-5.563901239193445e-15	-6.658415606935473e-14	-1.488566482302301e-13	1.8673651599599794e-15	-2.8868721181069537e-13	9.68933588033721e-16	-2.0024199379465472e-14	-1.863265896900162e-13	3.313362152483884e-14	-2.5594541481925814e-13	-6.590877229873695e-13	-9.927231844333626e-14	-1.6508241217889477e-12	1616.463631489556	171.20138562485027	-1.895998354033378e-15	1190.5371590560549	293.11749313053264	4.279330389045663e-14	-2.80952068236762e-15	225.17652139419025	-8.349744774485769e-14	3.5336932608834412e-15	-21.435740106714917	16262.133425207392	14346.458701760439	-2.0506715434568884e-13	-5.913715675394618e-14	752.8514215085135	-1.1346538533077225e-13	109.05080654938018
142	-1.1747700784167312e-14	1.7460354784397937e-13	3.453118967573459e-14	1.5268586166899382e-13	-4.67986118295272e-13	-8.992521095087256e-16	-4.878211516539864e-14	-1.7914033581298748e-14	-1.4890135682581045e-13	-5.485203836414489e-13	2490.5595101060076	1573.973829128251	968.7463064275429	1703.1920361906978	-2.2412965513806514e-13	-1.456137695425692e-13	3.1802038865792277e-13	7.452479079437557e-15	-2.2186993744660697e-14	-5.403167202430361e-14	-1.620633361871182e-13	-3.315807354479636e-14	-1.6377370753466926e-13	-1.1383924365867254e-15	-2.5370394160256842e-14	-1.875184383663233e-13	8.308463885467316e-15	-4.333841269288346e-13	-7.090959068138188e-13	7.199496640098804e-15	-1.5680888178911231e-12	1518.0381202007352	167.4540092396266	-2.322050007287987e-16	1205.7144652845175	309.29995074991075	6.300769674642858e-14	5.785717520617269e-15	48.270434479285576	-2.4581193978330496e-14	1.1688575700018492e-15	68.16161684144379	16033.475951405322	15190.109156009978	-2.0428959866232412e-13	-1.2599484437774842e-13	742.6656612602569	-1.520344832604843e-13	49.97840929881506
143	-7.682400845154271e-14	1.2740896598248177e-13	2.1599859861303663e-14	1.328341036138159e-13	-4.0604697553449806e-13	-2.7467317195353505e-16	-7.901363082812992e-15	-6.9069000733004215e-15	-1.81299833757634e-13	-7.677740762494612e-13	2391.4612053297546	1551.8043706053131	840.8771052838712	1572.0464463117805	-2.7335072223453665e-13	-7.835697243865496e-14	2.531865605488305e-13	-4.666521382394627e-14	-1.8003308070271177e-14	-5.932169922379775e-14	-1.6443379077666236e-13	-8.648917771629891e-14	-3.023779455901449e-14	-1.7580909593035802e-17	-7.164106497411524e-14	-2.1593923450272249e-13	7.726238957386257e-15	-1.9295700803292841	-6.327613097871161e-13	-8.056897051836056e-14	-1.2666839870631278e-12	1485.610431642871	164.82262948970572	-3.5365027102147146e-15	1223.880899841354	353.7242720666569	4.464181095623869e-14	1.3851245200798998e-14	-22.039669873759685	5.1077108837793444e-15	2.1751002883994118e-14	225.5853339974623	14421.72630971528	13799.464442768247	-1.5309570235366263e-13	-1.4929982414607534e-13	801.7706139108626	-2.2675646707370025e-13	-14.321142956832094
144	-1.2249898325074876e-13	5.550658476123366e-14	-1.579610478409094e-14	4.181302547845662e-14	-3.5946464314149034e-13	-1.7140073993078054e-14	1.3362975393465136e-14	6.341228599056961e-15	-2.0549899970778662e-13	-7.44773680031746e-13	2812.1911795283536	1569.8530864227414	869.4316011827015	1728.4224285339162	-3.9729567821843734e-13	-2.2622109840913279e-13	8.386002546477641e-14	-1.3813617487799875e-13	-7.125531241882389e-14	3.2147948970122765e-16	-3.351654286871521e-13	-1.960795065303305e-13	1.2546833038396217e-14	-5.781864561534379e-16	-4.9146176988075204e-14	-2.779697066639797e-13	9.351902285989056e-15	-15.837927527512319	-6.017636546160804e-13	-1.819117264706533e-13	-8.952578181785886e-13	1581.7189518791513	190.97186703076244	8.196813693376484e-17	1267.9632382375491	363.57383888941	1.4170213131986935e-14	1.1315712719881287e-14	-2.4347956682320406	-1.3509787404742046e-14	-4.124202050992712e-15	281.12238629079417	11030.87122082639	10324.23686779241	-1.8167027436812557e-13	-1.250847469019323e-13	860.0276521033754	-2.4133331009112024e-13	-1.7855168233706744
145	-8.692275690998399e-15	-2.9710938079976443e-14	-1.0077674199279748e-13	-1.0551080146684951e-13	-2.1570451794348039e-13	-4.780374896272125e-14	9.775442380730377e-15	1.0896396609912321e-14	-1.654703081210537e-13	-3.8075615211441227e-13	3289.4301425249805	1247.8048983948534	792.8683608777562	1898.6597602765146	-5.55739401940901e-13	-1.2597064208662033e-13	-1.0969848280251018e-13	-2.1045581729770496e-13	-7.42859644121117e-14	-5.708315853707669e-15	-2.359670870582073e-13	-8.859503390838033e-14	2.4270559854936662e-14	-3.164991833311227e-16	-4.7096288594227465e-15	-1.8967563880573894e-13	-5.508532790150443e-15	30.1814648411913	-3.8747925176924e-13	-2.2494248680236653e-13	-6.40667981391332e-13	1644.1692634531064	267.1700804843397	7.95661737010539e-15	1287.13761361564	352.6392441999954	4.855527576694823e-15	1.0253095145258053e-14	-3.1590280234596676e-13	7.364232046220561e-15	5.602778666606211e-15	175.10864013266357	7772.894425405715	7211.087405320971	-1.7051404561383826e-13	-3.2983202002242837e-13	867.0880883132256	-5.689571921280353e-14	-1.2165210855241722e-12
146	-5.134995542173732e-16	-5.123693528863923e-14	-1.2371252265967066e-14	-1.285923381488065e-13	-4.2210165668370716e-15	-2.1760485444403672e-14	4.476282241187907e-15	7.108738048368523e-15	-8.578470695864907e-14	-1.4033378857712823e-13	3245.723524037368	683.1230345844339	411.13194050640016	1503.1134161755044	-1.976788341700908e-13	-6.036051407342003e-14	-2.064126647383091e-13	-8.519069482981814e-14	-4.185443765348826e-14	-3.0584789199975744e-14	-8.258027224050412e-14	-3.566696352716683e-14	4.459409134448616e-14	-7.243391833206092e-15	4.029224825822137e-15	-1.0692161238081533e-13	-4.637067650738762e-14	171.86818641703405	-2.594816678006434e-13	-2.71652908679552e-13	-3.6965437851516313e-13	1625.6395353238397	328.09255172037257	8.531307622646575e-15	1279.023792160741	256.762775981837	-5.820902172153461e-14	-5.44779873882905e-16	-2.334893204230953e-13	6.221324512397444e-14	1.3834691746961398e-15	21.500536666276787	5080.827899945098	4978.634137903725	-7.566971899118436e-14	-1.6436232552078416e-13	801.9483253302249	-2.403819788180078e-14	-7.399345917471381e-13
147	-1.4024999385218483e-14	-4.856589280975442e-14	-1.72105688740761e-14	-1.7740678963006377e-14	4.851417753673075e-14	-9.551285783419169e-15	1.7341969049021458e-14	-4.962268813509684e-15	-4.613050872455418e-14	-1.6920072883488837e-13	2474.1161752438124	148.14031214868143	51.294311725680906	708.356038882299	-1.891742403970856e-13	-1.2453037744099864e-13	-6.749151366315636e-14	-1.6680858351272943e-13	-2.975283544244815e-14	-5.53472720382656e-14	-8.476646976457318e-14	-4.429879057122034e-14	2.5352128280160182e-14	-2.681716602566297e-15	-1.3077000208201793e-14	-4.530394910974264e-14	-4.150236281462513e-14	345.46918330406646	-2.4552174061326927e-13	-1.390718445859502e-13	-2.79155162282253e-13	1556.511288134719	244.53633469685448	1.2538613392352719e-14	1285.1623388571206	101.47418863744804	-1.7990065307201096e-14	1.8028423655404083e-15	-1.5156622029994383e-13	6.747005125404277e-14	2.9096976185227426e-16	-13.831446667929928	3441.16774277327	3923.383181274119	-6.480323275993032e-14	-1.1159676439155564e-13	741.742378727901	-4.5708945055120194e-14	-5.143628453754417e-13
148	-1.2808948417783277e-16	9.982063733148789e-14	-2.298761010164745e-15	6.753740668689923e-14	1.374259746274905e-13	-2.630829002234506e-15	-2.2125003914082656e-14	3.144699582141343e-15	-1.5789065285144315e-13	9.590466096226506e-14	1693.4868203155722	-66.72215977565968	-35.11676536814264	72.93204128166403	-4.56071627193472e-14	-4.3044277082984747e-13	3.7046401365044773e-14	-1.0744903966860648e-14	-1.1439806542787975e-14	-5.826530346458243e-15	-8.223299219516633e-15	-2.2597769128662593e-14	-2.7752036601360184e-13	4.2722181119830253e-16	-6.292367369798394e-15	4.425640088619915e-14	-4.629053495846352e-14	430.9577877163279	-2.045871612652738e-13	1.3954219099843928e-14	-4.607435826751954e-13	1506.8758824186204	186.32601626908183	1.1854327859231569e-14	1291.5243424504022	68.4069167582609	-9.154402457443914e-15	1.4557906437038554e-14	-6.117585729623472e-14	6.433733865571487e-14	-2.1056421387990354e-15	-1.477956042566375	2249.850259497118	3336.105833409083	2.878520044432755e-14	-1.1951365347245081e-14	757.0946312833952	1.3149414433631874e-14	-1.245153080899189e-13
149	-2.8499567744316026e-14	7.036759064612618e-15	-1.1427819558974542e-14	-9.127771375071735e-14	-1.4406527955737482e-13	-4.416652704803605e-14	1.2234714812244546e-15	-1.6058676810480438e-14	-1.4107053143465194e-14	-2.714640851440528e-13	1171.4152238473064	-7.823935346087711	-3.79690980030485	-60.58736057148407	-2.7854827841604143e-13	-5.928063524210545e-13	-1.9047751094198233e-13	-1.0440731398551e-13	-6.9599396226311e-14	-4.006432432314022e-14	-1.7120038605847028e-13	-9.06967231965647e-14	1.1652033237161053e-14	2.7326898242110408e-15	-3.266327511234982e-14	-7.676647092923824e-14	-5.3039321007177223e-14	394.3657935486666	-4.0934356732581823e-13	-1.7768591511029087e-13	-7.315553475762963e-13	1473.133017502936	144.09339988655708	3.121045267416167e-14	1100.938769704485	108.64505195001891	-4.96628730713095e-14	2.8492489715778564e-15	-1.854641547450773e-13	-6.263370285144945e-14	-6.107625116883262e-15	-1.222228973271315e-13	1688.8399464136585	2900.195330984206	-8.534663978114336e-14	-1.0009656628269807e-13	787.72448878405	-9.260159049159813e-14	-3.0414220128398117e-13
150	-1.3634977180454534e-13	-2.924420488689405e-13	-8.541353856699739e-14	-5.606861732967662e-13	-8.45036922470326e-13	-1.0501947783268698e-13	7.381504719086968e-14	-4.859511821790907e-14	2.9137362331525526e-13	-1.3738970543932355e-12	872.6947417832328	-1.112897996408795e-11	-2.3541695299822106e-12	-6.461688461264225	-8.845389430908657e-13	-7.782470469263827e-13	-8.948783445195805e-13	-4.075624727737679e-13	-1.890582520584718e-13	-1.944658087802129e-13	-5.911658480648732e-13	-2.718952169952093e-13	6.99452834982914e-13	2.2545376020244713e-15	-1.0505849261095595e-13	-4.598293753763576e-13	-1.0178227869211864e-13	319.1816196662995	-1.1631855147741772e-12	-8.296275976972819e-13	-2.295980029920029e-13	1471.526566117995	129.0275523087009	1.4222499213763625e-14	901.8135374483744	118.33289332187702	-3.8863856434662496e-14	-1.8029336949408917e-14	-4.47177228123029e-13	-4.743202688657914e-13	-5.776548905021874e-15	-3.373113128430391e-13	1447.5900291554626	2069.161447206978	-3.8682464829127595e-13	-4.668571727435477e-13	803.6410055871104	-4.04176877627633e-13	-1.2221871615301562e-12
151	-1.4044132894619733e-13	-4.3209257936870306e-13	-9.006494493361202e-14	-6.760224485315484e-13	-1.046454325649201e-12	-1.181668302196986e-13	7.599622159791217e-14	-3.678394350040587e-14	3.7099666383832883e-13	-1.5776473529457058e-12	721.9969835211397	-1.0393301461537968e-11	-3.505577547755313e-12	-9.000352419936075e-12	-1.0061139011322245e-12	-4.633624532340541e-13	-1.1073004838096908e-12	-4.961241357754247e-13	-2.1314101583366466e-13	-2.1489254249230852e-13	-6.478715878544526e-13	-2.850271432756705e-13	8.846713707215665e-13	1.5257432563865357e-15	-1.0288987599647991e-13	-5.299899907686385e-13	-1.1236141979710208e-13	302.57509532635714	-9.713525042863967e-13	-1.0004491950672477e-12	1.8218891120112013e-13	1473.1792161098554	190.63037718343472	-2.4229689948220387e-15	915.0404079908592	50.901345375984754	-3.838597534663361e-14	-2.96076216956797e-14	-5.34705441877342e-13	-4.1831091575489723e-13	-9.833896764594397e-15	-3.771526079161553e-13	1187.1115461965637	938.5430654147551	-4.5366441252023334e-13	-5.387822721531661e-13	827.6012843468857	-4.4351776250474956e-13	-1.5742761564503658e-12
152	-9.189358785478897e-14	-3.2221520510299617e-13	-7.193971211369564e-14	-4.717580510756701e-13	-7.33888699596894e-13	-7.779178615185157e-14	5.285163908918404e-14	-2.6611789036326145e-14	2.1136948232822744e-13	-1.0640586384011107e-12	520.6759899082085	-6.635515762247158e-12	-2.5885457730457493e-12	-5.547938287010847e-12	-6.874190448517326e-13	-2.080995187652357e-13	-7.758889218059038e-13	-3.28152015700538e-13	-1.3885151240728423e-13	-1.3644686637343417e-13	-4.4096848423554814e-13	-1.7721343530008744e-13	5.321024398018173e-13	-3.9645950047613734e-15	-6.96852458627653e-14	-3.389745496578095e-13	-7.604565363592376e-14	348.3171428567889	-7.022990015872255e-13	-6.345384086778952e-13	-3.4050797029192415e-14	1424.942592458647	195.3690190511469	-1.6114616068276463e-14	1161.626821380308	-13.208003219769157	-3.2659165289328074e-14	-3.1378727094552164e-14	-2.9963754984776814e-13	-2.8578955825686137e-13	-3.5537536209974104e-15	-2.74652794081052e-13	1049.7986542835426	152.78332686901862	-2.9055786625609464e-13	-3.8033169872566614e-13	875.5402973901195	-2.8888981681002533e-13	-1.1616711591524135e-12
153	5.429989505734802e-15	-5.4513092126601224e-14	-1.2509844631200479e-14	-1.1869111805934821e-15	-6.783902203199532e-14	-2.3285229785472424e-14	-6.98236099044975e-15	7.235914238541522e-15	-2.9271629393432924e-14	7.424406704963999e-14	709.4501056183916	9.130105661791666e-13	-2.0135518502479562e-13	7.0277037545547e-13	5.4984865560972796e-14	4.2285512423769464e-16	-3.978674002654628e-14	4.181379607027319e-14	-3.545909638464495e-14	1.9701578272258202e-14	-2.4368967283957426e-14	-5.2440485544383255e-15	-9.048848502835335e-14	-9.236085190001167e-15	-3.051543593648372e-15	5.0575938752641325e-14	7.604085884239839e-15	372.4604170674968	-6.715034127147591e-14	6.377303712247866e-14	-1.0073724202708845e-13	1354.5670101409228	151.66767769196326	-3.822843213079991e-14	1337.6068040293542	-1.8682717033005327	-9.099148170151514e-15	-1.561047777760863e-14	8.144202250610565e-14	-2.830229623927209e-14	1.9825686365383715e-15	1.377850989544534e-14	867.0462053212802	-89.46758573383674	5.905507445526181e-14	2.1614472565380998e-14	860.0756320162433	1.6963084036539884e-14	1.6197497499215092e-14
154	2.960899163668695e-15	-9.484546824015993e-14	-1.0645811567336257e-14	-1.0545334956585797e-13	-1.643415480821742e-13	-2.911692595114551e-14	6.3878065933034455e-15	7.111249606881813e-15	7.188841067701792e-14	-8.314377464148609e-14	1041.0970305445462	-1.1876690005642096e-13	-4.1634082642472176e-13	-3.015192209021007e-13	-1.2361251696614144e-13	-6.776276198259176e-14	-1.804490861219132e-13	-3.8221810749264874e-14	-6.199902059896579e-14	-1.0936924031376787e-14	-1.2140417206245516e-13	-4.257865125888321e-14	1.2232431577232445e-13	-5.991950723083628e-15	-1.2837717178935539e-14	-3.7262395397187775e-14	-1.4015866445170151e-14	447.33091790781987	-1.0180408358648404e-13	-5.038871348165055e-14	7.772360304630325e-14	1353.1330104227932	36.475085102035074	-6.8104333940399325e-15	1254.9188752058765	-1.0233249551937407e-13	-1.2557335919451796e-14	-2.301226903977795e-14	4.2073628214648195e-14	1.0390888378237236e-14	-5.3169051566520024e-17	-6.794179614797669e-15	677.7226735524072	-10.544575303325745	-3.751172466050719e-14	-6.901488806321785e-14	722.6603212070276	-3.612137724033715e-14	-1.474460656397655e-13
155	-1.783206544436498e-15	-6.999399631727418e-14	-2.5484099263858555e-14	-1.042861312872437e-13	-1.1755703522884662e-13	-7.0531412758243106e-15	1.8211082456370694e-14	2.0137333674314162e-14	9.940867038421406e-14	-1.063176967201195e-14	1277.6356149167475	-3.8759353124914953e-13	-1.5058574210488027e-13	-2.4660159661223373e-13	-1.8604986160655179e-13	-4.463176472218552e-14	-8.426781123793435e-14	-6.444019839300919e-14	-3.220936799194781e-14	-8.445857552319384e-15	-8.398857159595665e-14	-1.1747872026793219e-14	1.5367336081171954e-13	-5.021162006602589e-15	1.2580624916575055e-16	-5.4060612028081765e-14	-1.913002746785863e-14	468.9487819583927	-2.4674806613825882e-14	3.3709681718387274e-15	-3.6328552277245995e-14	1411.0080286445836	-22.917360656265963	-6.734401668137582e-15	1215.026396114834	-6.77231264498039e-14	4.982932090369031e-15	-8.413949343025532e-15	6.238968210953313e-14	1.453781396893223e-14	-2.0804890943417103e-15	3.257990849397116e-15	504.06705061869934	-1.882729105437159e-12	-7.04149677726269e-14	-1.2810911999893687e-13	577.8590658840172	-3.104209263245824e-14	-8.914662781175241e-14
156	-1.591711623973132e-14	-5.185883142505522e-14	-2.29556448114783e-14	-1.0339966529380265e-13	4.919914804035553e-14	-2.5529078993596584e-14	1.2840571222700642e-14	1.2233002385985466e-14	1.0039425731761717e-13	1.0334184236712165e-13	1092.961327394421	-1.0835431737801422e-13	-1.4172370789073352e-13	-2.1441683047754111e-13	-1.1923327221296705e-13	4.660539306662971e-14	-1.6788627043843243e-14	-4.1433865764262655e-14	-6.269426566014494e-14	-5.973970247363478e-15	-1.1606208710468555e-13	-7.593550895191901e-14	1.0231541406743993e-13	-3.845838243695428e-15	1.481682528740872e-14	-3.928191676537482e-14	-1.3324502883511545e-14	443.0019492942229	8.272177573037793e-14	3.853004747589602e-14	1.487847263273495e-14	1392.7516007017234	31.471389737414004	-1.0461554501861192e-14	1217.0977725085315	-6.946048278115401e-14	6.595580979402961e-15	-1.0113589486019807e-14	8.541690633864021e-14	7.336376579073156e-15	1.0254115465904076e-15	-8.450338401030598e-15	428.1251950322311	-1.6090324730982917e-12	-4.851977146251035e-14	-5.529766875762811e-14	557.9251053043527	-1.2218382546798723e-14	-1.6567838218174857e-14
157	-2.4485183946072425e-14	-8.024343828651289e-14	-6.453586594001545e-14	-2.3503929451104754e-13	-5.936844846067015e-14	-3.38486736497478e-15	2.4161192897857906e-14	4.491351592267651e-15	1.0310387219798735e-13	-1.3001870360129215e-13	675.2833264708012	-7.280611453622351e-13	3.9514007604353e-14	-2.587770043950394e-13	-3.454849659712617e-13	3.3233855541869264e-14	-2.215929810396414e-13	-1.4157837998221446e-13	-2.0231688361188477e-14	-5.266852364121501e-15	-1.1420353380485032e-13	-4.537261740273102e-14	1.1767199611170496e-13	1.5236169937815338e-15	3.765511181926598e-15	-1.0597475482130469e-13	-1.744939525633994e-14	400.8894111985328	8.37242871433081e-14	-7.13081693093536e-14	-1.047255969461943e-13	1277.1097105210645	80.53688057027286	-5.459899884393084e-15	1282.9613845076135	-7.687235595292357e-14	-6.1364224184731534e-15	-6.793994101952938e-15	4.5656480595608185e-14	1.1077913793372887e-14	4.527592596752403e-15	2.989867707884493e-15	403.18948394526893	-1.129280616462257e-12	-9.773387469219501e-14	-1.5396903974578423e-13	585.7838690726057	-4.679066688519609e-14	-4.182466426893071e-13
158	-3.756697894779959e-14	-1.0141502034042516e-13	-3.304663027087849e-14	-1.8381314750784037e-13	1.0969574292049567e-14	2.6429301477985445e-15	7.899536494803325e-15	-1.022889285412998e-15	9.302179135513428e-14	-1.8152517478310773e-13	487.31974797320237	-3.198872757655521e-13	-4.708409611926294e-13	-2.2546591842888647e-13	-1.8959526893331362e-13	-1.6569893129685728e-14	-1.8291041346493823e-13	-8.623367658333746e-14	-1.8509044625447463e-15	1.025629167427497e-15	-5.839601866902417e-14	-3.580113212456433e-14	9.141810416352277e-14	-8.166988936031148e-16	-4.204463112999475e-15	-6.709400244755278e-14	-6.0881319979676066e-15	298.4757236309771	1.8312052816692513e-13	-9.535657039761463e-14	2.817740328411117e-14	1154.496517426244	81.4351741964806	-2.0750953083811358e-14	1075.5759855781218	-6.447169990106652e-14	-5.048460935215802e-15	-1.6575144570213518e-14	2.4932640927565307e-14	3.185763563833649e-14	4.102596939690881e-15	4.807750884066995e-15	492.12831443281647	-5.228852483815412e-13	-6.255607286103864e-14	-9.612328071467196e-14	685.8667053447278	-5.4042745714112214e-14	-3.3479120646867176e-13
159	-3.9981043326074505e-14	-5.747222178313556e-14	-3.210662241640409e-14	-1.7605665568654404e-13	-1.5833778161790306e-14	2.5453760778635507e-14	-1.79680320893345e-14	-3.7875443997931946e-15	7.618827020286596e-15	-2.3345004878088745e-13	384.23373674495116	-2.453373444131607e-13	-5.605079382636355e-14	-1.16387391013032e-13	-1.6172929890485052e-13	-2.7608877766102608e-14	-1.8982633231653637e-13	-6.76944932557305e-14	3.7095091351677424e-14	-1.3153317338480653e-14	-1.7664590156228725e-14	-4.8615139334921276e-15	-5.765978953937814e-14	-1.2109707695333005e-15	-2.257103387369299e-14	-6.285403503011542e-14	-7.417888069004503e-15	229.59713374652793	1.1050041201962889e-13	-8.131102189728741e-14	5.044214118093328e-14	1132.972918243764	35.667958337182284	-1.4450594391470676e-15	805.3915757793668	-4.4367537350412266e-14	-1.0415204831115916e-14	-7.482617781597045e-15	-4.9799410525032035e-14	-2.7579195710945534e-14	3.975880964075004e-15	1.2890488448152296e-14	587.2751816351218	2.857124990752036e-13	-2.868633636830438e-14	-5.860607629013577e-14	857.1928827461512	-6.26918932362652e-14	-4.817509430508636e-13
160	-1.5450651326762847e-14	-2.0627601312283595e-14	-2.0041095318554883e-14	-1.7632122554356911e-13	-1.7799255357241355e-13	3.66161257270178e-14	-3.151286715151201e-14	-3.7096860858811786e-15	6.826772794595148e-15	-3.5216799485162747e-13	382.56788935944087	-2.442244546413925e-13	1.2753191818788242e-13	-1.24520616611322e-13	-2.1333086682491934e-13	5.818961422393191e-14	-2.112316605548106e-13	-7.061269592467325e-14	6.283325759150546e-14	-3.8017232892182276e-14	3.022466595769502e-14	5.860578375064984e-14	-9.261372017759982e-14	-3.2657253080005456e-15	-4.869409645568286e-14	-8.846279892563368e-14	-1.998270158312087e-14	190.15707001836472	2.0324764436456023e-13	-1.1883279279184776e-13	-1.802938261410916e-13	1128.8251691737705	-8.799714718465035	-3.1650203737488783e-15	516.0076183205616	-1.9600630744286503e-14	-1.0832123544322196e-14	-5.081339519389791e-15	-9.941684721960109e-14	2.8611560421658675e-14	5.599937109282579e-16	1.0249969967335265e-14	579.0459833468715	9.73119214457871e-13	-3.9623602884932975e-14	-7.063233174577716e-14	975.1473373535615	-8.927666161324522e-14	-6.005424092889928e-13
161	1.7148693205248664e-14	6.4576735846731694e-15	-8.856668611868344e-15	-1.3146947112796941e-13	3.916273189774411e-14	3.6011468014943025e-15	-2.614412542497633e-14	6.517836827241549e-15	-3.415240098723009e-14	2.19613644607667e-13	398.5120608029313	1.3981615779456088e-13	5.197411196081527e-13	-2.2892890097171213e-13	-1.630809740320034e-13	-2.8946853483183e-14	-1.5517276124415415e-13	-4.900370312332125e-14	2.382761226259264e-14	-3.8437747700532585e-14	6.517300267013709e-14	4.648020043687345e-14	-1.4697503425677286e-13	5.024258644087727e-15	1.6505962549347416e-14	9.838231343562646e-15	-8.303155364064224e-15	267.0357540805691	4.274278731581429e-14	-1.9702491566263035e-14	1.5129537154663553e-13	1072.45720813846	-1.380594908273542	-2.680746227686162e-15	294.1213733695814	-4.216924581588856e-14	-8.350018762687219e-15	1.1927619703119418e-15	-1.0179860382245503e-13	2.3006275547871232e-14	-6.770840671908538e-15	6.721059013535725e-15	465.60812543254093	9.035609164617776e-13	3.856109947206035e-14	-3.965522568985032e-14	961.3353495546098	6.522990160014913e-14	-4.335121236565901e-13
162	2.4612930944998445e-14	4.661509681543106e-14	-1.2907127523302848e-15	-7.127848725419653e-14	-9.390363379767588e-14	-8.636621837578884e-16	-4.349048970139604e-14	6.859294623298499e-15	-7.20815723590401e-14	2.169905500640359e-13	386.3134672398735	1.0807568136629284e-12	4.058445667506769e-13	-2.955157969230813e-13	6.968524586276529e-14	-8.603320854927661e-14	-1.5686966150513394e-13	3.58004400189513e-14	1.1521318032719324e-14	-2.4701320680403692e-14	9.595523461778269e-14	3.505187428513061e-14	-2.8164697081268935e-13	-2.0557677240038565e-16	1.7623035279008822e-14	4.352462406482668e-14	-2.335258521832886e-14	376.56288396705986	1.085495589444302e-14	2.5481359381844058e-14	1.7203993157241306e-13	988.2564292113882	-1.0885391417154082e-13	-7.283519688543438e-17	184.4509814030358	-6.155847753849387e-14	-1.0647638155345923e-14	-2.1256917962488856e-15	-1.0201573947210409e-13	-1.5169185530648368e-14	-9.628537613031099e-15	-2.3867754388148817e-14	354.18274850720877	5.902490150457715e-13	9.052787083231177e-14	5.0088696401062904e-14	815.0140267443476	3.5523130424069744e-14	-1.177909526558345e-13
163	3.710599379886012e-15	5.481670530233291e-14	3.5351556015575856e-14	9.217990552530436e-16	-7.142741125785962e-14	-1.4100574464118414e-14	-6.855886895042967e-14	2.1480446670171742e-14	-8.712415250826848e-14	1.9901566826966516e-13	398.54915422306726	1.2322509426011431e-12	2.8677500248807624e-13	6.136582244923999e-14	-1.0968934986246185e-13	1.6262113050056998e-14	-5.101705975697568e-14	3.5093322135709313e-15	-3.605171003203098e-15	-2.4512040497902046e-14	4.889102547547498e-14	8.917117258813231e-15	-3.062240549679981e-13	4.497116760673159e-16	1.321296685317131e-14	3.346948539511618e-14	-2.132963899762369e-14	395.2116107787731	-1.104597704364138e-13	1.6914204969507786e-15	-1.0024634649949069e-13	936.0778924357119	-1.854059893331445e-13	-4.0142696364929955e-15	31.37605691767553	-6.884398792256347e-14	-1.3828184527176962e-14	-3.214338250009862e-15	-4.491094728328792e-14	-4.41141553449464e-14	1.917527119664493e-14	-1.452692579196836e-14	364.99866515632476	2.3653814696707926e-12	7.437980537110832e-15	3.9084873583832096e-14	764.5613851707817	7.914002929137693e-15	2.01244333964959e-14
164	2.080278251858563e-14	6.828470950635385e-15	-1.627078934310291e-14	-6.812716629052015e-15	-7.667896594740016e-14	-7.429760891067334e-15	-5.534470339887701e-14	-1.095473326447103e-14	-1.0364217339252347e-13	2.0340039278686856e-13	413.4569386739677	1.6041310096871975e-12	-1.1065801231633788e-13	1.5258465727708327e-13	-2.5771923869481686e-13	3.8159250109933814e-14	-2.8460067778606995e-14	-7.71831613189433e-14	8.885323211269981e-15	1.3601544911790116e-14	3.7427701612062556e-14	1.9335932455292002e-14	-2.1204631880712167e-13	7.118984065485243e-16	1.4024542738216066e-14	2.3446540339076055e-15	2.305428056400027e-14	378.0933608631487	-4.8626284375824004e-14	-6.129755372237872e-14	9.328384965364606e-14	926.5306751992081	-2.1065788359627425e-13	-1.5680687254230166e-14	109.01736264991862	-5.954821754232459e-14	1.1880128414868101e-14	-6.095095864754458e-15	-3.674695509321012e-15	-8.249385179529678e-15	-8.307281241082152e-15	-1.721847457530544e-14	367.5138947733643	2.6222790862465115e-12	-1.7145724999732956e-14	-4.305678921085096e-14	741.4582990474789	4.4054637829779875e-14	-1.5058003401735005e-13
165	1.3218560778950913e-14	2.898190114061847e-14	-8.03127915500049e-15	-2.8318878233547338e-14	-4.694502427467699e-14	-6.243506140539826e-16	-4.497995806152812e-14	-3.075357734824395e-14	-1.2464276968446842e-13	1.6354458490120678e-13	409.7554604614469	1.8324725555871608e-12	-1.2669008943892758e-13	2.450247945128895e-13	-4.8242472570292926e-14	8.987452313360435e-14	-2.2198706740272682e-13	-2.913339378367015e-14	4.240309902689171e-15	-4.640760783370806e-15	6.068484760688636e-14	-1.0760101749909816e-15	-2.1448960859355126e-13	1.017181197882791e-15	6.768650193318821e-16	1.936594272548206e-14	-9.730006003989933e-15	373.6166940740153	7.231421973655249e-14	-1.0391322192889532e-13	2.0327230330269072e-13	918.9314533875845	-1.6257934729984885e-13	-6.082994719190421e-15	120.46244011324117	-7.808152153977543e-14	-1.939653807464397e-14	-5.492093498063448e-15	5.713807033911727e-14	2.7273641785453582e-14	3.845171110965335e-15	-1.2339786433456803e-14	387.6600196812794	2.9886290528904383e-12	3.287173446895296e-14	-7.168444643934482e-15	674.7838258306089	3.179805390718525e-14	1.4969573709717043e-14
166	1.196106909604643e-14	1.0494775571286993e-14	-2.4685880303634484e-14	-5.588280481034957e-14	-2.244077531625368e-15	6.2906549435393314e-15	-3.158090755487207e-14	-2.8641984528194675e-14	-1.6328109958081246e-13	1.6203879141073832e-13	406.6182927534632	1.4038763938839916e-12	-2.634703652050011e-13	2.650503638333622e-13	3.67075692892517e-14	8.000364152936892e-14	-1.9933098302483377e-13	-8.339744205132847e-15	2.4053880852290025e-15	1.2572918998409266e-15	4.701272219278524e-14	5.624974208211948e-15	-3.0343474091548737e-13	-6.30857833838418e-16	9.287515058648328e-15	1.947234147704511e-14	1.4291909558130934e-15	353.1211994103833	5.454905307804153e-14	-1.1456405661325817e-13	1.6870001539673865e-13	931.5831852260109	-6.711546485666636e-14	1.676008660619221e-15	77.09134633127378	-6.234077806961807e-14	-4.063701674504583e-15	-1.2466463165970912e-15	8.322928179268858e-14	6.650367203517882e-14	2.6901235452318795e-15	-5.6507640611843614e-15	367.0375417586359	2.6051689797129675e-12	6.700090353993511e-14	3.87008334547998e-15	608.4845238994534	5.0351760750001876e-14	2.4574001788042432e-14
167	-2.4666929453034193e-15	1.3382725376319652e-14	-4.889890263626667e-15	-3.595461546314217e-14	-9.55963100738833e-14	8.667274267616093e-15	-1.770643043782514e-14	-3.8026023346978796e-14	-1.4946809856646584e-13	7.35501919294681e-14	417.3626460517036	7.644665427678565e-13	-4.386599053148315e-13	4.426532262700886e-13	2.9339569905261243e-15	2.888840266687369e-14	-1.0062627680550122e-13	-2.4574458435044855e-15	6.250926654329095e-15	-5.245464160145817e-14	1.1806037438726022e-14	1.1643210674372177e-14	-2.8158269774709923e-13	3.7407951629208035e-16	1.058587664826909e-14	1.741012361413212e-14	-2.4097833126272615e-15	355.185907751319	3.754808517807461e-14	-1.1147392634790559e-13	1.9977667049919228e-13	938.9399145760297	-1.2254236471597832e-14	-2.384496484868447e-15	37.142491128765386	7.57058654554694e-15	6.161309680104854e-16	-5.1607960978102646e-15	5.4355149344640415e-14	-9.171412558283928e-15	-2.1488452262932857e-15	8.518464425703611e-16	331.95229260198585	2.8697904378493096e-12	3.469512594960212e-14	-5.137735424188231e-14	580.3483510700979	3.419949270935429e-14	1.4801755936328976e-14
168	-1.1955132685015015e-14	2.058256450167027e-14	1.1538670618811152e-14	-2.0039953701048842e-14	-7.455064843088738e-14	-5.062616992290714e-15	-1.2659681928868398e-14	-4.716341570358269e-14	-1.1429178083806732e-13	-6.574580925379332e-14	351.2027252771275	9.38489023355257e-13	-4.5047929967837817e-13	4.4454694138910987e-13	1.359392461493729e-13	2.334215083432364e-13	-5.526661676146378e-14	1.2264625190902809e-14	-8.216449514480387e-15	-4.036710982618002e-14	3.686054603506124e-15	-1.3003547824352155e-14	-3.395199003404454e-13	1.3953419967589692e-16	-1.319915328134821e-14	3.2770815481418915e-14	-1.8807577603277266e-15	391.0861630207015	1.1133322199028601e-13	-5.645207237973706e-14	-1.4613206389031197e-13	932.8406610718994	-2.142564902988176e-14	-3.789941796555881e-15	-9.064075865520605	3.48692725650393e-14	1.1884238237889865e-16	-4.5201203534198916e-15	1.8789540046681815e-14	1.3599689783342799e-14	-1.867606861791337e-15	1.1226381150033552e-16	300.83161489812073	2.38039271241948e-12	5.935223749208435e-14	1.6184711383147398e-14	480.962675879181	6.305763537720847e-15	7.35448263271897e-14
169	7.726124795635653e-15	2.489336928535749e-14	4.728579710023032e-15	-7.261332352313531e-14	-8.888217211647795e-14	-5.109594552664314e-16	-1.880483772126277e-14	-2.9161249250817556e-14	-9.380701014600831e-14	-8.152787214255995e-14	241.3962266038963	1.1685794826800418e-12	-4.559915427254233e-13	4.557207225125526e-13	2.204627797086605e-13	1.0417396736727514e-13	-1.266060663904829e-13	3.203675542503436e-14	1.807066350312761e-15	-1.6591412619674607e-14	3.6085159424957995e-14	1.8853228033300093e-14	-2.7472066324178617e-13	-1.312531916914499e-15	-2.736457161980977e-15	2.6944228054085366e-14	-1.1920827078958474e-14	334.4975687395365	1.222953757685463e-13	-8.341799116643721e-14	-1.2236541400254194e-13	990.0698783054441	-2.169187423229059e-14	-2.153090616393877e-15	-1.5668048048546692	1.0428254946231851e-14	-1.2797532242722886e-15	-6.560761645468701e-15	-5.596996730693582e-14	4.8173461792052725e-14	-3.288781522179197e-14	-3.967042347289949e-15	290.5391644486327	2.9546162717241972e-12	4.9495112378796725e-14	2.6724124198920606e-14	380.8581214042359	2.3521498231011787e-14	-5.254614224456738e-14
170	-7.067868141652243e-15	6.926119204014627e-14	3.459671852058136e-15	-1.1597521001247581e-14	-8.69620856330671e-14	-1.836919648095741e-15	-2.882099015314195e-14	8.671155767136635e-15	-1.3546075144193453e-13	-1.0757718623365955e-13	146.914153237654	6.373224819925422e-13	-4.695274731710537e-13	2.983813710249956e-13	1.6894477819003389e-13	6.971721115293447e-14	3.066247627126186e-14	9.004713570051778e-14	3.8316108355263885e-15	-1.8058876302377735e-14	1.7146524131987186e-14	2.5649830017743396e-14	-3.0246893250537644e-13	9.501254396216909e-16	-2.271476351770359e-15	1.0530736522727294e-14	-5.3605220804921895e-15	240.3510717640069	-8.849105395890821e-14	-9.554425231560781e-15	4.0410063184844824e-14	882.378319697194	-6.7763561114846e-14	-5.6115066891953675e-15	-6.854707604159226e-13	5.78983447874843e-15	3.958672863948784e-15	-2.0227178972039613e-15	-7.590175274928725e-14	-2.7653457929713522e-14	-4.097978383368002e-14	4.317932757990566e-15	292.58008016272476	2.6998926373652326e-12	-7.001368921925339e-15	1.6002509229183206e-14	294.6188283488661	-3.6551381744206507e-16	-1.3852774968257093e-13
171	5.320508386905442e-15	8.512944705061901e-14	1.2963980075103705e-14	2.7740948641332758e-14	-7.420302590029781e-14	-1.1319151842618236e-14	-2.192881694566946e-14	-2.682795431109506e-14	-1.7532048363777332e-13	-3.606358285409381e-14	99.57030511732688	-1.3819833630795818e-12	-3.8058907639240313e-13	3.181425702715068e-13	2.0366501972476892e-13	-2.2063356568756427e-13	1.266362050926424e-13	1.511640855334408e-13	-4.620297289575015e-15	-1.926142764280398e-14	-1.8654030048714706e-16	5.809741434010025e-15	-4.1366304840255134e-13	1.838689155230105e-15	6.990123989490833e-16	3.830629044471193e-14	5.394713524798124e-16	188.93695143428172	-4.01887948798239e-13	5.566526959457334e-16	2.1395510327722274e-13	567.602170338747	-9.365419037260585e-14	-4.7199034169771176e-15	-7.198699791079588e-13	1.4521025056484008e-14	1.446315218403713e-15	-1.4895825218826779e-15	-8.772959508237867e-15	-5.74818684510616e-14	-3.7732603566931915e-14	5.3286424116359856e-15	353.7561525576056	3.0838264818077108e-12	-1.5017692887596687e-14	4.901922912140342e-14	215.8975438622575	2.152062803882969e-14	-1.0678553157409521e-13
172	1.439511178067707e-14	7.676629968661233e-14	2.8607564760387527e-14	7.916757794881957e-14	-9.506363134556444e-15	-3.2840996417602806e-14	-7.323818786506701e-15	-1.7257146868322586e-14	-1.8635457358913302e-13	1.9787313746961904e-14	40.14901947842483	-9.742759084501013e-13	-2.646623280430588e-13	3.778792759991882e-13	1.0438128510637225e-13	-1.7199472351917382e-13	1.5907229832129002e-13	1.1593468259101133e-13	-3.8354980431344594e-14	-1.56345088261108e-14	3.820422983967184e-15	-9.523954746813598e-15	-3.050472756427707e-13	3.012486004722936e-15	5.800901033447618e-15	5.0534840522423835e-14	4.2553792537689166e-15	147.94103386463257	-2.8464731286119173e-13	5.946228941966674e-15	-1.4074545584980673e-13	103.11654495135498	-9.725211210464559e-14	-6.72686699259771e-15	-3.6145482493977217e-13	4.556701345868161e-14	4.915804981013804e-15	-1.2094295859001448e-15	-4.812460056279416e-14	1.453644402792498e-14	-1.732242330867388e-14	8.28061555342932e-15	337.7902613418538	2.838294238313386e-12	-2.7730688353997215e-14	7.757953091704084e-14	83.85360422336146	2.944251348009113e-14	-1.8032442149025351e-13
173	5.5953185529597015e-14	5.841796626557782e-14	3.1204287939629056e-14	2.8552824200972853e-14	-1.7424964641710657e-14	9.937366553743508e-15	3.9497111665263605e-15	-1.2566583021250731e-14	-2.1296457884810595e-13	1.1705455228356253e-13	-12.45789532571122	-6.876516387159244e-13	-5.332278463392727e-14	3.9701638149558433e-13	-6.878839115001926e-14	-5.5603622249247175e-14	2.4451163744392395e-14	2.423927953527113e-14	3.1677602557633777e-14	-1.0088159956072737e-14	1.2921534736229089e-13	1.145697861061166e-13	-2.1505676417055256e-13	-9.556851168761119e-15	2.033220778259541e-15	5.5595630926704884e-14	-4.210742009282702e-15	91.70094697730387	-1.7959355796288587e-13	-5.536091436746279e-14	-2.5215796317588733e-13	-97.69323217794354	-5.869957476388055e-14	-4.164963147290446e-15	-8.945680528814383e-14	6.961849691420895e-14	3.373593892102622e-15	-3.878417153274081e-15	-2.4298871969086487e-14	-1.3625364761053667e-13	-7.44183082052769e-15	1.0977051886714139e-14	329.401064391516	2.982803835404112e-12	-4.4004274659989927e-14	5.646851167182406e-14	-25.805640317534902	5.852402609944376e-14	-4.2517100951044994e-13
174	-2.913955851820277e-14	1.9945664657181127e-13	9.871680736489657e-15	1.6453402479369276e-13	3.0034044374623777e-13	-3.203121858013006e-14	1.2742163793679882e-15	-1.9096635155806922e-14	-1.8457389287342866e-13	3.6822627209598077e-13	-1.2743536178546582	-8.85826933798955e-13	1.794071318241493e-13	7.098400416446942e-13	2.8332571935532306e-13	-1.0478267782149637e-13	1.5184608783154985e-13	1.1688861817905944e-13	-4.245464305728947e-14	-8.467205799682358e-15	9.83640475555298e-14	-1.3098994182966619e-14	-2.9717468132111e-13	-7.419757467670646e-15	2.1964720816234442e-16	1.7502594632121464e-13	2.652234330472781e-14	75.29814076348023	-2.440378661789168e-13	1.616096573902174e-13	-3.0219003534865057e-13	130.39152199975808	-7.776709867328343e-14	-5.877503568102988e-15	-9.725176961939377e-14	5.1698113085532845e-14	1.0584050060259422e-14	2.815913740401451e-15	3.0974936982665352e-15	-1.7817966468165373e-14	-5.960586565882497e-15	3.1476392472193996e-14	332.41525732461037	4.084254899436348e-12	1.5247854392989673e-13	2.6568430403446695e-13	-2.6397324941166085	4.675683219636079e-14	-6.475665476568383e-14
175	-5.68525518008557e-17	3.2025447703637027e-13	4.265882134824496e-14	2.5229388701020033e-13	2.7299956068967833e-14	-1.5472941408568304e-14	-4.917517407272866e-15	-1.8742105839305796e-14	-1.6439754442084553e-13	1.5886577971444716e-13	-4.696340203328925e-12	-1.7076922263445464e-12	3.111603519832453e-13	7.134873383338702e-13	4.970145974301371e-15	-1.0639692497503875e-13	4.202645657929857e-13	1.6169756193818257e-13	-2.9474394932724683e-14	-1.5995431200645752e-14	2.203778433662111e-15	-1.0642747037843478e-14	-2.837668974405327e-13	6.76451182985942e-16	-2.0263939055734144e-14	9.391973060451106e-14	6.422454684611797e-16	123.4300870991998	-2.1442602049846476e-13	2.8539410195276865e-13	-5.00778510347555e-13	539.8221804019073	-1.0257262049155103e-13	-5.197556181504795e-15	-1.8472490032904027e-13	3.1726977514770064e-15	-1.717757612815151e-14	2.6725265816426646e-16	4.9221552283911585e-14	-2.214971993308845e-14	-1.470938480987141e-15	4.3470333017305e-14	367.58667741402417	3.980455725096307e-12	-2.4434553209679494e-14	1.844630132731544e-13	-3.6994800253771697e-13	-3.697974338913342e-14	9.083302519167661e-14
176	-2.2027509779066728e-15	2.997184334480712e-13	9.742792120057595e-15	1.9462305232145127e-13	6.236713516378881e-15	-1.1798231629028465e-14	1.3822704763147966e-15	-1.7300185848300345e-14	-1.9726568279465446e-13	5.605199252474489e-14	-3.6002349915922276e-12	-2.393642211032845e-12	1.0897020503879373e-12	5.478595868885145e-13	-1.246646316597091e-14	-6.379678276660431e-14	3.0206537071699086e-13	3.560579423417126e-14	-2.7450078771012265e-14	-4.130687508693439e-14	-1.1990979474704711e-14	-1.58122444015826e-14	-3.091408876959336e-13	-1.1001339799155166e-15	8.173182211001422e-15	1.032022225461328e-14	-2.364092925991724e-14	128.78688056584537	-2.312113368515405e-13	2.852354171194289e-13	-5.057968325806114e-13	724.4283467342169	-7.109468683572388e-14	2.8373304848147855e-14	-3.210750146188374e-13	4.3068155440145476e-14	-3.4612701165665933e-15	2.1523257326648292e-14	1.6176577358416855e-14	-1.8371365554218888e-14	5.4895649936653025e-15	6.472663736038436e-14	377.2074451036013	3.642512170208203e-12	-2.6833548236874665e-14	9.759459735645797e-14	-4.41439743942042e-13	-4.3189020626042895e-14	2.4362345902422384e-14
177	-3.742404843604322e-14	1.969086133792024e-13	-3.078029119788532e-15	8.360236239366288e-14	-1.1432283283423165e-13	-1.2664776396989107e-14	-9.20380595501785e-15	-2.9445683252447743e-14	-1.3361538382429406e-13	-2.0734308300573274e-13	-1.8785817231994613e-12	-3.139199443807417e-12	4.68187556704213e-13	2.493179042252331e-13	-2.4418056836717194e-14	-7.413618419531909e-14	1.6478860549753997e-13	5.2629822807760213e-14	-1.4796076389236422e-14	-5.097128089498342e-14	-4.121336234297078e-14	-3.257394354250209e-14	-1.2430165437366327e-13	-9.85986499530213e-16	-2.3189448076715557e-14	-4.2853581294775605e-14	-2.7604054432139584e-14	51.85220829571989	-2.1371787515946734e-13	8.990580345326988e-14	-3.9890855543097244e-13	492.8355377891501	-7.958558119865661e-15	5.3278147389441065e-15	-1.6261473744253615e-13	2.1810317048542376e-14	-1.0619668526447912e-14	-1.3565840824288675e-15	-1.1112904369933051e-14	-3.684890153649962e-14	-1.6023386559324937e-15	3.3628505578598325e-14	326.7713098007882	1.1441766129237097e-12	-3.040635438378149e-14	5.38099128237551e-14	-5.562731081249753e-13	-1.1849129753646638e-13	-8.146810846611868e-15
178	-1.9395282295387324e-14	1.1937840033842254e-13	1.1769049031530285e-14	1.042611869447367e-13	-1.8506832741529515e-13	-4.965351180775996e-15	5.9525363786875525e-15	-3.630126761885161e-14	-2.0370894345831388e-14	-2.2314906278125095e-13	-2.6677323589260447e-12	-3.1207935942694063e-12	4.3712557138671196e-13	1.75382502008789e-13	-5.958786734533128e-14	-3.793412313774247e-14	2.0321430913338383e-13	4.305758834310519e-14	-1.0219331807516882e-14	-5.859221990765619e-14	-1.3075573186319241e-14	-2.0465174114056865e-14	8.260436036988159e-14	8.820707660428043e-16	-2.531222874832404e-14	-4.8952330335549394e-14	4.095781126424344e-15	-14.980876906982186	-1.2080048472526053e-13	1.1894421466043739e-13	-4.1944739598216133e-13	94.71124326308923	2.87367958620714e-15	6.155886996951157e-15	-1.013969257029544e-13	5.12374775569546e-14	-1.1049601679223062e-14	4.4380380547355225e-16	-3.981305431006053e-15	-1.4006619343371217e-14	-4.491207106302043e-15	2.6049842089196143e-14	281.6734469200909	9.744144365993502e-13	-3.947895994691755e-14	-1.9767107117104973e-14	-7.269121608557251e-13	-7.352669244661718e-14	-5.799325601289281e-14
179	-5.4168038235400244e-15	6.652807410937045e-14	7.494033956657458e-15	1.0145530516816959e-13	-7.384823971985782e-14	-2.3216219007232226e-15	-2.1625032527311873e-14	-3.2920681319524485e-14	-1.4235884679021958e-14	3.8109561207983365e-14	-3.570378440199356e-12	-1.3834164025350345e-12	1.8278061155450134e-13	8.727819952048993e-14	-1.312748253431894e-13	-9.920336474597137e-14	2.5838776990635467e-13	-4.525851273300219e-14	-9.487840390520923e-15	-8.106655877858748e-14	2.697465216062137e-14	9.489709789187066e-15	7.296950818502019e-14	-9.582451941334097e-17	1.9110049161502907e-14	-2.0093609723832784e-15	3.2721098039030814e-14	-1.663789835848418	-1.4100905533195168e-13	5.9552477202644e-14	-2.0058607731097556e-13	-44.37179783766712	5.4638955456642275e-15	7.654374135380957e-15	-1.641808654181989e-13	6.300610561702953e-14	1.069592857585147e-14	-1.2238710473515673e-15	-5.3606162639364375e-14	-2.6571147453111223e-17	5.140183658605484e-15	8.415012474328032e-15	219.79151006143897	2.7743491594327467e-13	-4.553992144824137e-14	-8.048129429389659e-14	-6.401684095706885e-13	8.504456422149014e-15	-1.9334251423514356e-13
180	-2.478337443865041e-15	1.1520296285051417e-13	2.423950785877234e-14	1.6781033860406187e-13	-1.6482910437856678e-13	-2.963225209337254e-15	-3.681550922444791e-14	-3.769777977355427e-14	-4.090247135563808e-14	-3.904289060004742e-14	-2.5880975169320022e-12	-7.477276108691845e-13	-9.695158129618022e-14	1.9114341643325621e-13	-1.370749272443828e-13	3.601501844538682e-13	3.629236300230449e-13	-6.656543354225566e-15	-8.521489712094621e-15	-6.940312363658485e-14	1.3063129555503392e-14	2.3810323892485527e-15	-6.770408284278124e-14	-1.0782577344560002e-15	-2.0222041693262426e-15	-8.952450320625208e-15	2.3920511387146752e-14	-2.7301243956216836e-14	2.352537473595574e-13	1.0179711971969718e-13	-5.540116780072582e-13	-4.465752152817074	1.3032477125466183e-14	4.057822344348471e-15	-1.0579426509359951e-14	8.097958179484597e-14	2.2616127765181622e-14	-3.0943542501249224e-16	-6.835834383549352e-14	1.017561356512303e-13	3.795038048453944e-15	1.4624213008811318e-14	126.70147129167438	1.2580960552121816e-12	-6.682241164286555e-14	8.764540079130813e-15	-3.4206194004114753e-13	-4.650247268090538e-14	-9.650115610917162e-14
181	-8.310690039604096e-15	5.051694566801664e-14	-1.6394940246884904e-14	4.698012187787835e-14	-1.8096469766851675e-13	-7.411380849220067e-16	-2.5405641600755866e-14	-1.7122179138670857e-14	-7.164775770674441e-14	-1.0612048229595086e-13	-5.998863787891461e-13	-1.5229628255452441e-12	1.6773015424448125e-14	1.3454537398515296e-13	-9.084535466074186e-14	-3.04757076472735e-14	1.976653630835195e-13	-6.752553386483639e-15	-5.1451844784151505e-15	-5.396839787403128e-14	-1.5997714435657834e-14	-1.6770275542433628e-14	1.500536341853144e-14	-1.0366029657043187e-15	-8.165990020713363e-15	-2.871110946818548e-14	6.2248692347537025e-15	-7.387643053714763e-14	7.632985931405274e-14	5.224201534095798e-14	-7.394119592528724e-13	-2.2690310070724184e-13	2.7200692426817543e-14	9.676920789959012e-15	-9.791122497175854e-14	8.050729463259668e-14	2.1238309597140387e-14	3.3445968074491734e-15	-1.13900791112467e-13	2.459729078516567e-15	-2.017349173315199e-15	1.2404605334917003e-14	27.741112880246817	1.2556401505523102e-12	-7.649188337859765e-14	-7.718087808393121e-14	-3.210347726017495e-13	-5.4878668376250656e-14	-2.681440331129835e-13
182	-9.42799109276671e-15	-1.2187423307056768e-14	-4.1908778646775834e-15	-3.2340018980404816e-14	-1.2819074565061884e-13	-2.428184759802765e-15	7.512471079380024e-15	-6.110393539335412e-15	-2.7227392006240083e-14	-4.7406237747117673e-14	3.6463953821550026e-13	-2.2054921915109663e-12	-1.5386369699041426e-13	5.243920407873273e-13	-2.1780349589008791e-13	-4.816781078539782e-14	4.5730914057002077e-14	-5.526570346745895e-14	-2.5713507301697555e-15	-3.0498354484549597e-14	6.004508515650082e-15	-1.3684453099389011e-14	1.8058299785537186e-13	1.3264382451599645e-15	-8.599918834759658e-15	-6.37108189683994e-14	6.467805440039289e-15	1.3491307471363004e-14	-2.45542860537131e-13	-8.236644728162258e-14	-6.668395627173287e-13	-4.11171810680868e-14	5.221758472632873e-16	-3.469718086111299e-15	-1.109657923959666e-13	6.761789785618454e-14	1.1052912369990581e-14	2.7868024939973982e-15	-5.1585827868704273e-14	1.5874162881066516e-14	-1.3386673767490934e-15	5.2657713950454685e-15	-12.690265861929937	2.64237846113875e-12	-5.785957260293537e-14	-9.05233043622876e-14	-2.912450629138562e-13	-3.1827504963175086e-14	-3.523435756240566e-13
183	-2.7380554264894347e-15	-1.4720301527272935e-15	-1.7335119343985205e-14	-4.694471032986283e-14	-3.0140845546357706e-13	5.611007231536475e-15	9.291310936855914e-15	6.153289817124913e-15	-5.3708237514623295e-14	-2.1060428465436562e-13	1.3072353824952204e-12	-9.83495649780104e-13	-6.895072915937834e-14	2.1786821133246161e-13	-3.1464234245754655e-13	-6.913818275387031e-14	4.193617746692082e-14	-1.166993379965578e-13	-9.715593082976162e-16	-2.0021331065481542e-14	-3.063353626748371e-14	-1.1792669811241219e-14	1.659113292338563e-13	-2.814615150488329e-15	-1.9850901842048404e-14	-8.890939969399703e-14	1.1567439379963392e-14	-2.7668731523300204e-14	-2.0028160792211436e-13	-4.8605963584216466e-14	-2.951000198273811e-13	1.1069374494427698e-13	1.3103428653466648e-14	4.169872102566424e-15	-1.346571526092132e-13	3.89119542072139e-14	1.856355686136094e-14	6.688280320893513e-15	-1.4464806102399006e-13	2.2018719324270212e-14	-5.4981182060738454e-15	3.0813815509461163e-14	-1.3434950865050337	8.08294134281013e-13	-9.163980628319599e-14	-7.666680772096082e-14	-4.100926967332825e-13	-5.48157188734566e-14	-5.056910046378014e-13
184	-1.0762028229451263e-15	-1.3155186737146796e-14	-2.085660978399548e-14	-8.340610407415555e-14	-2.4505133711990496e-14	7.0406191588049205e-15	1.0497857938553305e-14	9.855641010529776e-15	-4.327602258266736e-14	4.966352950137547e-14	6.346759735873733e-14	-1.696661892136404e-12	-2.0166225159348303e-13	-1.8555800997429271e-13	-6.685220785977323e-14	-9.829600715216974e-14	-4.357656766135156e-14	-1.4524457044111546e-14	8.676763963135062e-15	-1.4503701010829834e-14	2.7144410683769707e-14	6.7601611968949926e-15	1.6912857860850655e-13	1.5231603467791174e-15	-4.1474963994480146e-15	5.09235612832309e-15	-4.862091877354561e-15	1.9973962857867597e-14	-1.2915287234427278e-13	1.0909525211231797e-14	-3.361536128003814e-13	2.4132195813204458e-14	-1.4315141474378874e-14	-2.6862259917151613e-16	-2.6174880600589083e-13	-2.250433487090253e-14	-3.2830065429982464e-15	2.8666586385449865e-15	-1.1021657736718937e-13	6.850133142812517e-15	-2.3810707404616463e-15	-4.3364947451278565e-15	-1.2652235157876493e-12	1.0803406155957727e-13	1.546260977013863e-14	-6.854180176871435e-14	-1.5736523766450647e-13	1.7052834794065615e-14	-4.0604229490272325e-13
185	2.21759771357274e-14	-1.922409675035643e-14	-8.154174279525834e-15	-8.507799577664361e-14	-1.298382566842435e-13	1.3840877886822259e-14	2.0094437396524663e-14	5.618327853793964e-15	1.0119896922740686e-14	-4.1999080591503696e-14	2.2403912486983605e-13	-2.106969937620372e-12	7.686005502429597e-14	-1.710993957198421e-13	-1.6592211751928838e-13	-1.4145577026206563e-13	-2.98564943119967e-14	-6.091705260761516e-14	2.038955979205516e-14	-2.960350473754854e-14	1.1558848708230431e-14	2.2100346759729518e-14	2.2447622167246162e-13	-4.757833658615339e-16	-7.328670660907376e-15	-4.449796715047748e-14	-1.3252580980630943e-14	3.381976040262995e-14	-2.4990663637309856e-13	1.4645126014500112e-14	-2.236590804020749e-13	-1.5821220369223835e-14	2.921285036209062e-14	-8.942860733574461e-16	-2.1933166508367477e-13	-6.384951836027401e-14	-2.677287126642857e-14	4.933785456733954e-15	-7.231009564331191e-14	-2.8307462058486924e-14	7.783471007819004e-15	-3.1909625613072546e-14	-7.354519735287916e-13	2.169735970440712e-13	-4.69964256028865e-14	-6.044807613613339e-14	-2.9433821846559973e-13	-9.611450809764898e-15	-5.282774503478259e-13
186	1.7622378848942848e-14	2.427107358281438e-15	4.1180426677921484e-15	-1.836739486583069e-14	-1.5696826871721828e-14	8.096158704890698e-15	1.3160894824677002e-14	1.5215620822706596e-15	1.6681571862214218e-14	1.1495403315332186e-14	-3.7767535457217167e-13	-2.6326764831823664e-12	-6.777534831559588e-14	-3.639176078451174e-13	-3.260014366426574e-14	-2.541699498685345e-13	3.9423933983126356e-14	-4.2784627597410714e-14	5.581382257254703e-15	-3.659566936833142e-14	8.550058690183304e-15	-8.768269957576331e-15	2.1231548367460856e-13	2.0623962406483088e-15	-8.854956185609283e-16	-5.310633395478185e-15	-7.937737870599232e-15	1.8574916847434728e-14	-1.95654061361376e-13	4.939870278041154e-14	-2.1135484108371246e-13	-1.6260606114949022e-13	4.4462634088665504e-14	-2.7994744483144564e-15	-2.336334210927953e-13	-7.139644488300825e-14	2.1426448162135994e-15	2.6240078376359103e-16	-5.773332397698603e-14	-3.6473666132482674e-14	4.4354604964601637e-16	-1.6565076930832116e-14	-1.336714686383221e-12	-3.9478032382693894e-13	-2.5206572048139917e-14	-1.4827499411090208e-14	1.2092583432742387e-14	-1.453583130040416e-14	-3.8468685534946305e-13
187	3.626193889576849e-14	5.577166834613645e-14	2.0772843599489697e-14	4.095226728422972e-14	2.169512213409528e-13	1.425086840878875e-14	4.361250007235421e-15	1.471703364716189e-14	1.1810660989625488e-14	3.8992506738440177e-13	6.369843241845887e-13	-1.3085194448796337e-12	5.265281783837565e-13	-7.219281584989443e-14	3.8807574691614666e-14	-3.2832519907620443e-13	9.924588999807141e-14	1.2782519972518441e-14	2.0976065785783875e-14	9.083928981774101e-15	1.0257481810525015e-13	2.528786234967947e-14	1.726192453758537e-13	7.754222856503094e-16	2.6826327506148956e-14	8.224429420847615e-14	-8.161537712439801e-15	1.7252694114104688e-13	-4.393215297404577e-14	1.3398605275828685e-13	-9.970967210990068e-14	3.7750060147243435e-13	1.5040773539525076e-13	9.011158000873382e-15	5.223647849605368e-14	4.0456063235228875e-14	-8.322562861666925e-15	1.2009216814363721e-14	5.1535682319751414e-15	5.259859956897008e-16	8.616108398017206e-16	1.1117989919166994e-14	1.6180594710420613e-12	1.6922345558538988e-12	4.613240666365798e-14	5.825160405450994e-14	4.689818085436035e-13	9.104350913557562e-14	-1.7406396232974896e-13
188	-3.185609445470333e-14	-6.249742226166578e-14	-1.8684254372187156e-14	-1.674105548561103e-13	-2.721162484145977e-13	-3.4284700185961443e-14	7.401277534291603e-15	-9.642486751933041e-15	-1.1121495041666013e-14	-3.594404408503623e-13	-2.3625831368399836e-13	-4.256170925374366e-12	9.875234020977209e-15	-1.0554177426329934e-12	-3.269198679262676e-13	-5.781085978395259e-13	-2.0938406678303338e-13	-1.3768917454350828e-13	-6.401869893955992e-14	-7.145949784488879e-14	-1.5653165710203277e-13	-8.082551426918496e-14	1.6573249485153492e-13	6.469510731188938e-16	-2.6159223316493725e-14	-1.551087450425029e-13	-3.7731785705015474e-14	-1.2116767573935894e-13	-5.197853287460742e-13	-1.7967232957080272e-13	-3.958978817440404e-13	-4.725813570805894e-13	-1.68126010114701e-15	1.6126003702899225e-14	-4.662438672788648e-13	-1.8570461506739668e-13	-2.2012811453676448e-14	4.235172623911985e-15	-7.952404801508096e-14	-2.0240631507326426e-13	-5.836325959793284e-15	-2.1027354736020133e-14	-5.103940206778203e-12	-4.369077393503842e-12	-1.5812147364094587e-13	-1.2579226435130138e-13	-4.2528351591567037e-13	-1.1526113316783469e-13	-7.703829005742667e-13
189	-8.92291667574392e-14	-2.1091611034103136e-13	-5.4457466813619366e-14	-3.9130062372275914e-13	-6.348466097289792e-13	-9.256554035129017e-14	4.552506615044401e-15	-2.926414466365894e-14	-3.585163442898784e-14	-9.73044880888009e-13	-1.9733985368402197e-12	-7.577948262244119e-12	-7.503864567704168e-13	-1.9790757222115597e-12	-6.011474665671945e-13	-5.717472767723626e-13	-5.298534533149159e-13	-2.728209831712958e-13	-1.4972920789542572e-13	-1.5531713661556662e-13	-3.5039437789424174e-13	-1.8546095375661702e-13	1.203579224288248e-13	2.9599787345544493e-15	-6.97066654612224e-14	-3.340481561744271e-13	-7.175880854964458e-14	-3.4258871714209334e-13	-9.970605318240653e-13	-4.954885402289362e-13	-6.051390750961927e-13	-1.59648461260414e-12	-2.288582633885258e-13	6.210727447897616e-15	-1.107946182671108e-12	-4.491238429432365e-13	-2.5010042594474907e-14	2.4272072498132166e-15	-1.5547496880333152e-13	-3.4629638488389943e-13	-1.3726232955527585e-14	-6.07397308684893e-14	-1.15584860448892e-11	-1.0778325946697288e-11	-3.021492938739037e-13	-3.084833730933291e-13	-1.4882704466127658e-12	-2.723710583338348e-13	-1.3827722172087016e-12
190	-8.328360851575733e-14	-2.8105315846692195e-13	-6.005276253422895e-14	-4.201209003649598e-13	-6.82097737332573e-13	-1.0220151631588407e-13	6.297939890249757e-15	-3.429112891954234e-14	-1.8710611466357885e-14	-1.061452939254228e-12	-3.082794559473781e-12	-7.138163974280034e-12	-1.219345390153243e-12	-2.079867251718615e-12	-6.163693948266221e-13	-3.7994314920748494e-13	-6.147803488795255e-13	-2.994824896500101e-13	-1.6658082368516477e-13	-1.7313008353426013e-13	-3.615584124582266e-13	-2.0108507207964545e-13	6.89423810813654e-14	2.6172740781276194e-15	-8.317215810673004e-14	-3.468430341564484e-13	-7.177128785600749e-14	-4.438949774556842e-13	-9.827336245542648e-13	-5.805254877211283e-13	-4.830107750496555e-13	-1.8882516801226337e-12	-2.6526062123753736e-13	1.2578341681562956e-15	-1.185778895810551e-12	-4.827812956607224e-13	-3.0593979220899376e-14	-8.689007810887354e-15	-1.7345593684603136e-13	-4.013899181612285e-13	-1.0975057177688934e-14	-5.391997010266953e-14	-1.2248472530431144e-11	-1.1200151503187159e-11	-2.854376760659524e-13	-3.218920131870359e-13	-1.652208803932244e-12	-2.8989371265715373e-13	-1.511444325880743e-12
191	-3.376178228731923e-14	-1.548329124152698e-13	-3.831223399085276e-14	-2.0864253269953896e-13	-3.3931903987536683e-13	-6.400979253923545e-14	1.180676878744083e-14	-1.4820382139450982e-14	-9.151687548312358e-15	-5.298843947168843e-13	-2.7112398872687182e-12	-3.754757648044903e-12	-9.862079091104004e-13	-1.1289529383462533e-12	-2.373216162291253e-13	-1.7488455699309144e-13	-3.149695871156533e-13	-1.48947849198744e-13	-1.0507289482930559e-13	-8.224076589687154e-14	-1.8074345933095538e-13	-1.2567727269828368e-13	-2.8854853382414904e-14	-4.155926531219188e-15	-3.285750706078392e-14	-1.5184514599710737e-13	-3.585112426866482e-14	-2.638643833386028e-13	-5.41845010733483e-13	-2.675410022058549e-13	-9.02549671674926e-14	-1.1597697951961016e-12	-1.644258208594483e-13	-1.4252609375485465e-14	-7.018116878845529e-13	-2.7167243033890537e-13	-1.5686181288477992e-14	-6.927820214098628e-15	-6.550374531563343e-14	-2.335930399410738e-13	-8.648886533228994e-15	-2.420314020609551e-14	-5.97234840845352e-12	-5.544677556279435e-12	-1.2808830688477986e-13	-1.7651188993729681e-13	-1.0556975102730676e-12	-1.3001767926714708e-13	-8.820392573996377e-13
192	2.0185078258949635e-14	2.9734756858973588e-15	1.4353574741230696e-14	4.54519763193414e-14	1.216182824257132e-13	-2.0805349374196874e-14	5.964173742139761e-15	4.365984152330786e-15	5.2681170622649126e-15	2.733153641998417e-13	-1.1871332715766166e-12	5.269904709300098e-13	-3.8816945587561913e-13	8.52737260980544e-14	2.0794013469117353e-13	4.101763202156e-14	6.517948134948388e-14	5.1911035453073665e-14	-2.571021890814695e-14	3.2887937856485e-14	5.136178008181161e-14	-9.312568434546043e-15	-8.547381775509372e-14	-8.082945374146947e-15	1.9490487844059107e-14	9.270164969844794e-14	1.1459314823811132e-14	-3.1380210639879596e-14	1.2060912465836499e-14	1.359887352682598e-13	3.1050433575361753e-13	-3.037287645041673e-15	6.703256558795422e-14	-1.8579193453639e-14	2.515574331246077e-14	5.990183356482088e-14	-6.24991703634719e-15	-4.076751789620518e-15	5.414754798494416e-14	-2.9091480367202253e-14	2.2288961927736676e-15	1.12519669834712e-14	1.9738315487927064e-12	1.5717748707108519e-12	7.580374845394833e-14	8.282601967889832e-14	-1.0266762447338185e-14	8.808441493161618e-14	-5.761912655083483e-14
193	-6.484933270184615e-15	-8.555530873158552e-14	-1.0038681539849966e-14	-7.630815208149743e-14	-5.1418737876476307e-14	-3.4310684470665356e-14	4.3275508854789645e-15	-1.3306254841188417e-14	-1.916144157082565e-14	1.9716451407829096e-14	-3.951261415316025e-12	-1.1418168664611027e-12	-1.0716732093286326e-12	-3.681073369571795e-13	1.3708072095322594e-14	-1.0397167274520464e-14	-1.02786245667369e-13	-2.2142495634808033e-14	-5.88856236337069e-14	-2.3651354100713614e-14	-8.959784321212847e-14	-5.938037323524839e-14	-9.897275979352838e-14	-4.270485172284401e-15	1.97898859539052e-15	-1.65258052886243e-15	-3.537886029552113e-15	-1.9974048066682034e-13	-1.5308353520833654e-13	-6.214794460262889e-15	1.526460334882518e-13	-7.996945151208487e-13	-1.168701418132351e-13	-8.332034719412362e-15	-5.879257360158871e-13	-7.080966062001244e-14	-1.1815530701799697e-14	-1.129360101581115e-14	-2.1496941259356685e-14	-2.5852939826064317e-14	-2.0526065360757512e-16	-6.562289227799539e-15	-1.5796419906198157e-12	-1.4660163418127462e-12	-2.681487922309618e-14	-2.501573641178629e-14	-6.025488841096186e-13	2.2311035615051975e-14	-5.139099443054669e-13
194	-1.0887420642271071e-14	-7.657320578812955e-14	-1.8318401637047986e-14	-8.725000513564541e-14	-5.6763684013120444e-14	-2.7734667961272178e-14	1.0184758634857363e-14	-1.7913298665029235e-15	-1.900658650746321e-14	-4.705325318180441e-14	-4.2963584418209605e-12	-1.079577034024193e-12	-1.0673947230230303e-12	-3.693991931107932e-13	-5.4531300925822584e-14	1.5423994557996785e-14	-9.395243794605914e-14	-2.437820011553753e-14	-5.457595600808233e-14	-3.216576890588115e-14	-9.933243174013875e-14	-5.3846927541666794e-14	-6.566882142322966e-14	-1.1851809165608864e-15	-4.065000264417705e-15	-2.3059731787591615e-14	-5.337971567193167e-15	-1.8670199945826942e-13	-1.2423128078952525e-13	-3.421995620315008e-14	1.741564333477383e-13	-6.201244602083684e-13	-9.755808700159289e-14	-8.507076791080849e-15	-5.296009703332361e-13	-5.672975656786278e-14	-5.053612484211814e-15	-8.019206549874104e-15	-1.198106345639833e-14	-1.3629832053056995e-14	3.0618950766010996e-16	-6.121745498411109e-15	-1.8080930640168196e-12	-1.7682726034631885e-12	-5.081632772386655e-14	-2.8384735293427095e-14	-4.698997760451019e-13	-3.697473900176904e-15	-4.928919882923207e-13
195	-5.470959303982859e-15	-7.627985646728812e-14	-2.2794020313060506e-14	-9.585769053700086e-14	-5.533808201734197e-14	-2.6894032559366613e-14	1.8593310267612144e-15	4.321571663791073e-15	-1.329689001008417e-14	-3.979751404175954e-14	-3.986747393225383e-12	-9.897883638716254e-13	-9.32584772045743e-13	-3.376529953950425e-13	-6.102818907182827e-14	4.4870077376571646e-14	-1.2011839680583851e-13	-4.268248137105767e-14	-5.307755805852019e-14	-3.401451499782854e-14	-1.1304746056713879e-13	-5.370179540271225e-14	3.421284963417502e-16	-1.4444012253037406e-15	-2.734701925065439e-15	-3.898989100732945e-14	-2.9070933035870865e-15	-1.5267109154656507e-13	-7.117921647693682e-14	-7.755621337947994e-14	1.5190391075823084e-13	-5.836239803347126e-13	-4.9873016313734046e-14	-5.839373543401209e-15	-5.40135745327891e-13	-5.3579719923880694e-14	8.416004254536404e-16	-7.284361631454149e-15	-9.011871511814658e-15	1.5267592959669125e-14	-1.4966636720305018e-15	-6.129121417766549e-15	-1.7388257928634536e-12	-1.945356115555979e-12	-6.636218995063324e-14	4.519264140290361e-15	-4.468543358816641e-13	-2.9661260103662284e-14	-4.835584089673036e-13
196	-4.342381923904323e-14	-4.549322215713487e-14	-2.6994716088290045e-14	-7.412160716678882e-14	-5.816720284526643e-14	-1.5451561053212975e-14	-3.733809890805714e-15	-1.9589371541633167e-15	-1.0197748101543288e-14	-9.772107430590853e-14	-3.644018762830926e-12	-1.322759264794469e-12	-7.969521215478363e-13	-3.217137852890146e-13	-1.550681890806008e-14	-1.0846507924898308e-15	-9.180111683679963e-14	-2.5906469200656182e-14	-2.919266513756193e-14	-3.644883951928098e-14	-9.189381617829018e-14	-5.2892904102584043e-14	2.543653662451311e-14	-1.779902988778391e-15	-2.0772444033362586e-15	-5.954120372977185e-14	3.3596233478724423e-15	-2.1865106751023134e-13	-9.248597317867379e-14	-5.672748760306952e-14	6.176008005495135e-14	-7.814025918748314e-13	-4.474915154224422e-14	-9.041282432814046e-15	-5.555008038821384e-13	-5.919482270822009e-14	4.430902945322765e-15	-4.552185535120827e-15	-8.69766269860503e-15	5.966592544230686e-15	4.246023118579268e-15	-3.695387326618011e-15	-1.7110724434019616e-12	-2.3086273110287382e-12	-5.861488101515112e-14	1.6439235006119304e-14	-4.614905287391795e-13	-6.654666909638879e-14	-3.2186706884452886e-13
197	-5.93919087004193e-14	-7.909699744650857e-14	-6.721929496884081e-15	-7.675813355388941e-14	-6.41710335255223e-15	-1.3402232765454131e-14	-2.6641356929732616e-15	2.223942252862565e-15	2.134796195859565e-15	-9.492401152457558e-14	-2.380828810306788e-12	-7.557561144666234e-13	-5.367248348135596e-13	-2.352395413567166e-13	1.9974881503204487e-15	3.2885091393773647e-14	-1.2594552650148743e-13	-3.702225615479199e-14	-1.916774365621447e-14	-1.3138026799009113e-14	-6.93851431608647e-14	-5.526344252966378e-14	4.3831490850450575e-14	-1.8397487189778995e-15	-3.721416205755753e-15	-5.0788650634454466e-14	-8.721914935498995e-15	-2.0226818336853232e-13	-3.146940006496949e-14	-8.873747209758722e-14	1.1501613714565051e-13	-7.605867949166769e-13	-1.697162833006166e-14	-5.117214849517139e-15	-4.743125914880634e-13	-7.305589295468045e-14	-1.2211340193808333e-14	-2.545807038472081e-16	2.271008288592882e-14	3.253308790600464e-14	-3.640310525172255e-15	-1.1639605660341381e-14	-1.29300543422723e-12	-2.5743596914304284e-12	-5.922817220961533e-14	-5.478565330616859e-15	-4.3709788716219044e-13	-8.104594321777233e-14	-2.829341445507509e-13
198	-6.732752030841352e-14	-4.025411823351958e-14	-3.381956240334375e-15	-3.453353712673139e-14	-5.591271518900785e-14	-3.2985325410804072e-15	-8.006577406213521e-15	2.1884664888623317e-15	-1.880129870699404e-14	-1.916331560731291e-13	-1.9374042501687427e-12	-1.1400477529841034e-12	-4.075510280582698e-13	-2.4495881615614974e-13	3.6421023295235345e-15	-8.320439453105689e-14	-5.1213817534141895e-14	5.334207796977942e-16	-1.2968332491845487e-14	-4.597671857627159e-15	-8.313255824948924e-14	-5.415410336671713e-14	-1.6697925532988262e-14	-1.2405315278303572e-15	-2.112891409962398e-14	-4.1583760142805877e-14	-2.2251266810250823e-15	-2.6621219242870386e-13	-3.713884384259645e-14	-5.207020190629877e-14	4.3819047219634727e-14	-7.831042869293366e-13	-2.220300493018293e-14	-2.807779715670907e-15	-4.996661753305437e-13	-8.360463849356555e-14	-8.27872474943494e-15	5.802556378831377e-16	6.236299680032941e-16	-3.1439304173466476e-14	3.743738395553567e-15	-1.5205883182135534e-14	-1.16355642630189e-12	-2.901239745446173e-12	-5.971562861447612e-14	7.0139837953670946e-15	-4.80179078447233e-13	-9.13827443450505e-14	-2.44516375156574e-13
199	-3.2018803489751867e-14	-7.01898122599979e-14	-1.808778776571823e-14	-1.0270438812463115e-13	-7.109450132287915e-14	-1.0754686201865533e-14	-1.9493019024123284e-14	1.892359448232871e-15	-6.587760899486578e-15	-1.9107868672066367e-13	-2.203340937293358e-12	-7.473198308933029e-13	-1.8856122033677907e-13	-1.9205576860364676e-13	-1.9694192006994114e-13	-3.737427391277982e-15	-1.4216083323379673e-13	-6.828014303632968e-14	-2.2018362568799575e-14	-2.259555724474464e-14	-1.0970690223161722e-13	-5.0164804829391434e-14	-6.119186848175695e-14	-9.788735089566345e-15	-2.5188249087167954e-14	-4.389547851166419e-14	-1.312159464203153e-14	-2.278025802483631e-13	-1.167794795454819e-14	-1.199479247717489e-13	1.2013526420449027e-13	-5.692100318651859e-13	-2.48798411179109e-15	1.83275274419869e-15	-6.388996444149118e-13	-7.957813214442967e-14	-1.5662935102011227e-14	3.0698665546203364e-15	-2.0052639925584723e-14	-1.3838587516700764e-14	-2.3588966041841474e-15	-1.4259009568628708e-14	-7.93370510675914e-13	-2.5816883906317732e-12	-7.070505278091199e-14	-7.756897095510995e-14	-7.114335399000642e-13	-4.572133963205883e-14	-6.203304080064583e-13
200	-4.9872131560166866e-15	-4.995164521946264e-14	-7.337689439205102e-15	-5.803125047051574e-14	-6.693627371887435e-14	-1.3573468256250913e-14	-3.56996066527302e-14	-6.646782524548914e-16	-5.376952810447888e-14	-1.7008491159331733e-13	-3.045590857486623e-12	-6.488175156200179e-13	-3.6428697818919705e-13	-2.472096649066078e-13	8.801985133328966e-15	1.9408182573205593e-14	-9.223812801811224e-14	3.4336429729203936e-15	-2.4063199305183086e-14	-2.776824043483656e-14	-7.634569925694906e-14	-4.742164779967188e-14	-2.119289890679383e-13	-3.496917123192732e-16	-2.700102352501092e-14	-7.166161408922398e-15	-1.7968831221588728e-14	-3.154530924536768e-13	-1.4964493511815163e-14	-4.092698759158032e-14	7.737175653094132e-14	-6.811449433620309e-13	-3.2107535710408925e-14	1.5195499814162617e-15	-8.334801001331689e-13	-8.912328886886328e-14	-1.2032306028423406e-14	-1.3140588303288293e-15	-4.4467414611972053e-14	1.2642814530216639e-14	-3.122217432109382e-14	-9.326604755566123e-15	-4.649562083533631e-13	-2.244974785904241e-12	-1.4399135982385864e-14	-4.072263805799894e-15	-6.5546197432862e-13	-4.083314841636108e-14	-4.386778287096763e-13
201	1.786060588201602e-15	-8.277055133832355e-15	-1.1175693332765322e-14	-3.922527826685635e-14	-2.7741702108886746e-13	-6.803548013456621e-15	-2.1975223697290042e-14	-3.815188667701985e-14	-3.646801512582777e-14	-2.852934398291735e-13	-2.617780028736078e-12	-3.179313433843402e-13	-4.2854366156811006e-13	-2.4839263750680543e-13	-6.655995377822667e-14	-8.310610126378673e-14	-3.1111931083390315e-14	-4.4745698149288444e-15	-1.791287769357388e-14	-5.848348797531518e-14	-8.006351936756078e-14	-4.57004738964699e-14	-2.0196012814124685e-13	4.67849124194547e-16	-2.5639130921178962e-14	-6.721130364629852e-14	-2.142011218497746e-14	-2.1938212992877387e-13	-1.284262328016775e-13	-5.548329576411042e-14	1.5884694302559745e-14	-5.092424625373453e-13	-7.781282045440037e-14	9.743705414062428e-16	-7.891240360386922e-13	-8.461854467622788e-14	-5.851360527214644e-16	3.0669554299799315e-16	-7.244273732729508e-14	1.0505135750154318e-14	4.77755599292088e-15	-5.9964065989118955e-15	-1.1415159020832544e-13	-2.2838025672257126e-12	-7.573710296447845e-14	-3.745510043220755e-14	-9.510579128006254e-13	-9.578623776756415e-14	-2.7720573622893687e-13
202	-3.824875292240745e-15	-1.5672153663372508e-14	-6.525371502781421e-15	-4.0974279096768085e-14	-8.060090726809207e-14	-2.5446468696815668e-14	-2.2842938623194374e-14	-1.7443030738743764e-14	-6.409230472826193e-14	-1.3607949385999008e-13	-2.2049947129530468e-12	1.2615839268004162e-13	-7.62496150195531e-13	-2.5053653810227567e-13	2.7594493385526486e-14	-2.191722952798314e-14	-8.82118713978058e-14	-4.535874675003262e-15	-3.8913445445081166e-14	-3.19776053680026e-14	-4.6864597321376386e-14	-5.698770861090752e-14	-1.873334392494693e-13	-1.9626902217144276e-14	-1.9321191319245243e-14	-2.3645410108628452e-14	-1.467880373092833e-14	-2.392095420987468e-13	-1.4715723641073705e-13	-8.4567828318522e-14	-6.613173305171058e-14	-4.810805852513162e-13	-1.0348220423948942e-13	-3.837889731809616e-15	-8.113043513209427e-13	-1.0049045999782938e-13	-2.7819506195967225e-15	-2.149665763875753e-15	-1.6447154977567465e-14	-1.57368548355274e-14	2.705316868837671e-15	-2.189923121448946e-14	1.4436438334395765e-14	-2.185425162745362e-12	-3.84906616719376e-14	6.7644262085464694e-15	-7.472223925013293e-13	-7.57282679152481e-14	-1.1487332079564473e-13
203	1.2430787618907119e-14	-2.687387587527557e-14	-2.7817793769708165e-14	-7.441341887155182e-14	-1.9583614935358955e-13	-3.942790110395984e-16	-1.8423252069868464e-14	-4.118407985394082e-14	-1.1519909562121246e-13	-1.59182464410623e-13	-8.617553971184231e-13	2.781597101681981e-13	-8.800931705775267e-13	-1.8880838052683703e-13	-9.473530215082696e-14	1.809349585324844e-14	-7.787064338108137e-14	-5.548489402861888e-14	-9.904188294974182e-15	-5.888821278653505e-14	-3.98757291111422e-14	-8.866028091640529e-15	-2.0851814990470106e-13	-1.2384908865383085e-15	-1.6366571051859775e-14	-6.706808773016564e-14	-5.157513947480396e-15	-3.1259849036626204e-13	-7.251942548326341e-14	-1.2471406369772067e-13	8.136193803805684e-14	-3.211605217700399e-13	-9.278541945050843e-14	-2.3427132841473356e-15	-7.202201131970617e-13	-7.285358406239111e-14	5.911067122780602e-15	-9.357838697020471e-16	-8.947656954121718e-14	8.880157392055143e-15	4.440200438831927e-15	-8.978418551332942e-15	-8.309368046532101e-13	-2.0795268962969624e-12	-9.595763201454537e-14	-3.513567614518345e-14	-7.792070901680881e-13	-7.067332384124213e-14	-3.2312364723342853e-13
204	-9.367542445821823e-16	1.169615675376955e-15	-6.789770117180587e-16	-1.8271081591422575e-14	-4.0710137346307784e-14	-2.0804837430096506e-15	-2.7003906109213677e-14	-3.373773696859824e-14	-9.664584185784353e-14	-9.895843071005021e-14	-1.92419008461719e-12	-9.100002242748221e-14	-9.146950834577605e-13	-9.01896381057094e-15	-2.5248926057614047e-14	-1.5241963646658497e-14	-2.0012783204405058e-14	-5.7077450449546474e-15	-7.473170896734553e-15	-2.6819163856298544e-15	-3.325531795098284e-14	-5.832324055301404e-15	-1.812948534512639e-13	-6.196271716227367e-16	-1.2246587634307356e-14	-2.664706501726282e-14	-7.032506539402614e-15	-1.8621159313161078e-13	-8.093799837718842e-14	-4.831530776717835e-14	1.0062673345250365e-14	-3.3779708536207847e-13	-1.3167958582995634e-13	-2.925623182732019e-15	-8.931147167153725e-13	-7.025659688410132e-14	6.760773032527136e-15	7.179632495493686e-16	1.652855230574821e-14	2.1129285125313442e-14	-5.738374330480699e-14	-9.712178933122156e-15	4.567639040491354e-13	-8.050141530244058e-13	-8.977300479687963e-14	-2.0405042979480845e-14	-7.214703556088028e-13	-5.897444950267499e-14	-1.845488629096087e-13
205	-1.3918258148403622e-14	3.752782146734238e-15	-2.257046306493997e-14	-4.390399783230302e-14	-2.897759438857693e-13	1.903718542417982e-15	-1.958895770528723e-14	-8.945072617492417e-14	-1.5599869296933739e-13	-4.686070725972455e-13	-2.380136818855501e-12	-6.037961288835177e-13	-7.66606601106908e-13	1.856372810398685e-14	-5.962028928250285e-14	-1.4173044343401917e-13	-1.0390842713536995e-13	-4.826302168540167e-15	-1.2141787147252766e-14	-9.602393145120872e-14	-8.296790846468043e-14	-2.6776906170801483e-14	-2.259455119431744e-13	-1.4371251974800803e-15	-4.0386032136342655e-14	-8.423344855100251e-14	-2.615631219185332e-14	-2.769958248775683e-13	-1.3501961616738132e-13	-9.037455160125044e-14	-1.1045309197400347e-13	-3.339459528671988e-13	-9.77446058967518e-14	3.567383463753131e-15	-9.363223135987716e-13	-6.283756719759078e-14	4.783149026811806e-15	-3.0486895498832713e-16	3.112129234693985e-14	-5.161515316839071e-14	-1.1753362493486336e-15	-1.1774550200887522e-14	1.022187875617286e-12	4.54090464173488e-13	-1.1759699184155807e-13	1.5970429777263447e-14	-8.027639678391231e-13	-1.5007378016674133e-13	-1.9511498957502327e-13
206	-8.717448357006609e-15	-6.118627455597734e-14	-1.1314342778874039e-14	-1.7053186911715134e-13	-1.5546818331428e-13	2.6827725987593852e-15	-2.714224161050823e-14	-2.488985881152641e-14	-1.6634443037521072e-13	-1.5612524126988207e-13	-2.9836381865584025e-12	-5.99534331598832e-13	-8.542213494681789e-13	-1.0584906273388955e-14	-9.328179474213518e-14	5.87672726819888e-14	-2.694961648871388e-13	-5.4782342615401066e-14	3.1028307601072794e-15	-8.066356779895492e-14	-3.1487123676750783e-14	6.9054302407613926e-15	-3.6252651837356843e-13	-1.4280065276505757e-15	1.7647694217139315e-15	-3.9874530412760857e-14	-3.515947887018441e-14	-1.0523658494189839e-13	3.272560742817968e-14	-1.7940176622187092e-13	-1.837385428038206e-13	-2.522737231909999e-13	-9.788262745323219e-14	-2.5078482563962083e-15	-9.276085754986596e-13	-6.658073835194603e-14	-7.275870851252967e-15	1.7215021182349662e-15	2.6139016686636794e-14	-1.7717076021068975e-14	-2.5887951807952722e-15	3.87158171845666e-16	1.0455682021410117e-12	1.0388590873006329e-12	-7.468313314246347e-14	-3.254431856822032e-14	-9.040482729751065e-13	-5.058988967532062e-14	-3.613479695412067e-13
207	-8.755064653830671e-16	-3.126396599475736e-14	-2.0030021628746284e-14	-1.2745885466749576e-13	-1.6396210296360372e-13	1.1059305428024413e-14	-3.401960233083983e-14	-1.2803354492003694e-14	-1.4793982948134717e-13	-1.2549327472646916e-13	-5.418552895721031e-12	4.487685323322547e-13	-1.2032148485207574e-12	-7.036847539969336e-14	-1.7154309963378387e-13	5.417705701369797e-14	-8.98069393772467e-14	-2.7642327159029616e-14	2.5336117094637952e-14	-6.457772049183069e-14	-1.7260286316464202e-14	2.8426536331921737e-14	-3.5581420700417277e-13	-1.0362176697960297e-15	2.9085560010167017e-15	-4.187612838610305e-14	-1.3608423157264014e-14	-1.2026255455641388e-13	3.4926645979827275e-15	-1.100003264711075e-13	-1.3068209753405275e-13	-2.330287919211582e-13	-1.4903451223767136e-13	-1.4208000671436902e-15	-9.51304216777554e-13	-7.8906975212628e-14	4.582338507499143e-15	3.1608534698518273e-15	-1.2054824433730071e-14	-3.591414512255301e-15	-4.075201687100596e-15	-7.241550974977601e-15	-2.300624129934605e-13	3.966281173817797e-13	-7.06195456297095e-14	-6.334584385171801e-14	-8.91962653409151e-13	-3.3412079872335835e-14	-3.953261596970149e-13
208	1.649500302128942e-14	-3.784424929957937e-14	-7.365031178474792e-15	-1.5325541464275783e-13	-1.3905917263163314e-13	-5.81226012763269e-17	-2.8909037403295384e-14	-3.907014671800416e-15	-1.687408710332361e-13	-5.987806651536698e-14	-4.7409748220948756e-12	1.2616454225246673e-13	-1.2310927484521586e-12	7.358735157928974e-14	-1.9605157257697953e-13	-6.267982419869351e-14	-4.4647975690771305e-14	-4.478576892375049e-14	8.752296231378519e-15	-8.75536147438224e-14	1.323174646114569e-14	3.840178674909229e-14	-4.3164791935009994e-13	7.44848341816641e-16	3.730806009742943e-15	-4.8552535884933735e-14	-1.6267335950147136e-14	-2.2269761013848693e-13	-1.563349278653042e-13	-1.581375419073434e-13	-1.9553715972875736e-13	-2.46896248090543e-13	-1.8326351575955683e-13	-2.137450456561111e-15	-1.0459908289417482e-12	-7.148597623591953e-14	8.37136701005019e-15	6.7762990306092975e-15	-8.152604555455028e-14	4.612385880258149e-14	-7.232111225224521e-15	1.365567898690471e-14	3.5725138928252814e-13	1.0769873995761529e-12	-6.773998671334624e-14	-5.319526595850246e-14	-8.888107616367216e-13	1.2278476222050324e-14	-4.086540874330446e-13
209	-6.394507888063908e-14	-5.979906658394892e-14	-1.139265773978847e-14	-2.1759584993595783e-13	-3.3433632897338955e-13	1.6688778322721105e-14	-2.9213991979596665e-14	-2.656429774807482e-15	-8.83695287753901e-14	-5.544777433540995e-13	-2.9981459189060503e-12	-1.3901403307544428e-12	-1.4374062066291927e-12	-3.584670406838362e-14	-1.882207614560399e-13	-1.7307058385686712e-13	-1.2761388632481616e-13	-2.7999653438420543e-14	1.2197840566799393e-14	-1.7530749773864208e-14	-7.823767340927365e-14	-3.3904598637324996e-14	-2.1862934199395819e-13	-3.751226692882256e-15	-6.390946041445059e-14	-1.2592132421035934e-13	-2.2108421919807408e-14	-3.422879803073437e-13	-2.6817645505015513e-13	-3.196866935697406e-13	-2.549505879191655e-13	-5.835729500321926e-13	-1.5648036993557387e-13	-1.629316504622132e-14	-9.239255461815446e-13	-1.0713664317318762e-13	3.96381014272597e-15	-1.4360406608493411e-15	-5.0203457500857696e-14	-4.843883078133202e-14	-2.514596910445398e-14	3.275650245193692e-15	-4.825699394496977e-13	1.0116717517986362e-13	-8.526518537208733e-14	-2.4772186587091205e-14	-8.236752040207826e-13	-1.6134928654508174e-13	-4.339052967256707e-13
210	2.1261256109011815e-14	-1.5291036075155683e-13	-9.22566222217101e-14	-3.69266157212015e-13	-1.3615044538799054e-13	5.388063602825435e-15	-1.045847213459488e-14	2.8276153198383743e-15	-9.110113406297041e-14	-7.311272410115308e-14	-2.7021088594297106e-12	-1.2555368038437985e-12	-1.1546673928337255e-12	-3.332571864853664e-13	-3.451137119582971e-13	-7.072731432227979e-14	-3.137169473071495e-13	-1.465062861087923e-13	1.205673664305269e-14	-1.0027511526064293e-14	-3.858941158621017e-14	2.3149245302729372e-14	-2.591006529580021e-13	4.375291902559729e-15	1.5876931303518665e-14	-8.426758291443314e-14	-3.579912715881935e-15	-2.2164549544491927e-13	-1.9635113301056476e-13	-3.8640304894629493e-13	-9.772725331065997e-14	-5.461644275942315e-13	-1.32110375195861e-13	-2.292367952130914e-16	-8.984066275837516e-13	-8.444581794756384e-14	5.842912557669937e-15	4.9287052588320706e-15	-6.517034840943555e-14	3.736599718586102e-14	-2.592004731386866e-14	6.840393718464103e-15	-1.840499303947684e-12	-8.018877764032364e-13	-4.9766589021733346e-14	-1.671003809472736e-13	-1.0420081821101726e-12	3.3529464908617184e-14	-8.975908277139345e-13
211	2.3847933054200178e-14	-1.2774417342269312e-13	-4.2536782436849144e-14	-3.106624355079854e-13	-1.8366245399704294e-13	1.8711681732769798e-15	-3.151606368052893e-15	-5.5723492087381516e-15	-1.3199995224258914e-13	3.028100478161816e-14	-3.3879627466806607e-12	-1.5101163571546138e-12	-1.1607942827460232e-12	-2.562697554878339e-13	-2.948259174641806e-13	-1.5844052719344676e-13	-1.8179847801405402e-13	-3.868918895623818e-14	1.6538042001267177e-15	-1.1028310512735392e-14	-2.501831932139371e-14	3.003610998879877e-14	-2.0278346268660382e-13	-9.083669263791477e-14	1.94554455379557e-14	-3.5974194203370777e-14	-1.30744315688132e-14	-2.936569011379943e-13	-1.92591444077919e-13	-3.488267087349458e-13	-3.1288836132126476e-13	-8.04867740579256e-13	-1.55261921571376e-13	5.194359652487879e-15	-7.425496949682269e-13	-1.2777870021714147e-13	-2.457594253780271e-14	-1.3218789102452122e-14	-2.0816196524281618e-14	-4.0303264867154664e-14	-7.65406197434415e-15	-2.2268961881594466e-15	-4.806995133277997e-13	-2.0296634981107168e-13	-1.352757380548617e-13	-1.5049464102789815e-13	-1.1901787182192717e-12	8.090989318121156e-15	-5.010782991046416e-13
212	1.6712595317940892e-14	-2.961284459576984e-14	1.2263255249895558e-15	-1.0710147421889213e-13	5.94307807765e-14	-2.4875117675479653e-14	8.872365852576411e-15	-1.460551188704048e-14	-1.567525886298894e-13	2.5748355176069464e-13	-5.040506144433706e-12	-1.2734986908201513e-12	-9.070814365269076e-13	9.446217016250658e-14	-1.5330096518124887e-13	-7.812910558444912e-14	-4.0356178838559677e-14	7.555224654981271e-15	-3.9518231589125364e-14	-3.883468810738314e-15	-2.3827155615590225e-14	-2.6575578356056396e-14	-2.843369641421744e-13	-1.1128570216159704e-13	3.122575034874263e-14	3.115953653339224e-14	6.242821170036202e-15	-3.137639819483984e-13	-2.809662242938369e-13	-1.276426550859684e-13	-3.6634802589416636e-13	-7.972691344590452e-13	-1.9761707266301398e-13	8.425708003337755e-15	-7.966354225814416e-13	-1.1389521859201564e-13	-7.706488974531743e-15	4.216107611561096e-15	-3.835264011545721e-14	-1.0194301843696926e-13	-6.4166583001026094e-15	5.230149361302274e-15	1.0100301058249487e-12	1.3513100378744578e-12	-3.946520345596975e-14	-4.5783885109282393e-14	-7.542493336553899e-13	4.573939413453914e-14	-1.6680104883718955e-13
213	1.1626917652028144e-14	-3.3944569520255265e-14	-1.2799815477734968e-15	-1.383526826380195e-13	-4.017500414035092e-14	1.7582336614918451e-15	-7.073804552683658e-15	-2.2398763792031358e-13	-2.5709224809028014e-13	1.2906979113027061e-13	-4.044255818553679e-12	-2.0906248526126756e-12	-9.981693849076832e-13	1.207550483485201e-13	-2.2950804353252686e-13	-1.4760977359013182e-13	-1.6638550006499054e-13	-4.210993165134031e-14	6.608310014595321e-15	-2.367486384028432e-15	-1.0345680324998001e-14	1.1181904445509129e-14	-4.86091829455835e-13	1.265986744171313e-14	2.0352414412452343e-14	2.5777723286412372e-15	2.1888232443329693e-15	-5.863785892150396e-13	-4.289645474021499e-13	-2.1338680608271538e-13	-5.509697240006605e-13	-7.067872708122268e-13	-2.0598524314404723e-13	9.837546373059022e-15	-7.281220470886277e-13	-1.4009408457640664e-13	-1.1904787352998594e-14	1.2724468722336241e-15	-6.057188455466357e-14	-8.802099295079571e-14	-4.321454826374439e-15	7.0477828086553296e-15	1.023123088678235e-12	1.4349412831910236e-12	-5.2153083337237366e-14	-7.444099606943211e-14	-8.485889511786229e-13	2.7308373714297535e-14	-2.175457186572238e-13
214	1.568822192977004e-14	1.4435011312513213e-14	-1.1747244137164897e-15	-6.125019086609683e-14	3.0625088297939005e-14	1.3263169482999477e-15	-1.6717333030590963e-14	-1.8362135576682545e-13	-1.6090550771249112e-13	-7.930816814468859e-16	-3.4537418340847547e-12	-3.003893053322518e-12	-9.509818239938478e-13	6.372123622814204e-14	-6.370682330712829e-15	-2.9225408154657076e-14	-1.2375430586039176e-13	1.5546318873769107e-14	4.8592378335894576e-15	-1.8766650615685687e-14	-1.0988981789652271e-14	-5.546099141208613e-15	-2.7520539403485135e-13	-2.1398763937614488e-15	-4.998115603199381e-15	-1.5882182744046454e-15	3.4339283772969047e-15	-2.749526399190138e-13	-3.1250831685350355e-13	-1.0453060867616245e-13	-1.074915535045314e-12	-8.566551638293083e-13	-1.961659626510849e-13	-9.635251750988506e-16	-6.468009789572871e-13	-1.4164538579470966e-13	-8.497173259215941e-15	-1.094582864792391e-15	-5.486097152112966e-14	-5.073079916733582e-14	1.00673780580194e-14	1.2308491843572445e-14	1.2905940241096564e-13	1.2131555971163625e-12	-3.828014740382359e-15	-8.047946770588692e-15	-5.349418708628432e-13	2.575885092201563e-15	-1.201556991578484e-13
215	8.610650039316446e-15	2.0776011588068964e-14	7.903760479575678e-15	-3.6352355002246957e-14	-4.405279340399668e-14	-6.5001988367732114e-15	-8.928076786871226e-15	-4.0460408516861243e-14	-1.1547088620896324e-13	4.8694724345311177e-14	-3.6594887074935405e-12	-3.076267935759298e-12	-8.556179472441944e-13	2.0104797575391997e-14	1.2547563673600083e-13	-1.7014667310039417e-13	-1.0613435294864926e-13	3.571618864700545e-14	1.9497685385679232e-15	-2.7511240928898425e-14	2.268108580127537e-14	8.19095933610331e-15	-2.3705242282120073e-13	-1.7069607652517654e-15	1.3025284935178122e-14	4.364175402094652e-15	-3.7882864511721216e-15	-3.2358371908836316e-13	-3.7772338812873826e-13	-1.1611208995145015e-13	-4.4294256922699473e-13	-8.304691981227355e-13	-1.9920118111439688e-13	-5.801015195198222e-15	-5.789576187787689e-13	-1.3483964730266334e-13	-5.063758609796755e-15	-2.610879236316435e-15	3.053216063294724e-14	-6.960287815970442e-14	-2.7541322193427143e-13	1.4505955705404264e-14	-2.3567369135915466e-13	6.611318176723741e-13	8.529595196387516e-16	3.211118888642825e-14	-5.686095410570082e-13	1.3233490995397107e-14	-2.3388774493270368e-14
216	-2.0489180189676088e-14	7.229561137120402e-14	1.2908954111312514e-14	3.483731440997956e-14	-1.6646147471001758e-13	-6.388945356765722e-14	-6.930189070423664e-15	-4.361935548547798e-13	-1.2253898267411668e-13	-1.8942807904955387e-13	-4.262701131805663e-12	-2.7764608699821012e-12	-6.836255069600327e-13	-4.0836226145806275e-13	4.5661960359637186e-14	-3.1366899937189576e-13	1.010331492846543e-15	3.7152115146104186e-14	-7.39872031107807e-14	-5.775836821102481e-14	-9.122437167274756e-14	-4.6526921133308194e-14	-1.4004678593610947e-13	6.594268119271015e-17	-2.1834348097044545e-14	-2.676841895815501e-14	-9.245788938802518e-15	-3.8717820723289696e-13	-1.642419419547721e-13	-4.340110105067301e-14	-2.330694335043733e-13	-7.481704487592212e-13	-1.6552289387742574e-13	-4.9747124443255345e-15	-5.192400636847512e-13	-1.1045175770854328e-13	-1.3904901223582946e-16	2.7228719136590856e-15	-5.2750605939899377e-14	-3.1849358911417686e-14	-2.734839329434955e-13	4.752289678601627e-15	-3.3181359402471463e-12	-1.3254739779334869e-12	-6.392550014041046e-14	2.345270507360868e-14	-6.022772112511731e-13	-6.764562132380781e-14	-5.732358318384899e-14
217	-1.3322961699878388e-13	3.018973246201016e-14	8.888291416785687e-15	-2.538523518783538e-14	-2.917952083900175e-13	2.6483242905145894e-15	-2.006170151453893e-14	-5.6308822215079e-13	-6.540714842062617e-14	-6.453235546618438e-13	-4.204717922026823e-12	-2.216614575765643e-12	-5.142920650900671e-13	-2.498195309573876e-13	2.583708739672654e-15	-8.406505996886142e-14	-5.569403835572564e-14	3.088942983146286e-14	-2.6031162372753545e-14	-5.147627825282455e-13	-2.465592426027596e-13	-1.1622494954458645e-13	-6.605318976729493e-14	9.305609696119081e-16	-6.6187558147756e-14	-1.217621833123497e-13	-1.4965977614573016e-14	-3.666035198920184e-13	-2.917671816802441e-14	-1.4080390666611605e-13	-2.10617013689558e-13	-7.930606756847744e-13	-1.4422168115570247e-13	-6.459500172682839e-15	-5.089312576051984e-13	-1.2087919211719268e-13	-5.840400999156647e-15	-3.561618295347623e-15	-2.7597575752792798e-14	-1.1541467581700953e-14	2.1399927852337443e-14	-2.2725794396855712e-14	-2.8673632448697154e-12	-8.264236481665771e-13	-1.618448305964619e-13	-3.5531474934527966e-14	-7.7809726670959e-13	-2.426074372816206e-13	-1.9693632614416155e-13
218	-9.435126202179467e-15	-9.12061057926509e-15	7.295278348855668e-15	-6.24610332036607e-14	-3.7594651756146035e-13	-8.439179089909044e-15	-1.873160295825022e-14	-3.389787736425818e-13	-6.414977089947228e-14	-4.360304177131665e-13	-2.921605602404759e-12	-2.1393914738879844e-12	-3.3061950777809565e-13	1.3280836013905465e-14	-2.860834106029164e-13	-6.341639581359136e-14	2.975192214844332e-14	-4.624350031721462e-14	-1.176562417901216e-14	-5.490826873440496e-13	-1.942203039355387e-13	-1.302617325630001e-14	-1.0266520567129097e-13	-2.3945427189216087e-17	1.26846262713754e-14	-1.3961982098885002e-13	-3.3258571560875055e-14	-2.3193283911535855e-13	-6.970037229472034e-14	-1.9113690921347177e-13	-3.837259558946281e-13	-5.012742006686782e-13	-1.2483233527134657e-13	-2.476282532354167e-15	-4.781130647061124e-13	-6.643740827406254e-14	-3.2133107942544247e-15	-4.344767904491949e-15	-3.793594972575214e-14	-4.913635907752325e-15	-6.222821458352241e-15	-5.18913675239774e-15	-2.010708081040407e-12	-8.25968256943417e-14	-3.3997460659310163e-13	-2.5602462166884916e-13	-1.4028195914235398e-12	-1.4006202652981513e-13	-5.098408984340121e-13
219	-1.1516066592191534e-14	-1.4700277556216966e-13	-8.6608127125319e-14	-2.183833805022816e-13	-6.051794312750312e-14	-1.9257945709410555e-15	-1.6705859774655246e-14	-3.849323031132619e-14	-5.2208337624529764e-14	-2.368720472552462e-13	-2.0088376549185092e-12	-1.5639190528151979e-12	-4.596961486134025e-13	-1.1731603977332135e-14	-1.2326135542128314e-13	1.1597920567374696e-14	-2.8214300361906423e-13	-1.0007099405056275e-13	1.4302869086188933e-14	-4.95308878173923e-13	-8.742506861264216e-14	2.813341533458152e-15	-6.282469546021015e-14	2.0112446412682464e-15	-3.7643695644205566e-15	-7.652581795896473e-14	5.2344304269499285e-15	-1.7207920321462086e-13	-1.2983119292592487e-13	-2.8563498324654335e-13	-6.18862630378941e-13	-5.760912455446004e-13	-1.3257307277105955e-13	2.290198878869436e-15	-4.951953157725095e-13	-6.864772960305616e-14	3.739482302788858e-15	-9.27130409006254e-15	-7.979369807000792e-14	2.5931841649727954e-15	-3.2440042511707566e-15	4.657128724363673e-15	-1.7843865202907425e-12	-1.547397457241127e-13	-1.0300923210673652e-13	-2.0765885440790378e-13	-8.940636862672694e-13	-6.386861191306255e-14	-9.553064423493581e-13
220	-2.85956919383247e-14	-1.328629294558434e-13	-4.2383691529289006e-15	-1.5675290257470358e-13	-5.3173118578885255e-15	-4.5341622487441996e-15	-1.4742391826014828e-14	-3.036634069019474e-14	-7.579855052674112e-14	-5.581539229661783e-14	-7.257253352964446e-13	-1.1966674794756563e-12	-8.57246750020939e-13	-1.1422762193422778e-13	-4.232067424295553e-14	-6.524663699927677e-14	-2.3584173745604394e-13	5.229955286326247e-14	8.578456425646081e-15	-5.062980312062012e-13	-3.173685250619732e-14	-1.2530600664482191e-14	1.9100859140579275e-14	-3.1154741739866857e-16	4.908156143723327e-15	9.474968653140308e-15	-1.783001053285411e-14	-2.020060211649897e-13	-1.620186418617567e-13	-2.611897559131824e-13	-7.163206902816764e-13	-1.0175118103125409e-12	-1.517732526346644e-13	-8.825159968701605e-15	-3.853077811109989e-13	-1.3896120044428657e-13	-4.3113870086153017e-14	-2.9919511598330183e-14	-1.08626618126088e-13	2.679142255090174e-14	-5.5279260175343244e-17	7.201394579202599e-15	-2.001355950430917e-12	-4.660041561430337e-13	-8.126079072702158e-14	-6.291956387496219e-14	-7.818381189533862e-13	-5.732283042980594e-14	-7.048252869663442e-13
221	-3.235458173871626e-14	-1.4638367638864347e-13	6.514069489471613e-15	-2.6666815000117333e-14	-7.85432273347656e-14	7.693360373212271e-16	2.2663619053432938e-14	-2.009908948786178e-14	-8.777043644865729e-14	-2.0871439395398957e-13	-4.541394623968473e-12	-8.712628876002667e-13	-1.7203003374863568e-12	-2.0868705221471988e-13	-1.6507104166853458e-13	-7.88556309652938e-14	-1.7419439212981417e-13	-1.9196298364084328e-14	9.470744668367955e-15	-3.248491735533723e-13	-3.814737728787098e-14	-2.208959950117655e-14	4.75533922436464e-14	-1.629930124031629e-15	-8.498200714971378e-15	-3.947325185938734e-14	-4.858724105711745e-16	-5.237193141314548e-14	-1.4272113910576179e-13	-2.2658184954104182e-13	-5.580792611812832e-13	-1.234481240452715e-12	-2.2592450618106324e-13	-5.023836245610491e-14	-3.427555868378182e-13	-1.1624238418443653e-13	1.3690277132447173e-15	-2.555556451973674e-14	-8.9071338137229e-14	1.0288656530571238e-14	4.494360824662482e-15	-1.1932471577520096e-15	-2.5101118555871874e-12	-8.905126850147279e-13	-6.708190130198874e-14	-1.1070904261885792e-13	-8.155057891475511e-13	-7.428908602247979e-14	-7.951459542213095e-13
222	-2.5271872569485478e-14	-8.066155569810051e-14	-3.439031407548909e-14	-1.992345163455733e-14	-1.341725359778987e-13	4.4164614838713425e-15	1.516810099401763e-15	-3.057434339979547e-14	-8.367073101205593e-14	-2.7789915470210635e-13	-1.2457037971841033e-12	-1.0145194363974752e-12	-5.979379231107102e-13	-2.85137922984413e-13	-7.744641831583642e-14	-1.5191184499989784e-13	-9.681327433532332e-14	-3.3296416181200324e-14	1.3172953159584563e-14	-3.0456759650716985e-13	-4.2691357447167137e-14	-5.392373208910741e-15	-1.3537231889587278e-13	-2.5861346768729897e-15	-1.1450537747344764e-14	-5.076727384665384e-14	8.649693358023058e-15	-2.0948772565258194e-13	-9.59860012095705e-14	-4.064523639108933e-14	-4.4881230979605664e-13	-6.134997679825614e-13	-2.487301424522477e-13	-4.251726077749584e-15	-5.98536359007377e-13	-1.5487833808934613e-13	1.1127574154885683e-14	2.7997027718156648e-15	-1.3310409615399464e-13	7.11615856215779e-15	-1.1386057763581669e-14	3.685069958407163e-15	-3.4415840642924175e-12	-1.2002425331820281e-12	-5.5034982569488e-14	-6.33483554102313e-14	-7.780972667095901e-13	-6.712126213306422e-14	-8.352712980001476e-13
223	-2.7254862177479204e-14	5.6529474046646664e-15	-9.628173722451049e-15	1.1950908700242662e-14	-1.798238222138544e-13	-1.5792280365445703e-15	-3.645447268816235e-14	-1.5986983231101047e-14	-1.9226703919335855e-13	-3.901243795307377e-13	-1.410301295911132e-12	-1.6804122575008213e-12	-5.418249111302673e-13	-3.881990416067991e-14	-1.8259578368027326e-13	-9.266737620038376e-14	-1.3614017083043619e-14	-2.6917285880942793e-14	1.2020090721108766e-15	-3.453916101997052e-13	-9.356514420713463e-14	-4.3434900063961245e-14	-3.2969125858393347e-13	-1.781979305617504e-15	-2.9963235548811564e-14	-7.282903215090182e-14	-3.1235796582795794e-15	-3.5351053703873203e-13	-2.3384253687946443e-13	-7.895928983484234e-14	-4.421274543276813e-13	-5.162376096438626e-13	-2.675131752791451e-13	-1.229065407004055e-15	-6.87849206328009e-13	-1.6201863472664728e-13	-3.0828239133139052e-15	1.8206515986346528e-15	-7.137929207997998e-14	-9.789883842181799e-15	1.4876203667941695e-15	1.8658311114362363e-16	-2.255733903009052e-12	-2.596916112600044e-13	-9.530645338909942e-14	-1.1075881714212132e-13	-1.1447007866016084e-12	-1.137042580912473e-13	-6.759546935325647e-13
224	9.248700063442924e-15	-2.383537526163372e-14	-2.1183854442102218e-15	1.734425228403354e-14	-1.5937300037238127e-13	-4.820793864073518e-15	3.902790687028063e-15	-1.6495345506541232e-14	-1.9443207398290936e-13	-2.2458972699299977e-13	-9.052862429986577e-13	-2.940432723072718e-12	-3.918847537250534e-13	-1.6306750294543206e-14	-1.199479247717489e-13	-7.176207642975563e-14	1.5375761218366537e-14	-4.0727432851524307e-14	-4.834293491082455e-15	-5.076566416597032e-13	-6.693406183495639e-14	-3.155095436555732e-14	-2.3419506836533e-13	-4.030651847704688e-15	-1.0847192895401941e-14	-4.007328602056264e-14	-1.0612419255284549e-14	-6.00406785129275e-13	-2.833140177758861e-13	-6.869158198550696e-14	-5.9717920411619515e-13	-7.556521532468134e-13	-2.5612691059739046e-13	1.0838516602356027e-15	-6.602604210300128e-13	-1.8307257309656198e-13	-1.861635667101535e-14	2.017466456676171e-15	-4.0754477770242423e-13	-2.8196639539087968e-14	2.1328625812087077e-15	-1.8453205259183223e-14	-1.840499303947684e-12	-3.2589355378833657e-13	-5.6403211150478494e-14	-4.774518398466133e-14	-8.304691981227355e-13	-8.551481074244737e-14	-4.71197830825018e-13
225	1.2508931337195645e-14	4.0138871946284714e-14	-3.984473419585318e-15	3.7309430038436676e-14	1.0253095145258053e-14	-2.6891599487056864e-14	2.051600820106806e-15	-1.027238848111015e-14	-9.473132075977464e-14	1.5759162041595446e-13	6.322040292015419e-13	-4.2565126997909026e-12	-1.8943361589445817e-13	-1.73722504533692e-13	-1.0400957444640521e-13	-2.7498734509119743e-13	9.316192490400085e-14	-2.7832178150284284e-14	-3.6047257723757423e-14	-1.7349172655484577e-13	-5.397373493587202e-14	-4.96378787830366e-14	-7.418230554256313e-16	1.1330125640895058e-15	2.3949308688736644e-14	1.075928834743676e-14	1.889776538625453e-15	-1.5524536811753838e-13	-6.400581293196048e-13	-2.965008986690445e-15	-9.729599588157782e-13	-1.129737377626424e-12	-2.3093917523810024e-13	2.934870284530954e-15	-6.060180634949692e-13	-2.031714128555943e-13	-6.551514543669767e-15	8.650949137279702e-15	-2.2938223728336113e-13	-1.6501510241073853e-14	2.2536974428911188e-15	-1.91160854640661e-14	-2.0986181087696153e-12	-1.03598146913403e-12	5.045606891450699e-15	-2.2112674445017412e-14	-6.808351083708914e-13	1.1093550385650945e-14	-2.703409618416094e-13
226	1.6889774354878498e-14	9.968558398052322e-14	1.0313144226075825e-14	8.147558606078326e-14	3.6456870084925034e-14	-1.4083193337588938e-14	2.9642098544362146e-15	8.752781418818587e-16	-4.2417383515936055e-14	2.4908975196665074e-13	2.6597459453390315e-12	-2.2942023923284897e-12	1.8801013302617533e-13	1.4384951384873266e-15	-6.665904617775105e-14	-4.255310756718554e-13	1.6844794625140473e-13	8.065071033179311e-15	-1.2256576787485218e-14	-1.0552541417092697e-15	4.1533300649038856e-14	1.8943501437590335e-15	-1.9446198436156766e-14	1.4053882308121326e-15	1.5058505713437664e-14	4.5707396736377627e-14	1.377418601914121e-14	-2.0013559504309166e-13	-5.83793567615235e-13	8.704924812965336e-14	-3.357159166485652e-13	-2.7682306604091183e-13	-8.464774154394488e-14	1.0486213439991684e-14	-3.703443721358145e-13	-1.0817151230730464e-13	-7.521889423804865e-15	1.4198981893139175e-14	1.3623378346593155e-14	-1.94737570827526e-13	3.8203926597521794e-15	-1.2618041430335542e-14	1.08484715070087e-13	2.892268544058011e-13	6.789267805477927e-14	3.545407326761836e-14	-4.676065304745133e-13	4.93600340549491e-14	2.995992485804405e-14
227	-4.2487807045839976e-14	-3.443449467297289e-14	-3.114789203483061e-14	-1.3552706514881667e-13	-3.910028542016365e-13	-6.365445160403862e-14	-9.669500276169744e-15	-2.547793452932593e-14	-9.226695386013978e-14	-4.462233496158562e-13	-2.5437795257813517e-13	-5.917147948426531e-12	-8.193726759640142e-13	-9.357237064594787e-13	-3.5274610995668676e-13	-5.297497944453674e-13	-2.168959099727851e-13	-1.5155611698501535e-13	-9.063221467236395e-14	-1.4084078091156118e-13	-1.7963397122259972e-13	-1.2630285991598777e-13	-3.371641726167292e-14	4.084564734427488e-16	-3.4290194220209273e-14	-1.559812547619326e-13	-2.5258173159412985e-14	-3.722147982577125e-13	-8.505989400406346e-13	-2.0066302233088275e-13	-6.100068750610774e-13	-1.69086521419584e-12	-2.955273272598924e-13	1.7042979424189242e-14	-1.197072718014754e-12	-3.334463881816645e-13	-6.943545995244347e-15	6.0608473395732195e-15	-1.474927007148873e-13	-1.7309649857425426e-13	2.9237627029526424e-15	-2.623648228121507e-14	-6.7185706298578064e-12	-5.744830032991397e-12	-7.105518687001485e-14	-1.0977337291090648e-13	-1.4589323750804814e-12	-1.297608692875527e-13	-6.985982201178914e-13
228	-8.051577114257904e-14	-1.6656867259383485e-13	-4.691020494074273e-14	-2.764281805455722e-13	-6.708849985117366e-13	-9.984104374440837e-14	-2.8533131298993635e-14	-5.892687080933338e-14	-1.4693581969544034e-13	-8.828387321391184e-13	-3.673516903407776e-12	-7.679349133885551e-12	-1.8709381373495127e-12	-1.7868055507051688e-12	-4.859276648584663e-13	-5.541603166065447e-13	-5.361277831281188e-13	-2.1975086703189315e-13	-1.4909747244312952e-13	-1.9135695598776124e-13	-3.2506302705269146e-13	-2.0338983282493766e-13	-1.0855914853148096e-13	-2.4835460737363543e-15	-6.125371561014674e-14	-2.5816972096270076e-13	-5.5257483821415454e-14	-7.070210740774641e-13	-9.977349994466344e-13	-4.4488560222227703e-13	-8.420707718661296e-13	-2.9029013411857783e-12	-4.500420601735643e-13	3.5351327692074648e-15	-1.7058286231710243e-12	-4.971484520827203e-13	-9.479991770166889e-15	-3.529881328679675e-15	-2.7653172525337013e-13	-3.7040316543737563e-13	-1.7776645265778737e-14	-5.088009419668837e-14	-1.2696452515443983e-11	-1.0670368102376457e-11	-1.782754463904106e-13	-2.438627420534901e-13	-2.427813106223673e-12	-2.31712210829652e-13	-1.286604755896546e-12
229	-9.161457653631249e-14	-1.9076308656111855e-13	-2.0943110142428228e-13	-2.8589704154505514e-13	-6.819885986989955e-13	-9.706283192214395e-14	-1.9271759281233657e-14	-6.085129543926717e-14	-1.6400472810723555e-13	-9.156568105852874e-13	-4.3019800803655214e-12	-6.871334781514832e-12	-1.7731517482520395e-12	-1.4467993213071498e-12	-4.2873399774680486e-13	-3.4635213862885067e-13	-6.308911690695945e-13	-2.1983489008033777e-13	-1.419827979837296e-13	-1.9175355390935998e-13	-3.3951042491514525e-13	-1.9649933636817718e-13	-9.710552841686988e-14	6.7665096604949935e-16	-6.079478537271814e-14	-2.4006960372791726e-13	-5.700187537064654e-14	-7.070210740774641e-13	-9.38838324420336e-13	-4.613778653615519e-13	-8.161167828367845e-13	-3.0974256578631756e-12	-4.889995292437223e-13	1.510816607495046e-15	-2.1248040744761882e-12	-4.577348283326954e-13	-2.0364858043268194e-14	-1.0491693204020683e-14	-1.700697851613623e-13	-3.620271177955507e-13	-1.392315640101548e-14	-9.991193819153354e-14	-9.617731118799788e-12	-8.870552735653316e-12	-1.936558882405519e-13	-2.7718062064380395e-13	-2.2669564597404405e-12	-2.410549266622721e-13	-1.2803123885267476e-12
230	-3.73267826245285e-14	-1.0884689322387867e-13	-1.8891258166470092e-13	-7.113515717631305e-14	-2.408359715597228e-13	-7.182806192160481e-14	-1.4188479012083595e-14	-2.899217569817284e-14	-9.65728924992075e-14	-2.5566763787471005e-13	-2.9777183860617004e-12	-2.315647591558162e-12	-9.539707498672899e-13	-2.8476084672216755e-13	-9.679546510222907e-14	-8.530622652142951e-14	-3.15915702623785e-13	-7.845743477918659e-14	-9.373433192152995e-14	-8.375722280835739e-14	-1.3498690882583325e-13	-1.1904530489059735e-13	-6.542632759472765e-14	-6.179989396547454e-15	-2.10534817229123e-14	-2.7931270549808667e-14	-1.6865058335872706e-14	-4.0027119008618336e-13	-4.432831137290469e-13	-1.4375338965472432e-13	-3.633343840017186e-13	-2.1098406655010038e-12	-3.2279463306818744e-13	-1.5793364902076444e-14	-1.1372190821140162e-12	-1.7810776418410136e-13	-1.0496487997546056e-14	-7.10702562210946e-15	-5.928482497835262e-14	-1.7502548967421224e-13	-8.107544555736107e-15	-1.6803425260765303e-14	-2.1996211193521103e-12	-3.03879126945889e-12	-3.439465222201205e-14	-1.1663814729823398e-13	-1.20081357025855e-12	-6.638365949485624e-14	-6.755489626709177e-13
231	1.709138400644539e-14	-3.1169696929196e-14	3.6602540478695906e-14	6.253498147761453e-14	3.456315496590374e-14	-3.615111637636953e-14	1.4222270890262417e-15	1.1789483984888423e-15	5.010487882921103e-15	1.8750085745673027e-13	-2.84304770528504e-13	9.581240899213468e-13	-7.716809196786355e-14	1.6502514864479175e-13	7.898897188999941e-14	7.354939279721386e-14	-7.089399047816182e-14	7.221872343217215e-15	-3.280557773447787e-14	1.0254350924514698e-14	1.1582394569292528e-14	-3.9685564175073374e-14	4.717711511365519e-14	-4.9761965470833885e-15	-6.219988819915376e-15	9.643654055832969e-14	-8.082651942772254e-17	-1.0474386282629096e-13	-3.3537183313224433e-14	8.050458329101984e-14	4.6781202162560076e-14	-7.182436308088524e-13	-1.4643390755890929e-13	-6.250584169077283e-15	-6.808351083708914e-13	8.18558303116079e-15	-4.163250721031384e-15	-4.511672383875186e-15	2.5393226510377666e-14	7.669272243834795e-15	-1.5651272765676072e-15	-3.603815332414674e-15	1.4626732273242775e-12	4.3609788730777353e-13	5.897322048007865e-14	9.349390727475767e-15	-2.431553958467469e-13	4.6012865040556626e-14	-2.5679156030940774e-13
232	2.6158110239425335e-14	-3.3242246430538666e-14	5.021747085574436e-15	2.69367504594208e-15	7.968490192168219e-15	-4.3129738569487e-14	6.880985355913284e-15	-3.0057647316561177e-15	2.4870465584142533e-14	1.150107715433721e-13	-7.481704487592212e-13	3.262711081029125e-14	5.761343986863287e-14	-1.4491464298186953e-14	2.7600658120059113e-14	-1.3232716836025824e-14	-1.0987292195743327e-13	-9.22289950780639e-15	-5.753067259944488e-14	-2.2260456831174456e-14	-7.263290226336392e-14	-7.844935783533136e-14	3.3371077966095423e-14	2.938009732672567e-15	-5.016267321545436e-16	4.52532612924744e-14	-2.765865228936601e-14	-2.188398562620722e-13	-1.612884633048927e-13	6.822625869004454e-14	8.957587599402394e-14	-9.352130609490264e-13	-1.8049612076316212e-13	-1.1751810607189062e-15	-8.005423801723667e-13	-3.78907416725129e-14	-9.156685692455996e-15	-4.152291192973387e-15	1.5896738367248484e-14	2.3718930276017507e-14	-6.300323016793619e-15	1.229326552008562e-14	8.678777205606967e-13	-3.044118513389081e-13	-1.1045720179702522e-14	-3.9194468864412056e-14	-2.7682306604091183e-13	2.6513913172956634e-14	-3.849481715965959e-13
233	1.6275127489625868e-14	1.2444487028979615e-14	-2.324789889302487e-15	-1.6274585221310498e-14	3.2891484451807465e-14	-3.2004704513552256e-14	1.1743362637644355e-14	-1.2003514434921045e-13	4.6876270360375656e-14	2.0735621160705224e-13	5.910546545197847e-13	7.854821834379983e-14	1.5138007956558378e-13	-6.439961389066942e-14	1.3620044823475515e-13	-1.7082251066397062e-14	-7.310918508688435e-14	2.6332092747346026e-14	-4.673850566783412e-14	-2.906649499781613e-14	-9.464557101485212e-14	-7.79719405294143e-14	3.3901930106404625e-14	2.565485670232468e-15	1.0445343533275407e-14	5.615296859315424e-14	-1.7784345832612458e-14	-1.7207920321462086e-13	-1.0286533122010001e-13	9.23449834166777e-14	8.298234992613186e-14	-7.03280221833668e-13	-7.668747099782018e-14	-3.534904445706257e-15	-3.0674988399128065e-13	-1.759369570910356e-14	-6.335292188025547e-15	-3.321421972076535e-15	1.8370509341089358e-14	2.849500127429186e-14	-4.6930878920266194e-15	1.2942803070366639e-14	1.9452431667739753e-13	-2.6162585380049015e-13	-9.842341166584395e-15	-2.244283022776455e-14	-2.319328391153586e-13	3.749902773330719e-14	-2.0576376934787523e-13
234	8.158911992175906e-15	2.5829153155059534e-14	-1.413002819577428e-14	-5.939053875941204e-14	-1.573363090769034e-12	1.0875676252177672e-14	1.5170840876032128e-14	-1.4417932714622836e-13	3.0231658364919525e-14	9.000466752929305e-14	9.913258446059682e-13	-4.325622301080243e-13	2.2959583391874145e-13	2.2470856937537866e-14	5.2580162446247416e-14	-5.590181274182515e-14	-1.290493561769125e-13	-6.6953583494309705e-15	1.1064442706801599e-14	-3.6379582579766044e-14	-6.455618673162299e-14	-7.296262993954631e-15	7.99091155998687e-14	2.3523884925110356e-15	-5.772018110544773e-16	-1.3263403514588214e-13	-1.1733316403591192e-14	-2.8056391828470794e-13	-9.765470351815104e-14	9.474968653140307e-15	-1.2376549371195096e-13	-8.529143115855122e-13	-1.0380864976534193e-13	5.034076554639681e-15	-1.4963408975184425e-13	-3.4990119913163184e-14	-3.714595041157156e-15	-3.712083482643865e-15	-6.585152303485274e-13	9.331695656132126e-15	4.121920599757983e-15	5.633796771000824e-15	-1.1147739686512395e-12	-1.6833835097082476e-13	-6.369243892655214e-14	-6.757736329961066e-14	-5.910546545197848e-13	9.597189509826147e-15	-2.9519831309465126e-13
235	-2.877104438725264e-14	4.001820297589615e-14	-1.1588330980323947e-14	2.471002551388726e-15	-6.005232301148912e-13	-5.182743694363909e-15	7.79211028748484e-15	-9.375077121361695e-15	5.943988517611068e-15	1.7123383545139728e-13	-6.35944881445338e-13	-1.4176631162903708e-13	-1.4555018144748273e-13	3.0094864047258135e-14	2.333256124727289e-13	-2.1506247225808277e-14	-7.749482289809258e-14	1.7563100359941656e-14	-9.140246400369e-15	-3.368279662612e-14	-3.700461816432365e-14	-3.1263252483816085e-14	4.836553893744417e-14	1.7830638422482427e-16	7.483074428599461e-15	-1.3620912452780105e-13	2.698555460780406e-15	-2.225807085058683e-13	-2.12220986285546e-14	2.9296188440031634e-14	-1.167851876330121e-13	-7.631338577344057e-13	-1.206424848624244e-13	-6.6718410288065195e-15	-1.7207920321462086e-13	-4.8631079169349376e-14	6.356069626635498e-15	-3.0796273842969896e-15	-4.4179792643456247e-13	2.2825842901041406e-14	7.396803820689804e-15	-8.252610248984244e-16	-2.0200602116498973e-12	-6.434265859329302e-13	-1.5494831924246643e-14	-1.1636735562580098e-14	3.740852243796106e-14	1.5864202268326504e-16	-1.1032888398934618e-13
236	-7.822111995543604e-14	3.8345162520792637e-14	-2.078360334448414e-14	1.8169384876962532e-14	7.3265586685212e-14	-9.817082879263233e-15	1.537222220409781e-14	-1.1668244205746839e-14	1.9156655696187044e-14	-9.257262194738233e-14	-2.992681795036887e-14	-7.771525425477939e-13	-1.2084980260152152e-13	-1.664679248489267e-13	5.4025906855898106e-14	-1.1583307863297367e-13	-3.289776334809071e-14	-3.596871443934178e-14	-9.001425711634381e-15	-5.482344084561855e-14	-7.18358249206459e-14	-5.380101534231738e-14	8.866600684170902e-14	-1.6737254256071382e-15	-1.3047546476545927e-14	-4.6708138642173423e-14	3.020034950481634e-15	-2.0948772565258194e-13	-1.0900420811621115e-13	-2.009520798834124e-14	-8.448563185808703e-14	-4.638656782307171e-13	-1.1409599343578123e-13	-1.0506990878601637e-14	-2.6934136155331963e-13	-3.600570284653752e-14	1.8182085371717243e-14	6.162451297610894e-16	1.1797304064804805e-14	-4.1222438202143805e-14	-4.3739647722089554e-15	-8.846122920156288e-15	-1.6160481693199179e-12	-7.481704487592212e-13	-7.273039639837984e-14	-6.058746763362104e-14	-8.978045385110655e-14	-8.818501484597618e-14	-5.114012612412693e-14
237	-4.2355151091637974e-14	1.578914091730409e-14	-1.9349960080397483e-14	1.8154229904569836e-14	-8.667924989594537e-14	-8.281379010136485e-15	3.5604766778415815e-15	2.0359606602740404e-15	1.1017222552707967e-14	-1.2515267314354173e-13	7.032802218336679e-13	-6.081222928821045e-13	-9.445651915585167e-14	-5.3482496923022426e-15	3.8708139806838465e-14	-5.226598930858485e-14	-1.0090848465299464e-13	9.543009056500369e-15	-3.762657138161495e-15	-3.5102569237508255e-14	-3.921684456753047e-14	-2.893557287520143e-14	1.6046119017913987e-14	-1.4617555951729212e-15	-2.2908838493730608e-14	-6.1985264108018e-14	-1.1457044967129199e-14	-1.515045158737423e-13	-9.366749021655123e-14	-5.83165620906037e-14	-1.5311236996925084e-13	-6.434265859329302e-13	-5.2371931413145485e-14	-8.542267150704572e-15	-3.217132929664651e-13	-5.096911182172194e-14	-1.0274557554371634e-16	-4.3993372212807235e-15	-1.9990864148289067e-14	-2.1629199431208925e-14	-3.3769473935266187e-15	-5.8698547308125114e-15	-8.678777205606966e-13	-1.4963408975184432e-13	-6.516444053884178e-14	-7.051543011315853e-14	-1.4963408975184444e-14	-8.301890309165342e-14	9.487526445706761e-14
238	6.849705036248187e-18	8.376047641824966e-16	3.5321645636917576e-15	1.1299330508669593e-14	-9.332471956036234e-14	4.878302845940346e-15	-5.372109498178508e-15	-2.524915438111526e-15	4.170856747665384e-14	-1.5963123425224784e-13	7.631338577344057e-13	-2.0755884871437457e-13	7.899627824203808e-14	-1.234481240452715e-13	4.248461051682306e-14	-8.019543327038385e-14	-8.357644767627574e-14	7.973969956197218e-15	7.39813808614999e-15	-2.3549685480746888e-14	-2.4401389221128994e-14	-1.1002602713521225e-14	3.4025224797057084e-14	3.1915629807643384e-15	-2.7910721434699925e-14	-6.710245041709748e-14	-1.3382040405816026e-14	-2.3473847829820563e-13	-8.959322858011578e-14	-9.077685761037938e-14	-1.1254750345058682e-13	-5.686095410570082e-13	-5.424235753504353e-14	-5.196642887499961e-16	-3.142315884788729e-13	-6.03212424312122e-14	-2.442148168923532e-15	4.201152422231941e-17	-3.946029450069377e-14	-3.221416278547318e-14	-1.7995002802914724e-14	1.6775384280773163e-14	-9.426947654366186e-13	-6.883168128584836e-13	-7.297995398520047e-14	-3.873782186199554e-14	-3.217132929664651e-13	-6.699971197666318e-14	1.5491498401129003e-13
239	1.2818766328335253e-14	2.8613501171418944e-15	1.3418343842508139e-14	4.32889085902668e-14	-1.1943214198251943e-13	-2.1171924539164085e-13	-3.527369770166384e-15	-9.287629220398932e-15	-1.4738367624306034e-14	-2.2721544725689475e-13	8.379509026103278e-13	5.499052798380277e-13	1.589862203613345e-13	-2.6934136155331963e-13	1.516981342027669e-14	5.334093635227333e-14	1.8703347924975698e-14	-3.8402642962221814e-14	-2.7539376092334816e-13	-2.6350472789193293e-14	-2.6723210904915775e-14	-1.7860584476687773e-14	-6.85297006231503e-14	1.3522059792931991e-14	-3.186688274013542e-14	-4.778765215588607e-14	-5.225868295654619e-15	-2.2966786998337264e-13	-5.863667163929768e-14	-7.417682577853416e-14	4.396825662767432e-14	-1.1970727180147538e-13	-6.920576651022796e-14	5.2735879074071445e-15	-2.3941454360295076e-13	-6.546491426643183e-15	4.70780227141308e-15	4.282892235664511e-15	-2.18663133872137e-14	-2.4449222994632124e-14	-1.4912207430038473e-14	1.3998970506080738e-14	-2.87297452323541e-12	-5.386827231066394e-13	-9.203594755779232e-14	7.923282138928984e-15	-1.870426121898053e-13	-6.42520170173571e-14	1.0889409910775347e-13
240	2.678189004472629e-14	2.9731144709833375e-15	1.5319365313568097e-14	4.0790678461358996e-14	-6.392715548579423e-14	-7.210521240354647e-13	-1.033209507667611e-14	-1.142610713271548e-14	1.0016252323410961e-14	-3.196186531663806e-14	1.2419629449403072e-12	4.863107916934938e-13	1.4215238526425202e-13	-2.5437795257813517e-13	5.933853808201186e-14	-4.0647062979099e-14	-9.76311291166514e-16	-3.403846756012716e-14	-9.194929878908379e-13	-4.185472305786478e-14	-7.745730934684406e-13	-8.621904461446471e-13	-7.159996674389774e-15	-1.3359921566636475e-15	-1.931388496720657e-15	-1.8845821789729654e-14	-1.0276384142381294e-14	-1.6091509729954187e-13	-4.3563096574780266e-14	-6.383011799778072e-14	9.500586549975874e-14	-2.0948772565258194e-13	-3.834373549891009e-14	-6.301728633347944e-17	-1.6459749872702866e-13	1.309298285328637e-14	-6.536901839592438e-15	-1.3548716561698053e-15	-2.7267191646544448e-14	-8.872308771701111e-15	9.397515256687465e-15	1.0287343670439291e-14	7.182436308088525e-13	4.18975451305164e-13	-8.378034056285472e-14	4.268599184488874e-14	-1.4215238526425204e-13	-5.778439709016238e-16	7.499399558935852e-14
241	-6.832322768100768e-13	1.210183053454132e-14	3.980363596563569e-15	5.074869402174302e-14	-2.238875180650338e-13	-2.644623737368757e-13	-2.7220157005295547e-14	1.2036758336696968e-14	1.1221500735195231e-14	-1.0485425723912516e-12	9.426947654366188e-13	3.142315884788729e-13	1.870426121898053e-13	-2.3941454360295076e-13	4.3489233922139396e-14	-3.2596741644097737e-13	4.3861401229108856e-14	-4.029498814023586e-14	-5.992899407231148e-13	-5.3001019739849533e-14	-1.490666830189916e-12	-1.2210562395531248e-12	8.765795858387459e-15	-2.4888831355770973e-15	-2.6721155993404898e-14	-4.725816995658412e-13	-8.463723866288931e-15	-4.1826673515741343e-13	-3.500867119763636e-14	-3.2073972155731306e-13	4.346868480703065e-14	1.7956090770221314e-13	1.8704261218980528e-14	6.727095316098918e-15	-5.536461320818237e-13	9.726215833869875e-14	-5.2044058865410426e-15	-2.111535739173974e-15	-4.392396186843992e-14	1.8098062323272604e-15	1.9516869911112782e-14	7.107619263212601e-14	1.7357554411213933e-12	-1.855462712922869e-12	-3.7333506751639086e-13	4.764106846811037e-14	-2.3941454360295076e-13	-6.478988082968623e-13	-2.9713107153237925e-14
242	-8.275553336003158e-13	-4.983377321196388e-14	-3.314480937639804e-14	-4.132215849129652e-14	-3.264061514647241e-12	3.278109003897329e-14	-3.8439631369417556e-14	-2.89634069370206e-14	-2.5890044178788012e-14	-6.792758186840897e-12	-9.57658174411803e-13	-7.03280221833668e-13	-5.536461320818238e-13	-4.489022692555326e-14	7.387635205094409e-14	-6.069751956120342e-14	-6.051088793131579e-13	-3.50901256066924e-14	-1.3067182297649838e-13	-3.114903365233666e-16	-1.2245343271225773e-12	-8.011383116456297e-13	-5.536159933796642e-14	-2.761116100111469e-15	-8.293992741960736e-13	-1.226287166641353e-12	-1.916878538218873e-13	-1.2683041706277015e-12	-8.067017491027112e-14	-8.336748600796995e-13	-6.81810506368053e-14	-3.5912181540442614e-13	-1.1877205874052635e-13	-1.9090127936022486e-15	-6.883168128584835e-13	-7.481704487592212e-14	2.8951419953207165e-15	-8.496145803460504e-15	-6.27761767162034e-14	-2.8335288985196683e-14	-3.961191557571488e-15	-7.130999589736327e-15	8.37950902610328e-13	-5.506534502867868e-12	-6.694264679860182e-13	-7.746559748993792e-15	-8.229874936351433e-13	-2.2751692632140106e-12	-6.565195687862166e-13
243	1.075869470633362e-13	-2.4066438644856476e-14	7.232831871275209e-15	-1.9750348172116287e-13	-4.191548336638882e-12	5.794279651912578e-15	-3.9694839817309955e-14	-3.12581722859142e-14	-5.226694541324616e-14	-4.491931191475469e-12	-1.346706807766598e-12	-5.386827231066393e-13	-4.713473827183093e-13	-1.1970727180147538e-13	-7.735892475017342e-13	3.121456249718342e-14	-5.465292885491623e-13	-1.1507504460896243e-15	-1.4924993546106134e-13	-1.1845309080933843e-14	-1.1212412318229636e-12	-2.393259754898102e-13	-1.1579198040275618e-13	-2.892002547179104e-16	-1.5489009674965835e-13	-1.350865035370603e-12	-4.035405542999844e-13	-8.907106200849471e-13	2.1729833014366464e-14	-8.082588012192011e-13	-2.1590315938953158e-13	-2.9926817950368855e-13	-1.5056930281279325e-13	2.5914717387137325e-16	-2.7682306604091183e-13	-9.165087997300459e-14	9.930702361551992e-15	-5.553740843389678e-15	-6.032124243121221e-14	1.3811859396840572e-14	-1.4490996948520417e-15	-6.195786528787301e-15	-1.3167799898162297e-12	-3.5912181540442616e-12	-1.5940856175769448e-12	-8.272749523408321e-13	-4.29449837587793e-12	-1.3159992661442854e-12	-1.1895325627108524e-12
244	6.930074908673059e-15	-1.0161017985308292e-12	-2.4731545003876136e-14	-1.2453932486820225e-12	-2.0113032062463065e-12	3.7102568946342e-15	-2.2791251890608354e-14	-1.858370641034257e-14	-8.755278707113051e-14	-1.6623479513801802e-12	-5.536461320818238e-13	-2.843047705285041e-13	-5.012742006686782e-13	-8.978045385110653e-14	-5.823431083252844e-12	7.618333270715234e-14	-8.778399315654154e-13	-2.061272603617988e-12	3.2612701456832195e-14	2.118157120709013e-15	-1.0210907811939804e-12	2.8411684601679083e-14	-1.7372404571732517e-13	1.171370912292493e-15	-1.052571340570071e-16	-1.1995386118278032e-12	-2.0862603275902196e-14	-6.512907180148275e-14	4.941785341407539e-14	-1.974732516896029e-12	-1.8315974272825766e-13	-4.489022692555328e-14	-1.589862203613345e-13	1.765397311342254e-15	-5.536461320818238e-13	-5.0501505291247433e-14	4.520805323923517e-15	5.641873714856065e-16	-3.7408522437961056e-14	1.7602372002149473e-14	-1.0980831710925546e-14	1.7489808516053802e-14	5.985363590073768e-13	-5.98536359007377e-13	-1.783972569783052e-12	-2.332917749298499e-12	-6.928058355510388e-12	-3.657893040164909e-14	-6.7662664959662065e-12
245	2.6940346554564825e-14	-1.3483844146917258e-12	-8.977059027585435e-13	-1.9469514832100155e-12	-7.286122576457218e-13	3.634225168731849e-15	-1.5240479543900645e-14	-3.469603924360695e-15	-8.65390592662035e-14	-1.3834623249911037e-12	-1.167145900064385e-12	-7.182436308088523e-13	-5.237193141314548e-13	-8.82841129535881e-13	-3.2166488838420896e-12	1.1039532612819778e-13	-2.9257199918965318e-12	-1.448318072156312e-12	1.8095094117756896e-14	-6.465819025578778e-14	-7.351206190476632e-13	1.5680244877446576e-14	-1.7148670372898543e-13	-2.4095977997825295e-15	2.14046432677706e-14	-9.489622455447855e-13	8.757347888842752e-15	-4.7572749795483206e-14	-7.41366408423215e-14	-2.077790438989398e-12	-3.9907294835184236e-14	-6.434265859329302e-13	-1.5711579423943645e-13	-2.9709453977218588e-15	-5.760912455446004e-13	-4.1149374681757165e-14	3.45841607280149e-15	-3.110222733458896e-15	-1.2531855016716953e-13	3.7922364477430246e-14	4.668002631108716e-15	-1.4814627673709592e-15	-2.753267251433934e-12	-4.668583600257541e-12	-4.2221501930205723e-13	-1.7666133623096893e-12	-4.09249235471294e-12	5.937214444734595e-14	-7.765074045059766e-12
246	4.788172143838387e-15	-1.6713570259291053e-12	-1.6462398425316881e-13	-2.0304610035599995e-12	-1.1530793458019467e-13	4.443118252637407e-15	-6.083337204442234e-15	1.021747667906959e-16	-7.523486261291441e-14	-8.234380900647779e-13	-1.3317433987914137e-12	-1.0624020372380941e-12	-1.0474386282629097e-13	-1.1521824910892006e-12	2.2064361192161743e-13	8.057079710637024e-15	-3.6118631650235125e-12	-1.2113292374301976e-12	1.962349163484498e-14	-5.58974175144269e-14	-7.365875975429262e-14	6.085934384268477e-15	-1.3821951295593975e-13	-5.20626101498836e-15	3.381242729393099e-15	-5.268176640428509e-13	-2.947009103472691e-13	-6.319775465585622e-14	-1.741834326017562e-14	-2.478060715781577e-12	-1.1734458021097232e-13	-3.2919499745405737e-13	-1.0848471507008707e-13	9.074260908519814e-15	-7.631338577344056e-13	-1.702087770927228e-13	-3.244408455118989e-14	2.0033103996012597e-15	-1.1596641955767928e-13	4.2699234607958827e-14	9.527408139769373e-15	-8.33607675889469e-15	-1.1970727180147548e-13	9.576581744118034e-13	3.0556648328451826e-14	-1.2867741719344424e-12	-3.5612913360938928e-12	2.0166858757064155e-14	-4.302915293426471e-12
247	1.1892001236930932e-14	-1.1721739260462428e-12	-1.0060390110238283e-14	-1.8244799844007246e-12	-1.2335291314526766e-14	-1.5065184175848006e-14	-1.590101943289614e-14	-4.510074119366729e-15	-5.857478170025142e-14	7.43326565681088e-14	-6.284631769577458e-13	-3.890486333547951e-13	-3.142315884788729e-13	-4.040120423299795e-13	-1.9308313873777097e-13	-1.145654265542654e-13	-3.896417264815336e-12	-3.1405303950092804e-13	6.047147929500723e-16	-3.1745985446245646e-14	3.3821560233979316e-15	1.3978878037974414e-14	-6.066281438901976e-14	-1.4997286474676199e-15	1.0340086399218398e-14	3.0969799703888178e-15	-5.643212832190653e-13	-5.635864383006453e-13	-8.793925313736315e-14	-1.9762796369402164e-12	-9.539949521584178e-14	-9.1276794748625e-13	-1.0848471507008707e-13	9.595523461778269e-15	-8.4543260709792e-13	-4.301980080365522e-13	-5.779050474381987e-13	-1.0385385781858117e-13	-1.2344812404527148e-13	2.9877842559359677e-14	-1.1715225333675145e-14	-1.9581594272373262e-15	1.0175118103125409e-12	-2.8131208873346715e-12	4.772646145756225e-15	-4.2667908623593053e-13	-2.5288161168061677e-12	5.721714875673887e-14	-3.2208737819084472e-12
248	-1.9037613530744585e-15	-1.3308472290491714e-12	-1.0378673070922595e-14	-1.2627872754893193e-12	1.105535543145351e-13	-7.084592838115749e-15	-1.8489808370470674e-13	1.5253265659968307e-14	-1.0362831701004389e-13	6.464820110260991e-14	-3.4715108822427863e-12	-5.985363590073761e-14	-3.9727850829114644e-12	-1.2344812404527146e-13	-1.9640570232735357e-13	-2.0340884075641326e-14	-1.569410810963119e-12	-3.914332440014141e-14	6.574461055541197e-15	-3.1060329972117244e-14	-2.210628138698358e-15	1.572222072612183e-14	-1.152065589456582e-13	-2.0532276250529145e-15	1.272857854535799e-14	-6.368901407403402e-14	-2.0515551554065642e-14	-8.604111139646218e-13	-1.3654110689855787e-13	-1.7057126348324107e-12	-1.0972177179963341e-13	-3.1572792937639133e-12	-5.162376096438626e-13	-2.354015297457153e-15	-9.127679474862498e-13	-5.442940014723334e-13	-1.3508896943087334e-13	-2.1370874221941901e-13	4.67606530474513e-15	-6.115074171110179e-15	-1.4054178415161957e-14	-9.28620219851638e-16	-1.4364872616177047e-12	-1.3467068077665983e-12	6.1637070768675405e-15	6.174689437275656e-14	-2.7383038424587494e-12	4.994711442498554e-14	-2.8199011820265524e-12
249	-1.0473199000422814e-15	-1.2936831269192537e-12	-2.1440033410457883e-14	-5.26496070391399e-13	1.5392771319206555e-14	-4.636451177285499e-15	-5.4826751536386076e-14	-3.1544033309426942e-15	-1.4499780981718464e-13	1.4582108728166632e-13	-2.9208574319559994e-11	-4.788290872059016e-13	-1.0661428894818902e-11	-2.263215607496644e-13	-1.013829408885054e-13	-5.3073341208857254e-14	-1.0885514711844736e-12	-1.4054224793373138e-14	1.1568124350467017e-14	7.679660963139766e-16	1.2426734876760673e-14	1.8864244642233392e-14	-2.1135815177448e-13	1.25463763913938e-15	1.8276611301217462e-14	-2.6353555156459602e-14	-8.783605091481702e-16	-6.630251403603777e-13	-2.1696943014017417e-13	-1.5359751174461817e-12	-1.185323190642577e-13	-4.459095874604958e-12	-1.2419629449403072e-12	-4.3385164070288675e-13	-1.1895910135271616e-12	-5.124967574000665e-13	1.3868369463389618e-15	-1.9958670534618702e-13	-5.961983263550043e-14	1.899503119776925e-14	-2.2646252197122285e-14	-2.4969458092135144e-15	-3.8156692886720285e-13	4.48902269255532e-14	2.1366399081318218e-14	-4.376413541759414e-13	-2.1098406655010038e-12	6.944346554520459e-14	-2.481127557049806e-12
250	8.58975843895589e-15	-1.0041500906983324e-12	-2.534299534011185e-14	-1.8302754342105805e-14	-2.496306503410131e-14	7.70449114389617e-15	-1.3425421871045596e-14	-1.9057477675349705e-14	-1.139516929830176e-13	7.477366341069255e-14	-4.752378690518573e-11	-1.55619453341918e-12	-7.212363126038892e-12	-3.057562201140224e-13	8.040549089149544e-14	-4.08571206002106e-14	-4.427850260111611e-13	2.719835211093016e-14	1.7990521954203515e-14	2.399337512446984e-15	1.2531763687316473e-14	1.8168621420255366e-14	-1.43175274549665e-13	8.131170686779103e-16	2.4567608730008608e-15	-1.3378843876799112e-14	-8.320565031031354e-15	-6.552053672536995e-13	-1.1222556731388317e-13	-5.40046271055855e-13	-4.350932639024572e-14	-4.174791104076454e-12	-1.3953378869359476e-12	-9.462639184075062e-14	-1.6384932827826945e-12	-1.5711579423943645e-13	-7.497230485674374e-15	-1.1901819147482887e-13	-2.852217177093564e-14	3.7664244759314335e-15	-1.7199102753249802e-14	-4.257291463091535e-15	-4.4890226925553275e-13	-5.237193141314548e-13	9.232374933106533e-15	-5.72603375740143e-13	-1.833017599460092e-12	5.135394394789905e-14	-2.176006989563147e-12
251	8.915324919328745e-14	-4.659780131021453e-13	-1.8505163125926928e-14	3.577800723495758e-14	1.3922242393499706e-13	-1.069176167195442e-14	-1.7223811637146182e-14	-3.8566807559590556e-14	-1.0830936262115912e-13	4.472905336605036e-13	-2.6934136155331963e-11	-1.7058286231710245e-12	-2.715858728995973e-12	5.050150529124743e-14	1.3770373016671032e-13	-1.3573375499828537e-14	-2.100667540516461e-14	5.577532152215578e-14	1.846817471873119e-14	-2.5761626479577195e-14	1.2743853387588823e-13	1.0462160986161277e-13	-7.247901222354956e-13	2.7099573656219936e-15	4.933522884707565e-14	8.584826651329791e-14	6.597407567412627e-15	-1.0853147572313453e-12	-7.481704487592211e-14	1.477664035119607e-13	1.589862203613345e-14	-2.8430477052850407e-12	-1.1895910135271618e-12	-5.210342297572456e-16	-2.6260782751448663e-12	-5.050150529124743e-13	2.7421652495111837e-15	1.5670298534925192e-14	-6.093086617943826e-14	-2.805639182847081e-15	-3.859234411617881e-15	-9.247872390751044e-15	4.2666173364983873e-13	8.978045385110655e-13	3.3498254156268424e-14	-6.387030293399338e-14	-1.7881273725345386e-12	1.8805641848093584e-13	-1.8036752896728164e-12
252	-2.5761512317826588e-14	-4.785492767551708e-13	-1.3147780493576353e-14	1.09832052050717e-13	1.9772050320906132e-13	-8.732688950712259e-15	-2.9557596016564974e-13	-3.73821510735715e-14	-6.328469881809444e-13	1.5618126614899104e-13	-2.0619577567804134e-11	-8.379509026103278e-13	-2.4914075943682066e-12	-7.458324161068487e-14	5.953151710523309e-13	-5.985363590073769e-14	-2.927929250094223e-14	2.432736674203728e-13	1.064341417057357e-14	-2.1630055644338455e-14	7.021244482705518e-14	1.666592456727204e-14	-2.1715647275236396e-12	1.316484767529167e-15	-7.56732580054531e-15	1.204986410566632e-13	1.5574288502667118e-14	-1.2101657008680402e-12	-2.3941454360295076e-13	1.9705596765879468e-13	2.2223000360801244e-13	-3.2171329296646513e-12	-1.0511794805067058e-12	4.573319729201416e-15	-2.46896248090543e-12	-6.770942561270952e-13	5.490266910053783e-15	-3.3588670262746898e-15	-6.697852783681671e-13	-2.875780162418256e-14	-3.3453317237186883e-16	-4.541696924284073e-15	4.194430578356384e-13	2.9926817950368914e-14	1.4017852859630662e-13	1.8914729822394302e-13	-1.1072922641636475e-12	2.2176555079589835e-14	-1.1923966527100088e-12
253	-1.6347962686511302e-15	1.3298850738150797e-13	6.70586123048655e-15	1.994564467887477e-13	-6.451269110464281e-14	-3.861287182595932e-14	-3.9506495761163266e-13	-2.4577883287562977e-14	-1.1035514119198512e-12	-6.190078441257094e-14	-1.9302797577987906e-11	-2.3941454360295076e-12	-3.1946878162018743e-12	-3.9352012080245754e-14	7.015559227525431e-14	1.6553271178797768e-13	2.8305995079991665e-13	1.4475162000200684e-13	-3.219475528787048e-14	-2.1787655941047456e-14	-6.362462684669329e-14	-3.016343958382414e-14	-2.3256410793149917e-12	-1.2814371100936992e-15	-2.2609963030649e-14	3.145293223244485e-14	6.085791682080221e-14	-1.3167799898162295e-12	2.2445113462776632e-13	2.705478229337041e-13	-4.8631079169349376e-14	-2.319328391153586e-12	-1.197072718014754e-12	1.0192817740939072e-14	-3.31439508800335e-12	-7.332070397840368e-13	3.508007937263924e-14	4.203663980745246e-15	-3.039606841005206e-13	-7.481704487592211e-15	-2.8486817303795423e-15	-7.984130352000984e-15	-4.851417753673075e-13	-4.937924961810859e-13	-1.4640331220974737e-14	5.273496578006661e-14	-1.2269995359651228e-12	-8.671112956480157e-15	-1.2219727657625218e-12
254	-1.3753751065783071e-14	-1.2236244579702624e-13	1.5034645907561402e-14	-1.2539355443731647e-14	-1.8536032463290285e-13	3.4955757226231344e-15	-1.852792697899739e-13	-3.003447248118854e-14	-1.3149095636943313e-12	-7.605889639899383e-14	-1.4484579887978523e-11	-6.9430217644855726e-12	-3.8156692886720285e-12	-1.8236654688506015e-14	-2.4458104778829126e-13	-4.4890226925553275e-13	-8.29919395131826e-14	-7.784050467892188e-14	-1.1284889047218174e-15	-3.469135861183218e-14	-8.477012294059252e-14	-1.0611491691060891e-14	-3.153070834989643e-12	-1.1330125640895058e-15	3.370739848337519e-15	-2.6752664636571638e-14	-1.0424109447663038e-15	-1.2232586837213267e-12	-1.6310115782951023e-12	1.445105103847309e-14	-2.992681795036885e-13	-1.795609077022131e-12	-1.1933318657709579e-12	3.8384605405626365e-14	-3.3069133835157578e-12	-5.611278365694159e-13	-3.3586387027734814e-15	1.9799757377777755e-14	-1.7652146525412874e-14	-1.440228113861501e-13	-7.983370462848526e-15	-1.0776583852653288e-15	-1.155221933537285e-12	-4.863107916934937e-13	-8.274261024986319e-14	-5.835446379180426e-14	-2.042505325112674e-12	-2.704598184942071e-14	-1.1960206033211864e-12
255	-1.0979163879100314e-14	-2.1352071781617402e-13	1.328203471228681e-14	-2.5882409611716362e-14	-6.85629216925761e-14	4.73931091457982e-15	-4.312962440773639e-14	-2.6989664430825814e-14	-1.4561267358976343e-12	-2.1601458125812122e-14	-1.1910873544246801e-11	-9.995557195423195e-12	-3.6435900854574074e-12	-3.460288325511398e-14	4.581356716443947e-14	-1.0848471507008707e-13	-6.788514337923939e-14	5.407248485014459e-14	-4.6435292058229556e-15	-4.1913345116799994e-14	-7.133556812949859e-14	-1.521754730224804e-14	-2.216520711617541e-12	-1.2511414355271285e-15	-5.360122514365075e-15	4.8329692147754474e-14	-3.015125995205657e-15	-1.0502442674457567e-12	-1.271889762890676e-12	-6.831621814952057e-14	-6.883168128584835e-13	-2.7083770245083806e-12	-1.1708867523081813e-12	1.1317995954893368e-15	-2.7682306604091186e-12	-5.64868688813212e-13	-4.260059885543685e-15	-6.15514494557223e-15	-2.998526876667816e-14	-1.8423697300695822e-13	-1.6682706344610848e-15	1.4994575133099353e-15	-1.5772112550583979e-12	-6.209814724701536e-13	1.1062958604043746e-14	1.7284089041465163e-14	-1.833017599460092e-12	-4.248423235602418e-14	-5.828861529405582e-13
256	-6.425023324000395e-16	5.2904724303214954e-14	1.3969288450923666e-14	1.6869910210273382e-14	-4.803960713946938e-14	6.084193417571765e-15	-1.6015523668752077e-13	-2.6817394349164177e-14	-7.75291627526743e-13	2.5227463648500487e-15	-9.995557195423195e-12	-2.489911253470688e-11	-2.6560050930952356e-12	-4.8821044322354644e-14	-1.2964756375007813e-13	3.6473309377012034e-13	9.416335178030027e-14	1.7869510498563134e-14	1.3536158769131597e-15	-4.1852154418476186e-14	-9.297469963301007e-14	-1.6793321945836837e-14	-1.9942834016574896e-12	-9.16590425381728e-16	4.426736041425714e-15	5.680232063059053e-14	-9.859008782172597e-16	1.1394986639500794e-13	2.524354896707238e-29	-3.050127987940882e-14	-5.27460166375251e-12	-3.4715108822427867e-12	-1.2082952747461423e-12	1.0569094870930286e-15	-2.7083770245083806e-12	-8.342100503665317e-13	-2.7773270686972552e-15	3.2175347790267775e-15	-1.7956090770221307e-13	-9.987783236854057e-14	-6.385737411573746e-15	5.427592108972115e-15	-2.2061676107787534e-12	-8.150381826170766e-13	-3.326833239055171e-14	-7.717973646642517e-14	-1.833017599460092e-12	-6.439985648438946e-15	-5.779616716664983e-13
257	-5.228151530666701e-15	4.957816505236124e-15	1.7562187065936822e-14	2.7722297465327812e-14	-3.7833204150208386e-16	1.8163705329869976e-15	-1.5783181673922555e-13	-2.974278920839499e-14	-6.322040292015419e-13	-5.2720809722991696e-14	-1.1072922641636473e-11	-1.9452431667739752e-11	-3.052535430937623e-12	9.515792895156344e-14	-1.2331478312056588e-13	-1.413413801879603e-13	6.196243175789716e-14	-6.706500536289932e-14	-3.4122947255574226e-16	-3.805091060861049e-14	-8.084181710230442e-14	-2.7554993419817458e-14	-1.0974725270236826e-12	-4.894685057152019e-18	-4.597522020329492e-15	4.8742501037939003e-14	1.0762028229451261e-15	-8.594096585478849e-15	-1.0998105596760551e-12	-5.755761477258745e-14	-6.7185706298578064e-12	-3.875522924572766e-12	-1.0062892535811526e-12	-3.2810087123626725e-16	-2.424072253979877e-12	-5.330714447409451e-13	6.080711484178338e-15	1.149380505082373e-15	-9.258609303395363e-13	6.366104444513601e-14	-1.903190544321438e-15	6.408783814976954e-15	-1.7544597023403737e-12	-7.201140569307505e-14	-2.0856438541369573e-14	-6.940669119129123e-14	-1.7881273725345388e-12	-2.9015849991204374e-15	-9.688807311431915e-13
258	9.04161064784703e-16	2.3013867304286407e-14	-6.110850186337828e-15	1.1787828639504662e-14	-4.3996797065325364e-15	2.8655170210389454e-15	-3.17972440722669e-14	-2.8527537373214033e-14	-3.815669288672028e-13	-3.988103763254529e-14	-1.1970727180147537e-11	-2.1846577103769258e-11	-2.3043649821784015e-12	-1.1439920704538578e-14	-6.53918507460452e-14	-2.648671342236426e-12	-3.0179800389707595e-14	-4.2653113260714756e-14	4.108224757240194e-15	-3.2687249079976694e-14	-5.786356826420651e-14	-2.1202063241323574e-14	-4.189754513051639e-13	4.0864198628748047e-16	-5.232033030187242e-15	5.386927693406924e-14	-1.6351730024281238e-14	-1.2396412088778336e-13	-2.544714738842301e-12	-2.0936351766792466e-14	-2.2145845283272947e-12	-3.411657246342049e-12	-9.726215833869876e-13	-8.954847717387893e-16	-2.5587429347565365e-12	-6.808351083708914e-13	2.755408012581263e-15	1.6069408015037226e-15	-4.865445949587311e-13	-5.508943772452617e-14	2.085628156896249e-15	8.814885411147233e-15	-1.053985119689553e-12	-1.805224236305013e-12	2.200353581143987e-15	-2.443061462928365e-14	-1.5711579423943646e-12	3.816891104807868e-15	-2.955273272598924e-13
259	-4.4892966807567775e-15	-7.984472837252795e-15	-2.1430900470409552e-14	-1.002551369542872e-14	-2.8726863789768844e-14	-1.0752324480649907e-15	6.8971963244990686e-15	-2.3946340483220936e-14	-3.3480627581975147e-13	-4.109640362947685e-14	-9.397020836415819e-12	-2.1367748016563357e-11	-1.8255358949724996e-12	4.5301323389478755e-14	8.213800961866371e-14	-2.9211270363462264e-12	-1.4637363015459032e-14	5.230526095079267e-14	4.5919280945498886e-15	-3.640355654739291e-14	-4.986402607587397e-14	-2.981652342906643e-14	-6.957985173460758e-13	1.92590873269166e-16	-7.156343498370444e-15	4.2448078756629744e-14	-2.081488366414967e-14	-2.3448847262651387e-12	-3.903579316401236e-12	-9.312858967282443e-15	-2.7981574783594874e-12	-3.4415840642924175e-12	-1.1334782298702202e-12	-5.036816436654179e-16	-2.424072253979877e-12	-7.313366136621387e-13	-4.735429415059276e-16	2.1508073813817945e-16	-1.7067638362319733e-14	-1.9779027887103057e-12	2.2243917647555686e-15	-2.944231548080495e-16	-8.76879146272331e-13	-3.5673688510490546e-12	8.50071227348467e-15	-3.2780861715472074e-14	-2.1098406655010038e-12	1.771554910765464e-15	2.057468734087858e-13
260	-4.182429895132878e-15	-5.03846036586288e-14	-1.2069180273868537e-15	-1.8962723422348276e-14	-9.739846746892007e-14	-8.558021472287943e-15	-1.1690163261862832e-15	-1.780729234448389e-14	-1.6833835097082476e-13	-1.463850463296507e-14	-7.1225826721877855e-12	-1.502326261108516e-11	-1.8404993039476844e-12	3.9868183019427265e-13	-8.657296530613293e-14	3.573591579750984e-13	5.156549280687791e-14	-9.452136303019482e-15	-1.0707344750911883e-14	-4.3105136712231806e-14	-3.9118437138509705e-14	-2.1075529210997722e-14	-1.1746276045519774e-12	2.8173693027216527e-16	1.2137677324231017e-15	-1.4108565786660705e-14	-5.834122102873419e-15	-4.902854472025272e-13	-3.0748636427677807e-12	-6.274329813202941e-15	-2.281919868715625e-13	-3.007645204012069e-12	-9.913258446059682e-13	2.218391137739439e-15	-2.2894015732032167e-12	-6.490378642986245e-13	1.0107424751487183e-14	-2.0092468106326734e-16	-8.43107360561615e-14	-3.5797585975186194e-13	-5.43673931923927e-16	-9.64118816201992e-15	1.4729605709947163e-14	-2.609511121897195e-12	-5.054968155000237e-14	-6.021073385662742e-14	-1.5262677154688112e-12	3.9453987063972896e-14	-1.4963408975184422e-14
261	-1.1433984293507166e-14	-1.0244966828615039e-13	-8.853015435849012e-15	-4.96573933072805e-14	-9.877845471022279e-14	-6.142530072130474e-15	1.4466577036555254e-14	-4.512471516129415e-15	-1.2344812404527148e-13	8.041485215504499e-14	-8.31965539020254e-12	-1.1282410367289055e-11	-2.5138527078309833e-12	-4.156123602941169e-13	-8.458107108159208e-14	-6.509594348847931e-14	-6.002442187964148e-14	-4.08269818980511e-14	-8.343283219401574e-15	-3.725508904514911e-14	-1.531799537256085e-14	8.125748003625406e-16	-3.3667670194164957e-13	-8.463238678848864e-16	3.2931098579267106e-15	2.0582450339919662e-14	-1.1976709255879195e-15	-6.540646345012255e-14	-1.9679805343182984e-12	1.9422110306779293e-14	-3.51640110916834e-13	-2.6784502065580118e-12	-8.042832324161627e-13	4.212111950289951e-15	-2.573706343731721e-12	-5.031446267905763e-13	4.061875086494917e-15	-2.217477843734606e-15	-1.3567633163773158e-13	-1.2937266225462339e-14	-1.2471850173577541e-15	-4.999085978079516e-15	-6.211794746104014e-12	-6.428612341115885e-12	-2.0271702054775224e-14	-5.76809094632399e-14	-1.6310115782951023e-12	5.1799238991239866e-14	1.7207920321462086e-13
262	-2.8563270001153127e-15	-9.352130609490265e-14	-7.360693031951834e-15	-4.300964040785145e-14	-7.237569583925281e-14	-9.463552478079894e-15	1.985135848905082e-14	4.1528620017264085e-15	-2.618596570657274e-13	3.931479534954881e-14	-1.0833508098033522e-11	-8.469289479954384e-12	-3.321876792490942e-12	-4.116989411481075e-12	-5.872663109877373e-14	-1.4749698178053493e-14	-7.783274167988079e-14	1.501911990947924e-14	-1.7764710011508546e-14	-3.996859969525866e-14	-8.662365312340116e-15	3.5480615874633827e-15	-3.740852243796106e-13	-4.455162317326142e-16	-4.045207470906715e-15	1.5784916932531735e-14	-2.6260627491467836e-15	-1.4589323750804812e-13	-3.9465991172048916e-13	4.976995679337617e-14	-1.842369730069582e-13	-3.1423158847887293e-12	-8.753594250482889e-13	1.3050971329064047e-15	-2.446517367442653e-12	-5.64868688813212e-13	-7.6721262875999e-15	-1.8037556595452414e-15	-5.968055527064678e-13	-1.750784607264927e-15	-3.4724579681257982e-15	-3.941919627047629e-15	-2.5776110865846844e-11	-1.8756406425156974e-11	9.688907773772447e-15	-4.5575197429178046e-14	-1.3915970346921513e-12	3.158047944830731e-14	-1.4215238526425202e-13
263	1.6142471535423867e-15	-9.983399425630857e-14	-1.4824131639447385e-14	-3.040977923629961e-14	-3.4109590330753535e-14	-8.563044589314524e-15	-1.2157769792337346e-14	4.04452250040309e-15	-1.7956090770221307e-13	-6.045983479644563e-14	-4.728437236158278e-12	-5.992845294561361e-12	-2.394145436029508e-12	-5.515473824587174e-12	-1.0100940364052869e-13	-8.036256607326829e-14	-9.129652189912937e-14	-3.670117623121787e-14	-1.3840970643244626e-14	-3.696654522049717e-14	-3.120314632212301e-14	-1.974527368230193e-15	-4.489022692555327e-13	-1.0382583110880786e-15	-4.441348745503043e-15	-2.313419378942316e-14	-1.4676520495916246e-14	1.75820055458417e-13	-2.46896248090543e-13	3.460288325511398e-14	-2.1650182360969963e-13	-3.2320963386398357e-12	-4.93792496181086e-13	7.033277131219193e-15	-2.5288161168061677e-12	-6.714829777614011e-13	-1.4812715464386974e-14	2.1512640283842108e-15	-8.195224561808069e-13	1.6493176433279754e-14	-2.5881824532744517e-15	3.695501488368616e-15	-3.4297532994185106e-11	-2.4146757829464517e-11	-2.527632487775904e-14	-6.074866402547407e-14	-1.7881273725345386e-12	2.8563270001153135e-16	-2.9926817950368845e-13
264	-4.925394568064551e-15	-1.2625376322811857e-14	-6.653803472211067e-15	-2.9019917003569567e-16	2.3262968244104616e-14	-7.455903931955679e-15	-4.3019800803655216e-14	1.1199267734265077e-15	-3.740852243796109e-15	-4.3195153252583155e-14	-5.925509954173032e-12	-5.053891381368539e-12	-2.049987029600266e-12	-3.786014404011599e-12	-1.9336260670324988e-13	-2.491009398182099e-13	4.698167019662092e-14	-5.131251036753916e-14	-1.2261542823636498e-14	-3.768430868698298e-14	-9.863575252196765e-15	-4.789228140031474e-16	-5.087559051562704e-13	-1.878888361661584e-15	8.984758096046177e-15	-1.770922740071494e-14	-7.53444721637132e-15	1.683383509708248e-14	-2.1392998769208982e-13	3.772817533965262e-14	-2.5366558325436545e-13	-3.3069133835157578e-12	-4.189754513051639e-13	6.5332486635731065e-15	-1.8853895308732372e-12	-5.742208194227023e-13	1.1297446839784626e-15	3.9755688030381955e-15	-2.7319911542973436e-13	3.7969513280429747e-14	-7.249756350802272e-15	-4.254634348346225e-14	-2.9965494124885516e-11	-2.6637321083525256e-11	-4.1984353725675766e-14	-5.2171920026087045e-14	-1.7806456680469466e-12	4.475140623681864e-15	-1.945243166773975e-13
265	-2.0886577243529065e-14	8.364311813862855e-14	-8.402304844463875e-17	7.122671490029756e-14	2.8843765422387466e-14	-8.803355074336215e-15	-1.870426121898053e-14	9.287058411645906e-16	1.1222556731388328e-14	-1.0596219702873825e-13	-6.9430217644855726e-12	-4.178298153055013e-12	-1.6310115782951023e-12	-3.157423251731425e-12	-4.3028020449698714e-14	-3.682310098086308e-13	1.6012692457337096e-13	-2.153090616393878e-15	-1.4799472701316894e-14	-2.6023456454587763e-14	3.1143782211808864e-14	1.758604687181308e-15	-3.366767019416495e-13	-2.833394758462708e-15	-6.001026582256656e-15	-3.7445054198154434e-16	-4.801072421656654e-15	1.1596641955767928e-13	-2.1696943014017414e-13	6.996197394622971e-14	-2.369080082066865e-13	-2.685931911045604e-12	-2.992681795036885e-13	1.555020037328965e-14	-2.1248040744761882e-12	-7.238549091745465e-13	-4.105256551724484e-16	5.456931678877376e-15	2.7734912338769568e-14	-5.5690385179706314e-15	-2.4780759421050632e-14	-4.4592924040586233e-13	-2.3110881959949795e-11	-2.0897721713623038e-11	-1.2992748836255947e-14	2.4837030461434347e-14	-1.6010847603447335e-12	-2.8532638976444157e-14	1.4963408975184427e-13
266	-6.174369784373966e-14	-7.192372946861107e-14	-5.026267890898359e-14	-1.2387366197064838e-13	-3.775031130309476e-13	-8.866868964284823e-14	-3.740852243796107e-15	-6.147827177358506e-14	-1.982651689211936e-13	-5.982587176299078e-13	-7.302143579889998e-12	-7.440555112910455e-12	-2.7083770245083806e-12	-4.015603159901802e-12	-4.2079655955080094e-13	-5.574034236177068e-13	-1.829400955200953e-13	-1.7240433588034144e-13	-1.2995271810944297e-13	-1.9878058068473362e-13	-2.1918188486688217e-13	-1.3239058521271885e-13	-5.536461320818237e-13	-2.7792107375822233e-15	-4.9200289657861565e-14	-1.969180602640649e-13	-2.922175497863775e-14	-7.593930054906096e-13	-7.610460676393573e-13	-2.2245467393320133e-13	-7.753811303392166e-13	-4.997778597711598e-12	-7.780972667095901e-13	1.129744683978463e-15	-3.3667670194164954e-12	-8.005423801723667e-13	-9.183171218596154e-15	-2.794679654789083e-15	-1.22980517514797e-13	-2.155937810453944e-13	-1.2621783795222534e-14	-2.1483728820501612e-13	-1.6731021937782404e-11	-1.4044952804312573e-11	-1.8204255583684564e-13	-1.7988056060390464e-13	-3.0899439533755834e-12	-1.8817441892040405e-13	-5.835729500321926e-13
267	-7.869671780845284e-14	-1.7488484239746794e-13	-5.4823669169119764e-14	-1.855802572454417e-13	-5.373042199680945e-13	-1.0879552043610682e-13	-3.6005702846537524e-14	-7.818344657773668e-14	-3.0487945786938265e-13	-7.896435861656917e-13	-1.2090434451949014e-11	-8.09012999408392e-12	-2.5512612302689443e-12	-1.9853271839990945e-12	-4.597047107446978e-13	-5.087120670440385e-13	-2.8474041176880944e-13	-1.9770166652021163e-13	-1.6483826585905277e-13	-2.443384540682575e-13	-3.288648416713102e-13	-1.9619217704306734e-13	-3.89048633354795e-13	-1.3917744420525904e-15	-6.619737605830794e-14	-2.761942631185843e-13	-4.5781145227267896e-14	-1.4402281138615009e-12	-9.95347991403253e-13	-3.116213942130601e-13	-1.1092873549172051e-12	-5.835729500321925e-12	-9.20249651973842e-13	-4.079684319589161e-15	-4.107455763688124e-12	-5.555165582037217e-13	-1.784667814844231e-14	-5.4939200860731134e-15	-1.833017599460092e-13	-3.559978932608948e-13	-1.8286928669428312e-14	-4.626347862357035e-15	-1.2668045418717657e-11	-1.1339521837940282e-11	-2.2544571179902952e-13	-2.079305593743416e-13	-3.5164011091683395e-12	-2.5728562382558473e-13	-1.0848471507008707e-12
268	-6.803720683104409e-14	-1.8891303831170335e-13	-3.752633736458452e-14	-1.5351107988323576e-13	-4.770301263398816e-13	-9.356662830989248e-14	-8.8388593787741e-15	-7.2287106320784e-14	-2.4385680564245867e-13	-6.743502642895744e-13	-6.404339041378934e-12	-6.5924894791966015e-12	-2.7383038424587494e-12	-1.012639272635006e-12	-3.620571423359595e-13	-3.000134274116322e-13	-2.281207499391855e-13	-1.5369916136735607e-13	-1.3707412811212854e-13	-2.047854316856355e-13	-3.050328912621946e-13	-1.7695319645447592e-13	-2.46896248090543e-13	-3.4866711060760123e-15	-5.4805859936025516e-14	-2.4148543775890966e-13	-3.935064213923851e-14	-1.4327464093739086e-12	-8.431224013722572e-13	-2.5277055512962906e-13	-9.548817606371108e-13	-5.087559051562704e-12	-8.080240846599589e-13	4.935440802117714e-15	-3.905449742523135e-12	-5.573869843256199e-13	-9.37770284162559e-15	-1.9342197081356404e-14	-1.5828481056562272e-13	-3.136039271740514e-13	-1.610704214963482e-14	-2.2714107087637616e-14	-9.379332158130213e-12	-8.767130637575521e-12	-1.9157711692380132e-13	-1.6941695119053258e-13	-3.4864742912179707e-12	-2.1305117053593924e-13	-7.257253352964446e-13
269	-1.960522575474832e-14	1.4963408975184422e-14	-5.753752230448108e-16	1.8677490288463862e-14	-1.2823412711584842e-13	-5.841148758623103e-14	-6.6049422429525e-15	-2.300473436423808e-14	-6.616632406214361e-14	-1.1318155781344215e-13	-4.309461784853114e-12	-2.0435374329594482e-12	-1.2644080584030838e-12	-4.1479370638053466e-13	-3.3338884352425066e-14	-1.1885425520096133e-13	5.43409932875655e-14	4.53359143999118e-15	-6.497367625358229e-14	-4.9832089326142466e-14	-1.0943454083511343e-13	-9.206928278896873e-14	-1.9581023463620243e-13	-8.539256134532388e-15	-1.753844142181116e-14	-3.42909933524635e-14	5.401791553335582e-15	-8.416917548541239e-13	-2.5920317021004467e-13	4.8256628627367833e-14	-3.87670472701502e-13	-3.710925425845737e-12	-5.611278365694159e-13	3.646782961298303e-15	-2.8280842963098563e-12	-9.352130609490265e-14	9.81791055195511e-16	-6.201722939818716e-15	-4.629304651697681e-14	-1.266578958252572e-13	-3.415059580454866e-15	-3.576145378111998e-15	-3.521077174473085e-12	-1.6654834038605228e-12	-3.250299201450163e-14	-6.464660283810145e-14	-2.5587429347565365e-12	-3.954690045874583e-14	-7.48170448759221e-14
270	1.2122151326148856e-14	4.489022692555328e-14	1.1904787352998594e-15	3.200844331088454e-14	-2.4443971554104337e-14	-4.1138186830197955e-14	1.0941262177899744e-15	-6.0634730598371146e-15	-1.1452706820606262e-15	7.621438470331666e-14	-3.351803610441311e-12	-4.302811891420862e-13	-1.0923288551884631e-12	-1.3016745636232934e-13	4.2175917143189484e-15	-2.5842567160755522e-14	7.581070875318047e-14	-1.2267365072917304e-14	-3.94942576214985e-14	7.148123852326946e-15	-5.369529442614855e-14	-6.196989508234292e-14	-4.816347263887487e-14	-3.3802295438564875e-15	-6.1090235983281625e-15	3.917300645529848e-14	2.0316453461012042e-14	-7.874493973190804e-13	-9.920122421314753e-14	1.8002851423268758e-13	-9.457524737647998e-14	-3.0674988399128072e-12	-2.80563918284708e-13	5.845538277933832e-15	-2.9029013411857783e-12	4.909868569982389e-14	3.0919568533622353e-15	-5.0267702026010166e-15	-1.825857374462201e-14	-1.6532904722489993e-14	1.4858901027615758e-15	4.436553951977669e-15	-1.6927356403177379e-13	1.041201743503905e-12	1.2518064277243975e-14	-1.1558648925166872e-14	-1.5487128289315878e-12	3.030601334010987e-14	-1.2718897628906763e-13
271	1.5458414325803927e-14	-9.352130609490262e-15	-1.3116271850409614e-14	-4.7549739067627063e-14	-2.0453025163259763e-13	-5.099651064186693e-14	2.011644207395361e-14	3.4383236046951636e-15	3.4411091514099044e-14	-6.650812434345239e-14	9.576581744118026e-13	-6.405693884494666e-13	-8.978045385110655e-13	-1.353115848445514e-13	-1.0174643190242894e-13	1.9440376186875953e-14	-1.4697457760977043e-13	-5.385877405301366e-14	-7.017111827333647e-14	5.7885430239447205e-15	-1.553065588158622e-13	-1.0537935848124768e-13	7.662902018151086e-14	-2.697028547366076e-15	-1.0025684938054628e-14	-1.36108205540267e-14	-3.468233983353445e-15	-9.18379225851944e-13	-8.319386310956366e-14	1.3233264812428725e-13	8.131467507330673e-14	-2.4091088450046924e-12	-3.7408522437961056e-14	3.7408522437961056e-15	-2.6298191273886626e-12	-1.5777218104420236e-30	-1.0718418440720484e-14	-2.3672580605272234e-15	-5.149642494776242e-14	-1.075015540738843e-14	-1.0449688814907776e-15	3.734487726199925e-15	7.63016956101787e-13	6.832841062448511e-13	-5.854694050332283e-14	-5.798320977883964e-14	-1.1970727180147538e-12	-5.16595478191569e-15	-1.2718897628906766e-13
272	7.75203951302279e-15	4.8631079169349376e-14	-3.3113757380233717e-14	-2.322689313091371e-14	-1.159726984539625e-13	-3.7752149307279487e-14	1.7485698693032056e-14	3.254751509723727e-16	5.988453092449493e-14	1.4720701093400045e-14	-1.1970727180147538e-12	-3.495839507618124e-13	-7.182436308088523e-13	-6.957085578865997e-14	-5.2233110724410866e-14	4.428197311833447e-14	-2.150990040182761e-13	-4.5265590761539646e-14	-5.5109872677884315e-14	-2.3021287818075676e-14	-1.8599871714228114e-13	-9.647145978379572e-14	7.056566128342435e-14	3.411438512427891e-15	-3.6481529023055535e-15	-2.0187450682829378e-14	2.9646665014386314e-15	-6.696125516395029e-13	-5.554360170886705e-14	1.833017599460092e-13	2.4085891807159424e-13	-2.5587429347565365e-12	-1.1222556731388319e-13	3.9417769248593734e-15	-2.147249187938965e-12	-6.265927508358478e-14	-1.520634518047002e-16	1.4028195914235396e-15	-2.202967885232821e-14	4.045892441410339e-14	2.0399634566546001e-16	1.7999597813376543e-15	6.038553832915245e-13	2.449769607393864e-13	-5.6486549228419507e-14	-1.1222556731388317e-13	-1.4664140795680736e-12	-5.974184300645861e-15	-3.740852243796106e-13
273	-3.109537762955271e-14	4.489022692555327e-14	4.897082453914726e-15	-4.676065304745133e-15	-1.1035114553071398e-13	-5.471938240994289e-14	9.293679793180951e-15	5.94942547098359e-15	6.161538003606062e-14	-5.5956838705616355e-14	2.0350236206250817e-12	-4.987608441078154e-13	-6.883168128584834e-13	4.6668866999965606e-14	8.017260092026303e-14	-7.773958569138782e-15	-1.4963408975184425e-13	1.4406299632236273e-14	-7.309023423628406e-14	-2.67018626575528e-14	-2.0212885920863975e-13	-1.15091012983828e-13	9.678290730966261e-14	8.599233864256032e-16	-1.9245387916844102e-14	-1.973171697441769e-14	-5.077458019869252e-15	-4.0401204232997947e-13	-8.337774914934926e-14	1.5337494199564035e-13	2.408283227224323e-13	-2.3043649821784015e-12	-2.3567369135915466e-13	-4.489022692555327e-14	-1.2064248486242441e-12	-7.949311018066725e-14	-3.0613615042003288e-15	-2.0574687340878582e-14	-2.0520574671092225e-14	3.553626972805334e-14	3.0995807177697676e-15	1.5676691592959024e-15	1.0378234689800276e-12	1.749332469797241e-13	-3.998560979609867e-14	-6.920576651022796e-14	-2.147249187938965e-12	-2.0886463081778458e-14	-5.835729500321926e-13
274	-8.457513467056066e-14	2.992681795036886e-14	-1.4002623682100072e-14	-4.114937468175717e-14	-3.6786866041221336e-13	-6.677035388459008e-15	6.265196873154609e-15	-1.2308463303134793e-14	7.729087293063829e-14	-4.616803940006529e-13	-1.975169984724344e-12	-9.320693174715464e-13	-9.57658174411803e-13	-2.158182230470821e-14	2.2445113462776634e-14	-5.074992126056202e-14	-2.9552732725989234e-13	-1.2323076007212124e-14	-1.8981902596449772e-14	-6.923396446262718e-15	-2.354111193327652e-13	-9.671341134398235e-14	1.4722093866757416e-13	-2.7321190154580202e-15	-4.1034299637148203e-14	-1.3621688752684214e-13	-1.8919798604121124e-14	-6.864463867365855e-13	-1.3000694494097993e-13	-2.244511346277663e-14	1.2145029340969923e-13	-2.229547937302479e-12	-8.791002772920848e-14	-3.4135276724639466e-14	-6.30333603079644e-13	-1.0661428894818901e-13	-1.919287351156621e-15	-3.7408522437961056e-15	-2.945201922960628e-14	-1.3775441798397856e-14	-6.559152678296125e-15	1.1053711502244813e-15	7.670007445508687e-13	-6.459472773862694e-13	-1.2919183004166644e-13	-7.434943834544761e-14	-1.975169984724344e-12	-1.5689828042898852e-13	-2.3193283911535855e-13
275	-9.550863384941932e-14	-1.9826516892119363e-13	-5.5590836133179506e-14	-1.3467068077665984e-13	-1.2291864184596954e-13	3.3867795742973993e-15	1.4028195914235394e-15	-3.854625844448181e-14	9.804296763195569e-15	-7.986801736965121e-14	-9.688807311431915e-13	-3.88762836547267e-13	-6.434265859329302e-13	6.732917565379728e-15	-1.2414588066496394e-13	-1.4501282208738907e-14	-1.8704261218980532e-13	-6.885962808239624e-14	8.791368090522782e-15	-8.038100319599088e-15	-1.6146079046742962e-13	-3.7179485425811526e-14	7.025925114480286e-14	3.5044803391702563e-16	-4.9477702711829595e-15	-8.400478256454244e-14	2.5659908359788912e-14	-8.09894510781857e-13	-8.827237712562599e-14	-3.217132929664651e-13	1.064508093213239e-13	-2.543779525781352e-12	-5.0501505291247433e-14	-1.9639474279929557e-14	-4.021416162080814e-13	-7.668747099782018e-14	-1.2157769792337344e-14	-1.4028195914235397e-14	-5.258061909324983e-14	-1.3000511835297027e-14	-9.424409267841504e-15	2.6873105283458993e-15	9.974599837894292e-13	-8.801998832739039e-13	-5.979472843742597e-14	-1.5664818770896194e-13	-1.8105724859973154e-12	-3.082393666216316e-14	1.496340897518446e-14
276	-6.811940329147906e-14	-7.481704487592212e-14	-1.5209998356489344e-14	-1.9826516892119363e-13	-1.8865845760785612e-13	-3.486100297322991e-15	-6.780294691880441e-15	-2.5707285486289627e-14	3.2868452318623094e-14	-3.150992177834643e-13	-1.2087628812766168e-12	-1.3675711520091973e-13	-1.337354677157108e-13	-3.260916244256347e-14	-8.391893292808813e-14	-2.410730855157276e-14	-1.262177448353619e-29	4.219235643527649e-14	2.928933873499539e-15	-2.4114129716171354e-14	-1.477618370419365e-13	-5.4602309534698356e-14	-2.2950850017952926e-14	5.313230575304428e-16	-4.851965730075975e-14	-8.927540226643388e-14	1.8455845249665942e-14	-8.678777205606967e-13	-9.756648502537171e-14	-3.067498839912807e-13	1.3892069442815032e-13	-2.293142425447013e-12	-1.0743260037651941e-13	-1.5770760875456824e-14	-3.965303378423872e-13	-8.416917548541238e-14	7.68628234467481e-15	7.014097957117699e-15	-6.407214090906148e-14	-3.7872019145413824e-15	2.639152107364489e-15	-5.430160748360707e-15	8.514662839408494e-13	-1.1306744172753827e-12	-4.158410262805769e-14	-4.41888171298415e-14	-1.271889762890676e-12	-1.0937146646790465e-13	2.6934136155331963e-13
277	-1.730052833355216e-14	-5.98536359007377e-14	7.676236110621649e-15	1.271889762890676e-13	-1.6719627681778105e-13	-5.133340196789972e-15	-2.2445113462776637e-14	-2.7893368848608098e-14	5.385780367813349e-15	-3.9904372294368773e-13	-3.042949497062895e-12	-2.11631640518271e-13	-2.1790464320112317e-13	-5.331102597361505e-14	-1.2910689369921696e-13	-5.627534998980187e-14	-1.1222556731388317e-13	6.546491426643186e-14	-1.3927048603200139e-14	-2.4798986058045523e-14	-1.1673678305075596e-13	-5.730981242268236e-14	-1.9648607219977886e-13	7.422797024280481e-16	-6.612476918492372e-14	-8.984986419547385e-14	-2.6653572237047255e-14	-7.986719540504687e-13	-1.579119868285873e-13	-2.992681795036883e-14	1.7424097012406067e-13	-2.2725677381061346e-12	-9.889878119535955e-14	-2.107425916152225e-15	-4.2458672967085803e-13	-2.9926817950368845e-14	-3.3667670194164953e-14	-2.8056391828470794e-14	-6.592019132784112e-14	-1.2752095865982441e-14	-1.2259594938766815e-14	-1.0133196766686067e-14	9.761450716576336e-13	-9.078475760352119e-13	-4.7544715950600484e-14	-6.806597559219633e-14	-1.2644080584030838e-12	-1.153435245059455e-13	-1.6459749872702866e-13
278	4.273759295616181e-15	-1.8330175994600917e-13	-1.0010158939972467e-14	-1.2718897628906758e-13	-1.6021003432781077e-13	-1.1598719699628924e-14	-1.540452997951878e-14	-2.6358235788234373e-14	-1.0325426603418946e-13	-4.48047426067009e-13	-1.7454290512205848e-12	-5.346360886138501e-13	-5.485609110629134e-13	-5.860801703989604e-14	-8.677754316321553e-14	1.0035274525105372e-14	2.3941454360295086e-13	-7.002407793855836e-14	-2.1800327895364515e-14	-1.7189905597216755e-14	-9.800923283465218e-14	-6.051623070124406e-14	-3.145183627963905e-13	3.332952308887552e-16	-3.724184628207903e-14	-1.2789038608477937e-13	-1.1035514119198512e-13	-7.136844671367259e-13	-1.950274845931852e-13	-3.142315884788729e-13	1.1476406800031659e-13	-2.263683214027119e-12	-1.2887674360999904e-13	-1.3585248321891375e-15	-4.058824684518775e-13	-3.6824014274867915e-14	-8.229874936351433e-14	-7.247901222354955e-15	2.8495914568296697e-15	-6.933271437689975e-15	-1.2328091989129292e-14	-1.406529848318174e-15	9.06455259324844e-13	-4.642186663635851e-13	-8.652912719390095e-14	-1.833017599460092e-13	-1.3167799898162293e-12	-8.450294876863179e-14	-2.9926817950368845e-14
279	-1.8681428868859707e-15	-3.3667670194164957e-13	-3.694091590748654e-14	-1.8704261218980532e-13	-1.4273689342734517e-13	-1.3577542403725597e-14	-5.135452189176149e-15	-2.4416686895709946e-14	-1.749019381196209e-14	-3.8624299417194793e-13	5.381858911680101e-14	-1.3435364931416651e-12	-4.206960972102693e-13	-2.3737024913488265e-13	-6.532244040167791e-14	-2.972589326930558e-14	-3.7408522437961065e-13	-1.271889762890676e-13	-3.383434635004698e-14	-4.735985953593475e-14	-1.3221574649166862e-13	-7.862876302640574e-14	-9.271600910614112e-14	-1.6515923162087627e-15	-1.1491978462814063e-14	-6.739379120463921e-14	-6.780294691880442e-14	-2.910850652203845e-13	-2.0612209454258396e-13	-1.1222556731388317e-13	-9.159060256868562e-14	-1.010837457725221e-12	-6.806049582816734e-14	-4.360978873077736e-15	-3.8717820723289696e-13	-1.1070584608984101e-13	-3.0394424480843368e-15	1.5562529842354893e-15	-6.339128022845845e-14	1.5462067501823258e-15	-8.822562788875344e-17	-1.5202920327951885e-15	-4.767248578187663e-13	-1.471283306554841e-12	-1.0874591715546931e-13	-2.6185965706572736e-14	-5.312010186190471e-13	-9.366884588733966e-14	-2.0948772565258194e-13
280	-8.84936225982968e-15	1.262177448353619e-29	4.5708538353883665e-14	2.0200602116498973e-13	-1.4636084403852263e-13	-1.2940862320606368e-14	-5.181116889417801e-15	-1.3528738255342332e-14	3.389164127863143e-14	-9.726215833869875e-14	1.0872947786338233e-13	-4.726842239529931e-13	-5.731321729689413e-13	-3.8387642108192436e-13	8.884524079015748e-15	-1.689593908941113e-15	-1.945243166773975e-13	-1.2718897628906758e-13	-3.791448731663856e-14	-5.2522196817378166e-14	-1.2237409029558784e-13	-8.469667412429758e-14	-5.3696892690657005e-14	-5.0985208628557125e-15	1.3277468242262643e-14	-1.2531855016716953e-13	-3.203104733750415e-14	-1.5312652602632575e-13	-1.6326811368168124e-13	2.244511346277665e-14	1.2257547162365352e-13	-4.374623485509941e-13	-6.653666478110342e-14	-1.05668116359182e-14	-4.036028866158142e-13	-1.5157209963009992e-13	1.0453563179318903e-14	-8.232432159564966e-15	-2.047262673583849e-15	1.673131784503997e-14	6.626126382798978e-15	-1.533240829357462e-14	-1.515980371798372e-12	-2.010508526300351e-12	-7.078393855057944e-14	-2.992681795036886e-14	-4.4890226925553275e-13	-8.043181231011911e-14	4.0401204232997947e-13
281	-1.2722642134326575e-14	-1.1970727180147538e-13	1.4963408975184422e-14	3.740852243796106e-14	-1.982651689211936e-13	-2.275129527789691e-15	-1.550933046657337e-14	-1.216233626236151e-14	1.6623506341813193e-14	-1.1222556731388317e-13	-7.246718506618696e-13	1.0257147173893558e-13	-5.331554677893897e-13	-7.18654384787526e-13	2.08201807693777e-13	-9.0434372358567e-15	-3.740852243796106e-13	-1.5711579423943645e-13	-1.312997126048211e-14	-5.6072256235477125e-14	-7.668747099782018e-14	-4.4360088296185346e-14	-1.396084048137896e-14	-1.0336633006262622e-15	9.714251682406562e-15	-2.581188048219313e-13	-3.7437747846115715e-14	-2.0035113242823224e-13	5.1002846619025466e-14	-2.0948772565258191e-13	2.1781651032965678e-13	-1.6227882790755857e-12	-6.406574785102765e-14	-5.956503499521046e-15	-4.4738254803149055e-13	-1.380544350645662e-13	-4.053198793449003e-15	-1.063622198028551e-14	-7.851771218350557e-14	2.8147721228954097e-14	1.7970129811501845e-16	-5.318653258458125e-15	-3.4032403287935074e-12	-3.1760904103814595e-12	-1.3443687751142254e-13	-5.237193141314547e-14	-1.9452431667739748e-13	-9.062497253631e-14	-1.197072718014754e-13
282	-2.0384265540870896e-14	-7.855789711971823e-14	-6.920576651022796e-14	6.73353403883299e-14	-2.899160488941982e-13	2.5168099538186327e-15	-1.892048357462475e-14	-1.678417473556968e-14	8.75687697162151e-15	7.481704487592214e-15	-2.3265450120562753e-12	-3.5121873989535407e-13	-6.030301079964072e-13	-4.747814823382322e-13	3.5912181540442624e-13	-1.6877673209314456e-15	-1.1222556731388317e-13	-2.6934136155331963e-13	-9.19458739365657e-16	-4.771464571637473e-14	-1.309298285328637e-13	-2.487254903609106e-14	-5.594953235357768e-14	1.6634794084904177e-15	-1.2110278504086026e-15	-1.6459749872702866e-13	1.0999712994209057e-14	-5.928503903163501e-14	-2.0762654663248283e-14	-1.1222556731388317e-13	8.311797408584956e-14	-1.3122299590841511e-12	-1.356958532970849e-13	-3.644499726286221e-15	-5.84007677978493e-13	-1.4821330395491936e-13	-1.8366342437192307e-15	-8.373079436309254e-15	-7.030480168329391e-14	2.2792393508114398e-14	-1.6112682453625604e-15	-7.719246550161754e-15	-1.346706807766598e-12	-1.807054934137701e-12	-1.5898622036133467e-14	-8.978045385110653e-14	-1.3018165808410449e-12	-7.288063326217487e-14	-1.1072922641636473e-12
283	-1.2261428661885893e-14	-5.2371931413145485e-14	-5.517757059599256e-14	7.855789711971823e-14	-4.301980080365522e-13	4.069581004660696e-15	-1.1634224004066808e-14	-1.0944687030417868e-14	-6.757435228343848e-14	-3.067498839912807e-13	-2.2352713225072666e-12	-1.3432590872228064e-12	-5.840008282734568e-13	-2.5558943707554624e-13	-8.978045385110652e-14	-4.895073207104094e-14	-6.312688161405929e-14	-7.481704487592214e-14	5.6331974218101516e-15	-1.818331261053624e-14	-5.985363590073769e-14	-2.4060359531636808e-14	-1.1106362901623435e-13	-5.238597330846983e-17	-1.3432271576081842e-14	1.870426121898053e-14	1.481728193441114e-14	-9.527483058418206e-15	-5.174178709024834e-14	-1.4963408975184435e-14	-6.963684128050914e-14	-7.261554967727209e-13	-1.4860343746739016e-13	-3.441291810210871e-15	-6.44340793231768e-13	-1.2401708480495423e-13	8.446142956695895e-15	-6.110850186337828e-15	-1.1079180988804591e-13	3.634681815734266e-15	-3.0123361674252664e-16	-1.0423995285912433e-14	-2.0668208646973489e-13	-3.5207392556912967e-13	1.1596641955767928e-13	-3.3667670194164957e-13	-1.586121351369549e-12	-5.529447222861119e-14	-1.6459749872702866e-13
284	-9.469032242108892e-15	-7.59860612021084e-14	6.292595693299602e-15	-2.571835917609823e-13	-3.441584064292418e-13	8.187109944575126e-15	-7.157485115876485e-15	-1.3813343499598426e-14	-8.291663556844035e-14	-7.481704487592212e-14	-2.2813287391709965e-12	-1.3602456350666502e-12	-7.420904222455466e-13	-1.2279511883181588e-13	-7.03280221833668e-13	2.5886405272987507e-14	-1.3934674608140494e-13	-2.836033607327923e-13	-6.312688161405929e-15	-3.216187670369649e-14	-4.8631079169349376e-14	-2.0048629994094755e-14	-1.714604465263465e-13	-2.566213451392569e-16	-1.5478506793910254e-14	-2.6560050930952353e-13	-1.2559619154463878e-14	-2.956150034843564e-14	-3.7492516945968046e-14	-2.8056391828470794e-13	1.8664076282767877e-14	-7.772159379949262e-13	-1.2319742484094481e-13	-5.025400261593767e-15	-5.061831559446558e-13	-1.286624191934586e-13	-4.1066264927317355e-15	-3.4696039243606948e-15	-6.654214454513241e-14	1.2862832764068447e-14	3.3699942294038856e-15	-2.9797358525183763e-15	3.450936194901908e-13	2.505882391050805e-13	-1.197072718014754e-13	-4.1149374681757167e-13	-3.890486333547951e-13	-7.037478283641425e-14	-5.2371931413145623e-14
285	8.884524079015753e-15	5.237193141314548e-14	-7.384895323079912e-15	-8.829726438725769e-14	3.1423158847887286e-13	-7.439921286871101e-15	-2.004269358306334e-14	-5.75009905442878e-15	-6.348181049668753e-14	-4.489022692555329e-14	-3.156931100424571e-12	-9.838656881488025e-13	-7.42609059078541e-13	-2.7634187426211545e-13	1.5097845852695847e-13	-9.471589465322426e-14	-1.5680892745381256e-13	-4.769586610840035e-14	-1.0988753466151062e-14	-3.720328815081249e-14	-1.6085664648323256e-13	-2.197750693230212e-14	-1.4112150465629675e-13	9.646097117295897e-16	-1.6833835097082477e-14	-5.237193141314548e-14	-4.5357833456027786e-14	-5.891842283978866e-14	-5.376447644701465e-14	-1.6459749872702866e-13	6.732712074228641e-14	-6.483474140309706e-13	-1.0858015429359213e-13	4.850961106670658e-15	-5.05280136497377e-13	-1.4572048937405584e-13	-1.1710712376971575e-14	-3.674181781443294e-15	-3.516318912707905e-14	5.255687344912417e-14	7.552941419969188e-16	-6.1588266620292135e-15	-8.74745691477041e-13	-3.833460255886175e-14	-8.603960160731043e-14	-3.62628864382985e-13	-3.89048633354795e-13	8.79100277292085e-14	2.389469370724763e-13
286	5.143671835219646e-15	-3.263930114472296e-14	1.4562472907062722e-14	-2.4081736319437428e-14	-2.6934136155331963e-13	-3.023899325739584e-14	-1.6667843911704074e-14	-2.241565973112077e-15	-5.335332290221388e-14	-1.1372190821140164e-12	-4.327342254879735e-12	-1.2039965925133474e-12	-7.260572035054507e-13	-1.883633494825445e-13	-3.2592175174073575e-13	-2.229314134037242e-13	-1.7207920321462086e-13	-9.088005983292551e-14	-1.5898622036133448e-14	-2.835398297185811e-14	-9.726215833869874e-14	-4.7695866108400344e-14	-8.139572991623567e-14	1.1424166382955208e-15	-1.1982417343409403e-14	7.481704487592192e-15	-4.3019800803655216e-14	-9.352130609490265e-14	-1.593526510403361e-13	-1.833017599460092e-13	-6.015273968732052e-14	-5.940740044997628e-13	-1.4151399275487373e-13	6.493977021365286e-15	-5.305848876510365e-13	-1.2101409563085967e-13	-8.40093490345666e-15	-1.0499684526562972e-14	-5.0518515392087445e-14	8.11895537946446e-15	-7.492075369123656e-15	-3.8414858269536456e-15	-1.163163938203313e-12	2.3636962139083743e-13	-1.795609077022131e-13	-2.2912719993251146e-14	-8.660072944387985e-13	1.496340897518442e-14	8.697481466825946e-14
287	-7.610296283472703e-14	-9.944675759825937e-14	-1.0485985116490476e-14	-4.3677372487135003e-14	-1.3467068077665984e-13	-5.5803176989303187e-14	-2.5684567297919407e-14	1.101775055080451e-15	-8.550318408165928e-14	-2.992681795036887e-14	-2.9195221504562334e-12	-6.978665360529413e-13	-7.412791888457536e-13	-1.8579242685893946e-13	-3.0593887891498895e-13	-4.1675432028540995e-14	-2.450258219686449e-13	-1.0372736659891179e-13	-8.697481466825946e-14	-1.401306948228035e-14	-1.870426121898053e-13	-2.0013559504309166e-13	-1.056044141023449e-13	1.912123701306211e-15	-3.1554436208840472e-30	-1.9826516892119363e-13	3.565499794868163e-14	-3.927894855985911e-13	-1.4428361390540521e-13	-2.0387644728688776e-13	-6.685380612428169e-14	-4.74587749847457e-13	-1.4246062199088317e-13	-4.4294759234402086e-17	-4.738607678196099e-13	-1.2462337645708454e-13	-5.029510084615517e-15	-1.108464933665853e-14	-2.5004505749570606e-14	-4.9712875918074103e-14	-1.4668800307531644e-14	-6.2852322603856356e-15	-1.234077564502579e-12	1.469709244337511e-13	-1.4963408975184425e-13	-3.215160214614212e-14	-8.038156258856883e-13	-1.1222556731388317e-13	-1.416847787337775e-13
288	-4.489022692555327e-14	-1.2573569720387704e-13	-5.2997081159453695e-14	-8.830879472406871e-14	-1.440228113861501e-13	-6.166561120632644e-14	-1.9002223388057307e-14	3.744048772813021e-15	-9.939684037280771e-14	-5.012742006686782e-13	-3.1495752021861443e-12	-6.10829217826226e-13	-7.641457874917606e-13	-2.0104135437238485e-13	-1.9532436222563124e-13	-4.2961349987345905e-14	-2.4970188727339004e-13	-1.032853323005726e-13	-7.341422528449857e-14	-2.369855240353467e-15	-2.1696943014017414e-13	-1.4963408975184425e-13	-1.1590705544736513e-13	2.941677178910725e-15	9.352130609490288e-16	-1.6459749872702866e-13	-5.845081630931406e-16	-2.9178647501609624e-13	-1.2967904385280722e-13	-2.48766674212441e-13	-1.487338101865801e-13	-3.7857680429537944e-13	-1.345158774428406e-13	-6.854271506271918e-15	-4.4523448053212327e-13	-1.2656508232201602e-13	-7.212739403168883e-15	-5.938237619424385e-15	-2.1092068394616496e-14	4.8256171980365404e-15	-9.502346067957061e-15	-3.1335973518950916e-15	-6.972113831715525e-13	2.3835146938132513e-13	-3.3667670194164953e-14	-6.92121595682618e-14	-9.058123003454415e-13	-1.7956090770221307e-13	-3.4111896398115743e-13
289	1.7769048158031502e-14	-7.519903009344354e-14	-4.6404011738564024e-14	-2.318476744494079e-14	2.992681795036884e-14	-2.1148235975913725e-14	-1.5318452019563267e-14	-1.1982189019908194e-14	-1.0774810064453275e-13	-8.463678201588692e-14	-2.8670059185903244e-12	-6.09836060541736e-13	-8.300703169661247e-13	-1.3539834777501054e-13	-1.4921214792161138e-13	-7.762268405876919e-14	-1.2094204529600963e-13	-4.923567980054884e-14	-3.320006366369044e-14	-2.0040581590677165e-14	-2.9926817950368845e-13	-7.481704487592211e-14	-9.084992113076602e-14	2.4726864372101364e-15	8.88452407901575e-15	-1.1596641955767928e-13	-1.897368295040627e-14	-1.8271725178291605e-13	-1.3483561596584512e-13	-2.543779525781352e-13	-1.4897423483335236e-13	-3.650518333778071e-13	-1.2107173304469594e-13	-8.700951984044312e-15	-3.455612260206653e-13	-1.2333967038219756e-13	-6.704034642476884e-15	-5.751012348433613e-15	-2.997065606260083e-14	-2.1774070692725564e-14	6.880885464381507e-16	-4.3663444753561295e-15	-2.4048492417661513e-13	2.6709922477145455e-13	-1.515045158737423e-13	-9.783114050370973e-14	-7.120021795798234e-13	1.346706807766598e-13	-2.969301468513159e-13
290	-2.9926817950368845e-14	2.5960382087378984e-14	-1.086408883449135e-14	7.111985950173209e-14	3.5193236499838054e-13	-3.694091590748654e-14	-1.0667502299951042e-14	-2.5900104683060003e-14	-6.865824675433057e-14	3.7458205631823976e-13	-9.363768258346849e-13	-2.186749781537623e-14	-3.755123604239128e-13	7.074363945261618e-14	1.388572204948145e-14	-3.600570284653752e-14	1.2505826137579213e-13	5.503966320126277e-14	-8.416917548541238e-14	-3.619758020886541e-14	-7.48170448759221e-14	-1.870426121898053e-13	-3.720006308135792e-14	5.415262639906869e-16	3.1998168753330166e-14	9.235228976871633e-15	1.5216163091021965e-14	-2.899160488941982e-14	-6.538639952245387e-14	-4.091557141651991e-14	-7.158786559833372e-14	8.089592977209079e-14	-3.3053936622917154e-14	-1.6832008509072812e-15	-5.73987016157465e-14	-3.897858899401965e-14	5.45647503187496e-15	-2.949939635610699e-16	-2.5073231123434293e-14	-1.4053311499368305e-14	3.7374059859497436e-16	-1.6579425635861175e-15	5.713092381352946e-13	1.1247736247101565e-12	1.8061302239578076e-14	2.2582107563501592e-14	-1.2884888814285165e-13	7.949311018066726e-15	2.1040832600945363e-13
291	-8.538568309984998e-14	3.8087784854055627e-14	8.122380231982584e-15	7.391128554662896e-14	-1.5588558721492635e-13	-8.603960160731044e-14	-1.3381127111811193e-14	-2.0156398686665055e-14	-5.059042302474922e-14	-3.164764651427525e-13	-7.25872603954724e-13	-2.7580766862038223e-13	-3.378698063972133e-13	1.4330519062185253e-13	7.205524380530702e-14	1.7535244892794246e-14	7.243791399333207e-14	5.723887516490072e-14	-1.1222556731388317e-13	-3.470151900763595e-14	-1.3280025465476176e-13	2.992681795036884e-14	-4.0639299980057916e-14	2.9490834224811676e-16	-9.206551545119879e-14	-5.973673426811907e-14	-7.991322542289043e-16	-1.69726557858171e-13	-6.602613343240175e-14	-5.72964126872052e-14	-9.220068296391408e-14	7.604085884239842e-15	-5.129561442844975e-14	1.751241254267342e-15	-1.3315095955261764e-13	-2.3884115194032273e-14	-1.8868654139850475e-15	2.27592866004392e-15	-5.4098970376284754e-15	-2.0883609038013357e-14	-4.062535084115597e-15	4.654945380883368e-16	5.664532539115973e-13	1.1472675994021918e-12	2.7354982032759024e-14	5.6236078347594046e-14	6.851988271259835e-14	-9.727220457275191e-14	3.398366991983718e-13
292	-1.3537300386637641e-14	4.6682223924786284e-14	2.204189415964285e-14	6.241148700389851e-14	-4.620176278119375e-13	1.5777218104420236e-30	-3.305211003490749e-15	-1.0197955019716258e-14	-5.5251618761478165e-14	-6.420367807810756e-13	1.365251242534733e-13	-7.964336559574676e-13	-1.5547095173673215e-13	1.8234188794692968e-13	2.2714717853003348e-13	4.1777720957082294e-14	1.5268449172798655e-14	1.1525770340992885e-13	5.798320977883963e-14	-3.6624059968684785e-14	-4.021416162080814e-14	-6.499730773595733e-14	-4.158136274604319e-14	-1.3445257475213061e-15	-1.0051850811293093e-13	-9.310849720471812e-14	-2.975580364796386e-14	-2.653447869881703e-13	-5.149702429695309e-14	-2.6775953633694884e-14	-2.1112868665576568e-13	-7.745646454988959e-14	-2.687184950420235e-14	1.1939035878179832e-14	-1.1263472302804837e-13	-4.378199459645427e-14	-1.955362464347525e-15	3.5518003847956682e-15	2.4971855488897827e-14	-7.218219167197881e-15	-3.094279331476088e-15	2.1051997620154446e-15	1.895587371731203e-13	1.1427983951895413e-12	-6.670973399501928e-14	3.827797833056211e-14	-1.5173055613993847e-13	-2.5216458455742233e-13	5.651776105103467e-13
293	3.660482371370799e-14	4.125486013931538e-14	9.953991358675235e-15	5.601568908805278e-14	-4.582305400591467e-13	3.507048978558852e-16	4.951195123701084e-15	-1.5881041126540414e-14	-6.673270904732836e-14	-4.165093291686135e-13	4.105439210525453e-14	-1.1321602752701519e-12	-5.312143755438677e-13	8.152804338518585e-14	-4.430023899843113e-14	6.53918507460452e-14	6.990900289394939e-14	2.846372095462633e-14	-1.5664818770896195e-14	-4.402371069803028e-14	-7.879170038495548e-14	-7.247901222354956e-15	-1.0154162572184515e-13	-1.4039183982731042e-15	-2.172589443397062e-14	-9.915359022270796e-14	-2.144825305650138e-14	-2.4212772603802735e-13	-2.7221812350679307e-14	-9.217511073177875e-14	-1.5377382315225117e-13	-2.413982181814481e-13	-4.081191254697136e-14	1.1525770340992885e-15	-1.642888053533951e-13	-5.5186924724432686e-14	4.954163329216791e-15	6.210399232864622e-17	7.372565854014664e-15	2.6307890456217953e-14	-1.750345798036041e-15	1.0325958882581138e-14	-7.976125330048623e-13	8.604809524155539e-13	-1.4972770238733962e-13	-8.39956496244941e-15	-5.340861143803146e-13	-1.6936559267297954e-13	4.347505503271437e-13
294	2.2952904929463804e-14	-7.132826177745992e-15	9.331581494381522e-15	-1.1639646687220506e-14	-2.495953743600764e-13	-1.2625376322811857e-14	-4.128088901845312e-15	-1.7570749197232132e-14	-9.34428198913623e-14	-5.590797747635777e-14	2.840937996133876e-13	-1.0952714028507221e-12	-4.154067549812788e-13	-5.2584614754520974e-14	-2.2458630214048166e-13	4.01356183363925e-14	5.89138563697645e-14	-5.746537207809931e-14	1.0988753466151059e-14	-4.601768837451965e-14	-8.060915545457321e-14	3.9122318638030246e-14	-1.8197702699199886e-13	9.555338525565614e-16	1.4346022227917292e-14	-7.177486254582329e-14	-8.24635989313867e-15	-2.1486756960936387e-13	-4.3223579528483584e-14	-1.6329879465215608e-13	5.435240946262596e-15	-1.7444554798114327e-13	-3.077481143385632e-14	5.111249898048073e-15	-2.495775651269822e-13	-2.923663168176335e-14	1.4974825150244836e-14	5.940520854436467e-15	-7.127917222470016e-14	1.679912992489882e-14	-3.6948093827555787e-16	1.179770363093192e-14	-1.457167891063144e-12	7.326138553278977e-13	-1.7016493898049083e-13	-1.3555840254935754e-13	-7.759743147953557e-13	-6.276500313486302e-14	2.4574526932095216e-13
295	-3.911638222699883e-15	-3.27151045471241e-14	6.3999077388674836e-15	-6.028014420099472e-14	-6.206472068643847e-14	2.3136477024435244e-14	-2.5324501136513983e-14	-3.5888344566916474e-14	-1.2041770037548488e-13	5.735691841502538e-14	1.3480511765417124e-12	-1.787599445789089e-12	-1.4201036804650049e-13	-6.048061223505556e-14	-3.9368999348735653e-13	1.0760429964942806e-14	-2.4443400745351315e-14	-1.0782257691658312e-13	1.6245673757970005e-14	-5.404020561516127e-14	-5.315645096329706e-14	2.4417143542712364e-14	-2.4187952412199514e-13	-2.1161307496357895e-16	5.8948561541948156e-15	-1.6631997122014376e-14	-5.622237893752155e-15	-1.3189435262328034e-13	3.2991119119647235e-14	-2.0350199674490624e-13	-2.2620328917603853e-13	-2.1012977133797955e-13	-1.3951022570827006e-14	1.387567581542828e-14	-3.340895683494588e-13	-2.334495778636662e-14	-2.68234449219462e-15	7.154745233861986e-15	-1.2150885838775916e-13	6.536148372038451e-14	-4.012114833450342e-15	4.230834477389028e-15	-1.6479833207869146e-12	6.868016581044655e-13	-1.2703782613126772e-13	-1.682753336844913e-13	-5.883608938525297e-13	2.7575128698580262e-14	-8.338100275924148e-14
296	-3.105382275233281e-14	-7.734287360803848e-14	-1.9069578820913742e-14	-1.1000101144161111e-13	-9.549904426236858e-14	-1.3705118160025713e-15	-2.6508358490278802e-14	-3.64723960830072e-14	-1.2194288709333721e-13	-1.818418594792836e-13	1.7726806027072963e-12	-1.9660086683458793e-12	-2.075728906096989e-13	1.9707606012690102e-13	-5.210963337495744e-13	-2.3499054744353957e-14	-1.930256012154665e-13	-1.6077536331680243e-13	2.3364343878641074e-15	-5.35570730866046e-14	-5.536433921998092e-14	-3.4869707806713473e-15	-2.198545259014417e-13	-4.355227974891053e-15	-1.4149207369875774e-14	-3.3190017429637276e-14	-1.4638504632965073e-14	-1.7307686275315037e-13	-6.669457902262658e-14	-3.6762275600141206e-13	-3.591642835756509e-13	-3.070129126646726e-13	-2.936057566737237e-14	-5.273816230908353e-15	-2.61543999825307e-13	-1.0849982723182329e-14	8.183114283303981e-16	4.2011524222319615e-17	-5.627945981282362e-14	-3.3054393269919567e-15	4.5511045660447935e-15	9.511700196397186e-15	-3.209607387064827e-13	1.3979910060199876e-12	-1.2112105092095693e-13	-1.0868837963316484e-13	-4.59534838059799e-13	-3.964931781925656e-14	-2.6481073831884416e-13
297	-6.6236647700515765e-15	-5.996916759234908e-14	-5.667674270492599e-14	-1.1942706178461756e-13	3.673599556515213e-14	-1.3588330689157687e-14	-7.955704076100557e-15	-7.52371601181453e-15	-9.866726116513438e-14	-1.1859076988056702e-13	8.969572299980816e-13	-1.9398386567439534e-12	-1.311447951092513e-13	1.3285916211807348e-13	-2.81334738424787e-13	-1.8795590619463844e-15	-2.8602998290363364e-13	-9.001517041034863e-14	-6.442604233593427e-15	-4.165924960039286e-14	-2.5356694750184346e-14	1.1679831623433157e-14	-1.0686019335899031e-13	-3.839345294129818e-15	-4.729036357025448e-15	-1.5231917412605335e-14	-6.051029429021264e-15	-9.540941301792551e-14	-8.335717149380287e-14	-2.9025214108797676e-13	-4.538776666703619e-13	-3.429026271725963e-13	-6.943135012942172e-14	-2.8271015919606556e-15	-2.222577449134092e-13	-2.2158239253727286e-14	2.45813081400811e-15	-2.8111189468760777e-15	-3.355807491358499e-14	-1.1802498424457294e-14	5.364960118546925e-15	9.127060718174224e-15	-7.051963126558077e-13	9.183897287329996e-13	-5.0270213584523467e-14	-8.34924246278311e-14	-3.601232422807256e-13	-1.3727665105770021e-15	-2.9277374583532077e-13
298	-1.2507561396188395e-15	-4.43491002276897e-14	-6.122175031997757e-14	-7.473427760673412e-14	-1.874182043492929e-14	-1.7898964230219004e-14	2.49877239722318e-15	-3.3158280462969323e-15	-9.141326655934092e-14	-2.494870348587531e-13	1.6164150851863596e-12	-2.2816867218804534e-12	-1.7245730693262176e-14	-3.1261026329679306e-14	4.461623872410336e-14	-7.732860338921297e-14	-1.6427327935531294e-13	4.446645850731074e-14	-1.2785202773657638e-14	-2.9524226536863384e-14	-2.6652202296040006e-14	-1.4952963175004146e-14	-9.06225109235626e-14	-2.3154286257529485e-15	-1.4087103377547128e-14	-3.31187804972603e-14	3.6177858766448546e-15	-1.1956665306516875e-13	-1.6938130418390645e-13	-2.402858260835615e-13	-4.799754995054682e-13	-4.830704245643461e-13	-5.6600482655522424e-14	-3.0380725070770866e-15	-3.046461112511478e-13	-4.485718423386279e-14	6.144642064516651e-15	-3.238997188140354e-15	-9.963466783975377e-14	-3.566983897626017e-14	6.756035319877064e-15	1.6687023085805573e-15	-1.224734566833137e-12	2.7996571071154218e-14	-4.2340995034563067e-14	-5.822066622009623e-14	-3.100761007568826e-13	-2.005412402834258e-14	-7.621073152729732e-14
299	7.44014961037231e-15	-5.000695658763034e-14	-4.000227741168688e-15	-6.747227740817956e-14	3.149951022669137e-15	-9.149835987419748e-15	3.041269036094002e-15	-8.188251562081167e-15	-8.16339997599653e-14	-5.811175591001989e-14	1.4135622121553883e-12	-1.1947759833756625e-12	-2.698738119581373e-14	-7.613173159587927e-14	1.0919708439385684e-13	-4.9663101394810706e-14	-7.756423324245988e-14	-3.751811771854102e-14	-9.63479510398609e-15	-2.3453161720611095e-14	1.1450880232596575e-14	-1.9623463094407327e-14	-8.867993457528274e-14	-1.0056851095969554e-14	6.924138497641644e-15	-1.629316504622132e-14	7.413207437229734e-15	-4.957690927310459e-14	-8.917842185929566e-14	-2.679001836136931e-13	-2.1139947832819867e-13	-1.8503884514320162e-13	-3.348729462821043e-14	-1.4653802307546026e-15	-3.691393948581879e-13	-4.532121607452151e-14	4.681088421771714e-15	-5.0852210189103315e-15	-1.1105289781167756e-13	6.193046646772801e-15	-6.399040823073833e-15	-1.5319194070942193e-14	-1.059859426728639e-12	-5.911478105082777e-13	-3.801540630417261e-14	-2.4865342575584173e-14	-2.184836716001873e-13	1.835134443720669e-14	-5.3192297752986757e-14
300	-5.7797811095858536e-15	-6.133716784983834e-14	6.527312252541691e-15	-9.657205055629679e-14	2.0808490606115836e-14	-9.474968653140308e-15	1.2560075801466295e-14	-1.3046690263416395e-14	-1.1998666841586015e-13	2.631862166077474e-14	-1.7624519381766684e-14	-8.100765773687423e-13	8.672868193395695e-15	-9.344299113398822e-14	2.934596296329504e-14	-1.6439292086994604e-14	-1.5671759805332925e-13	-5.299845110046094e-14	-8.161880197691612e-15	-1.276368328366876e-14	6.857468035288834e-15	-7.145911968408991e-15	-1.5902640529754717e-13	5.87933015611267e-18	8.4297036646089e-15	5.0852210189103315e-15	-1.4279123442063272e-14	-1.8129218492034353e-13	-1.5141997909741994e-13	-2.823210959500067e-13	-2.5861974658358227e-14	-2.392839425602597e-13	-3.349505762725151e-14	-4.594782138314992e-15	-4.162531502002578e-13	-4.7258262713006485e-14	-1.8488723833839932e-14	-4.2842621766717615e-15	-8.42276263017217e-14	-1.5979448555561174e-14	-2.3342196499023883e-14	-6.0282256193380894e-15	-5.459306243289943e-13	-5.52189428144115e-13	-3.3040693859847076e-14	-6.029293031706239e-14	-2.806634673312347e-13	3.7361173851898e-14	-1.6912880693200774e-13
301	-3.9668011805917985e-14	-4.2442713154351343e-14	4.8505044596682416e-15	-1.4758203228473502e-13	-7.632215339588696e-14	4.641816779563893e-15	1.3555566266734303e-14	-9.48638482820072e-15	-8.743931029103001e-14	-7.928624908857257e-14	-6.945505010884714e-13	-1.0966981464640066e-12	2.455720859452857e-13	-1.1130953342703565e-13	-3.894833613010955e-14	7.046428564888788e-14	-2.842682387683107e-13	2.222044313758771e-14	6.163364591615728e-15	-2.6524027190549217e-14	-1.616758712055678e-14	-1.3343810489582467e-14	-1.582174551327663e-13	-1.3388890110852274e-15	-8.470801894826387e-15	-1.9639474279929557e-14	-3.621302058563462e-14	-2.082917100723778e-13	-1.2357678433820235e-13	-2.556803098290271e-13	-1.4941238763217101e-13	-3.9019116415484115e-13	-1.7882753261633215e-14	2.543523803459999e-15	-4.3892053659146066e-13	-6.30424447292687e-14	-5.84964810095558e-14	-6.324560983468758e-15	-5.526524682045654e-14	-1.8560417413219334e-15	-2.6859487927144747e-14	-2.6845135654560985e-15	-3.5584856969110457e-13	-8.567615625808713e-13	-4.204919760001891e-14	-5.217374661409671e-14	-4.249346946866994e-13	-3.8314010633096533e-14	-2.67709305166683e-13
302	-4.988183530896822e-14	-3.17171025233428e-14	-2.293509569636956e-14	-1.6882987438805084e-13	-2.300624129934605e-13	-1.9071862055925825e-15	9.516066883357794e-15	-5.57620787590857e-14	-5.625013451313718e-14	-2.611383831254105e-13	-9.418545349521723e-13	-1.3402074080620792e-12	2.8521349806331296e-13	-1.1324777162879256e-13	-7.53887669229476e-14	-7.065973056592215e-14	-2.7303563580286926e-13	4.464546413225802e-14	-1.2559162507461463e-14	-8.964365953344514e-14	-7.038300248245774e-14	-1.2783932724182167e-14	-6.435160887454039e-14	-2.2537955506455443e-15	-2.714446776464501e-14	-6.546491426643186e-14	-2.079821604856147e-14	-1.4953288535993368e-13	-5.6399900459710974e-14	-2.403552364279288e-13	-2.2448926465246813e-13	-5.107103543266131e-13	7.341057210847925e-15	3.754095006866185e-15	-4.0041229400993007e-13	-6.126013720861822e-14	-5.922711621342223e-14	-1.1544492868091963e-14	-5.891842283978866e-14	5.961458119497265e-14	5.448262520940875e-15	-8.872565635639969e-15	-3.3667670194164957e-13	-5.751405064855692e-13	-4.3967571657170696e-14	9.825216903993776e-15	-5.722522141952847e-13	-9.430897936341467e-14	-4.0093287159268486e-13
303	5.17974694841055e-15	-4.858221794009081e-14	-3.568057018081696e-14	-1.3624440050873773e-13	-1.3467068077665981e-13	-1.2921740227380178e-14	-1.174655916666127e-14	3.1855694888576216e-15	-5.148132705624502e-14	-6.70172857511468e-14	-1.4958881320155465e-12	-1.0952751487831636e-12	-2.7048252241235853e-13	6.29390855343155e-14	9.465379066089561e-15	-2.7510059354779675e-13	-2.100758869916944e-13	7.186801853431625e-14	-1.847342615925898e-14	-8.211218052258953e-14	-2.0621265335125064e-14	9.664762563519673e-15	-2.7039895601091623e-14	-1.6040582173009684e-15	-3.928534161789294e-15	-4.41888171298415e-14	2.7375987794870183e-15	-1.4885085452138695e-13	-1.284578841470325e-13	-2.127682777179422e-13	-2.412230940560214e-13	-5.482558708652991e-13	-1.3660595077290104e-14	-1.1777382839324386e-14	-2.464438250728988e-13	-2.7640714624302337e-14	-2.5887318566992342e-15	-1.8630284404589054e-14	-3.17972440722669e-14	5.700781178167795e-15	-7.292367224215264e-16	-6.322334829331977e-15	8.753594250482889e-13	3.4717045005718106e-13	-7.650435554985116e-15	6.143728770511816e-15	-5.470663054240041e-13	-1.5885878730722266e-14	-3.917316628174933e-13
304	2.76636754063926e-15	-3.351104027233609e-15	1.1863689122781108e-15	-1.2608023736720029e-14	4.301980080365524e-14	-1.9315369069964434e-14	-2.3286942211731484e-14	3.740852243796106e-15	-9.691881687375683e-14	1.207854153741808e-14	-4.042672623396301e-12	-2.2201420222382356e-12	-1.1224697264212146e-12	2.246067370938398e-13	9.278519112700723e-14	-4.34821102289017e-13	-6.351868474213266e-14	8.525325546914919e-14	-3.169883664324614e-14	-6.693894224979472e-14	1.2955075458556588e-15	1.272004495450033e-14	-5.508281634299113e-14	-1.934356702236365e-15	4.725839828008533e-15	-2.899160488941982e-14	3.787658561543798e-15	-2.1431407063177856e-13	-3.270796658366758e-13	-1.4284283553190579e-13	-4.2608293357427575e-13	-8.396733751034429e-13	-1.4496076432911359e-13	-2.564346906770192e-14	-3.890056514556926e-13	-6.366711642324626e-14	1.712426259061938e-14	-1.8534845181084002e-14	-4.325360406889245e-15	-7.352130900656524e-14	-7.100347159699118e-15	1.8154857794198155e-15	2.434359597650316e-12	1.1894494529564126e-12	7.771447010625494e-15	2.3174835372638228e-14	-5.082531368066099e-13	-2.229640351239593e-14	-1.9110791212881834e-13
305	-7.388457169698759e-14	-5.352005613897121e-14	-7.627831528365498e-15	-8.624823220653949e-14	-3.231161125578887e-13	-8.014931192313978e-14	-3.378639841479325e-14	-8.67410114030222e-14	-2.6636265315655666e-13	-4.98707387868095e-13	-7.668108250625637e-12	-7.135605067403652e-12	-2.0986610335878425e-12	-4.484832956308156e-13	-1.9094420417845202e-13	-6.224719682860411e-13	-2.381678972863537e-13	-6.516900700886595e-14	-1.2297435278026434e-13	-1.879844180918517e-13	-1.9871907604159561e-13	-1.0363436758282591e-13	-3.3733735599239563e-13	-2.6912919193982187e-15	-3.8762480800126033e-14	-1.7488118922144864e-13	-2.0017121350928015e-14	-7.104460550275574e-13	-1.0050539092778652e-12	-3.0374514671538e-13	-1.0652394133876093e-12	-2.445872581875241e-12	-4.926129769738441e-13	-3.252011627709225e-14	-1.5392185098617203e-12	-3.262076127642485e-13	3.949083276898037e-15	-1.2859179588049115e-14	-1.6249326933989334e-13	-2.924568328156437e-13	-2.3233375377815203e-14	-4.039813328190669e-15	-2.0453109642955208e-12	-2.53473882842751e-12	-1.2053905431637706e-13	-8.263210167527839e-14	-1.7363732845156629e-12	-1.8832897252539378e-13	-6.785742490619271e-13
306	-9.154813439746087e-14	-9.994849849216451e-14	-1.3392543286871606e-14	-1.0716911505612508e-13	-5.219178417069217e-13	-1.011344107574402e-13	-2.425115235733396e-14	-9.153397834038596e-14	-2.6517935234132606e-13	-7.760329939351662e-13	-9.109647854678078e-12	-8.512416029129964e-12	-2.2655918843354692e-12	-6.831667479652301e-13	-3.817934257804014e-13	-5.130209881588407e-13	-3.42379309707827e-13	-1.4231677818512196e-13	-1.5398022759734343e-13	-2.0338432452047103e-13	-3.098354477866091e-13	-1.6285696013688046e-13	-2.8213147328225326e-13	-1.9151775281348715e-15	-6.319537866442177e-14	-2.842444931241851e-13	-3.430674767404687e-14	-8.539395697272502e-13	-1.2295666912509578e-12	-3.907181347956298e-13	-1.0456013090486869e-12	-3.069292549338299e-12	-5.975162096039785e-13	-2.4308233232636026e-14	-1.8367109033347615e-12	-3.8050871365508727e-13	2.2234142547660203e-15	-1.3913120869626436e-14	-2.233003841816767e-13	-3.80504767939582e-13	-2.9161905680883533e-14	-3.656886276226769e-15	-4.660897317912865e-12	-4.710801528924952e-12	-2.1137984250709478e-13	-1.7795168366569727e-13	-2.308238262052898e-12	-2.709069329904482e-13	-9.376125126232242e-13
307	-6.111535156841453e-14	-5.727791848360733e-14	-1.9870537663152313e-14	-2.6148806056751097e-14	-4.266420978287348e-13	-9.296305513444846e-14	-1.133375027647674e-14	-7.02770603778971e-14	-1.9980204294826404e-13	-5.610397036979495e-13	-7.529933260752433e-12	-6.24763036934748e-12	-1.5846252616278818e-12	-5.216826685006772e-13	-2.9131338872159277e-13	-2.952825644665971e-13	-2.2718736346624612e-13	-9.271121431261574e-14	-1.3158557362833383e-13	-1.633597570269787e-13	-2.5805076441857125e-13	-1.66300649343854e-13	-2.1436197575637583e-13	-4.6218955540834734e-15	-4.5534099198960556e-14	-2.2772529363509277e-13	-2.157017780614659e-14	-7.154597108990578e-13	-9.520125618996149e-13	-2.286723795181046e-13	-5.134095947578972e-13	-2.463804196366133e-12	-5.168595628611539e-13	4.3477361100076565e-15	-1.5676902792197643e-12	-2.6786106894389236e-13	-3.6773783104602105e-15	-8.684056044954901e-15	-1.3772085442930093e-13	-3.1469531350982686e-13	-2.297108518824751e-14	-2.3368881808227597e-14	-3.6813566191452625e-12	-4.072218141099652e-12	-1.6289648864302712e-13	-1.4589963056608196e-13	-1.860510032240578e-12	-1.919782813154242e-13	-7.570412734281645e-13
308	-5.209429003567624e-15	2.1308290750260718e-14	-2.556446913628386e-14	5.695250041351026e-14	-4.355750264900067e-14	-2.941217677864543e-14	1.016153742127354e-14	-2.529025261133275e-15	-1.5681300873639662e-14	-3.5744500761155276e-14	-3.9072133132464683e-13	-8.611451882912252e-13	-1.578899250702831e-13	2.135374995935128e-13	-3.480380793617724e-14	-4.307094526792589e-15	-7.665824558966552e-14	1.4302184115685323e-15	-2.6792392925781874e-14	-3.3202746464829634e-14	-4.900370312332125e-14	-4.8207225129793896e-14	2.7958555208203052e-14	-9.62957220389595e-15	-6.000798258755448e-15	-5.1976475109052775e-14	3.472115482873986e-15	-2.0360594101883128e-13	-2.3182829549224286e-13	-2.059477980898491e-14	1.9348293318838664e-13	-5.501619154533857e-13	-1.0498405914956205e-13	1.7398250792069292e-15	-3.994149198757771e-13	3.853229503536105e-14	6.559277542710848e-15	-1.89965153005271e-15	5.414942987005177e-14	-9.907915676131408e-14	-2.4717695756505973e-15	-1.81739513469867e-14	1.2300216258271154e-12	-2.516513133267062e-13	-1.15150391364361e-14	-3.269501207901777e-14	-5.180221861293064e-13	-2.1510699534081838e-14	-3.283474606175723e-13
309	-7.157941762878902e-15	4.681316745272922e-14	-8.974483538491804e-15	4.9487806026758064e-14	-4.922232287572816e-14	-4.2201032728322403e-14	6.091671012236336e-16	-2.3781034268346155e-15	-2.4807212839198433e-14	-7.24940815746293e-14	8.965610887234853e-13	-1.2320264774103497e-12	5.381151108826356e-14	1.5854829588601707e-13	-1.2972428044648409e-14	-6.551057896667351e-14	-1.59497665004041e-14	-5.415833448659889e-15	-4.734219300502876e-14	-3.173739477451269e-14	-8.749995872103846e-14	-8.67332341337623e-14	-9.535565710360979e-14	-5.462518469547566e-15	-1.6550713955584235e-14	-5.401494732784011e-14	-2.9316737555140363e-16	-1.812957382048311e-13	-2.973639615036116e-13	9.929332420544742e-15	3.053575672809127e-14	-6.842544811249862e-13	-9.751377083703025e-14	1.274958430746915e-15	-6.029260495607317e-13	-9.195340147699613e-15	1.3272901772238478e-14	5.350532927314328e-15	1.4691704008746597e-14	-4.52920762876798e-14	-3.84085080221591e-15	-4.033905457596906e-15	5.957654249967136e-13	-9.383388096805675e-13	-2.818562293015467e-14	1.1598833861379576e-16	-6.977146081682155e-13	-2.3025554613504503e-14	-3.4506576402304336e-13
310	6.482104199302456e-15	-1.027318761336438e-14	8.183114283303982e-15	2.0845650255937484e-14	-1.3107669762501592e-13	-4.0302865301027546e-14	-1.0710198794676986e-14	-1.6962723713514536e-15	-3.112504541449096e-14	-2.1363773361054324e-14	1.2719541501180168e-12	-9.993077630740513e-13	1.5326751578832184e-13	1.253005126105741e-13	-4.422534889003482e-14	-4.2378668412262425e-14	-5.314823131725356e-14	-4.379427411975363e-14	-5.3974762391627457e-14	-2.921008193963847e-14	-1.0359585226221584e-13	-9.51367662170452e-14	-2.1583215078065582e-13	1.36287724893092e-15	-1.6201835645738017e-14	-6.560830142519065e-14	-1.24164603192063e-14	-1.1130480998460441e-13	-2.657756619753879e-13	-9.005078887653709e-16	2.3682855162826602e-14	-5.663600979231044e-13	-7.388274510897793e-14	-2.6764080811632054e-15	-5.436429370086381e-13	-3.397450487179649e-14	7.087161477504341e-15	3.667332076407047e-15	-1.7031791572630033e-14	-2.7156112263206632e-14	-6.758753796563326e-15	4.942119264528055e-15	1.0488268351502566e-14	-1.0863677852189177e-12	-5.060356589628752e-14	-4.654237578029623e-14	-7.386123703516411e-13	-8.778624785111596e-15	-3.5018546189063613e-13
311	1.6730176227533926e-14	-4.6290420796712915e-14	-2.6584161892679946e-14	3.566584331498902e-15	-1.6921140295856986e-13	-2.4911463922828243e-14	-2.0387918716890226e-14	2.6480959670133814e-15	-4.87876306049747e-14	2.9266049737872145e-14	1.231317133372971e-12	-6.839493124954025e-13	2.012567775957748e-13	-6.07023143547288e-14	-1.253952668635755e-14	-5.290712169997764e-14	-1.581313771728108e-13	-5.895130142396266e-14	-3.5747240643169767e-14	-3.208233450396306e-14	-8.138180218266196e-14	-7.527911456149234e-14	-2.58425443284054e-13	5.426528977669614e-15	-1.0696956031606907e-14	-6.278896283227106e-14	-1.9159766603891004e-14	-5.1720567274854795e-14	-1.716807501645748e-13	-1.8413833725443624e-14	7.075562643642962e-14	-4.724679944622395e-13	-6.294285287208543e-14	-4.665105776687136e-15	-4.936507072868357e-13	-2.938272661454427e-14	-5.396654274558396e-15	4.13493860688156e-15	-7.805649871106489e-14	-3.093555117870694e-15	-7.785481770840388e-15	2.0959526602165104e-15	-9.381566075266034e-13	-1.7111165954590078e-12	-6.083360036792354e-14	-7.458963466871869e-14	-6.127864853647868e-13	6.328656536271683e-15	-2.8076872446529175e-13
312	-9.878187956274091e-15	-1.4301042498179275e-15	-1.8236654688506015e-14	1.772640874418086e-14	-7.302624657507044e-14	-1.992179628917357e-14	-1.96323962513921e-14	-1.5216790980650287e-14	-4.82144387254102e-14	6.039453427510006e-14	1.3519605315294002e-12	-8.788462745321001e-13	2.1732013503803005e-13	-2.8759902200393683e-13	9.093485747321549e-14	-4.061601098293467e-14	-1.6166765155952428e-13	2.1882524355799484e-15	-3.8117923556215116e-14	-3.8137759160382587e-14	-8.164665744406354e-14	-6.095394112327912e-14	-1.641234991385203e-13	2.364575259388026e-15	3.4791935114114416e-15	-4.482903622722946e-14	-1.3963352039892251e-14	-1.9570178097312848e-15	-1.2867113829716103e-13	3.3307832356260734e-14	-3.122095555521726e-15	-4.950966800199876e-13	-1.0086099336474332e-13	-2.254009603927927e-15	-5.571979895474947e-13	-2.676772685254197e-14	-1.1385123064248598e-14	2.426165523838954e-15	-5.4393279369342194e-14	-4.314172555330043e-15	-1.0256562808432652e-14	-6.96104128352443e-15	-1.6121447507432615e-12	-2.1716345945150093e-12	-5.376424812351344e-14	-4.718259487768419e-14	-5.470795481870742e-13	5.9939342835003746e-15	-9.551662517196162e-14
313	-7.954379799793547e-14	2.9879440823868136e-14	-3.460288325511398e-14	3.4160392309772376e-14	-1.8387234037552862e-14	-4.4410861734766536e-14	-1.6306179485790194e-14	-1.9405100205939278e-14	-5.5666718021784194e-14	-1.5317310402057223e-14	1.3272038709403913e-12	-1.2624564704116157e-12	4.685780469721543e-14	-4.181678710813903e-13	1.889057319596647e-14	-8.765795858387458e-15	-1.0692846208585158e-13	-1.013299698362251e-14	-7.772999610433708e-14	-3.184196693806607e-14	-1.4998525129670253e-13	-1.088143000440812e-13	-9.716295177742376e-14	-2.0553824280955677e-15	1.5017749968471987e-14	-8.245583593234561e-14	-3.769849328449554e-15	-1.1800671836447628e-14	-1.5380604530635917e-13	1.1180545207165997e-14	2.573251523317314e-14	-5.089814887754642e-13	-1.231586098457394e-13	6.493063727360453e-15	-5.572830400516947e-13	-3.776648017453501e-14	-7.272560160485448e-15	1.7160794350812704e-15	-8.742963508266632e-15	-3.468690630355862e-15	-8.290362112887149e-15	-1.3255377943520744e-14	-2.034852834646178e-12	-2.2449889990421914e-12	-1.043050250569687e-13	-6.033402854727986e-14	-5.395284333551147e-13	-3.1935864977937965e-14	-1.3709753127100239e-13
314	-1.478253109752724e-13	2.0285801030974835e-14	-1.169016326186283e-14	4.0676060063752443e-14	-2.661416360073871e-13	-3.157622692309731e-14	4.292481822715259e-16	-9.730063084865235e-15	-3.734133111262112e-14	-4.213589203342769e-13	2.5671434130129908e-12	-1.613705605873068e-12	-1.5919319561517977e-13	-5.338842764052466e-13	-3.834373549891009e-14	-4.5677486357719345e-14	-1.211064382168796e-13	-3.128671272356523e-14	-7.747039228346328e-14	-3.285814922063107e-14	-2.7692307173444104e-13	-1.7754412621604055e-13	-2.5724980557633265e-14	2.7018518813291004e-16	-2.3410008578882733e-14	-1.686625703425405e-13	-9.087731995091102e-15	3.68645416963324e-15	-1.84551945276875e-13	-8.547883908834295e-14	2.110964930420954e-14	-4.673361954490827e-13	-1.0136056518538699e-13	6.1416738590009435e-15	-5.032835616410615e-13	-3.9038345535351497e-14	-1.1196984499252993e-15	-7.292652628591773e-16	1.3940748013272635e-14	3.888120902075433e-15	-7.495104223069372e-15	-2.7900789362397367e-14	-3.3654418298154825e-12	-2.8554173592864995e-12	-1.6018491874267785e-13	-2.971767362326208e-14	-5.772862907499244e-13	-2.1251810651171207e-13	-8.024292455863518e-14
315	-5.722152257880889e-14	-7.085003820417923e-14	-6.251132145480183e-14	-5.082601006733966e-14	-6.996463391501879e-13	-4.085849054121784e-15	3.4958611269996446e-15	8.60967966443631e-15	-2.4107743793246934e-14	-8.328665948854222e-13	2.698412758592151e-12	-1.1580064313909422e-12	-2.9931076183666385e-13	-5.880512871848913e-13	-2.959492690901252e-13	-4.253027521706471e-14	-2.9000555170667187e-13	-1.0694216149592406e-13	-1.6819679040007566e-14	-4.730711680715564e-14	-2.411146403929475e-13	-6.34872759904977e-14	-2.2124889752332056e-14	7.765781733751762e-16	-7.225571183936788e-14	-2.60106132576448e-13	-3.5686506591848374e-14	-5.272941466494348e-14	-1.9184665281697766e-13	-2.3782723862255096e-13	5.703886377784228e-14	-5.09895696074302e-13	-1.1570841400131394e-13	-1.6400477091789202e-15	-4.490736831240648e-13	-2.080049214846414e-14	2.476396694104771e-15	-1.1014325698286385e-15	-2.213116864861528e-14	-4.3792447531743965e-15	-2.125855903765379e-15	-1.1159453823741885e-14	-4.002764871914114e-12	-3.074050811103479e-12	-2.513707037437212e-13	-1.7998467612045562e-13	-9.272797325760443e-13	-2.795716671591133e-13	-4.311875620907888e-13
316	-2.9400303956582606e-14	-2.0676228509953426e-13	-1.0505072961191487e-13	-1.96627632770528e-13	-4.0094868299514356e-13	-5.391402834030606e-15	5.039327995167471e-15	1.1908783014269737e-15	-3.01481490443526e-14	-5.951781769516059e-13	1.6050605574712727e-12	-1.2905485377871504e-12	-5.9154886073815e-13	-7.801087967552348e-13	-2.758312287516632e-13	-4.837718343600579e-14	-6.033987362891081e-13	-1.5749389795743732e-13	-1.569952394307985e-15	-4.154642925035833e-14	-1.4876098068322386e-13	-2.7548186525437686e-14	-3.2017804574434076e-15	4.4502676322689904e-15	-7.830400138637464e-14	-1.729313065211301e-13	-3.466179071842571e-14	-6.848365062700037e-14	-2.300408935034716e-13	-3.797604333256431e-13	-4.695792455249526e-14	-6.356142690155885e-13	-1.230476446241522e-13	-1.0071577961797487e-14	-4.881307012407496e-13	-2.776589298383976e-14	-2.8354125674046362e-14	-4.881556455832566e-15	-9.021267023889376e-14	-1.963193960438968e-14	-1.059224116586527e-14	-1.2262341955890727e-14	-4.266255672072473e-12	-2.9371142479008287e-12	-9.651120234322479e-14	-2.0335312982211845e-13	-7.420280899297167e-13	-1.6871952278587314e-13	-8.005238859687689e-13
317	-1.2535416863335804e-14	-1.913830990286496e-13	3.162280491734379e-15	-1.2323041758686941e-13	-3.505253214221846e-13	-4.5383862335165525e-15	3.2661676847841365e-15	-1.3943088329160019e-14	-2.42373601908391e-14	-4.514624606745809e-13	-4.838396464399168e-13	-1.5681117215923382e-12	-1.1683001895247433e-12	-8.348678503735127e-13	2.4545689673892614e-14	-5.82133598680576e-15	-5.182340703384276e-13	-2.7360461796788022e-14	-1.019966744597532e-14	-4.663784354423893e-14	-8.036302272027072e-14	-1.3339843368748975e-14	5.69618045961845e-14	5.29510026228661e-15	-5.3138185083200396e-14	-7.276669983507196e-14	-7.650001740332819e-14	-1.2859002637335678e-13	-1.258464055615254e-13	-3.960097602596324e-13	-2.3294933534273772e-14	-9.497600078580072e-13	-1.7351170486120148e-13	-2.5486839145873052e-14	-5.224187263876973e-13	-8.065442058868776e-14	-6.68704737398699e-14	-2.2827783650801677e-14	-1.097656099118654e-13	-3.297470836799789e-14	-6.5526418909569825e-15	-1.0626061584481743e-14	-3.8771047497891364e-12	-2.600209679104973e-12	-1.0633025451268594e-13	-9.648951161061002e-14	-7.301959094501023e-13	-1.5127262481782765e-13	-3.6364376234585573e-13
318	-5.915861916305976e-15	-1.4611745118623463e-13	6.6597398832424814e-15	1.2575887203924967e-14	-3.1931954937979775e-13	6.718419023053002e-16	-1.191825843956988e-14	7.747130557746812e-15	-2.7922594256762757e-14	-3.66366291774263e-13	-4.8303738615372134e-12	-1.8599007295722758e-12	-2.0767584167639367e-12	-6.003771030741179e-13	3.4568178082930326e-14	7.341422528449859e-14	-1.8415294995851358e-13	-3.8614983818345495e-14	-1.0762941523456093e-14	-2.892453486093989e-14	-8.600032996510261e-14	-1.3104527460316213e-14	-2.7739022161791313e-14	-8.215507680037903e-16	-1.4889888807795364e-14	-6.98121937294371e-14	-1.938055542955939e-14	-8.472036268754794e-14	-7.830066215516947e-14	-3.056502780094617e-13	-3.619521135254038e-14	-1.3492001003997924e-12	-2.9175816290194643e-13	-4.527426705458556e-14	-6.757916134718268e-13	-1.1145119032176184e-13	-4.040412677381341e-15	-2.022261250201545e-14	-7.442250186583425e-14	-1.9288769382073677e-15	7.690720382729547e-15	-3.753838142927325e-15	-2.4145274183353666e-12	-1.769008475837364e-12	-1.4165030188509507e-13	-1.3073438361582944e-13	-8.79821779555903e-13	-1.1283078156449214e-13	-3.172112101696407e-13
319	-1.9919855539413295e-14	-5.986339673041434e-14	4.123522431821148e-15	3.188771725962067e-14	-3.4889851647607576e-13	-1.2419656848223216e-15	-3.649317352161715e-14	2.7423821568373312e-14	-8.389644306321913e-14	-3.671704471455185e-13	-3.953808660079044e-12	-3.5109595179747e-12	-1.3256373433986014e-12	-4.073051521879062e-13	4.0325583489397766e-14	-5.850744053761381e-14	-7.706192153980172e-14	-5.467982536335856e-14	-1.8347163263090812e-14	-5.652148272410429e-16	-1.2035799377991891e-13	-2.459118313150836e-14	-2.3279498865592095e-13	-9.084421304323583e-17	-1.2508018043190812e-14	-8.843517178198748e-14	-2.3564811912701933e-14	-1.9585308810333545e-13	-2.1641526046230404e-13	-1.953809864539309e-13	-2.462685867857215e-13	-1.2459586062114518e-12	-3.232695459507006e-13	2.9807633082738135e-15	-9.90268364310122e-13	-1.4314363747452884e-13	-3.3157138845463285e-15	3.0106736869320957e-15	-6.465961727767033e-14	-5.274615363162581e-14	5.158063350905179e-15	-4.474341491427636e-15	-1.7393492530304111e-12	-1.5432088626114618e-12	-1.5205546048215781e-13	-8.880231597193036e-14	-1.0221038525688414e-12	-1.1490104783082272e-13	-3.032853031839466e-13
320	-2.3462522984160633e-15	-2.88114576469665e-14	-4.08379414261091e-15	-4.744562355107621e-16	-2.503575752879849e-13	-1.810160133754133e-14	-7.138100450623903e-14	-6.427591963388984e-15	-2.2751651319856607e-13	-1.9714638376527313e-13	-3.598480667970694e-12	-5.043350727043728e-12	-1.5386621425701511e-12	-3.1168737970490927e-13	1.3425421871045596e-14	-1.162678065792742e-13	-1.2733327674183123e-13	-4.433220428860029e-14	-2.6639416179972344e-14	-2.5952162441335483e-14	-1.1500700420560218e-13	-2.2495558686324834e-14	-4.4569386741655426e-13	-2.5044234038780855e-17	-6.07523172014934e-15	-4.754882577362223e-14	-2.5107593810366138e-14	-2.792926130299804e-13	-4.2111855276837994e-13	-2.341978082473445e-13	-7.28373431263458e-13	-1.4755776149655658e-12	-3.798992540143777e-13	-2.3478505629245215e-15	-1.1255667063916033e-12	-1.7197002533794156e-13	-1.434008581688588e-14	-1.045264988531407e-15	-7.401699932768838e-14	-1.1740074779226955e-13	3.057344437600946e-15	-1.0191019693367057e-14	-1.1970517122526427e-12	-1.6948234304127862e-12	-1.2905689085245236e-13	-1.0023949679445445e-13	-1.1093056207973018e-12	-5.719315338378376e-14	-2.8825842027542624e-13
321	-3.700667307583452e-15	-4.4013807166165373e-14	-1.466476183560402e-14	-6.486956073703132e-15	-1.9364675530050357e-13	-5.279410156687955e-15	-5.135018374523853e-14	-2.6979275711520833e-15	-2.7958319036081493e-13	-1.3980225146631542e-13	-4.288548493759944e-12	-6.251159023437341e-12	-1.82208535606049e-12	-2.6018307759635517e-13	-1.1283564770911165e-13	-1.7085904242416394e-13	-6.036142736742486e-14	-1.7381811499982294e-14	-8.355270203215009e-15	-1.7169927290861035e-14	-1.2139503912240684e-13	-1.6784517220821494e-14	-4.301120442383473e-13	1.1468261359126054e-15	-8.496374126961713e-15	-3.104925628230865e-14	-1.0843083072380192e-14	-1.4888884184390049e-13	-6.281780009047367e-13	-2.297665057358946e-13	-1.4623083663693467e-12	-1.668014141547915e-12	-4.517156714374209e-13	-4.761001647194604e-15	-1.1899777935382085e-12	-2.062477830624444e-13	-9.412864660811662e-15	-7.057022775344851e-15	-1.2987771383929605e-13	-4.2394879380848213e-14	2.0667415222806788e-15	-1.1558106656851503e-14	-6.227496096635104e-13	-1.5304944401231786e-12	-1.2709445035956738e-13	-1.3440080239823166e-13	-1.2161391003066507e-12	-2.7779506772599304e-14	-4.289207663707932e-13
322	6.484387434314539e-16	-5.141274438456953e-16	-1.3556936207741552e-14	-1.933603234682378e-14	-1.1060726741819434e-13	-1.178389005910882e-14	-4.7414343231410564e-14	-5.30857848396731e-15	-2.2788389284711955e-13	-7.332380917802011e-14	-5.120521658785138e-12	-7.138222318292674e-12	-1.9746067106468633e-12	-3.346165389902474e-13	-2.1257648597692725e-13	-1.4490322680680915e-13	-2.772943257474057e-14	-3.4842166284380236e-14	-7.890631878256202e-15	-3.9278948559859113e-14	-1.2270515937233983e-13	-2.8702832741266675e-14	-2.5905630111789243e-13	-7.93038870790409e-16	-4.221701537340698e-15	-2.1192074088145716e-14	-1.1208400674313406e-15	-1.0801710853961257e-13	-7.791481541643387e-13	-2.239159443409342e-13	-1.7901834256629191e-12	-1.8594675071340613e-12	-4.607408427931809e-13	-5.6126483067014086e-15	-1.205697638272896e-12	-2.2694382434421516e-13	1.2288370835028467e-15	-2.9417199895672017e-15	-2.682307960434427e-13	-4.248483884032427e-14	-1.2045063604053418e-15	-6.887349873509464e-15	-8.599631147148136e-13	-1.8533872522968855e-12	-9.706648509816328e-14	-1.5193285076200898e-13	-1.217874815562836e-12	-3.915448371126296e-15	-4.0070568970898265e-13
323	2.6348532039433004e-16	2.330315318031727e-14	2.6270902049022217e-15	-2.5830523096066786e-14	-5.221678559407447e-14	-9.951822285413755e-15	-1.4402189809214524e-14	-7.292024738963452e-15	-1.3944239222308296e-13	1.0046690700165787e-14	-4.2342823905807746e-12	-5.8317655189365736e-12	-1.5749170605182574e-12	-4.71898327326725e-13	-2.8138040312502867e-13	-4.427393613109194e-13	4.305998573986787e-14	-6.536719180791472e-14	-3.823048704231079e-15	-7.668747099782018e-14	-1.0237432153075166e-13	-2.3841611347260473e-14	-1.3451439334008277e-13	-2.824911113370939e-15	7.745646454988958e-15	-1.4116785432704201e-14	-7.687652285682062e-16	-3.254541452102612e-13	-8.914190151527742e-13	-2.2142265170774002e-13	-5.510583135191293e-13	-1.828577164008594e-12	-3.9589514186202587e-13	-5.814029634767092e-15	-1.0209266165966116e-12	-1.9196291585730385e-13	3.314343943539079e-15	9.048460352883283e-16	-7.481704487592211e-14	-2.0827098971464313e-13	-4.0169167620851286e-15	-9.47057342574205e-16	-1.862548961106368e-12	-3.1344702326402107e-12	-7.15485939561259e-14	-1.2451165491389956e-13	-1.1652594912974026e-12	1.105037227103964e-14	-3.9699520449084726e-14
324	-2.826188297955823e-15	1.9038355582123515e-14	1.479216634927823e-14	-5.091197386554458e-14	-1.1824594431286723e-13	-1.4168614867478474e-15	-9.50350909079134e-15	-2.778754090579807e-15	-1.1584668528662378e-13	-6.150464313797462e-14	-4.159475848585908e-12	-3.761970041395265e-12	-1.4828370465247318e-12	-5.924122660579691e-13	-3.0817279605081053e-13	-2.3630386422248945e-13	2.948113047601032e-14	-7.8701284278477e-14	1.0379358041426219e-14	-6.546491426643186e-14	-8.096488346945568e-14	-1.2129785893220507e-14	-1.9322127445600196e-13	2.832709787959083e-16	2.5987780907523973e-15	-3.3760826182657924e-14	-6.775043251352653e-15	-2.2164549544491927e-13	-5.593264783066333e-13	-2.1953030652972596e-13	1.2534640563431695e-13	-1.4921187393340993e-12	-3.297886385571988e-13	-2.7449051315256826e-15	-9.065399673437922e-13	-1.4577839435449507e-13	-4.138591782900892e-15	2.8403443550307345e-16	-8.13635363025653e-14	-5.986505207579811e-14	-6.5696733971252365e-15	3.622409427544322e-15	-3.1593689104469715e-12	-3.613760533318553e-12	-5.13937935339693e-14	-1.0214280150052649e-13	-1.0603708713713454e-12	-1.2427077362012484e-15	-5.325074856929603e-15
325	-8.830183085728186e-15	-7.088873903763404e-15	1.5667102005908277e-14	-6.914314879002159e-14	-6.132877696116895e-14	-5.262856702850357e-15	-2.2596263620576503e-14	7.973056662192385e-16	-1.2388392225798393e-13	-9.437569263642395e-14	-4.4151815023235696e-12	-2.2049077431044145e-12	-1.350373340710751e-12	-9.22561655747077e-13	-3.2881689373605645e-13	-1.9063185762879911e-13	-2.4260741944384708e-14	-1.1154151010426323e-13	4.916718275018637e-15	-5.704799671789061e-14	-6.120805090990508e-14	2.7908124254873686e-15	-2.821309024735002e-13	1.882099160897325e-15	1.1685596791838669e-15	-3.031040143239872e-14	-1.0772302787005632e-14	-3.613429464241801e-13	-4.1825862967312056e-13	-2.252402206479421e-13	1.5563739956911296e-13	-1.2316331330986433e-12	-2.8088265789239465e-13	2.9887546308161033e-15	-8.412146158174739e-13	-1.0807335103955861e-13	-9.497801003261134e-15	-3.8586671704195684e-16	-9.936638772583406e-14	-1.4123475311289603e-13	-1.1940634142688291e-14	-1.0049887229182702e-14	-6.013765207036067e-12	-5.400737155407002e-12	-4.134413462828781e-14	-8.187361100426455e-14	-1.1041614923150798e-12	-9.217576716184472e-15	-1.1530131319865962e-13
326	-1.0033447937095708e-14	-7.648837290476657e-15	1.7284089041465164e-15	-8.141131299519312e-14	6.51343589175576e-14	-8.97927833201718e-15	-3.477389755751896e-14	-3.262856994016617e-15	-1.254317700833312e-13	-1.3182051851107714e-13	-5.308271388858185e-12	-1.4942116809781437e-12	-1.4671431165074315e-12	-6.034361813433062e-13	-2.5867774075288914e-13	5.4863397458330003e-14	-1.0600603514097022e-13	-1.0385796764160292e-13	-5.286602346976015e-15	-7.481704487592211e-15	-6.277298018718648e-14	-8.661880124900049e-15	-3.2536658314754783e-13	1.1642500730985606e-15	-7.135109412758076e-15	9.437980245944568e-15	-8.954847717387896e-15	-3.2288230929265146e-13	-3.8498119288295813e-13	-2.101306846319844e-13	1.4299147413119237e-13	-1.2591634675803301e-12	-3.2071871579520194e-13	-3.5047657435467663e-16	-9.125796376786283e-13	-1.1698832063043862e-13	-1.048552846948806e-14	-2.907471464385963e-15	3.9710936624145136e-14	-1.26768404399842e-13	-1.3360121349700032e-14	-4.186008866014317e-14	-4.31038695168001e-12	-4.97602302122247e-12	-5.652148272410437e-15	-4.4584730080936616e-14	-1.024111729438467e-12	-2.0647879293234655e-14	-1.4271497437122916e-13
327	-6.8423986842090884e-15	-2.693206982764603e-14	-3.715097352859814e-14	-1.279106497955116e-13	-6.024606691843938e-14	6.44100596908497e-15	-3.303772565433137e-14	-1.1002852442350671e-14	-1.1616714445567898e-13	-2.3686531171196057e-13	-4.5139008212469794e-12	-8.323483504834454e-13	-1.1966113903805627e-12	-3.041511059005283e-13	-1.7337608070148378e-13	5.863895487430977e-14	-2.1119649873562454e-13	-7.734869585731928e-14	1.6752095283649928e-15	3.460288325511398e-14	-7.590340809467101e-14	-9.806622808864129e-15	-2.8577197734726835e-13	5.4520798044767e-16	-1.0610193101147769e-14	-1.5602714778567547e-14	-1.5119353926509664e-14	-2.754786972657976e-13	-3.813391761747476e-13	-1.924310468183202e-13	1.8804655062461801e-13	-1.2556208001355828e-12	-3.382676600980687e-13	-5.434099328756551e-16	-9.148021386393895e-13	-8.090541590005504e-14	-1.3608537319014618e-14	-2.1615385859385826e-15	-4.5558301490088635e-14	2.4171924102414694e-14	-7.465436438131124e-15	-6.985557519466667e-16	-2.517665710301161e-12	-3.345006419810341e-12	2.5901017977064833e-15	-8.458974737463799e-14	-1.0288284363264269e-12	-4.626399235144806e-14	-1.0656223118991354e-13
328	1.4277525177554813e-14	-1.686791237963781e-14	-5.505473255234252e-14	-1.3107772508077136e-13	2.9605852188545344e-14	3.520040585777599e-14	-8.991607801082425e-15	-2.3566238934584488e-14	-9.927020645095008e-14	-5.281122582947014e-15	-4.463012079297683e-12	-8.666786083430074e-13	-1.2548402762467024e-12	-2.063099191627654e-13	-1.2047261217752546e-13	2.1517206753866267e-15	-1.8554754990389362e-13	-3.357725408768648e-14	3.5184423212691415e-14	-1.0287343670439291e-14	-3.786197291136066e-14	3.629127846567375e-14	-2.155998316181764e-13	1.531344317275551e-15	1.8205602692341693e-14	-6.175694060680974e-15	-5.416061772161098e-15	-2.1631185845669434e-13	-3.7887811996588025e-13	-1.3456656526010885e-13	2.153622610151692e-13	-1.2814875695874665e-12	-3.3144855041098284e-13	-1.2699353137203332e-15	-8.28888172038619e-13	-8.514267554347027e-14	-1.3071977091175212e-14	-5.904217417744354e-15	-3.424441535821701e-14	4.1282258959460374e-14	4.924581165591496e-16	-9.156856935081902e-15	-2.4616068109905047e-12	-2.9111908542206454e-12	1.49711719742255e-15	-1.450909087248023e-13	-1.0999087387815748e-12	2.4141542806535168e-14	7.024920491074969e-14
329	-1.963582110391034e-16	3.477983396855038e-14	-1.2887948349201355e-14	-4.578479840328723e-14	2.0333731841965977e-13	-6.96603586011336e-15	-5.443460592306089e-15	-4.638734412297582e-14	-8.965729472753293e-14	3.7218397458504943e-13	-4.609723628234061e-12	-1.2362171340866355e-12	-1.3778783312838038e-12	-4.6753575018913864e-14	7.103052793188437e-14	-5.548809055763579e-14	-5.614018247708658e-14	7.905564235235222e-14	3.054055152161665e-15	-2.3380326523725662e-14	1.7674978875533702e-14	2.844526956168494e-14	-1.2630616347164586e-13	2.989924788759795e-15	5.860835952514785e-14	4.58254399865023e-14	1.2495916897626775e-14	-2.1066908571805228e-13	-3.180174632630635e-13	-6.3072083973769315e-15	2.3789025590888443e-14	-1.2943284832954189e-12	-2.983206369736742e-13	-9.52314491189525e-15	-7.743425438130956e-13	-6.81408407277097e-14	-4.6363370155348955e-15	-1.2450023873883914e-14	4.042695912393423e-15	1.9891315101762266e-14	-9.179232638200311e-15	-1.6748270865004682e-14	-1.7649205718717314e-12	-2.2234590061722575e-12	4.904868285305928e-14	-1.0780202780147439e-13	-9.068625884509995e-13	1.1128152098748116e-13	4.741079280096678e-13
330	-5.1676458028465125e-14	6.227751818956457e-14	3.4408351632084546e-14	3.833368926485692e-14	-4.483976743178624e-14	-9.087161186338081e-15	-1.7639360409345212e-14	-4.708567155142128e-14	-6.445940610754833e-14	-1.8284397132608663e-13	-3.793691781739726e-12	-1.1751886596104307e-12	-1.5961790015977729e-12	-1.6743944134656786e-13	2.5176045196028374e-13	-3.450607409060168e-14	4.859911387918022e-14	1.4516534218619618e-13	-6.05559589904543e-15	-1.870426121898053e-14	-3.870037680779739e-14	-4.148058646069739e-14	-1.3277696565763853e-13	3.2461822433190015e-15	-2.943866230478559e-14	-2.648095967013381e-14	2.238437941145524e-14	-2.163279838039672e-13	-1.2661116085860363e-13	-3.0522285641519995e-15	-1.363627862441142e-13	-1.2839530067535132e-12	-2.677321375168038e-13	-2.0077855402249414e-14	-5.459254299693417e-13	-7.118144619862831e-14	1.2829497532892041e-14	-2.0883609038013357e-14	6.688280320893513e-15	2.5167186244181493e-14	-2.0219380297451467e-14	-1.6232944722777643e-14	-2.1752179035429718e-12	-2.844570166391097e-12	4.135988894987118e-14	-4.8584044528100475e-14	-8.097643663861683e-13	-5.6136828975662585e-14	6.931218809414113e-13
331	-1.9596092814699987e-14	-4.853301422558043e-15	-1.3956502334856004e-14	-8.833196955944135e-14	-2.2697536509537425e-13	6.2621145058882995e-15	-2.3642213579611533e-14	-1.504486338424047e-14	-6.019928914112934e-14	-3.8208864806746367e-13	-1.5056930281279327e-12	-1.7670173165290927e-12	-1.0428416770513332e-12	-3.1350255153951493e-13	-1.3888279272694975e-13	2.1855125535654495e-14	-1.0350726274374704e-13	-7.76035048846677e-14	-3.7330892447550245e-16	-1.870426121898053e-14	-9.185774106509928e-14	-4.0504960140034506e-14	-1.4658231783469466e-13	-2.637136438955384e-16	-3.787841220344765e-14	-9.339801140425019e-14	2.989074283717794e-14	-3.051420869766474e-13	-7.529070197917865e-14	-9.647307231852302e-14	-2.9311234958761264e-13	-1.037057671956975e-12	-2.2201629281088147e-13	-1.3804438883051322e-15	-4.621083293227924e-13	-5.960178437624086e-14	2.763262341022827e-14	-4.9678627392892865e-15	-9.507847237314298e-15	-4.149733969759855e-14	-5.343619006293365e-15	-1.225355150109421e-14	-2.309011822074992e-12	-3.1010806604705175e-12	-3.7727490369149e-14	-1.1000580623513649e-13	-9.540561428567417e-13	-5.6696349985592246e-14	4.255527664044702e-14
332	2.9092980523956287e-15	-3.4354467285799393e-14	-2.1240478670401865e-14	-2.361449510656485e-13	-2.338389978651957e-13	9.09823487614668e-15	-9.872023221741469e-15	-2.0267592231753475e-14	-4.2251106926181135e-14	-3.293650984624575e-13	8.41691754854124e-13	-1.6698730944138773e-12	-9.967314034970736e-14	-3.559899019383525e-13	-7.368090713390982e-14	8.618024888405472e-14	-4.4990415277883456e-13	-1.0963637881018153e-13	-2.139391206321381e-16	-6.920576651022796e-14	-1.0650834684362839e-13	-3.0532588739512006e-14	-1.271781309227602e-13	-1.6005477434698911e-16	-2.4424221571249818e-14	-5.1881492532550144e-14	-3.4660877424420875e-14	-2.6968301913244016e-13	-4.30062583659898e-14	-1.865585663672438e-13	-1.843995393398185e-13	-6.312519202015035e-13	-1.0351000262576153e-13	2.100781702267065e-14	-4.040215177552796e-13	-4.044784715674008e-14	-3.110359727559621e-14	5.842798395919332e-16	-3.259432141498493e-14	-2.1718359758430747e-14	-3.4827610661178214e-15	-3.870825396858907e-15	-2.2272637889963916e-12	-3.019243581226446e-12	-3.269980687254314e-14	-6.420091536374294e-14	-9.35932736624835e-13	-3.916621383113753e-14	-4.056440987166161e-14
333	-7.991322542289045e-16	-8.616198300395806e-14	-3.9228717389593294e-14	-2.7845717733905936e-13	-1.519334786516373e-13	2.014726574661672e-15	1.751401080718188e-14	-2.2240535605694036e-14	4.0810285742025246e-14	-2.2447282536038114e-13	-1.20081357025855e-12	-1.4447649303709465e-12	-4.5314383493747854e-13	-2.758878529799628e-13	-1.6946535577278873e-13	3.3306005768251073e-14	-5.538653226429836e-13	-1.383832209063061e-13	-1.7747585748917927e-15	-8.416917548541238e-14	-1.352255068845959e-13	-1.096714835484923e-14	7.811255213061151e-14	5.832381136176706e-16	1.6471257377163762e-15	-4.2182310201223325e-14	-4.686202868198779e-14	-9.301284392793068e-14	-5.702475053142384e-14	-2.741398082547124e-13	-7.685780032972154e-14	-5.443478858186186e-13	-9.237443714833356e-14	-5.5667552829585485e-15	-2.602277148408414e-13	3.662091338543376e-15	-2.159483674427708e-14	-3.5262281526603427e-15	2.4453446979404374e-16	2.029476272839726e-14	2.503745568483872e-15	1.6411893266849614e-15	-1.7076433383586277e-12	-2.6263833153424804e-12	-6.792213178643513e-14	-2.1335050264602325e-13	-1.018017318544216e-12	3.15648678289122e-15	-1.728708007933099e-13
334	2.731205721453187e-15	-1.4101984361738375e-13	-5.79905161308783e-14	-2.8112342502441877e-13	-5.592590087120263e-14	4.380614694181646e-15	-1.3722242422616324e-16	-2.7807975859156208e-14	7.21292206196985e-14	-1.8390658890070985e-13	-1.0736245939694824e-12	-6.48435354254483e-13	-2.1431260079923955e-13	-9.308360994308641e-14	-3.509916721734025e-13	-2.381322788201652e-14	-4.005378719355946e-13	-1.7847591442447144e-13	1.573057593924417e-14	-1.6833835097082474e-14	-1.3109741798275057e-13	1.0098762728660096e-14	4.286899313110716e-14	-1.8460525881440714e-15	-1.0886464537609761e-15	-4.4274666766295807e-14	-1.737724502995813e-14	-6.085240851633557e-14	3.7452860007851933e-14	-2.8693140408640387e-13	1.185323190642577e-13	-4.747393566522593e-13	-5.327791906593985e-14	-2.1028594461280602e-16	-2.3497547809245984e-13	3.481372573826098e-14	-9.716078270416228e-15	2.112449033178807e-15	2.4634735839363832e-14	2.899480141843674e-14	-2.621795953717955e-16	3.921912780254255e-15	-1.1899709438331722e-12	-2.5345986377977682e-12	-7.755076215588859e-14	-2.8946670824382036e-13	-1.0048234167033955e-12	3.7474179714777257e-14	-3.3750277636902103e-13
335	3.626690493191978e-15	-1.1792526395542022e-13	-4.389519310728768e-14	-2.464503893735586e-13	-1.2557050515075285e-13	-4.486670960492882e-15	-1.1667559235243213e-14	1.4028195914235416e-15	-1.2146160969322787e-14	-1.7207874656761846e-13	-2.1322857789637807e-13	-1.6885248554977987e-13	-1.7629719449506692e-13	3.268793405048032e-14	-5.838688572897584e-13	-2.1299842780716012e-14	-3.652344921787737e-13	-2.432549448932737e-13	5.142301894212396e-15	1.8704261218980528e-15	-1.3593148315033182e-13	-3.5266277187874584e-15	-8.417739513145588e-14	-1.0901662320658934e-15	1.0763169846957305e-15	-5.3167410491355055e-14	-2.7192872346901163e-14	-1.0586534505356944e-13	5.2642451951420794e-14	-3.0865318869735275e-13	3.321990497594544e-13	-3.723855842366163e-13	-1.9517092883281928e-14	2.9499396356106987e-15	-1.7658197098194891e-13	5.651109043724469e-14	-2.1176091443061135e-14	5.603743690154286e-15	9.304091344836047e-14	5.96465464851418e-14	-2.5940974589776285e-15	2.973342794484545e-15	-1.2189333233144374e-12	-2.457265467938531e-12	-1.0868472645714552e-13	-2.0773831098632427e-13	-9.458702886914233e-13	3.038660440092698e-14	-4.073810697520579e-13
336	-4.034476266349926e-15	-3.72410471498248e-14	-3.306717938598723e-14	-1.5779003353850444e-13	-3.151887205959379e-13	-5.018664718308125e-15	-2.4151831634308367e-14	-7.575225793687114e-14	-6.695708683303137e-14	-2.2534273789998463e-13	-7.930606756847744e-13	-5.798627716237619e-13	-2.478140514845249e-13	1.062126679095637e-13	-3.1619882376528323e-13	-5.901705859231067e-15	-2.293463904936714e-13	-1.0653848554578788e-13	1.4158340309924103e-15	2.0574687340878582e-14	-1.4586127221787898e-13	-1.2833264870661977e-14	-1.0149162287508053e-13	2.4462365866170425e-15	-5.4692611479426214e-15	-5.6635187827706083e-14	-4.172064008178023e-14	-1.268843499277993e-13	1.4462047669100036e-13	-1.8768283128719325e-13	-2.0901760756359412e-13	-4.844234696325063e-13	-4.063701674504583e-15	-1.9407497602701955e-16	-1.9113445473583378e-13	8.455957299693144e-15	-2.5709226236049898e-14	5.6829719450735516e-15	1.3040925095010887e-14	9.109925039408544e-14	1.1080539513636782e-15	-1.0171811978827913e-14	-1.4693366203835393e-12	-2.2917428023846063e-12	-1.380514668590505e-13	-1.5019622221181897e-13	-9.300611694677634e-13	-3.9659763619436835e-14	-1.323122131709291e-13
337	-2.4387689811056498e-14	-4.3433979634847e-14	-2.923636768271507e-14	-9.992949056068892e-14	-2.494928571080339e-13	-2.2068608009284217e-14	-7.893371760270701e-15	-2.992681795036885e-14	-9.017664507146876e-14	-3.376164814726227e-13	-2.0724321430630428e-12	-6.469171742140739e-13	-3.7385364726851013e-13	3.985277118309571e-13	-3.675825710651994e-14	-9.732060915500806e-15	-2.362225810560593e-13	-2.734402250470103e-15	-3.645664176142383e-14	1.122255673138831e-14	-1.6448607685843903e-13	-6.69513430699541e-14	-8.361549099498235e-14	2.346680404980829e-15	-2.589919138905517e-14	-5.048597929316527e-14	-3.774210307322632e-14	-3.134067555605392e-13	-4.7417967866992247e-14	-1.099843438260229e-13	-1.426302663522809e-13	-5.412787613153772e-13	3.441063486709663e-15	-8.324674854053102e-16	-1.559918147238635e-13	1.0097853002209968e-14	-1.1482388875763316e-14	-2.3569835029728516e-15	3.5634448833572894e-14	-3.363479160999096e-14	7.952964194086056e-15	-3.483942640236573e-14	4.881812178153919e-13	-6.683540325008431e-13	-8.021735232649984e-14	-6.794724737156804e-14	-6.901589268662318e-13	-8.912018509626874e-14	4.04701122656626e-14
338	-5.473005653362438e-14	-6.851132058130305e-14	-8.864888257911841e-15	-6.793605952000884e-14	-1.7425929308503262e-13	-5.539790277465853e-14	-1.0102401634460602e-14	2.244511346277663e-14	-1.0665517312512412e-13	-3.2476072673709174e-13	-3.205910372933263e-12	-1.4386012803749543e-12	-6.465075261773591e-13	2.0129022698870183e-13	7.00167715865197e-14	-3.004371958298747e-14	-1.4891624066404547e-13	-1.7667672523495037e-14	-9.224931586967144e-14	-1.800285142326876e-14	-2.0416596148641985e-13	-1.3028818241359321e-13	-9.772942238392146e-14	3.376690529587759e-16	-3.4996969618199436e-14	-3.233517424111356e-14	-1.919036195305291e-14	-2.4347687533644814e-13	-9.509549674420181e-14	-5.501774414514678e-14	-1.860078500823295e-13	-6.115329893431534e-13	-3.324070524690551e-14	1.3505335096468485e-15	-2.588212420733985e-13	-6.019353110783325e-15	1.4580738787159383e-15	-2.572520888113448e-15	-4.5285683229645976e-14	-1.316262152115489e-14	7.30635203866427e-15	-3.230343727444561e-14	2.684061484923706e-13	-1.0023127714841095e-13	-7.264934155545091e-14	-5.14463079392472e-14	-6.507607934387419e-13	-8.237817740149715e-14	4.4916027481189806e-14
339	2.2841483060874173e-15	-1.3934754521365917e-13	-1.640230367979887e-14	-1.2270316154170425e-13	-2.5170531183474193e-13	-3.1060329972117244e-14	-1.57175614996753e-14	1.4963408975184426e-14	-1.056368645799541e-13	-3.402860398487497e-13	-4.254284214257121e-12	-2.2958026582351374e-12	-9.870994624368528e-13	-3.0081233134235993e-13	2.411461490361142e-14	-1.201748783319499e-13	-3.0065547309702987e-13	-5.3008497334514105e-14	-6.476533105872975e-14	-2.1509900401827608e-14	-1.5013229163148064e-13	-7.149767781535645e-14	-1.277114946215827e-13	-1.055475330101064e-15	-7.505906778720287e-15	-4.1264449726366126e-14	-4.6134818330639485e-14	-2.357613675836186e-13	-1.70289646422807e-13	-1.2947403788915986e-13	-2.4969321098034416e-13	-8.073724493875105e-13	-9.3951467571179e-14	-1.5991778024626418e-15	-4.897895285579028e-13	-8.385585499332464e-14	6.129116066434489e-15	-5.8667723635462e-15	-8.138180218266196e-14	-2.606769413294686e-15	6.7802946918804436e-15	-2.197111387426829e-14	-2.481061799881458e-12	-2.0671469106570743e-12	-1.200198466746295e-13	-1.3179334801443334e-13	-9.263248836939914e-13	-5.425544332570653e-14	-2.0641677456133086e-13
340	6.214052408883961e-15	-1.8833406699351453e-13	-1.5095379958882798e-14	-1.6070526800193148e-13	-8.78720118662573e-14	-2.8355609776804217e-14	-1.2677205757586134e-14	5.49437673307553e-15	-6.630500204868999e-14	-1.6936238187374382e-13	-3.820812960507248e-12	-2.2076280178382473e-12	-1.0072199001720774e-12	-3.6247291943165977e-13	9.57862752268886e-15	-8.51043885463614e-14	-3.8564113342276296e-13	-8.456600173051234e-14	-3.222946046005413e-14	-2.9074043943574824e-14	-1.2229006724714322e-14	-1.769350161956922e-14	-8.705484205543296e-14	-9.80849220753027e-16	-1.2211654138622494e-14	1.7072204832343897e-14	-3.9042177089106146e-14	-2.9272168807704527e-13	-2.1671249485022074e-13	-1.9488232792729205e-13	-2.5255981253801384e-13	-9.601473572219756e-13	-1.1994838141875132e-13	-1.911296028614331e-14	-6.068202781164643e-13	-9.791212399554454e-14	-1.3740964949715409e-14	-4.7502704426378165e-15	-6.994667627164876e-14	-2.2514752130645154e-14	-2.3380326523725662e-14	4.434727363968003e-15	-2.6335599796324585e-12	-1.9509074161919498e-12	-1.748113222300789e-14	-1.317317006691071e-13	-8.394847798914448e-13	3.625491794810633e-15	-3.259815724980523e-13
341	2.1853298947644828e-14	-1.2716231952030153e-13	-9.999656058916886e-15	-3.6411890355187015e-14	-1.406064639184462e-13	-1.0677206048752393e-14	-6.4023051356301695e-15	-1.660003183184522e-14	-5.647185090302923e-14	-3.553923793356904e-14	-5.326739791900418e-12	-2.1716009382039096e-12	-1.2878917013111064e-12	-1.6397097903971322e-13	7.861634793602754e-15	-1.1129035425293415e-13	-1.5412110319758895e-13	2.7614814177134024e-14	-9.925222597522993e-15	-3.090352880766247e-14	2.4695013243682813e-14	-7.661880270483179e-15	-1.5423309587493158e-13	-1.9223411779852803e-16	-6.929618261670643e-15	3.390786651743604e-14	-1.6365201110852527e-14	-3.792288962148302e-13	-2.9667469566412034e-13	-7.891225519359344e-14	-1.769407813640977e-13	-1.2664355710938131e-12	-1.9021037244556867e-13	-3.951777494212295e-14	-7.713439712717275e-13	-1.1872624777054175e-13	-1.6266679520081162e-14	-1.7540496333322036e-14	-5.3340023058268496e-14	-2.844340016301879e-14	1.9639474279929554e-14	1.2080368125427745e-14	-2.308807244217909e-12	-1.4935987322689313e-12	3.432547020114595e-14	-3.5580107840285326e-14	-8.460997683684505e-13	1.8405228783491837e-14	-1.8867592435569858e-13
342	2.621747434973948e-14	-4.204874095301649e-14	6.406300796901315e-15	-1.2750383439723378e-14	-4.099103233366923e-14	-4.99115173641253e-15	-1.850242324391243e-14	2.423516971224938e-14	-7.874323158671461e-14	2.0354355162212614e-13	-2.750783091740788e-12	-1.3268885062394566e-12	-3.624583638084578e-13	-7.784004803191947e-15	8.970008397868124e-14	-3.404175541854456e-13	1.484742063657063e-14	5.986961854582227e-14	3.4554478672857834e-15	-9.79407928651649e-16	6.422374771386376e-14	1.990511440336654e-14	-1.839130961204943e-13	-2.5595207187634022e-15	1.6798673277896405e-14	3.4412004808103874e-14	-1.0234030132907163e-14	-1.5398867556688814e-13	-2.318263832829202e-13	4.401255138690872e-14	-1.419327380560896e-14	-5.233813953496667e-13	-6.382258332224085e-14	-7.765967246596493e-15	-5.513867568756174e-13	-2.2230464398757928e-14	-9.290026617161619e-15	-9.801927906870532e-16	-1.0990808377661933e-14	7.107938916114292e-15	-1.5431015505658935e-14	5.640275450347608e-15	-9.23318319830081e-13	-2.7093505959175326e-13	7.553740552223418e-14	2.2796731654637352e-14	-4.573127937460402e-13	5.907953361032875e-14	-2.350145214111665e-14
343	-1.705622218725932e-14	-1.4998057066492778e-14	-6.338717040543671e-15	-1.6005991162576633e-14	-1.5139383605653158e-13	-3.78409671492495e-14	-1.6763625620460938e-14	-9.907413364428748e-15	-2.0066581929377255e-13	4.395547051160666e-14	-5.104042181761931e-12	-4.582166879577327e-12	-8.039563302433079e-13	-2.3449440047541404e-13	-6.094319564850351e-14	-6.145518826761291e-13	7.485083675410093e-14	2.0923109003722385e-14	-4.053518446350695e-14	-4.4543032501528464e-14	-3.1568463924056225e-14	-3.2000437718123426e-14	-2.592649887979968e-13	-6.53354120305903e-15	5.2546370568068586e-15	-4.2645350261673674e-14	-9.713795035404146e-15	-3.814646399386615e-13	-6.285467148187504e-13	3.938397737041491e-14	-6.011268032903353e-13	-1.282326886777908e-12	-2.2547151235466606e-13	4.633368810019188e-15	-9.830615613179845e-13	-1.4865495295735028e-13	-5.639590479843982e-16	5.899879271221397e-16	-6.227454998404886e-14	-1.231245896440594e-13	-9.787493580528524e-15	-3.7811513417593634e-15	-1.6632764288978438e-12	-1.2112666767908665e-12	1.2336775417284617e-14	-5.337746811246665e-15	-1.0349534425698398e-12	1.7229291401175165e-15	-2.934210429612462e-13
344	-6.457262602370998e-14	-7.256783006551956e-14	-4.4320331466537455e-14	-7.908104334186164e-14	-4.4771002101309853e-13	-7.369426405873051e-14	-3.642650305926434e-14	-1.1503120649673025e-13	-3.161360990184357e-13	-4.274697705206147e-13	-1.033685151185328e-11	-8.97247771653369e-12	-1.8133259532601363e-12	-6.258614306614777e-13	-2.516024520974476e-13	-7.318918964170773e-13	-3.9965745651493553e-14	-7.137118659568707e-14	-9.883873211454178e-14	-1.6143463315632244e-13	-1.8441734857291273e-13	-1.1178356155598164e-13	-5.065360299157731e-13	-3.230427921735631e-15	-3.300461874665617e-14	-1.716216429181995e-13	-1.245984178443587e-14	-8.515114919940887e-13	-1.2232007038222387e-12	-6.118795844179875e-14	-1.2531875565832064e-12	-2.8993901823841976e-12	-5.589658413364749e-13	-1.0431644123202911e-14	-1.950629146924852e-12	-4.022566091989321e-13	-9.813344081930947e-16	4.447056833033249e-15	-2.1466085121945744e-13	-2.8256837030181526e-13	-3.2130874653298054e-14	-8.029566728741428e-15	-4.2743912950675255e-12	-3.683318374667644e-12	-8.898611639040301e-14	-1.1592988779748596e-13	-2.1976228320695356e-12	-1.1606729573455685e-13	-8.840196212873675e-13
345	-6.86290213461759e-14	-1.1245440454296915e-13	-5.220616855126828e-14	-9.456856891406963e-14	-4.903778040587659e-13	-8.284649744291294e-14	-5.044830591546591e-14	-1.3350166445047352e-13	-3.588678554550979e-13	-6.087705033020348e-13	-1.2082952747461422e-11	-8.992449900965538e-12	-2.1980563042365795e-12	-7.590562283263273e-13	-2.0409381126003803e-13	-4.656237691900208e-13	-1.119333132323366e-13	-9.165818632504325e-14	-1.1501111402862393e-13	-1.950542127130454e-13	-2.1370714395491054e-13	-1.279832994795523e-13	-6.452894773792884e-13	-2.7478733370413902e-15	-4.548843449871891e-14	-1.9589973744867606e-13	-1.1473027612213777e-14	-9.539173221680071e-13	-1.250129149014303e-12	-1.4304284691896423e-13	-1.1974964864329965e-12	-3.346023372684723e-12	-6.418545786271114e-13	-1.0007647381459175e-14	-2.241066857938436e-12	-4.5238871560566225e-13	-1.204178145372355e-15	-2.973000309232733e-15	-2.39067263557613e-13	-3.6988658351589195e-13	-2.577654599335927e-14	-5.2364282575855e-15	-5.670430591799185e-12	-4.82216631663928e-12	-8.411940096214899e-14	-8.557747484086491e-14	-2.3932490379637644e-12	-1.5586134211314182e-13	-9.381350309557392e-13
346	-2.9748268972423987e-14	-6.264728809977134e-14	-2.6031162372753542e-14	1.1626461005025727e-14	-2.6138480126408953e-13	-7.746422754893066e-14	-4.646097845211548e-14	-8.989735548372517e-14	-2.6877532618849614e-13	-3.761935635897676e-13	-1.0448200316922524e-11	-5.696125041223641e-12	-1.681643513386415e-12	-6.076761487607436e-13	-1.1200637675272321e-14	-2.036499503736892e-13	5.848643477550263e-14	5.482960558015118e-15	-9.945497724430287e-14	-1.369450825232894e-13	-1.3367930013441356e-13	-1.0247145891029695e-13	-5.132986295363099e-13	-9.943945124622071e-15	-2.823402751241082e-14	-1.0750931707292539e-13	3.043666432856689e-15	-7.676930214065321e-13	-8.071310971765145e-13	-9.241622034905469e-15	-7.548242522314323e-13	-2.6044249875842803e-12	-4.995688524381537e-13	-4.8114611409616294e-15	-1.8238570322681155e-12	-3.006280493040019e-13	7.539926980400318e-15	-2.9709453977218584e-15	-1.7814142049520135e-13	-2.469519590248378e-13	-1.6417608489489235e-14	-2.8446254206783895e-15	-4.546129140089527e-12	-4.289684859825457e-12	-2.085141542434299e-14	-1.6849817742167055e-14	-1.670469989126911e-12	-9.534791550989695e-14	-4.3440452606106253e-13
347	3.595455838226687e-14	1.258758878336189e-14	-1.2786116067662644e-17	5.932889141408581e-14	5.812665401847373e-14	-3.5721440087533234e-14	-1.8382895891029906e-14	-3.992693065628815e-15	-3.966801180591798e-14	1.2100209437682742e-13	-3.1647609982515055e-12	-6.096894911241791e-13	-1.0575887495091227e-13	-6.101329096337444e-14	6.861669187711065e-14	4.345452874995574e-14	2.2537995463068156e-13	4.356412403053571e-14	-2.677595363369488e-14	-1.0450866107960879e-14	2.5465833383761898e-14	-7.957901689799685e-15	-1.0662673257900487e-13	-1.8185510224235366e-14	8.197270340378895e-15	4.007990740209767e-15	1.956743821529835e-14	-2.2655536401490167e-13	-1.0155649528986133e-13	1.8406984020407377e-13	-2.4094979082507493e-14	-6.944002642246764e-13	-8.375088683119886e-14	5.332038723716459e-15	-6.73721775312061e-13	-7.781871405477526e-16	1.4973911856240003e-14	6.019749109355733e-15	-2.4609391930729718e-14	-2.6351956891951145e-14	4.9725362359546424e-15	-1.769621296114607e-15	-4.142792935323123e-14	-9.652691100010794e-13	3.1108163745620374e-14	1.394873933581492e-14	-5.344619348633034e-13	4.2014335455428173e-14	1.4702880444130741e-13
348	3.518739141820712e-14	5.698383781405126e-16	7.307721979671519e-15	7.258289941659931e-15	-1.7135678765679794e-14	-5.5634274679284376e-14	-1.3588330689157689e-14	-1.6794848859251167e-14	-3.5591802284612836e-14	1.4016756906824864e-13	-2.259474755252848e-12	-1.0992320450048689e-12	-2.96277084556985e-13	-1.7660457500856853e-13	-4.522083935530283e-14	2.634853203943301e-15	1.001993118582418e-13	1.2752780836486065e-14	-5.746811196011381e-14	-2.3415131587441093e-14	-3.1774411722146075e-14	-6.148016971268886e-14	-1.1307921180402554e-13	-1.2157769792337344e-14	-1.4669784952630606e-15	-1.2717162370297579e-14	-5.769734875532689e-16	-2.2022075679737975e-13	-1.4241497156086035e-13	1.6551992567191e-13	-1.6651815601919253e-13	-8.504036663662261e-13	-7.523990000015981e-14	-2.313830361244491e-15	-6.567426123064594e-13	-6.26882043846988e-14	-7.822363151394933e-16	3.4369536636879138e-15	-6.011826283863806e-14	7.60134600222534e-15	1.777255863186258e-15	-1.0723270315121159e-14	-2.5251300622026615e-13	-1.3458136062298716e-12	-1.4870481310192663e-14	-3.556366854819833e-15	-6.302509499722065e-13	8.156393298553203e-15	6.520964859208102e-14
349	3.919994862844106e-14	-3.4503562532088385e-14	-1.0337574840705109e-14	-4.587635612727174e-14	-7.202921492616929e-15	-5.705770046669196e-14	2.0253436174678563e-15	-5.270648242329088e-15	3.093429539945029e-14	2.1102799599173286e-13	-1.732014588877597e-12	-6.080489082817943e-13	-4.3385169778376204e-13	-2.282935908296001e-13	-1.516122845663126e-13	3.03843782467902e-14	-2.2841483060874173e-14	-2.6038468724792207e-14	-6.598400774642883e-14	-1.0688750655782236e-14	-8.175922093015921e-14	-8.030197472413516e-14	-3.045949667868765e-15	-5.845081630931415e-15	9.622693958422051e-15	-1.46807444806886e-14	-5.571664238234526e-15	-1.149270909801793e-13	-7.904033040755245e-14	1.0057193581221367e-13	1.234225518131362e-14	-6.667680974614505e-13	1.3988239301523952e-14	-4.9317876260983816e-15	-1.7322102050372572e-13	-5.553885864488492e-14	-7.510473248744453e-15	-5.562873783438008e-15	-1.4265652355491987e-14	1.3436838046106006e-14	4.760616351286316e-16	-6.747130703329942e-15	-2.4418833136621306e-13	-1.1187225952811351e-12	-4.263279246910722e-14	-2.345521663212197e-14	-4.905146839977402e-13	2.3249404401110964e-14	6.165841901603838e-14
350	2.049614405646294e-14	-2.689479601607378e-14	-2.3847933054200175e-14	-6.504634020784181e-14	-6.654043211887336e-14	-3.469141569270748e-14	-3.3775895533737666e-15	-7.033277131219192e-15	-2.89042925555359e-15	1.2692982911519623e-13	-5.873138022759887e-13	-8.517939353001927e-13	-4.326507161674066e-13	-3.0042029989078537e-13	-7.705826836378238e-14	-5.746263219608482e-14	-5.4451501862150304e-14	-3.65746850115485e-14	-4.873861953841847e-14	-1.720908477131825e-14	-1.2261451494236014e-13	-7.212424031332839e-14	-8.925930545959869e-14	-7.306352038664269e-15	3.91734631023009e-15	-3.359917314380248e-14	-1.0967976027541109e-14	-1.0098604329231133e-13	-1.7357751911042478e-13	8.947632694749714e-14	3.3637189006753644e-14	-4.626226850901394e-13	3.4953359829468656e-14	3.567554706379038e-15	-8.379914871126675e-14	-6.639857008975154e-14	-3.703407189597951e-15	-3.636280080242724e-15	3.2992745924593342e-15	-2.523317173603068e-14	-9.2642902775098e-15	1.4733715532968917e-15	-1.0404564955959612e-12	-1.2300243657091297e-12	-7.418869860059698e-14	-1.4775727057191236e-14	-4.60141265279008e-13	-7.1440711101805e-15	1.2858140716118617e-13
351	-3.8231400336315624e-14	-3.031479665979698e-14	-2.2829838562312552e-14	-1.1463803342764965e-13	-8.884310025733369e-14	-1.1969859550842948e-14	-7.133967795252034e-16	-1.6627801677679675e-14	-2.8522621282828643e-14	2.1637533239003027e-14	-6.387505206281851e-13	-1.1870536116475778e-12	-3.4590553786048736e-13	-2.679947095431933e-13	-7.90300701202169e-14	-6.440184004480621e-14	-1.2496875856331848e-13	-7.586550639347044e-14	-2.5996685524071097e-14	-3.232163180344814e-14	-1.3787017799909113e-13	-6.287317139356044e-14	-8.450366941468248e-14	6.476396111772247e-16	2.575945740631571e-15	-7.90382897662604e-14	-2.0900733300603976e-14	-8.864271784458579e-14	-2.2570688534397413e-13	1.482641487445947e-14	-4.065665256614974e-14	-4.984306597846306e-13	-2.759517835603011e-15	1.6189277853171563e-15	-2.448876577099763e-13	-8.039965258821845e-14	-1.304868809405197e-14	-2.185740877066658e-15	-1.238107017651902e-14	-4.563889968601515e-14	-9.884973445325626e-15	2.5259999747422654e-15	-1.982800556134724e-12	-1.0227198693751014e-12	-1.1250686186737175e-13	-4.979872555452841e-14	-6.754558066824248e-13	-5.665439554224523e-14	-5.094331126608541e-14
352	-1.0702116142734213e-13	-2.377367083543219e-14	-1.9663219924055214e-14	-1.0326318492095541e-13	-5.4717641443246176e-14	-1.621216728416769e-14	-6.3706823307128265e-15	-2.7816480909576217e-14	-3.9289412197812925e-14	-8.896237074627736e-14	-6.780294691880442e-13	-1.3112130632906449e-12	-2.9629552167970757e-13	-2.077584034544306e-13	-3.0973452879907504e-14	-6.639647415136158e-16	-5.885997202347935e-14	-4.577201228721956e-14	-2.105017103214478e-14	-3.7248824419084706e-14	-1.1705734924645234e-13	-6.861473685713156e-14	-9.106523019240542e-14	-5.19767747836481e-16	-1.1538328133559339e-14	-7.295986151709414e-14	-8.772417239922496e-15	-1.0484341187281776e-13	-2.1102548443321955e-13	1.0142129923670838e-14	2.3261027494344345e-14	-6.709934521748105e-13	-5.850241742058722e-14	-2.247274060642284e-15	-3.928455675585754e-13	-1.0706821390636457e-13	-8.402304844463909e-15	-3.6086529365965245e-15	-5.694388120133965e-15	-4.075277676015842e-14	-6.9585725356676155e-15	7.24995613386583e-15	-2.3489300764382343e-12	-7.177134636390467e-13	-8.362622219953915e-14	-1.687538997430238e-14	-7.603926057788993e-13	-1.2418915510355233e-13	-8.274340938211741e-14
353	-1.1597052938070103e-13	1.7495602224896962e-14	-6.022717314871441e-15	-2.058701680994383e-14	-1.952676809164563e-13	-2.0254406549558698e-14	-1.0203206460244049e-14	-1.9382096613192547e-14	-7.341097524216107e-14	-3.4212313073947134e-13	-1.4075979456568262e-12	-1.7101994841706389e-12	-2.712889610186261e-13	-1.589033389303959e-13	4.3250864186877975e-14	-2.862354740547211e-14	1.6393627386752952e-14	-4.0924704356568245e-15	-1.7368797060413428e-14	-4.376868761739948e-14	-1.2874933909632484e-13	-7.979962021082052e-14	-1.9503433429822147e-13	9.96528623687563e-16	-5.290986158199214e-14	-9.523510229497183e-14	-3.497002744505686e-15	-1.460104958961374e-13	-2.0997531048941216e-13	2.7059988069197953e-14	-1.5449281385755598e-14	-8.066596234167384e-13	-1.1143396973519414e-13	-6.423995868244955e-15	-4.65007324277196e-13	-1.2014825010362148e-13	3.086248765832029e-15	-6.516352724483694e-16	-7.430560023321562e-15	-1.4252637915923117e-14	-2.3945498540310227e-15	-1.6055708604964732e-15	-2.747834978693187e-12	-6.963295978098861e-13	-7.924606415235992e-14	-4.0974935526834054e-15	-8.862805947580823e-13	-2.048198799938803e-13	8.128487885639906e-14
[truncated: 30 more rows]
[truncated: 37 more columns]
