# Supplementary material for: Qualitative Profiling of Venom Toxins in the Venoms of Several Bothrops Species Using High-Throughput Venomics and Coagulation Bioassaying
Source: Toxins (Basel). 2024 Jul 1;16(7):300. doi: 10.3390/toxins16070300 (PMC11280908; doi:10.3390/toxins16070300)
Supplement: Supplementary file 1 [file toxins-16-00300-s001.zip › all_merged_ys_well_230515_Bothropsjararaca_Dimoetsha.csv]

well	BOTAL_BPPDA	BOTAL_PA2A4	BOTAL_SLAB	BOTAL_VSPBH	BOTAL_VSPTL	BOTAS_PA2A2	BOTAS_PA2H2	BOTAS_PA2H3	BOTAS_SLB	BOTAS_VM1B1	BOTAS_VM2	BOTAS_VSPL	BOTAT_BPP12	BOTAT_OXLA	BOTAT_VM11	BOTAT_VM31	BOTAT_VM33	BOTAT_VSPF	BOTBA_VM1B1	BOTBZ_PA2A1	BOTBZ_PA2H1	BOTBZ_PA2H2	BOTCO_CRVP	BOTCO_OXLA	BOTDP_PA2H1	BOTER_PA2A	BOTER_VM3BE	BOTFO_BPPBG	BOTFO_SL	BOTHY_PA21	BOTHY_PA22	BOTHY_PA23	BOTIN_BNP	BOTIN_LECG	BOTIN_PA2A	BOTIN_PA2A2	BOTIN_SLA	BOTIN_SLB	BOTIN_TXVE	BOTIN_VM1B	BOTIN_VM2IA	BOTIN_VM36A	BOTIN_VSP	BOTJA_BPPCB	BOTJA_BPPDD	BOTJA_LEC	BOTJA_PA2	BOTJA_PA2A	BOTJA_QPCT
1	-5.057620988679901e-14	-3.163279407052165e-16	-3.80483990500972e-15	4.32266048148746e-14	-1.6929160158836922e-14	-4.497687569426188e-16	-9.165190742876002e-14	-1.942228083589426e-13	-5.912486296042799e-14	-2.36171104809201e-14	-1.3061352913259614e-14	-3.3819498900869973e-13	-1.3952151345136104e-13	236.1953343590797	-4.5456382873725857e-13	-2.9258315279268713e-14	5.145997880888205e-14	-1.2609736162979093e-15	-2.964162905416279e-13	2.8919882769602777e-15	-4.4057017388769036e-14	3.68594044175552e-15	-7.486268817083553e-14	-1.3294956395433312e-15	1.925537707002196e-15	-5.487298704538075e-15	-1.4156023539897782e-13	2.6588985226642967e-16	-6.598078089319691e-14	4.3289594898603437e-14	-1.532498777978535e-14	-8.719571765567846e-14	1.3284432554993833e-14	-6.946554157372765e-14	-1.1019651343952068e-13	-6.523087375880662e-14	-2.7377340611614846e-13	-2.8365250736642735e-13	7.427912897729428e-15	71.1125737855283	-3.983541431593823e-13	2.0318511226566683e-13	-1.1357473088252277e-13	-5.5775121739092224e-14	-4.248750380368993e-14	1.7864259058035347e-14	-2.441734332577592e-15	-7.950124420539779e-14	-5.3780097877185204e-15
2	-4.39426273146637e-14	-3.933514468159399e-16	-5.995768006619454e-15	-1.2805166809794536e-15	4.3702373910517306e-14	-2.584051224924465e-15	2.4663618762266676e-14	-1.0723411590287531e-13	-5.857061479635436e-14	-2.6975997128745672e-14	-2.1428945450430455e-14	-3.2635291926743927e-13	-1.301016706535437e-13	127.44982817693338	-5.779105414724466e-13	-6.062565473919811e-14	4.992156359817845e-14	3.479233468024153e-14	-2.694106720061552e-13	3.0273805456220683e-15	-4.356732055955262e-14	5.638905509340359e-15	-7.731014486116215e-14	2.3966475761983736e-15	-1.5845008824005986e-15	5.673517925101648e-15	-1.3345360235346918e-13	4.639472896121803e-15	-8.108550606163306e-14	6.270575497007683e-14	6.24036669239818e-17	-5.732866338175087e-14	3.3323377975893784e-15	-9.349120306829022e-14	-1.3245377374167824e-13	2.3896455365761637e-14	-2.381403843044581e-13	-2.642156131129448e-13	1.1372080084242077e-14	38.371991279075914	-4.564649144243033e-13	-2.389496198736155e-13	-1.4859664484322922e-13	-6.100803952284665e-14	-3.5517186877928916e-14	3.892704496362188e-14	-1.6256133828369104e-15	-6.722083615247397e-14	-5.528960162454831e-15
3	-4.049562741692262e-14	-1.687774456040859e-15	-5.7699346585962475e-15	-9.638414031480239e-14	6.10619238691318e-14	-2.0086817099671838e-14	-6.983845093207585e-16	-5.71864035702793e-14	-6.434799850917752e-14	-1.8523104358545308e-14	-4.331247585665714e-14	-3.250692488680994e-13	-1.1811423019310772e-13	-25.8338913423212	-5.934612983842704e-13	-8.86123508189251e-14	3.560659336642548e-14	4.3162617153660983e-14	-2.5487552656814326e-13	2.3901189510856996e-16	-3.0263138467648614e-14	8.58410743230099e-16	-8.351220315112327e-14	5.988640032316108e-16	-5.753028016842717e-15	1.280438194775913e-15	-8.658890514056103e-14	1.4067938473664459e-15	-6.40943525046634e-14	3.889176809079653e-14	-1.4867712887740514e-14	-5.502305266654987e-14	2.9754217869896877e-15	-1.5030251393674084e-13	-1.301559260255183e-13	2.266703320328694e-14	-2.7365302255013637e-13	-3.4958793928797417e-13	1.5577798976498196e-14	-7.777945780484442	-4.933685850606552e-13	-3.8920651905588055e-13	-1.8209878049901818e-13	-7.415580574620418e-14	-3.917716265653141e-14	1.0530508199226087e-14	-1.3656528064924827e-15	-3.446911422384359e-14	-5.467955422920087e-16
4	-2.8537440905078946e-14	-5.7623286319622475e-15	-4.174024736244649e-15	-1.7494907265240162e-13	6.469466493510579e-14	-4.409860080642659e-14	-1.737279272168457e-14	-4.0000336661926606e-14	-7.797557230010538e-14	-1.0556783239638569e-14	-4.285577177336532e-14	-2.786679199306746e-13	-1.150613737393274e-13	-4.246820295743828	-5.801958099907118e-13	-1.7956770032637404e-13	3.6660192162750995e-15	-4.874364265544507e-15	-2.883646477843634e-13	2.613954468473334e-15	-2.1612075168618306e-14	5.533534213532748e-15	-8.690509037907799e-14	2.290584174777725e-15	-7.49279958272905e-15	-9.449011125096695e-15	-6.831910073372333e-14	-6.85391475080128e-15	-4.0332986165413506e-14	5.121366591306687e-14	-1.59193423938681e-14	-4.954551479168845e-14	4.8303736403488214e-15	-2.390890113711031e-13	-7.533819326742997e-14	3.921777213175412e-15	-1.61004314707639e-13	-4.911988553691108e-13	-5.991608237831815e-15	-1.2786125621602022	-3.744884436827444e-13	-4.3002271266849955e-13	-2.583594007113295e-13	-9.001060394032447e-14	-4.983234975763603e-14	-8.184518472836413e-14	-1.0550115479892346e-15	9.079826293861765e-15	-8.335490788034166e-15
5	-1.9310074818780166e-14	-6.6434147529060905e-15	-3.29196824042067e-15	-1.7372665716737023e-13	7.430765514472649e-14	5.952108272122781e-16	3.5666185800240836e-14	2.373365714184544e-14	-9.437044119589616e-14	-8.919593141779458e-15	-2.0898835361500183e-14	-3.505879962232663e-13	-1.2317807442421743e-13	-4.576532240863417e-13	-4.726562971347516e-13	-1.9287844671893779e-13	-3.560339683740857e-14	-1.459010005070892e-14	-2.8583305388384153e-13	-1.5627602040199249e-15	-2.962520260527274e-14	-9.364146133741348e-15	-6.631048181271899e-14	-2.5273699157495144e-15	-8.682971508324162e-15	-3.64033282238917e-15	-8.46356118579432e-14	-1.1350111082360194e-14	-5.410239166124817e-14	7.379415469862045e-14	2.308079463057808e-14	-3.86923854852551e-14	3.1183808391837083e-15	-3.449385022115574e-13	1.510987850120952e-14	3.589966085044511e-15	-7.257485101318172e-14	-6.080521975672335e-13	-1.3697412241859932e-14	-7.478219700155021e-13	-1.0142500949360303e-13	-1.4630056663420366e-13	-2.3033423212164895e-13	-9.09694770240862e-14	-2.8718872467226554e-14	-1.7241780696691273e-13	-2.871353540538581e-15	6.590106923461494e-14	-1.4011346353357169e-14
6	-8.525827858617578e-15	-4.282021752316155e-15	-3.354257745594048e-15	-8.551882424149205e-14	6.963204648698378e-14	4.899613990734373e-14	-4.0889999184384584e-14	-5.148181224368511e-15	-6.723656193361969e-14	-2.5343088096534217e-14	-2.7042756779966145e-14	-5.107701893541485e-13	-1.236915168975595e-13	-4.918878215340067e-13	-3.7549135466180164e-13	-1.452321268102996e-13	-9.023915576503393e-14	9.083622172069353e-15	-2.916386355490639e-13	-5.918266448178075e-15	-4.450264778225225e-14	-2.2059218205297026e-14	-5.899396937825095e-14	-6.8519169201657074e-15	-1.8464735595994243e-15	5.630600241983902e-16	-1.0114559860899942e-13	-8.287764933060905e-15	-6.638939612282409e-14	4.918230561458671e-14	-3.262742832266013e-15	-2.5743703084732343e-14	6.846686884966156e-15	-3.5781032521348596e-13	1.0136501749366055e-13	-7.263498571531245e-15	-2.264740808484717e-15	-6.846041585670867e-13	-5.569438084097746e-15	-4.941119207592763e-13	4.6688502821069515e-14	2.6231961475891147e-13	-1.2587394708385864e-13	-7.338942364417983e-14	-4.9679947388134225e-14	-1.7270800613694842e-13	-1.786931071549958e-15	3.506192765429318e-14	-2.662746308792862e-14
7	-1.8356924092767467e-15	-3.8718956632708205e-15	-6.960741608929094e-15	1.7014667310039415e-15	-5.41697506616593e-15	2.129755954570393e-14	-1.8233343997738496e-13	-7.521706765003899e-14	-3.8218785462873866e-14	-3.7818505824818136e-15	-3.472723394195953e-14	-6.859627119397135e-13	-1.157234833523937e-13	-4.024148052772771e-13	-1.2310909218641488e-13	-8.700152851790084e-15	-1.3090848028550074e-13	-1.179073976414507e-14	-1.4259162259970143e-13	-1.2451265382921735e-14	-6.845629461751185e-14	-3.986973561923548e-14	-5.633203129897682e-14	-1.0162093959807735e-14	-2.654881456064914e-15	-1.003653030436202e-14	-5.755281997906207e-14	-2.898723820245921e-15	-5.820482627719991e-14	-6.114303579293601e-15	-5.786550901396678e-14	-6.394850373315721e-14	4.645548441786766e-15	-3.043354485873163e-13	3.130840345618002e-14	-8.923712953954385e-14	1.4439863186913887e-13	-6.203508429598164e-13	-5.41017958796122e-14	-5.6608816463316535e-14	1.6072364804377875e-13	1.8210637225543335e-13	-1.0474466195854519e-13	-9.636136504555686e-14	-5.611230560461093e-14	-8.524903148437683e-14	-1.9811487497652327e-15	-1.1745297679317095e-13	-1.50599104381033e-14
8	-1.7795647845922264e-14	-3.135309778154154e-16	-4.082709605980171e-15	9.235742704749354e-15	-7.525953582126373e-14	3.835686410022956e-14	-1.5013149249922642e-13	-3.990375582091551e-14	-1.9873677111293928e-14	2.437324121449566e-14	3.671829335869908e-14	-8.503659359076515e-13	-1.7957038312751322e-13	-2.0426185735692732e-13	1.6118570345913014e-13	4.489273848406656e-14	-1.3470755502210495e-13	-1.3960281088800998e-13	7.894741701277951e-14	-4.886023034324951e-15	-3.6035156578193384e-14	-9.815969802194842e-15	-7.717721063769306e-14	-8.112448159680026e-15	-6.585006747253254e-15	3.824019079111214e-15	-2.330398085300915e-14	5.825831105735794e-15	-2.7722140492920728e-14	1.5340374643233963e-14	-2.2306920663670337e-14	-1.5218412077508869e-13	-3.4685639821637857e-15	-4.192666922011738e-13	-9.41836725719078e-14	-7.92163036109993e-14	1.2773992089748312e-13	-5.428224565070462e-13	-3.204551733939323e-14	1.7872444455553663e-13	1.1701060000957994e-13	9.410675038435076e-13	-1.5520438404907152e-13	-7.795204070926211e-14	1.0880834936283094e-14	-5.043962962241999e-14	1.3376903127038839e-15	-1.2941644328598006e-13	7.465659410300273e-15
9	-1.0855041515755976e-14	-1.1853414565226737e-15	-2.7835774245428317e-15	5.464677553655866e-14	-1.7513325836678252e-13	3.645447268816235e-14	-1.6170715152523332e-13	-6.455866974969862e-14	-4.7519343501528715e-14	2.5785664663188776e-14	2.289107207129282e-15	-8.486827635971819e-13	-1.9580829388644216e-13	-1.3985647829785238e-13	2.120005827557859e-13	4.7714816959000636e-14	-1.1663095510794592e-13	-2.0744845430154038e-13	9.000244137515627e-14	-9.34979029360288e-15	-4.428083150082843e-14	-3.07274343073556e-14	-7.982634833068071e-14	-5.641374257197173e-15	-7.0455637896279615e-15	-9.096608071200573e-15	-6.062642533101469e-14	3.118784864754206e-15	-2.7150461256551727e-14	-3.570847024239819e-14	-2.6697638672780447e-14	-1.819005386190941e-13	1.217797285463957e-15	-3.1396406468655095e-13	-2.5887524058143426e-13	-1.6832184032764365e-13	-1.72574893535744e-13	-5.308605882787456e-13	-2.764358293828626e-14	1.6078655116836165e-14	8.09018091022469e-14	1.515401914208061e-12	-1.909269657541108e-13	-4.320325873687605e-14	2.0350480797801484e-14	-2.4118496403131962e-14	1.0067639381401658e-16	-1.8513365647707835e-13	-1.5470968550815676e-15
10	4.737084760443039e-15	8.233916262322818e-16	-5.688080683413087e-15	5.278785121103398e-14	-1.6928132703081488e-13	3.0974252012161734e-14	-3.206426840692996e-13	-2.057685641414006e-13	-7.923256452535097e-14	-6.396561372552901e-15	-3.2388273725363304e-14	-7.259550572790977e-13	-1.2643853402147134e-13	-2.718848853567796e-13	2.93639833956279e-13	2.6373875948067136e-14	-1.5909490234790962e-13	-8.636815912554912e-14	3.218402408331369e-14	-1.9320591970054572e-14	-1.027793674218951e-13	-6.248517841391348e-14	-1.0873801145423998e-13	-4.9469568687099055e-15	4.046035143598595e-15	-1.081654046536473e-15	-9.410395912954847e-14	-1.3827899122800452e-14	-6.015468043708078e-14	-7.202024074230539e-14	-8.164768489981897e-14	-1.5207007318623515e-13	6.212682467876712e-16	-1.79000930045281e-13	-3.0136418924478027e-13	-2.3470190372735585e-13	-4.20803180932336e-13	-5.945466341472638e-13	2.3574686904129204e-15	7.06636120654427e-14	-1.902087171001849e-13	1.0372782324591422e-12	-2.3078482855128343e-13	-4.482886498460355e-14	-4.3989654820803186e-14	-2.5458070384720817e-15	-2.2985897675388394e-15	-1.553084424847472e-13	-2.30998774807025e-14
11	-2.0372963527561086e-14	3.91874479167499e-15	-8.8969106289563e-15	-2.919010363328275e-14	-2.0231106136260394e-13	-5.769632129957146e-14	-2.3210248347675633e-13	-1.4927847589871237e-13	-9.668181707950266e-14	-1.0422140157465116e-14	1.1290697026280159e-14	-7.942832338719941e-13	-1.0396202607727859e-13	-3.4385176796711904e-13	3.0701115742775705e-13	1.8423651635995582e-14	-1.463957775342075e-13	-8.715085208769104e-14	-2.4088300620097167e-14	-3.5469056997385158e-15	-5.1728287463239404e-14	-2.18608336231847e-15	-1.0673487229726463e-13	-3.566562926170664e-14	7.140817500288286e-17	5.213053639149306e-15	-7.320314020763154e-14	-3.254286300590012e-14	-5.029539338564109e-14	-3.0406646923267415e-14	-5.200638548771106e-14	-2.852132697398117e-13	8.013211274190033e-15	-1.7282445112256463e-13	-4.125072748394351e-13	-1.3075242117242489e-13	-5.714518261617992e-13	-5.320395366772344e-13	1.0324617482011539e-14	4.0223979531360084e-14	-1.4706031308447415e-13	8.171803137054125e-13	-3.943672009919402e-13	-1.1254333654668977e-13	-8.043720645283516e-14	5.387293011008857e-15	-1.7279237167064485e-15	-2.1190487239812317e-13	-1.0082039815973944e-14
12	-4.5647033710745694e-14	5.032820775383036e-16	-4.316141845527964e-15	-3.087644393233165e-14	-1.773080397157912e-13	-9.902367415052047e-14	-1.8865914257835976e-13	-1.4083515844534392e-13	-1.1305084260900042e-13	1.6145610983565485e-14	4.113176523172648e-14	-6.58359142695014e-13	-1.9560148987522277e-13	-3.6132125569156533e-13	3.399904179955603e-13	-1.750190966161784e-14	-1.5601550328711385e-13	-2.0367141278280277e-14	7.632078345487972e-14	4.87657614946246e-15	-7.568239094550141e-15	3.24579552038883e-14	-9.725547987628841e-14	-3.217430606429351e-14	-4.209664607761376e-15	7.0915567049026e-15	1.2110164342335421e-14	-1.1791439004867519e-14	-3.348243561870034e-14	-6.737898942016245e-14	-1.0363923372744541e-13	-2.2832213126725114e-13	5.231191087276536e-15	2.983346217881232e-14	-4.0753050748359874e-13	-1.3642885735727634e-13	-6.756569596869892e-13	-5.214131326075008e-13	-1.1974426020867108e-15	1.257930064026803e-13	-6.021461535614795e-14	1.0326603896472049e-13	-2.357901363447709e-13	-1.624371017585961e-13	-2.5964306397556003e-14	2.7689932609031542e-14	-2.820936857428033e-15	-2.0337550552523685e-13	2.0251673802653612e-14
13	-5.996822575790659e-14	2.001968999031661e-15	-2.0050228258603213e-15	-5.721752691753775e-14	-1.2927562476660986e-13	-5.820730929527554e-14	-3.405296610245389e-13	-2.9168315863179956e-13	-1.0118270117794576e-13	7.000798113172318e-15	1.1014596832444072e-14	-5.802822375710286e-13	-3.0641030986410874e-13	-3.049640517265803e-13	4.812896724975477e-14	-1.0282571709264039e-13	-1.2460355512313588e-13	7.580522898915146e-14	6.055869887246879e-14	-1.2390959438165104e-14	-9.148945525765035e-14	-3.4292991183099074e-14	-1.604345334103738e-13	-7.40631492153701e-15	3.2071888703782783e-15	5.671070582573072e-15	6.268724471248279e-14	2.098145992849992e-14	3.1174577344034314e-15	-1.9296630845624647e-13	-2.2014055816758033e-13	-1.402634649387561e-13	2.7142295123828826e-15	1.4649007514020657e-14	-2.791747981033569e-13	-2.6912479671242363e-13	-7.364243462395624e-13	-5.305971029583512e-13	-1.882587202381158e-14	-4.0044437346184983e-13	-3.663235952795371e-13	-8.582022838734954e-13	-7.193697223168115e-14	-1.6237385614876145e-13	1.29569305870039e-15	2.3683996780332647e-14	5.705233486441357e-16	-1.21587629995676e-13	2.5326466859157196e-14
14	-2.94471102743303e-14	4.748101369376338e-15	-4.333380269869187e-15	-1.357762802503855e-13	-1.0174323537341203e-13	-5.5478272647083834e-14	-2.641401521957955e-13	-3.338111849206106e-13	-7.803155436855788e-14	2.0839428440529557e-14	1.1576486698698769e-14	-5.523667213428032e-13	-3.164487238373557e-13	-1.8424576346175473e-13	-3.776857432914766e-13	-8.402829988516688e-14	-8.651291622531515e-14	-1.0972085850562858e-13	-1.2912224845467323e-13	-1.1261585779876104e-14	-1.2247318269511222e-13	-2.928500058847243e-14	-1.981938463675037e-13	1.7079953561166154e-14	3.3436835134443404e-15	1.9835604167467494e-16	-9.875961802137314e-15	7.104585414690297e-15	1.533661800812815e-14	-1.3679963688546504e-13	-1.9662768985140328e-13	-1.6621517073308917e-13	2.6563227481662913e-15	-1.0209094352531455e-13	-2.5647715884824393e-13	-2.4209891446621864e-13	-5.130435921854603e-13	-4.0566282124371516e-13	-5.188223458392907e-15	-8.315612694290146e-13	-3.750605082150217e-13	-1.471312988609998e-12	-1.3363203716966345e-13	-1.1071046964074047e-13	3.1637802917329405e-14	-6.7862311029118564e-15	2.278668542058419e-15	-1.2975875729516654e-13	-5.040897719238278e-15
15	-1.0633938745273428e-14	8.469945681696857e-16	-1.2075516251027069e-14	-1.502910335456957e-13	-1.8058767848714662e-13	-9.21124930115724e-14	-1.163764885658503e-15	-9.542112886758126e-14	-5.445338553103527e-14	2.2323145902474948e-14	2.979260654231487e-14	-7.842954791755778e-13	-2.2118245538446894e-13	-9.331615742906703e-14	-2.4203566885638396e-13	5.487641189789887e-14	-1.0706591283357895e-13	-3.664717772318212e-13	-1.3623669459057195e-13	1.5496458729192756e-15	-5.2192469141195796e-14	6.9361254814550786e-15	-1.2608451843284796e-13	9.561446179222935e-15	-1.5992063429002931e-15	-6.278896283227369e-18	-5.28258385335475e-14	7.79806096873508e-15	-1.2125618989323457e-14	-2.346359325057255e-14	-5.070996464785057e-14	-3.4450500150407593e-13	3.8627341827848397e-16	-3.1103615826880684e-13	-5.102148923289913e-13	-7.726804058051747e-14	-3.9981043326074505e-14	-1.889805079063104e-13	3.719586763702322e-14	-5.934577593700017e-13	-1.45569132298083e-13	-2.3255659608830944e-12	-3.0680993307209844e-13	-4.78383399731543e-15	5.2029674484834306e-14	-2.4527423793795954e-14	1.295307762792101e-15	-3.0694201821754747e-13	-1.2145310107525316e-14
16	8.513127363862867e-15	-1.1798674005812056e-14	-1.6871451393906538e-14	-1.368060477812724e-13	-2.0270058125566522e-13	-1.4847534798321233e-13	3.571484153834832e-13	2.1550416407117015e-13	-5.234927030565056e-14	2.3546474681511147e-14	1.2024714272008232e-14	-5.930835371515213e-13	-1.3366885433423326e-13	1.0251736620425863e-13	1.280132241284294e-13	6.266224328910047e-14	-1.5349937830379884e-13	-4.618381655399878e-13	2.1397565239233144e-14	2.5900618410937722e-14	7.780876771225393e-14	8.203006968346751e-14	1.8267621063357386e-14	7.758261328430715e-15	-1.8461382094570263e-16	-4.222945900422283e-14	-8.126033408001909e-16	6.064529056030203e-15	-2.3567751577779993e-14	1.44061583570699e-13	9.178873028685908e-14	-3.075917127402355e-13	1.0330810756981813e-14	-1.9367783583710555e-13	-5.10615828397113e-13	1.5071575806859953e-13	7.946525471351984e-14	-8.482743213939578e-14	-1.8633680716669526e-13	8.261954388271192e-14	-1.2214633760313262e-13	-3.527588504080542e-12	-2.885550125034958e-13	7.422568700779272e-14	5.149548311331993e-14	-4.3305890150669166e-14	3.2464747828049243e-15	-3.860393296088702e-13	-3.4313401163574263e-15
17	1.2919856558495207e-14	-1.0051942140693577e-14	-9.989096096986004e-15	-7.717542686033987e-14	-1.2210877838718384e-13	-8.498223547321499e-14	3.5973166747615345e-13	3.1712501804793453e-13	-5.846748392490236e-14	4.4987164522035e-14	2.5700464321691033e-14	-4.948858232666218e-13	-8.301602764256007e-14	-1.8171354167160455e-13	-4.2153198954819273e-14	-1.3783204797438935e-13	-1.342665481795212e-13	-3.2375199350875366e-13	-4.8379238347516664e-14	1.4991064659268273e-14	1.1452044682452737e-13	4.447159578608793e-14	1.3838610349050884e-13	4.566755428541679e-15	-1.4174322955008683e-15	-4.2158507476222364e-14	3.2964376729568214e-14	4.136394169201762e-15	-1.1284746345029917e-14	1.3850907710123773e-13	1.6929531184526387e-13	-1.7548441991164085e-13	-1.1106325799054488e-13	-7.251715651847016e-14	-3.587128880137622e-13	2.076528894564347e-13	-1.382174580444289e-13	-1.0751708007196648e-13	-1.76682233539417e-13	1.6418560313084895e-13	-1.1982463008109644e-13	-3.911487985836088e-12	-1.939516813363672e-13	9.71502798231067e-14	7.153569367830763e-14	-5.100564358191526e-14	1.3896909901040649e-15	-3.0193054568952737e-13	-2.371417829314861e-15
18	5.5196635608343454e-15	-1.2149949712420961e-15	-2.6719843133272955e-15	3.2777265620328043e-14	-6.119686305834588e-14	-6.657673555556547e-14	1.2132973860106128e-13	1.3933921140586509e-13	-4.645880937885401e-14	7.100194468357686e-14	2.9181056314547375e-14	-2.2500607489745305e-13	-7.536159642630381e-14	-7.616472434180387e-13	-4.1943038588132137e-13	-2.7864714249206463e-13	-5.594245432504023e-14	-1.312001635582943e-13	-1.7203958908716124e-13	-1.9201150238485004e-15	3.0264736732157073e-14	-7.548945758698044e-15	1.085890303697016e-13	4.7043203380196545e-15	-3.304740086269507e-15	-1.892573501515254e-15	-6.009074985674248e-15	6.410467700798365e-15	-7.9472275661181995e-16	-1.4271956224658154e-14	2.5689019606192964e-14	-8.35862655868277e-14	-9.676753828398754e-14	2.191848102617414e-13	-2.2872238236486924e-13	5.534254859583435e-14	-3.802627450283012e-13	-2.436999473971286e-13	3.049337417817949e-14	-6.568410482759178e-14	-5.441090594363548e-13	-3.04673738394794e-12	2.5029507172952915e-14	6.62653022999174e-14	8.976524179783854e-14	6.828379621234901e-14	-8.189678583963719e-16	-1.6858311376412002e-13	-5.9207887093554856e-15
19	3.8187105577081225e-16	-9.449738906256786e-17	-2.8986239287141428e-15	7.749413792758896e-15	3.145932529047868e-14	-1.0901648050440111e-14	1.0072285764651233e-13	5.558695463365897e-14	-4.6127511978600824e-14	-5.085554942030848e-14	2.2178260370739484e-14	-1.5078381274217842e-13	-9.385522921541972e-14	-4.722578226793773e-13	-1.0999436722772596e-12	-2.789757000103033e-13	-3.059671910291388e-14	2.011486664179527e-13	-4.756948905048158e-13	1.1003194927602486e-15	-2.496169509309406e-14	8.976538450002682e-16	1.8850873447193882e-14	8.300672345988584e-15	1.0116300827596654e-15	1.0266337908328132e-14	-4.0335287238199123e-14	1.0163706494535019e-14	-9.017451167375435e-15	-3.167565467276409e-14	-1.921045442115924e-14	5.0899473153853426e-14	8.132843869936394e-15	1.0577233176726475e-13	-2.2635078615781905e-14	-3.477812154229132e-14	-4.185637840324854e-13	-2.658020047993398e-13	3.4974879319457535e-14	-1.2577627029004176e-12	-5.894918943157648e-13	-1.8548158724439457e-12	3.9073685732272887e-14	6.307739249517239e-14	8.81341843265197e-14	-6.850161683250168e-15	-1.4405215095605533e-15	-1.2757233144759627e-14	-9.984265627913567e-16
20	8.120325320471711e-15	1.5372992795914388e-14	-2.4515950537860235e-15	-7.704867877673164e-14	-1.882709926263057e-14	1.7293107819762888e-14	4.9270841619734915e-14	1.843364078917344e-14	-2.721576177789729e-14	-4.332161593181489e-14	3.548712309441826e-14	-3.1531464100685427e-13	-1.2872239692318226e-13	1.8408125637913418e-13	-6.657406987868887e-13	-2.67177539732369e-13	-8.933864787626856e-14	-3.0340311811057016e-14	-3.196882918342491e-13	-9.896939023810821e-15	-7.47558541775983e-14	-4.346605908676676e-14	-2.8831064927632765e-14	9.275670777023149e-15	-2.1924136313894693e-14	5.036433994789657e-14	-5.885169529656056e-14	7.361863189895527e-15	-3.2044133128167155e-14	-1.0500201108484456e-13	-2.965773870419491e-14	-2.3443891786462043e-13	6.8478820157927926e-15	-1.2804566033581982e-13	-3.22310587245626e-14	-1.3744232829826452e-13	-6.684848618670354e-13	-2.460841013967452e-13	-3.4383978098330557e-14	-6.88500384953455e-13	-3.167909807656669e-13	-2.7879922877621947e-12	-9.726466989721204e-14	7.240223844626827e-14	8.874751833164039e-14	-8.264488779134604e-14	7.893200517644795e-15	8.545555009121971e-14	-1.5148443767585478e-15
21	1.9724581865004933e-14	9.356069189886107e-15	-3.79074092881011e-15	-2.3428445701605303e-14	-1.4279397430264723e-13	-4.754551508285471e-14	-2.583729288787761e-13	-1.6384557235667458e-13	-1.3414062776860484e-14	-2.9134364158550326e-15	5.944836168609303e-14	-1.7817686771876393e-13	-1.1526580889422174e-13	2.537048548965733e-13	-1.9496543768173186e-13	-2.197157052127071e-14	-1.237467711848519e-13	-2.6957196828953995e-13	-1.373218591109395e-13	-9.616529223889428e-15	-5.2753688307165695e-14	-3.674227446143536e-14	-5.4364738931691165e-14	8.670898903197775e-15	-1.0924223536622078e-14	1.7488210251545346e-14	-8.127020907144642e-14	3.2193899074740947e-15	-2.88575932644294e-14	-2.2636532037569286e-13	-1.9736979831120542e-13	-3.82706263138232e-13	6.898423563318064e-15	-1.8004606660184303e-14	-1.3037774230694213e-13	-2.550870397515751e-13	-6.830445948920836e-13	-2.5283939466524335e-13	-1.3508617246798352e-14	-1.3896476086388354e-13	-1.443608443296889e-13	-3.3159817080132463e-12	-2.332995835935912e-13	1.0546519384748316e-13	1.1510215802473071e-15	-2.370043607241964e-14	6.4766244352734585e-15	-7.222112082893482e-14	2.471031091826376e-16
22	1.030281258764615e-14	-1.0113874890396316e-15	-1.2769962179951988e-14	3.3425875606385407e-14	-2.0025112673470306e-13	-1.0357473233835408e-13	-1.8634713880512493e-13	-2.123763033472429e-13	-3.612066372939588e-14	-3.904969321336155e-13	-5.4020341470556156e-14	-1.8541780507433204e-13	-1.2442260874842834e-13	-2.0051712361361065e-13	-2.95201195678854e-13	-4.776299321775555e-15	-1.875376175404248e-13	-2.620875239199333e-13	-2.276821404933644e-13	7.801814036286192e-16	-6.270630972483367e-14	1.4487011989913392e-14	-1.454135869128849e-13	6.8613780752470245e-15	1.6683312828910934e-16	-1.317809043836175e-14	-1.1952056025836233e-13	1.630115636876361e-15	-7.453261087429192e-14	-1.0915330336250015e-13	-1.73094557824494e-13	-3.03373436055413e-13	4.260063453098392e-15	3.5929385716258655e-14	-3.1684863244972196e-13	-1.6597460338412862e-13	-7.963394011621251e-13	-3.396735620567585e-13	1.1882411649880185e-14	-7.478781946776746e-13	2.6223787494547887e-13	-4.161536468184312e-12	-5.255411073475956e-13	-6.978542279892044e-14	-3.746595293362435e-13	5.710188106417577e-14	1.5458071840552115e-15	-1.368571066242301e-13	-4.345709738934434e-16
23	6.076658742031892e-15	-4.521889860554256e-15	-4.108909727743818e-15	-1.500704730435285e-13	-2.312574581987845e-13	-1.390306321939821e-13	2.951218247217465e-14	-2.5768590346363967e-15	-5.072902966020146e-14	-2.0965558623662648e-13	-6.592524869339288e-13	-4.962664383975528e-13	-1.4249007572253903e-13	-1.2101964103789528e-12	4.756523081718405e-13	-1.7332904606023488e-13	-9.886384769967468e-14	-3.161837544142035e-13	7.340212413893454e-14	1.0649578905106192e-15	-1.924082144681994e-14	1.1834007067624034e-14	-1.628491115165264e-13	2.0328954172703194e-14	2.3262311814038645e-15	-3.480460706843147e-14	-1.19701906199197e-13	-6.136402440166798e-14	-8.792428367781519e-14	1.2970804807257008e-14	-2.315268799302103e-14	-4.1833568885477836e-13	2.8476221666317474e-16	-4.956320415494457e-13	-5.043341922318713e-13	-4.9779189624956275e-14	-1.124221538484235e-12	-2.8733325344853037e-13	8.622465780503973e-15	6.665541583408184e-13	3.502146872987908e-13	-4.433857223104898e-12	-8.99824516526255e-13	-4.885834096627702e-13	-4.302131630089449e-13	-1.1605866225216742e-13	1.2081738066434994e-15	-2.1922012905333456e-13	-1.3163302924103808e-14
24	4.326901590522403e-15	-9.782919975394946e-15	1.1608794474119739e-14	-2.4521430301889236e-13	-3.346386863698646e-13	-2.717865920895095e-13	1.1174654460834824e-13	1.0682337619442048e-13	-3.564831948627129e-14	3.0479703308544644e-14	-2.560227094595266e-13	-4.932949221910779e-13	-1.0449784425373906e-13	-1.1083282820503798e-12	5.32443754895686e-13	-1.5136706512601492e-13	-1.1601573743394027e-14	-5.246536138983991e-13	2.092324599782311e-13	4.539071204020177e-16	1.8429359723525787e-14	-2.5810830194087574e-15	-1.106958283962255e-13	-1.4194760762410588e-13	1.1246216754201024e-15	-4.812226024690677e-14	-3.5058959448777474e-14	-1.93692191677244e-13	-5.688674324516228e-14	2.1831754484773006e-14	4.51977786816808e-15	-6.775038684882629e-13	-3.5383970817638017e-15	-3.621633127640214e-13	-8.031836264343438e-13	-7.530281739496151e-14	-1.2605914027568867e-12	-5.995204332975848e-15	-5.779238841270484e-15	7.884930640431033e-13	2.701267943974761e-13	-3.243219118001196e-12	-8.887279943675336e-13	-5.352768214391157e-13	-4.190414510672319e-13	-8.180876712992141e-14	1.6091098747652011e-15	-4.481026803543014e-13	-1.7339222031897543e-14
25	9.47588194714514e-15	-2.6719044001018723e-14	1.2308634545760701e-15	-9.318201737210718e-14	-3.026217950894354e-13	-2.8126361565416066e-13	-4.214851832304453e-15	2.596723179241523e-14	-5.843694565661575e-14	1.4189563548714334e-14	5.426185065395919e-14	-1.4409176508351497e-13	-6.729036065859188e-15	-8.457468943973332e-13	5.4246181953688774e-14	-1.0809747841203787e-13	4.920599774539177e-15	-6.246191224914036e-13	-3.386699661071976e-14	-1.773131769945684e-15	-1.3606710731004952e-14	-4.312117643819169e-15	-1.4545006159220288e-14	-1.306462792848007e-13	-2.416047938691663e-15	-1.1562187939435602e-13	3.5086586592423674e-14	-2.88844355460402e-14	-2.1834433718357497e-14	-3.625705848093015e-15	-1.3474168938553558e-14	-4.2655305166326354e-13	-5.5238019242937454e-15	3.3738222156038313e-15	-5.877590331033448e-13	-1.6454464183649896e-13	-1.0063607188370308e-12	4.489684830708831e-14	-2.3730888719393295e-14	9.142575300081327e-14	3.2107786866260255e-13	-3.1548949114407957e-12	-7.778783044719314e-13	-4.924035472423608e-13	-2.511095587392143e-13	7.93150178497248e-15	1.6371936654138171e-15	-6.110466602855798e-13	-3.937201892703913e-14
26	-5.0968940579096036e-14	-3.457154585457314e-14	-1.0412436408663766e-14	8.301265987091726e-14	-1.2099044987826582e-13	-1.1077605556646254e-13	-7.824829045207983e-14	2.9350301109817994e-14	-1.146758209670996e-13	1.565896798117773e-14	9.957244968567452e-15	-1.0148186204540387e-13	-3.703748533232258e-13	-9.839348987101062e-13	-2.2382124716880807e-14	-2.1240296011600896e-13	1.385688479127884e-13	-2.353097436982287e-13	-1.0553157890545946e-13	-4.230805936951377e-15	-2.4199094599058475e-14	-1.8364059202180224e-15	1.275560633981352e-14	1.3731774928791775e-14	-1.171142588791285e-15	-9.170921662756331e-14	2.7171524099538185e-14	2.3429073591233626e-14	-1.0558466411949037e-13	-1.547524961646333e-14	-1.795284857650415e-14	-8.232614818365931e-14	-5.111007304328039e-15	6.866698012825177e-14	-3.844273656903399e-13	-1.2867716032950538e-13	-1.1057369244734167e-12	-5.655019440438131e-14	-3.1178915490557287e-14	-1.9490219207189718e-13	1.2947403788915986e-13	-2.3789498220535948e-12	-4.284152581391181e-13	-5.152493113688827e-13	6.545749375264247e-16	8.082195295769932e-15	-1.0085448614495889e-14	-4.830651731238184e-13	-1.797342266449584e-14
27	-4.655516760445143e-13	-1.6378443873922604e-14	-3.185055760979903e-15	1.0069854119363364e-13	-8.850732200836928e-15	-3.1306691029920955e-14	-1.5271737031216055e-13	2.2531533907983968e-15	-1.4035068451621766e-13	1.3686010337018346e-14	-6.7691068403212374e-15	-2.914503828223177e-13	-1.1317914900050442e-12	-1.2321871600743252e-12	4.1977846505891334e-14	-5.249728101530882e-13	1.8784379935554508e-13	-4.3879210462203104e-14	-9.47670391174949e-14	-7.425736689358538e-15	-2.620468823367182e-14	-6.828585112385989e-15	-5.081111195888583e-15	1.021428015005265e-14	7.875020258861089e-15	-3.2515150240940965e-14	-9.34619419845885e-15	1.2374905441986398e-14	-7.718878378516056e-14	-2.6991152101138372e-14	-5.549482610092144e-14	-3.0681198798360937e-14	-6.6610848513667864e-15	-2.056842271481418e-14	-2.2558818566378348e-13	-1.1674457459023468e-13	-1.8013338321679257e-12	-2.252235530323539e-13	2.4875560052263242e-14	-3.7118574423776693e-13	-8.764037767428154e-14	6.248778130182725e-13	-8.032626263657619e-14	-4.587331942470567e-13	2.0595949966928602e-14	-2.8586102351273956e-15	-9.478850152660848e-15	-2.228323210041998e-13	-2.2363573432407637e-16
28	-3.9500702052320103e-13	-1.0525599243950108e-14	1.8414290372446035e-16	5.229544304024072e-14	2.3894054401444242e-14	-4.868530600088634e-14	-9.066223921277283e-14	-4.0883606126350754e-15	-1.3529697214047407e-13	1.0967348137912787e-14	-4.964466427208814e-15	-4.091166137656172e-13	-1.0810406554504772e-12	-3.842324915820586e-13	1.2937774245252526e-13	-5.148964373977653e-13	1.0293051757969498e-13	1.1359550832113272e-14	-3.773548169169128e-14	-1.0181515727629265e-15	1.9635821103910773e-17	1.408995742131223e-14	-1.9583791886072392e-14	8.962810499492533e-15	2.4411777940433973e-15	-2.5261198445803993e-14	-3.708635797775621e-14	3.0082762901694086e-15	-2.161256035605837e-14	-4.772667551084464e-15	-8.94863731815503e-14	-3.953467088121236e-14	-1.3402607358698301e-14	-1.1060477012989987e-13	-1.040620888516831e-13	-9.746144194459709e-14	-1.924253158984399e-12	-3.674636716019452e-13	-4.155430641115e-15	-3.2100320687770743e-13	-9.641083133209364e-13	1.4472278274380426e-12	8.433082852426783e-14	-4.2200382006343963e-13	1.8456901245859034e-14	-5.344596516282913e-15	-8.928305110372434e-15	-1.0031941001987734e-13	3.490948604168961e-15
29	-2.575706000955303e-14	-1.578691476316731e-14	6.657913295232816e-16	1.7404472607477215e-14	2.0907583005640222e-14	-6.458849450704396e-14	3.5362743867135062e-15	2.919584026125061e-14	-1.301334361606493e-13	7.766109948784748e-15	-2.04506505988472e-15	-4.781086694787142e-13	-8.480308143799194e-13	1.0099890075947314e-15	-9.154515477577012e-13	-3.3963166469428685e-13	6.573136779234189e-14	-4.024932343999421e-14	-3.7497933921034213e-13	-3.5102455075757648e-15	3.7837770620232585e-15	3.8449677603470657e-16	2.3499454310481072e-14	4.7764705644014644e-15	-2.8049542123434556e-16	-3.9587356529116166e-14	-5.586824918714754e-14	1.2012099398566475e-15	-2.1159794853162394e-14	1.6584156213401832e-14	-7.450504081152104e-14	-7.24803821645568e-14	1.3338373536209939e-16	-1.5074038846629238e-13	-1.0215924079261349e-13	-1.1519617022635322e-13	-1.3808110324950735e-12	-4.1566698669178094e-13	-9.266175373416652e-14	-2.120759551975785e-12	-1.0787360721910316e-12	8.339972528634056e-13	3.0188933329755946e-15	-2.6808432651741757e-13	1.5072176583072508e-14	-6.030936960914938e-15	-5.216392870354476e-15	-1.0596037044072857e-13	-1.7467818108843664e-16
30	6.2647402261521945e-15	-1.1828755627096244e-14	-5.623436592133498e-15	2.4208455862608014e-14	7.112277062637248e-15	-2.6949593656363763e-14	6.53087409916054e-14	6.88225255134499e-14	-1.3356331179579976e-13	1.1364117302137438e-14	8.42693524215675e-15	-4.777400982668888e-13	-9.102374381223588e-13	-1.4053722481670479e-13	-1.4816830995496252e-12	-3.0177151837093585e-13	5.753546739297024e-14	-1.708818747742848e-14	-7.098283115248196e-13	-2.545521634095571e-15	4.6663387235936605e-14	5.170157361359804e-15	5.69120871537964e-14	-9.872708192245093e-16	9.402647184132591e-16	-2.6552881573014412e-14	-2.1262934286745698e-13	1.991523198851383e-15	-5.524255717252396e-14	2.292938760883935e-14	-6.358204451371795e-14	-7.91323590487582e-14	-1.663265355208035e-14	-8.006080802598394e-14	-8.894068001366257e-14	-9.166646305196205e-14	-1.6920086582898908e-12	-5.120056906298429e-13	-1.3455266606697278e-13	-2.6565316070890218e-12	-8.570672877489892e-13	1.1727092304948256e-12	5.750007725028297e-14	-1.7669875845281697e-13	9.927991019975142e-15	-6.7903409259336055e-15	-1.409326811207975e-15	-9.662376582932046e-14	-5.2935665705183385e-14
31	3.311661142399882e-15	6.329127453492923e-16	-5.469403850130877e-15	8.893109042661182e-14	2.511512848590601e-14	1.3157484242377703e-14	-1.6181286530629278e-14	-2.1900219427143124e-14	-1.0728453258598585e-13	1.5281406531492228e-14	1.9978620300536772e-14	-2.304222508313647e-13	-6.307054279013615e-13	-2.678007487289169e-13	-5.665309980637588e-13	-3.5158211674752707e-13	-2.4428559717772775e-14	8.724925951671179e-14	-2.6289088015893454e-13	-1.5220615399295526e-15	3.2513723219058416e-14	1.5329183224120055e-14	1.8469088012736023e-14	1.0917288210272875e-15	-5.694388120133964e-16	6.918202086610231e-15	-1.2633116489502817e-13	5.253210034924308e-15	-7.9328660178922e-14	-4.033163406217979e-14	-1.1529743169913908e-13	5.145041776226896e-15	-5.3179211962323754e-14	1.9370838837561098e-13	-3.037113548372012e-14	-1.4479953939682292e-13	-2.082887532830371e-12	-5.64289317928896e-13	-2.421476791063638	-1.3383903525585885e-12	-6.760878061337692e-13	1.1072689751665242e-12	2.653977580404506e-13	-5.085700498262869e-14	2.076508060044862e-14	5.865813404841125e-14	-1.1845994051437467e-15	-2.7001537252888643e-15	-3.0018243674829227e-14
32	6.2568059844852074e-15	1.4556194010779493e-15	6.963096195035304e-15	7.230959618565302e-14	6.71832769365252e-14	6.534390281079149e-15	5.616529806221949e-14	-4.5928413885547276e-15	-1.1819394363546702e-14	6.695418284350036e-14	7.720462372805688e-14	3.450191860287969e-13	-4.685125181273076e-13	-1.8494386256669899e-13	2.323320627572212e-13	-5.909012211269728e-14	-2.6200578410650072e-14	8.342529751847588e-14	2.2526682033583286e-13	4.552256886214954e-15	2.6222497466766066e-14	3.990775148218665e-14	2.2204431952065482e-14	1.5611562314239367e-14	5.6654195759181676e-15	6.023059800123253e-15	-9.718532748054218e-14	2.00692361900788e-14	-6.883990663997937e-14	9.852801236983516e-16	-6.219977403740314e-14	1.1278906971486516e-13	-5.185763986178329e-14	2.8705790957629205e-13	1.0033402272395466e-13	-3.1056305770408456e-14	-9.337613801283445e-13	-2.512220651444348e-14	-20.55281930826397	3.1438958834170903e-13	7.194587684822828e-14	8.292851124454696e-13	3.0926920550361263e-13	1.2863940133049306e-13	1.189752095757264e-13	4.17667614290243e-14	1.882869752713903e-15	1.0793354213817033e-13	1.682577242344606e-14
33	1.5165246950252523e-14	9.054853410917113e-15	-9.168729757144731e-15	7.970253991215053e-14	1.5760486317902454e-13	1.0862022506805417e-13	-5.488951766686822e-13	-4.4870716682375025e-13	-3.1659428006937594e-13	-1.5573289587349334e-13	-1.327746538821888e-13	-3.6887676575092314e-13	-2.6628148415187717e-13	-2.2568326381524857	-1.7632568926801773e-12	-5.820988935083921e-13	-2.271864501722413e-13	3.5721988063936143e-13	-6.742120144095928e-13	-2.4797872980977134e-14	-1.1363021349331637e-13	-7.78245220338373e-14	-1.7957643370029526e-13	-1.6575544136340633e-14	-1.781708171459819e-14	1.6399792121285576e-14	-2.448307195368625e-13	-1.944719735147455e-14	-1.5184831398568662e-13	-3.526427222212959e-13	-3.4091564190333143e-13	2.7201457310546593e-13	-1.153492237277089	2.2383865683577516e-14	3.387864110928138e-13	-4.4302259661416825e-13	-3.470183866053764e-12	-1.3126626321189408e-12	72.93193496146532	-3.067836302047593e-12	-1.501480002883638e-12	1.0173583769197288e-12	2.954926220877087e-13	-1.5337288708412948e-13	-1.9386782953054846e-13	-2.9801240024704303e-14	5.8769898402252696e-15	2.4341682625563035e-13	-2.9304675652678114e-14
34	2.1122378339401892e-14	1.6830410244564354e-14	-3.072201162420191e-14	3.012888424893815e-14	2.1346192451461286e-13	1.6568020876975822e-13	-8.779641395500726e-13	-7.516455324476109e-13	-5.132376671614873e-13	-3.2550046634056883e-13	-2.71986432233942e-13	-8.735706245780728e-13	2.139847853323795e-15	-22.329628229577615	-2.9857843703888844e-12	-9.577175385221172e-13	-3.329534306074465e-13	4.736648662555732e-13	-1.2474182783546762e-12	-3.92398481602772e-14	-2.132002657822282e-13	-1.420658506572941e-13	-3.196582672938402e-13	-3.754357578892574e-14	-3.541956787849827e-14	4.37077395127957e-14	-3.1662145056601974e-13	-4.518470716123662e-14	-2.295059315401407e-13	-5.535103081390424e-13	-5.163991485209675e-13	2.9761740058995276e-13	-10.098188508448821	-6.603458140194645e-14	4.0454860255781883e-13	-6.715604650496237e-13	-5.255819772543118e-12	-2.2506951458226375e-12	179.66686682045133	-5.4345788081090876e-12	-2.5856453796099007e-12	-8.343570907013098e-13	2.4610624877636244e-13	-3.4257395549260703e-13	-3.954033044999856e-13	-3.261966532361905e-14	3.3414573593075597e-15	2.782162960452846e-13	-5.8884106531068e-14
35	1.8953875886676458e-14	1.6581651789997956e-14	-2.335287062270537e-14	-1.420440457629287e-14	1.817071486135707e-13	1.370395371016955e-13	-7.172321576984998e-13	-6.772006548786583e-13	-5.080191052178713e-13	-3.380137643647251e-13	-2.7185979831208434e-13	-8.469459352639284e-13	2.655688865046062e-13	43.77977982761072	-2.6558743208099184e-12	-9.955480027903112e-13	-1.9971296824235517e-13	3.0988659225087974e-13	-1.169039729345157e-12	-3.3037611492580765e-14	-2.415470851042359e-13	-1.2285242803061916e-13	-2.8397110427192584e-13	-3.2543348193340186e-14	-3.5762509777313073e-14	4.4384376208626374e-14	-3.4821046360518474e-13	-4.097676211484372e-14	-1.863031579907047e-13	-4.612018279421204e-13	-4.4354237506466883e-13	1.993729945490561e-13	35.36524772244855	-1.0651553903391645e-13	3.910026258781353e-13	-5.834892123881244e-13	-5.129116668664621e-12	-2.2295372631787977e-12	182.8420176575212	-4.873093873583782e-12	-2.431537290851881e-12	-3.6361823577842067e-12	2.7543120597754632e-14	-3.328302500785446e-13	-3.755174406218147e-13	-2.5383180276324505e-14	3.9098687155655194e-15	2.2114729356528288e-13	-6.074920629378943e-14
36	-7.541525244908775e-16	2.132941067412248e-15	-4.520405757796403e-15	-1.1500825998485884e-14	1.278995190248277e-13	6.259306126823438e-14	-2.381866198134528e-13	-3.0608740335252493e-13	-2.8485514432816657e-13	-1.7089546002260665e-13	-1.0349547554299716e-13	-2.766539354073918e-13	8.048163677914841e-14	225.9483035646711	-1.014138159339563e-12	-4.369883489624858e-13	-5.5046741229800227e-14	2.6192678417508264e-13	-4.420422896617306e-13	-1.1603286169653088e-14	-1.3473506800400054e-13	-3.9983440722837194e-14	-1.0852909545063443e-13	-2.5214905855934022e-15	-1.1838402295022293e-14	1.6182199824634108e-14	-1.5695425536233161e-13	-1.4140302753328652e-14	-6.842258836064598e-14	-1.5378693748335182e-13	-1.9474031070954052e-13	1.53458965044085e-13	87.79995123076982	-7.493687190339997e-14	3.1846287960326433e-13	-2.160773131400782e-13	-2.9084249433270087e-12	-1.232683592446827e-12	81.37720115790357	-1.2024604206386826	-1.0189013871408944e-12	-1.4986579244087038e-12	-6.376710071144724e-14	-1.1561982448284515e-13	-1.2291635861095746e-13	-2.4539296615858782e-14	1.3970544230180312e-15	9.181184804135642e-14	-2.995223321009709e-14
37	-2.7198237949179557e-14	-4.260059885543685e-15	3.892915695600806e-15	-2.5774698000021366e-14	6.188525841448877e-14	-1.8174094049174952e-14	2.932678378919354e-14	-9.487149711929769e-14	-6.234464529891979e-14	-1.0905207035559266	2.817714642017231e-14	1.3020467309302632e-13	-8.396368433432495e-14	429.9206254771665	3.382519057764853e-13	1.3547483614791527e-13	1.511592907399154e-14	1.3097823311511984e-13	1.4343738992905212e-13	3.914692049528544e-15	-3.659888730267657e-14	1.9569835612061036e-14	-3.038178106696395e-14	1.9157369207128318e-14	3.5273126892910823e-15	3.3258742803500962e-15	-2.935292683008189e-14	5.903646608991334e-15	-8.926763926739281e-15	5.201259303290017e-14	-2.357417317625147e-14	2.9861060782020866e-14	89.59801351377091	-1.3827222714428123e-13	1.0287982976242674e-13	2.1816310540449096e-14	-4.6450681062211e-13	1.5229651301855843e-13	-19.501844381194104	-12.986175287642297	4.293659971981493e-13	4.0834151255989044e-13	-2.439467651019347e-13	5.702664847052764e-14	5.645367064424552e-14	-3.1138759094782284e-14	6.179575560201513e-16	-1.1933556114150834e-14	-7.86581596771863e-16
38	-4.3876984308066325e-14	-4.874135942043297e-16	7.309491486805883e-16	-1.3698896344617787e-14	5.160065462606399e-14	-1.1590385891834822e-14	-2.1309843350068933e-13	-2.3761021713465254e-13	-7.105575767876787e-14	-10.179040244917557	-2.467452120944937e-14	-7.726969592590123e-14	-1.6337003158453305e-14	558.3400639175644	-1.2964881952933478e-13	3.2211422903458684e-14	3.7603510707992916e-14	1.0372325677589006e-13	-7.95718817885841e-14	-3.3108334697080023e-15	-5.267742825776213e-14	-1.3410124196464642e-14	-5.676927080379063e-14	8.501968052741314e-15	-4.720388604417185e-15	1.9792222702237882e-15	-1.0731284470013568e-13	-3.810776316041135e-15	-1.526739317660557e-14	-7.206812981290646e-14	-7.882526393963309e-14	2.5918827210159078e-14	40.147733782774786	-2.8702306170192017e-13	7.179404171992477e-14	-1.0946285294926325e-13	-2.237442450680256e-13	2.0015055023242081e-13	-3.2400306768601403	19.76559734363814	3.743594409045617e-13	1.4378969309141645e-12	-2.976251635889939e-13	-2.5274840775001186e-14	6.009274768737805e-15	-3.645230361490087e-14	2.5412976493232182e-15	3.550087958536606e-14	-1.488283931969556e-15
39	-5.934710021330717e-14	-1.1735827962104484e-16	3.2315766743510855e-15	-5.59495323535777e-15	6.557450954701185e-16	-1.636280371408984e-14	-1.671894271127448e-13	-1.8805031796238794e-13	-4.616895269407012e-14	34.71555150293245	-4.265342720552892e-14	-1.101249911027672e-13	-2.5117868367920507e-14	473.47872101113137	1.3153910979583793e-13	-2.1404414944269397e-14	6.230012221618419e-14	5.048826252817735e-14	-5.915587928104525e-14	-1.6670469631967968e-16	-4.618025470737993e-14	-1.3399621315409062e-14	-4.0525423633830296e-14	3.0768875022824904e-15	-6.653632229585161e-16	-8.666132650110052e-15	-1.348445491228299e-13	-3.284205241379589e-15	-4.889918804064318e-15	-6.857884012167597e-14	-4.342222097453477e-14	-3.148444087561159e-14	-9.50302989277558	-4.085367006129859e-13	-1.3668358076331184e-14	-1.6750425668047334e-13	2.976228803539818e-13	3.004679053407873e-13	-3.7352326316226175e-14	157.11984445318942	4.0742684861405016e-13	1.5413416330185805e-12	-3.504455223585124e-13	-3.9626000281695664e-14	-2.9866083899047445e-14	-3.057890986981963e-14	1.7095151344215327e-15	-2.598778090752398e-15	3.967620291152383e-15
40	-6.41973763494742e-14	4.857582488205698e-16	1.0106454376607048e-15	-3.276647733489596e-14	2.5124718072956756e-15	-1.460996419531404e-14	-9.672651140486418e-14	-1.3053825372829156e-13	-4.584404835185077e-14	87.55568616590931	-5.3427128473979445e-15	-2.445030753126286e-13	-3.9115925579996415e-14	269.88366719932867	3.2734837405716025e-13	-1.1946753212520673e-13	3.640675307640982e-14	1.1236758453163472e-13	1.466247860059194e-14	-2.231748062560122e-15	-6.455710002562782e-14	-1.9064099056884744e-14	-3.5530932666212596e-14	-5.1892223737106935e-15	-2.479250737869874e-15	-8.863860802156404e-15	-1.0872011659983277e-13	-4.401106728415088e-15	-2.064874977658301e-14	-4.991281595403841e-14	-2.4864885928581757e-14	-3.979906949561152e-14	-1.6170326938347301	-5.259802447915132e-13	-6.637912156526972e-14	-6.173513000435682e-13	2.836851005462249e-13	2.287344835104333e-13	-3.004968453445654e-14	253.66580176577	1.6654053172231093e-13	5.439761751586515e-13	-3.4941669666206794e-13	-6.667811119010194e-14	-1.29006459899123e-13	-1.7200979287025354e-14	4.4106392345905315e-16	-2.042901694710771e-14	1.3728592669993685e-15
41	-6.858803727770901e-14	5.313087873116174e-16	7.658112932713242e-15	-1.4097651923302948e-13	2.8081964060606118e-14	-1.3989837566032411e-14	-4.0089040342146e-15	-4.447159578608793e-14	-3.967828636347236e-14	89.84227857863155	-1.5915489434785208e-14	-3.34255902020089e-13	-8.786504799947046e-14	66.78524217267388	-1.011753377450318e-13	-5.776310592367489e-14	2.0340655752140118e-14	1.4785636297143674e-13	-7.921729539120766e-14	3.22838014533417e-15	-2.3355210938592753e-14	1.2500825852902751e-14	-2.6094208199524672e-14	-1.1552484190634252e-14	-8.788716683865002e-14	-2.639876320969884e-15	-6.983753763807121e-14	-1.2555908897569245e-14	-8.263084589602174e-15	5.309888490055492e-14	7.628288175367906e-16	-6.043357759380667e-14	-2.966261198392383e-14	-5.957100137370141e-13	-1.1725051092847452e-13	-2.7616732094544174e-13	3.1676552269528217e-13	1.5800676962202636e-13	-3.2624756937695995e-13	204.32211175692152	-4.220057608131999e-14	-4.500813318157722e-13	-3.643791923432475e-13	-1.3869488248545536e-13	-2.2154463353826052e-13	-7.673496228607148e-15	-4.1412175031647866e-16	4.034476266349926e-15	1.4201122425963003e-14
42	-6.284661451632614e-14	1.5251439071958642e-15	6.490038440969443e-15	-2.5450455795955517e-13	2.0132653042539394e-14	-4.2844448354727277e-14	-2.8975850567836454e-13	-1.0282137894611743e-13	-4.8174888813935274e-14	39.33677297092142	-1.5988544393040556e-13	-3.8391306700386826e-13	-1.349661313872233e-13	-25.075099854704927	-5.279092787021276e-13	-3.790444108258539e-14	2.7632851733729476e-15	6.069934614921309e-14	-2.0884545164368312e-13	-8.935445927872723e-14	-2.7650843625624687e-13	-3.173805120457866e-13	-3.0639187274138616e-14	-1.6121808258564523e-14	-2.9089410115206143e-13	5.1289449693917125e-15	-8.079832147532425e-14	1.978251895343653e-15	1.5578797891815982e-14	-6.756160326993977e-13	-7.382965989494701e-14	-1.2540622639163352e-13	-1.4705196500646123e-14	-6.517789878221614e-13	-1.8522789700220207e-13	-8.596855589586572e-13	2.156707260653016e-13	1.2867119537803632e-13	-8.997178609107531e-13	61.17877721156317	-2.0744765516928616e-13	-6.335205425095087e-13	-4.1471082494959603e-13	-2.457606811572837e-13	-2.036067377061019	-3.577737934532926e-14	2.150464896129982e-15	3.3373817848109927e-14	6.828649328370703e-15
43	-4.3039208301257923e-14	4.157770957002386e-15	3.0212907297382793e-15	-3.2790222979021617e-13	6.154688298569814e-15	-3.580180995995854e-14	-3.896464756103588e-12	-1.8695059781881838e-12	-7.319343645883019e-14	-27.52311232798727	-3.4919136990681303e-13	-4.68882402199265e-13	-1.4438653072357484e-13	-6.877393203937516	-9.922562628733918e-13	-7.498235109079689e-14	1.0232317706648105e-15	-2.5355781456179513e-14	-3.5839414840607544e-13	-3.551674521465627e-13	-1.1065054613784838e-12	-1.2648190407052587e-12	-3.1588099745160134e-14	1.5819964589967206e-14	-7.144824577734487e-14	1.1279865930191591e-14	8.382326538108186e-15	-2.4295504197443664e-14	6.391454061235248e-14	-2.0858093387295676e-12	-1.2915485305064578e-12	-1.855913880161256e-13	-2.3565147262844333e-14	-7.218413242173909e-13	-1.4813537428991322e-13	-3.036217093225393e-12	3.0786638591218906e-13	2.0116299371765353e-13	-6.531838195144392e-13	-32.501505047459474	-1.7794186575514533e-13	-1.4974322838542181e-13	-4.642296258916431e-13	-1.5935753119438678	-22.050620323818233	-1.8129159984137168e-13	2.9385234605502857e-15	4.442581692409567e-14	-1.2947654944767314e-15
44	-2.4698438096200936e-14	1.886123362606121e-15	5.816541193280383e-16	-2.379790737508544e-13	-4.899091700725359e-14	-3.2011183192899036e-14	-3.259477806198735e-12	-2.1377785574323476e-12	-6.122494684899449e-14	40.71648828895634	-5.668310692489536	-4.2494599670000923e-13	-1.2017967312547528e-13	-24.82404395553585	-9.089106502568376e-13	-1.191154572863436e-13	-2.586334459936547e-15	-9.912756134357022e-14	-3.2443011430734216e-13	-6.058041814552124e-14	-1.7617395688528981e-13	-2.115621588228096e-13	-4.2907251587778375e-13	-6.1880235297462196e-15	-2.1199837087186796e-15	1.3630913022133027e-15	1.013413860112854e-15	-6.164129475344775e-14	4.035515138280424e-14	-1.6772093354258718e-12	-1.8068295788420084e-12	-2.1008045346171858e-13	-2.5496236084969657e-14	-6.125498565962221e-13	-6.742301661279387e-14	-1.87008826019714e-12	1.9436220699153963e-13	1.9188346998154748e-13	-8.55423415621165e-14	49.65050141511101	-1.3428481405961785e-13	6.876683741150521e-13	-3.905359326416656e-13	-12.258488684489413	69.5244703768459	-2.5504831037768264e-13	1.462297863488291e-15	-5.099810890637539e-14	-1.491272115791619e-14
45	-2.394074655744133e-14	-1.0864773804994976e-15	8.673724406525226e-16	-1.6019827566749853e-13	-5.968284992183391e-14	-1.586437351095221e-14	-1.7511289191047476e-12	-1.7528080101326333e-12	-2.2221698916844354e-14	201.38235992987316	-35.905455784717184	-4.615451123261871e-13	-1.6578934740333576e-13	31.033962130806568	-7.841035447323746e-13	-1.263537689216478e-13	8.041896197806674e-15	-2.715223076368609e-14	-1.7719159473017498e-13	-7.739110694766873e-15	-3.093842805482216e-13	-2.5706372192284794e-14	-1.4015022504428812e-12	-5.708835289672917e-14	-3.9995427706650624e-15	-4.216107611561096e-15	-3.4056733440223834e-15	-9.372342947434725e-14	2.675794461753708e-14	-1.047670426562402e-12	-1.5935218868524617e-12	-1.9619473141223713e-13	-1.6402888758770714e-14	-6.164787617837009e-13	-2.0851324094942508e-13	-1.255741412025096e-12	1.1245115093307693e-13	2.66536749826228e-13	-3.593908946506001e-14	113.28794990697024	-3.9432153629169854e-14	7.742185070710642e-13	-3.476544958797426e-13	18.457342684845777	215.15323281479954	-2.0837076708467112e-13	1.26182982942744e-15	-1.1136478771432805e-13	-8.817083024846363e-15
46	-3.8528220887886355e-14	-1.299674449752709e-15	8.83275172511678e-15	1.8776525607112935e-14	-1.2006802293338444e-13	-2.210354150496908e-14	-1.7677353439946268e-12	-2.356800615848384e-12	-4.990466765908904e-15	285.67050562650434	119.29096869866528	-1.8125180305511108e-12	-2.5480423255489105e-13	317.14756136940093	-5.897980190500098e-13	-5.1391966945959634e-14	-1.1950452053240245e-15	2.907014817383547e-15	-6.285403503011542e-14	-9.472114609375204e-15	-1.0112927347866303e-12	-2.4991605471752343e-14	-1.465931603469583e-12	-9.335645652703028e-14	-1.2784517803154014e-14	-1.0360178867324723e-15	-1.7670526567260138e-14	-2.1818364780977153	4.5564666007684814e-14	-3.264071389638668e-13	-1.079285076049687e-12	-2.0766296423092553e-13	-5.6457694845954314e-15	-8.014523920268699e-13	-3.7864621463974675e-13	-1.0768635911576228e-12	2.051440993655961e-14	3.0260038976119707e-13	-3.6983726563963094e-14	110.38774477092713	1.3438892957616881e-13	5.887764426247287e-13	-1.891263381265321e-12	151.01956479977875	297.0677602087175	-5.204040568939109e-14	1.4069864953205904e-15	-1.9663676571057632e-13	-8.349162549557689e-15
47	-4.4765904779145377e-14	-4.162851154904269e-15	-5.347907207050433e-15	-1.1900215174886898e-12	-2.3624176023016083e-13	-4.6188931000425846e-14	-9.213045065494243e-13	-1.2341436641561787e-12	-4.1355436641597615e-14	205.9576653772898	392.35571311295024	-3.732151177650311e-12	-2.4958567061127505e-13	619.089603747848	-6.424673989043543e-13	-8.150190034429751e-14	-1.3160600858169196e-13	-4.2904086453242876e-13	-6.858837976296083e-14	-7.177948609672275e-15	-5.82596638741026e-13	-7.515268042269826e-15	-1.2537213483885936e-12	-2.1606178091265145	-1.1207059273743807e-14	-5.939379236930426e-15	-4.7513778116186765e-14	-12.805404536843847	-4.996945445255688e-15	-6.645521750715678e-14	-1.8593410159143922e-13	-5.094600548339966e-13	-2.4151203744680045e-15	-3.5952885341811766e-12	-7.24754503769307e-13	-4.4794154104332366e-13	-5.153462346951456e-13	5.153147260519782e-15	-2.1502023241035924e-14	43.749027268954706	-3.494262862491186e-14	1.1953981934568926e-12	-4.1196596548277056e-12	286.976367933189	291.66475090677915	-5.450584285543787e-13	-1.9864144605118498e-17	-3.137678634479189e-13	-8.077571744870464e-15
48	-1.8530849519812856e-14	-7.636108255284296e-15	-8.448340570395025e-15	-1.65307516318736e-12	-6.54903951691667e-13	-1.3215820896936414e-14	-2.1812840023230728e-13	-1.66813606629756e-13	-7.364517450597073e-14	47.53367929959405	488.25970292377076	-6.418865439172805e-12	-2.607915597270752e-13	746.8340737977105	-6.71448386750968e-13	-1.2781823585839757e-13	-2.2028788390673497e-13	-1.5792040625769436e-12	-7.485083675410093e-14	-1.70888724479321e-14	-1.2273027495747275e-13	-4.9482497505354973e-14	-1.1888734783841772e-12	-12.83264805674091	1.6754093114285495e-15	-1.44373516284006e-14	-8.867000250298018e-14	54.13648729997831	-5.639313637598768e-14	-1.0096440250546243e-13	-1.2941410297009268e-13	-1.8684479270835846e-12	-2.134839006516042e-15	-5.915946024975734e-12	-1.6985040052522634e-12	-3.496132546561706e-13	-1.2417446676731522e-12	-2.521813663347612e-13	1.2132397343265577e-14	-12.837273811657543	-1.8949891641580373e-13	8.337661894801829e-13	-4.379009123321149e-12	367.5428345489319	246.17078567285972	-1.6165751399607064e-12	-3.889034196080265e-15	-1.0055757426398768e-12	-3.53451486873232e-14
49	-4.549608333600938e-14	-6.651976884201401e-15	-1.1325359387807336e-14	-3.6323083929392063e-13	-2.1150774933247164e-12	-6.024715145507013e-13	-4.128463352387294e-13	-2.3612360281828555e-13	-7.233037362426298e-14	-19.675367834720205	303.38724516037007	-8.270680341678619e-12	-4.858317689879589e-13	639.7877810956252	-3.969354978952813e-13	-1.6804153041925405e-13	-1.9178329304539237e-13	-1.822849897304286e-12	-3.0927788179665855e-14	-1.9479390965144915e-14	-9.86238796999048e-14	-6.674672240221502e-14	-1.215542462457556e-12	53.917567921663164	2.472757788304264e-14	-9.904559320663647e-15	-7.385534628883293e-14	120.77168514296999	-1.1038573654114704e-13	-1.472554155162566e-13	-1.809374700909977e-13	-3.3482445037044767e-12	-4.357639641872565e-15	-3.6351331256748415e-12	-4.602666605458716e-12	-7.678733398916114e-13	-2.8012800305620117e-12	-3.6088492948075634e-13	3.128948114601739e-14	-1.372798840622333	-3.0366454851945353e-13	5.699472884505873e-13	-3.890062108482705e-12	371.09872606269806	260.65604711120454	-2.380126373055321e-13	-3.0416115213458143e-15	-2.4145865541221796e-12	-4.4815950436566456e-14
50	-1.1219188959745496e-13	-5.648723419892313e-15	-1.842256709936484e-14	-1.4001406717838633e-12	-1.978928189554232e-12	-1.5665302816718756e-12	-4.692851648553963e-13	-3.029451011671463e-13	-9.399599065391462e-14	-1.9689169341896733	38.597448435452534	-6.05843030698943e-12	-7.590397890342403e-13	516.4169938840133	-2.2790549795842143e-13	-1.6569893129685728e-13	-1.352366947361551e-13	-2.5223408623119017e-12	-1.9257626056508865e-13	-4.819994731819288e-15	-8.16868423802762e-14	-3.223539687108555e-14	-8.352926462475107e-13	120.68937843633213	5.518921509455419e-15	-8.598206408500595e-15	-9.654978901492899e-14	118.32991951271548	-9.979946032675083e-14	-1.3879246937689367e-13	-2.2762757117657565e-13	-4.033748371028074e-12	-2.169729691544429e-15	-1.808764406461466e-12	-4.866185717731225e-12	-7.747978494149424e-13	-3.010988773363763e-12	-5.740686988900222e-13	3.748526767480469e-14	-9.231498170861895e-13	-3.4010178278327464e-13	1.5100973884662402e-13	-4.0385189622623195e-12	343.303696212474	262.19415165595643	2.927198614890356e-14	-1.4895825218826779e-15	-2.5124460067400393e-12	-3.7911604732435806e-14
51	-2.2524250388295418e-13	8.285289050094677e-15	-4.696928364668037e-15	-7.267934326350968e-13	-1.4266867036518416e-12	-1.3118456906316176e-12	-3.171267304741936e-13	-3.1467967334999414e-13	-6.531490572613803e-14	-6.420288465394086e-14	-24.969191095175084	-4.166139013321669e-12	-3.0131755159967564	513.8065472371413	-9.788582398224911e-14	-1.7769596134434402e-13	-1.22289838923642e-13	-4.4788787360436464e-12	-1.9572050350022757e-13	2.698355677716849e-14	1.2853243177017699e-14	8.49769840326872e-14	-3.381716500658106e-13	118.41222621935313	1.8824131057114863e-15	5.564551961171888e-14	-4.606221145725526e-14	47.64187907662735	-5.2741273216787486e-14	-1.571077101604718e-13	-2.50965315367326e-13	-3.304510506989042e-12	3.6455271820416584e-15	-7.238991468529056e-13	-2.9938836899472452e-12	-5.287488242160704e-13	-1.7641954164318939e-12	-6.09700464922456e-13	3.692088052025552e-14	-6.701251378997156e-13	-2.182672209210419e-13	-4.431309361154916e-13	-4.423781078673077e-12	323.14998504525744	203.660923898625	-2.5343908634116688e-15	-5.347336398297413e-16	-2.1373586705136257e-12	7.45577549998625e-15
52	-2.584724326017751	-1.342936045144144e-13	2.3199665553394626e-15	-2.668295747165276e-13	-1.6802737436217913e-12	-1.6412845375849656e-12	-1.3098645276116334e-13	-2.3564389514224703e-13	-2.655438850812239e-13	-6.076450396837038e-14	-2.3707829104208433	-3.2728642989128245e-12	-24.618424160988447	493.7211927043066	9.526421354137589e-14	-2.7551248914397646e-13	-9.185979597661015e-14	-2.2414810367696274e-12	-7.825719506862694e-14	1.1475310847225859e-14	-3.13935681221307e-14	2.9827040580340836e-14	-3.280545215655221e-13	47.86079845494245	1.988269588959165e-15	-5.656699901407025e-13	-5.19798999615709e-14	-13.613628960458202	-1.4363460435322074e-14	-1.1028752889518983e-13	-1.804321901828238e-13	-1.7004073099583356e-12	2.0301384109932297e-15	-3.613880688561064e-13	-2.364958386223054e-12	-7.214463531007383e-13	-2.0613616497834594e-12	-6.193841212557006e-13	1.1927562622244118e-14	-3.275579179503941e-13	-3.8578954369854835e-13	-2.134006424868886e-12	-4.385325464658575e-12	324.0211640987422	112.99240215875898	-6.450595556135717e-14	1.2875504718385504e-14	-2.654227366314828e-12	2.2648264297976736e-16
53	-18.6113375299454	-2.417676456064031e-13	-9.741336557737393e-15	-3.08826714558271e-13	-1.146377594394482e-12	-1.2500741373207305e-12	-7.379141570849462e-14	-1.3998548107603505e-13	-5.246523581191424e-13	-5.0990973796962634e-14	-1.2427285707207338e-13	-2.9119088174701947e-12	37.16428464665792	489.43123974120294	1.6528047140001786e-13	-2.892904425008876e-13	-8.391562223732061e-14	-2.9122936567314813e-13	-1.0770704522497176e-14	8.194473377489092e-15	-1.50871603128393e-14	1.5584334736720283e-14	-2.883851398185968e-13	-13.586385440561115	2.958673009531915e-15	-7.661623406544319e-13	-8.215787376326883e-14	-1.5523492986180314	-3.3151136791425274e-13	-5.025450207359657e-15	-5.849385528929191e-14	-5.742043801306152e-13	3.404417564765737e-15	-4.801719576080391e-13	-2.734257950017339e-12	-4.1608125114428563e-13	-1.6983820805026184e-12	-4.590624367357991e-13	1.508687490846279e-14	1.5321785542680906e-13	-6.034133489931852e-14	-2.8756803850482285e-12	-3.238328200281814e-12	342.8888141828536	21.62438988088657	-8.392715257413163e-14	-9.75869485191675e-14	-3.2456030436773113e-12	-1.1956381329162247e-14
54	49.834497910298	-1.5033344463604513e-13	-1.703824171153917e-14	-2.66051676547911e-13	-2.1950838747360998e-13	-5.839757126883239e-13	5.569449500272806e-14	-1.1552141705382439e-14	-5.025395695123743e-13	-5.476404819486675e-14	-1.1734834754874227e-13	-2.8341145483002676e-12	300.2533021937491	548.2522033667669	1.0335205984380074e-13	-3.3875353250863983e-13	-8.95469930711211e-14	-4.636930656638036e-13	-1.0264054673316049e-14	9.439036242137657e-15	1.7368112089909802e-14	2.227706736588736e-14	-1.0396194045596564e-13	-1.5735679675892356	9.426221585632345e-15	-9.036450536719728e-14	-6.333602594116605e-14	-2.946183714015823e-14	-7.706230968975377e-13	4.512083366177362e-14	3.32266633515812e-14	-4.991051274071998e-13	2.015204626992327e-15	-4.991423584081155e-13	-2.1840211444555575e-12	5.175394531668768e-14	-1.3948036099431202e-12	-3.4148901929574067e-13	2.6072831411724052e-14	2.4100436014186385e-13	1.3248288498808228e-13	-2.731180149221052e-12	-2.376950849800516e-12	330.6988929146168	-10.942383529417114	-5.933031843596836e-14	-8.189221936961303e-14	-1.1486786386396587e-12	-7.438351562800316e-17
55	198.10571542432194	-1.8168842608647162e-14	-1.0543665340983212e-14	-2.1217452245305011e-13	-1.979930073077534e-13	-1.2536878133743535e-13	1.8553933025785012e-13	1.3275287752826104e-13	-5.501454761612986e-13	-7.627534707813926e-14	-1.140010108592786e-13	-3.24627739713813e-12	556.1649477968145	642.7771083466243	2.326495465856513e-13	-2.7251496689071396e-12	-8.347758360025257e-14	-7.898824125479555e-13	6.047992726455194e-14	8.540526184007859e-15	5.746171890207999e-14	2.9195497775998794e-14	3.1131595444931875e-14	-2.4015237099710527e-14	1.009766392181053e-14	-4.305382100533525e-15	-6.958683843374454e-14	-3.451275255301202e-14	-5.895734914270091e-13	1.1315008484582248e-13	1.1277331539328179e-13	-6.172853716325943e-13	-1.6445285578901321e-15	-4.952288650569683e-13	-1.6385992248872551e-12	1.4528444143251397e-13	-4.169446507560171e-12	-4.594539544594959e-13	2.7561586260914848e-14	9.907664520280079e-14	2.3468916042194464e-13	-2.696459907686317e-12	-1.962695758559332e-12	299.26644826223344	-1.1317840646560098	-5.215182755798072e-14	-5.665847682482932e-16	-3.6093470400401975e-13	5.583372952780862e-15
56	335.8878850138883	3.2225578960533593e-15	-2.3286143079477257e-15	-1.7366513825401342e-13	-2.253014113462659e-13	-8.282503503379936e-14	2.490799340560988e-13	1.838968851519085e-13	-6.255956621060713e-13	-1.3260495243991575e-13	-9.649076738986665e-14	-3.444129414683887e-12	699.8648126798837	565.8541887071927	2.500598985232846e-13	-3.3337879729019744e-12	-1.1842534950394162e-13	-6.455253355560365e-13	9.950749164958076e-14	5.665448116355818e-15	5.026770202601017e-14	4.0528563081971905e-14	-5.3459093764148586e-15	-3.1065010603892015e-14	6.9100395214420344e-15	-1.0269077790342631e-14	-4.262799767558185e-14	-3.645726965105215e-14	-2.558245246604778e-13	1.5079444405520342e-13	1.5735176657793518e-13	-5.482430847492314e-13	-4.055560514664626e-15	-6.239139596281407e-13	-9.800804555244589e-13	1.5459202041883096e-13	-6.604851826846021e-12	-2.3364136104254987e-12	4.238713065202596e-14	-2.2053447328803987e-13	-3.5614265036066084e-13	-3.095452486165734e-12	-1.2277557434011246e-12	272.66098007368987	-2.7507425072384487e-13	-8.843517178198748e-14	2.020777147443691e-15	-4.0509018590268485e-13	2.6185423438257373e-15
57	312.0764415897274	1.7050057452726696e-15	2.225640408902801e-15	-1.9689180306142593e-13	-2.1451084267916362e-13	-1.0327460109601582e-13	1.4445114627441678e-13	1.2263278082245682e-13	-6.202707014108923e-13	-1.871835448709261e-13	-6.235015360338644e-14	-2.8437077885270337e-12	640.8218878679323	294.24724483904834	1.0937403510729324e-13	-2.7931498873309878e-12	-8.43769498715119e-14	-4.659543816197703e-13	4.188206479713447e-14	7.30386902058863e-15	6.628550892977434e-14	4.493029770001532e-14	-1.1431327178761854e-13	-3.5618637431114223e-14	1.1525285153552817e-14	-1.1110335730544458e-14	-4.6057644987231096e-14	-4.2128368774062875e-14	-4.040204332186488e-14	1.0077746977395758e-13	1.0580065815163339e-13	-4.414205647679405e-13	-4.5923490660052414e-15	-5.752296668127909e-13	-5.289835407753125e-13	6.309183395662382e-14	-7.444266283099094e-12	-3.4886192192691967e-12	7.010387700223065e-14	-5.794800229495332e-13	-4.018718291590537e-12	-2.736169702692956e-12	-8.678169865093753e-13	295.6150351248172	-3.184016603645029e-13	-9.048186364681832e-14	2.0674693034407797e-16	-3.709192907118569e-13	-7.645405302849121e-15
58	153.74824724328283	1.806723865060949e-15	5.650578548339631e-15	-2.304627782528292e-13	-1.714910418755084e-13	-1.2963454931050927e-13	5.276099465920436e-14	6.739447617514284e-14	-4.930116298069538e-13	-1.93104401363821e-13	-5.720887916492948e-14	-2.716848168888459e-12	560.4092701872626	43.681046649369385	-2.0767814774375587e-13	-2.760980019304749e-12	-9.915872750148515e-14	-5.606099988686756e-13	1.8480275864295228e-13	-3.7871733741037315e-15	-1.8151261699054128e-14	-6.958387022822884e-15	-7.760610206449395e-14	-4.2224550048946854e-14	2.5742047739348584e-14	-6.930303232174268e-15	-6.702116725066734e-14	-3.7284828181181485e-14	-3.002642407777095e-14	-5.367550163263755e-15	1.5426563197385375e-14	-4.4137490006769887e-13	-2.9211280638019815e-15	-5.496246987954804e-13	-5.067055601154203e-13	-9.741661918726614e-14	-7.123918364669854e-12	-3.4872606944370074e-12	6.26685221853837e-14	-1.3537715935409841e-12	-8.666458696069778e-12	-2.509574610388844e-12	-9.159220083319408e-13	246.82896485227081	-2.7605681237085695e-13	-1.3253448609935536e-13	-1.5527139699667614e-15	-3.299484650080446e-13	-7.947391673634694e-15
59	30.531867118317894	1.6998684664954844e-16	4.526228007077212e-16	-2.2103575753494262e-13	-1.9021630885660008e-13	-1.526433934977691e-13	1.924730583425425e-13	1.3125655946309274e-13	-3.7817267169824085e-13	-1.4412886765246132e-13	-1.3069334246648724e-13	-3.2603817389400185e-12	514.7153043468113	-26.36330271171946	-4.886547150921975e-12	-1.8812934072615612e-12	-1.6347448958633585e-13	-6.90436568243701e-13	-9.919183440916035e-13	4.715593810891813e-15	2.7985611543096235e-14	1.92094269654038e-14	-5.912870878440147e-14	-3.25630981761947e-14	3.900889893880504e-14	-8.323304913045853e-15	-9.889033322581485e-14	-2.0961181947548864e-14	-3.1901587912319076e-14	1.087641973057848e-13	7.76807923898267e-14	-5.477051545803847e-13	1.886330280779091e-15	-5.851931193265475e-13	-5.176477355873248e-13	-1.513853310061116e-14	-6.885426704658788e-12	-3.4506492493417646e-12	8.272375929079468e-14	-8.33808954471959e-12	-7.691370305575736e-12	-3.0273979267485982e-12	-1.053383258940368e-12	205.49605703379342	-2.0894691289953252e-13	-1.912008397938101e-13	-2.5348475104140847e-15	-3.842264410092766e-13	-7.972956770660605e-15
60	-14.883910431871751	-4.464866066127493e-15	-1.6299158538128036e-15	3.757051796206832e-14	-3.233782279372757e-13	-1.9146501008470805e-13	1.889614428939595e-13	9.36363811395116e-14	-5.183772291736853e-13	-7.422722819142588e-14	-2.378188191934439e-13	-3.142860664662612e-12	473.43074044924964	-2.798221904911833	-1.0213716875975169e-11	-1.3938090327718572e-12	-2.05026741085975e-13	-8.142984144731619e-13	-3.5751939540824636e-12	9.362119762668125e-16	-5.796677048675265e-15	1.0298074874996079e-14	-2.2965234398529048e-14	-2.1255262617105098e-14	3.231924867690428e-14	-2.0380384041350354e-14	-3.9673491569946986e-14	-5.06832507982092e-15	-2.6975907939878014e-14	1.6645264144456458e-13	7.952587460309064e-14	-5.966631930034644e-13	4.656158349483538e-16	-2.3313432018937293e-13	-6.413735010100656e-13	2.912717196826223e-14	-5.2977938517112396e-12	-3.5552117091463456e-12	7.617432819907344e-14	-1.900540461939964e-11	-5.4906988981180686e-12	-2.8797817601004325e-12	-1.032802635188458e-12	150.04957716448823	-1.57893035977987e-13	-6.515165442277412e-14	-1.154860269111371e-15	-5.09789297322739e-13	-6.057707891431607e-16
61	-1.6665470810204561	-1.3091727074029725e-14	-4.707745190537778e-16	1.0082126507553308e-13	-4.208066057848541e-13	-2.324006739693343e-13	2.2557905272373515e-13	1.0885368584803962e-13	-5.932378838383381e-13	-1.7070720729586045e-14	-2.8661420566235026e-13	-2.7791738633367784e-12	560.8588338145098	-7.897261251113785e-13	-1.0972341116237209e-11	-1.0880208473676654e-12	-1.8711567571019195e-13	-5.473517098005144e-13	-4.989538402552992e-12	6.722500305637102e-15	1.7096863770474392e-14	4.073930567358713e-14	-2.24068407358866e-14	-7.620810580703344e-15	1.6998855907580746e-14	-5.959483121211813e-14	-6.986094079694507e-13	8.429817826359505e-15	-5.173296809501417e-14	2.1597516691372515e-13	7.491956212796462e-14	-5.261011848960594e-13	-1.2224868361254922e-15	-1.522140026133093e-14	-7.870913860691858e-13	6.435489102487026e-14	-5.75926395976728e-12	-3.5888717875840954e-12	7.824769110288916e-14	-1.873563241139954e-11	-4.977513973685359e-12	-2.549847222825962e-12	-9.143506859966255e-13	127.88659033824001	-1.2212741529296996e-13	1.5049258611638728e-13	-1.0811117782211035e-15	-5.766332855364687e-13	6.23825684054486e-14
62	-4.550510211430711e-14	-2.6898791677344925e-14	-4.778294298367365e-14	-5.3515946315949464e-14	-4.077647673958384e-13	-2.6837737973121836e-13	2.8348280592415433e-13	1.4762278802970069e-13	-6.286138704685433e-13	5.491693931936334e-15	-2.2084216774635566e-13	-2.369991549483689e-12	576.7850074363125	-5.489867343926668e-13	-8.96521166359299e-12	-1.3366158223071982e-12	-1.1557301816509744e-13	-2.8228456418981336e-13	-5.060472806290867e-12	2.1948224443272165e-14	9.010330328181502e-14	9.609919258529449e-14	-1.465951039507623e-15	-4.169415455564007e-15	5.552884630260147e-15	-1.1029691869917702e-13	-1.7781943869379746e-12	1.4389517854897463e-15	-4.893432702747913e-13	2.0789412750568007e-13	9.976983535246906e-14	-4.1198966546219603e-13	-1.6302297986269653e-16	-7.331146543873604e-14	-7.786443298184851e-13	7.320168464531134e-14	-7.442512301962812e-12	-3.5081815772865928e-12	5.697905729074454e-14	-1.2533693249225183e-11	-4.236155784908189e-12	-2.4932590696395046e-12	-8.29428042957226e-13	122.02336485617359	-1.1742646272659313e-13	4.7953415017763264e-14	1.06193260411961e-15	-5.19840554492929e-13	-4.532044476919399e-13
63	-6.755601505224769e-14	-3.209269468283039e-14	-1.8145473698298496e-13	-7.848917174585454e-14	-2.3102502487455454e-13	-2.2514546639494068e-13	3.7375461194986106e-13	2.1727675357280047e-13	-6.663379359851742e-13	5.249157292777861e-15	-1.1542851792927027e-13	-2.0174278700044675e-12	492.48774867622143	-4.431864187262852e-13	-4.086683919003953e-12	-1.4644130524034845e-12	-9.021917745867821e-14	-6.568319153358695e-14	-3.238485971821149e-12	3.423933516031513e-14	1.2901145447571193e-13	1.3122801902544168e-13	7.239013730070424e-14	-1.8349218174601687e-15	4.3937432955011204e-15	-1.1767987327249667e-13	-9.735517733309101e-13	-2.6342538547526306e-14	-4.7475271357708e-13	1.8685631448303818e-13	1.5160851722854265e-13	-2.3079578807934145e-13	1.3158568779008443e-15	-2.094594135384321e-14	-4.691490840486763e-13	1.4800137693514162e-13	-7.990985536801262e-12	-3.576372959561828e-12	4.2414158446481485e-14	-7.770048072533589e-12	-3.3082340066467462e-12	-3.4713056194152004e-12	-5.679958074857604e-13	64.57721216045208	-1.1906936447953716e-13	2.94473385978315e-14	-8.792738031530032e-16	-4.31131851156494e-13	-4.0277109696580315e-13
64	-8.441005677918709e-14	-2.937393259219305e-14	-3.5891141529806275e-14	-1.454603361497573e-14	-1.4584939939581614e-13	-1.1202190275080541e-13	3.9322330025088685e-13	2.3653949407573643e-13	-7.347000471584376e-13	1.4027910509858888e-15	-4.0014407097688565e-14	-1.8345021588649483e-12	335.9110497202088	-2.463055751929172e-13	-4.927130968291239e-13	-1.7759157183959161e-12	-1.1442854661529105e-13	-2.960588643707052e-13	-7.598147189973412e-13	2.934185314027329e-14	1.0390408898884699e-13	9.388239971206351e-14	1.3156842082530554e-13	-4.917688649898772e-15	1.932473033351397e-15	-8.73796322359017e-14	-9.403046750259707e-15	-6.036639340357614e-14	-3.2058948469351806e-13	1.4735045517363454e-13	1.5904980845642098e-13	-1.4543841709364128e-13	8.191248308034526e-16	2.1397408266826066e-14	-2.9089236018536476e-13	1.75581485940092e-13	-8.066181598689189e-12	-3.643928346724447e-12	1.8914589974249812e-14	-5.318413062134853e-12	-3.137054854673888e-12	-3.917486957506834e-12	-3.860795145450828e-13	30.90224951073382	-1.0178244993474455e-13	3.4612929489167144e-14	-4.9561040789770614e-15	-3.780886486497962e-13	-3.4320375733025233e-15
65	-6.696408637536528e-14	-2.518647958003359e-14	-2.7414231981322563e-15	1.2511648386860024e-13	-9.942940501216754e-14	-3.4583704081012486e-14	3.486627724610783e-13	2.4380429123718073e-13	-7.161688551533729e-13	-6.290483700913426e-15	1.2217533468778605e-14	-1.4733742931789062e-12	265.66279278007573	-1.6617027091657656e-12	-4.179156877743058e-13	-1.3669691485578238e-12	-8.058324073718608e-14	-3.0859565117504826e-13	-1.667359766393452e-13	1.4923851928600094e-14	5.2647746202605056e-14	3.710165565233716e-14	1.7065486413320846e-13	-2.5747584584252885e-14	-7.136821839017137e-16	-5.5182137066016726e-14	-6.889186736076685e-13	-6.438728442160417e-14	-8.619774417233481e-13	1.362303300729758e-13	1.4982588149285917e-13	-2.5100972428831096e-14	1.2066468932291691e-15	1.867021247686285e-14	-2.924778385777549e-13	1.6739300605450962e-13	-8.125043397300679e-12	-3.694710918245682e-12	1.1368426908222744e-14	-3.167547001613249e-12	-2.8353655327633874e-12	-4.921299814393882e-12	-3.3201524934098173e-13	-8.554492388255602	-8.9160155979199e-14	3.8203088222165796e-14	-1.145453340861591e-14	-3.813755937731903e-13	-4.908441548099837e-15
66	-4.665402597238707e-14	-1.982395966890583e-14	-3.3649746799320103e-15	1.6941649454353017e-13	-2.88610038467287e-14	-3.5439003916538625e-14	1.699649275934324e-13	1.4213959914818437e-13	-7.181260442057302e-13	-2.083920011702835e-14	-1.3930616157906518e-14	-3.731030908391633e-13	292.7916756306753	-3.660694369741671e-12	-4.4011900664930284e-13	-8.290572455912637e-13	5.1379637476894394e-14	9.434692387527172e-14	-2.012977616642417e-13	1.5490037130721271e-15	-3.689707779525456e-15	-8.535303283917719e-15	1.14482202638075e-13	-4.839510683085064e-14	9.233973197614991e-15	-3.7581819975378127e-14	-1.573172212322024e-12	-3.2668069905875195e-14	-6.02731860422954e-13	8.165282217859616e-14	6.954882257079337e-14	1.5538327551226818e-13	-1.1688878942168535e-15	8.543732702177954e-14	-1.8456393226068844e-13	9.293240270441125e-14	-8.340600874909381e-12	-3.1364661225260228e-12	2.453121967200354e-14	-2.654980605545314e-12	-2.17513068396551e-12	-3.822993906590789e-12	-1.8870115410258208e-13	-1.1794787066092103	-9.38587396892508e-14	4.097950199685822e-14	-1.4731432297956833e-14	-2.941596694876549e-13	-1.3610877634902002e-14
67	-3.404897044118274e-14	-2.0826870647963106e-14	-3.514954679788185e-15	1.1054761790350369e-13	1.9052226234821915e-14	-4.189713414821421e-14	1.3562598630571516e-13	1.2492880195060706e-13	-7.157747687902875e-13	-1.7015066876166532e-14	-3.170816936635803e-14	-5.345553191752976e-13	295.1941547653207	-2.008052336236103e-12	-3.819143230742912e-13	-8.919247517079505e-13	-4.987150367053855e-13	1.3251348033724418e-13	-1.7657945942343564e-13	4.249214519236294e-15	1.2159139733344593e-14	1.1865972357793187e-15	1.4915535245068582e-13	-4.8231284718733716e-14	5.763227655748254e-15	-4.27234368990869e-14	-5.374253455854854e-13	-4.073348342430633e-15	-3.7295428099725077e-13	1.2024695720723758e-13	8.83442990285066e-14	2.095781417590604e-13	-1.2167502081576347e-15	3.5604980831698205e-14	-1.5166982208861707e-13	7.611866007543509e-14	-8.219972089457029e-12	-2.1986899019524323e-12	2.10209884346466e-14	-1.5654462016881387e-12	-1.3117673756707032e-12	-2.0740945664753403e-12	-1.2361251696614144e-13	-1.7837613705444342e-13	-8.242669614550391e-14	2.9902159012238357e-14	-1.1337175128994863e-14	-2.224861825763681e-13	-9.89838745102161e-15
68	-2.2341797078479897e-14	-2.606678083894203e-14	-1.3498199987055726e-15	1.1974814170819168e-13	7.662993347551569e-14	-2.1845079301601333e-14	1.0085871012973123e-13	8.794724445990544e-14	-7.075370851901946e-13	-2.0063071455546175e-15	-3.1262852917688973e-14	-9.188585910427307e-13	305.5948150220516	-1.2675107464610028e-12	-3.0767345255366807e-13	-8.792902424450902e-13	-1.5443762806731395e-12	1.5800808248215833e-13	-1.8289671405486572e-13	6.193417672462265e-15	4.1475877288484976e-14	3.720417290437968e-15	1.762716793438069e-13	-2.5309431785434235e-14	7.074318280561377e-15	-7.542918018266146e-14	2.0889088802042354e-14	3.637364616873463e-15	-2.240043055359018e-13	6.124414029331482e-14	4.7122089149864e-14	2.5386285475940935e-13	-6.347036578118946e-15	2.166307122261317e-13	-6.744676225691953e-14	6.39457067702674e-14	-7.956495902002747e-12	-3.32770514942541e-12	1.964610993168342e-14	-1.3915118700262008e-12	-1.8155348689725756e-12	-4.699445631268853e-14	2.9715847035252416e-14	-1.3516294624526482e-13	-5.027289638566266e-14	6.298988751333433e-14	-5.608652645430264e-15	-1.6852968606483728e-13	-7.668152031656993e-15
69	-1.472800744543871e-14	-1.452126051509463e-14	-3.535012899369331e-14	8.583582288248207e-14	1.8351821062515464e-13	6.823790318860615e-14	1.3618126906065363e-13	4.898201239070647e-14	-6.524337197320948e-13	-8.065813084558238e-16	-2.5726949847831188e-14	-6.966276741407135e-13	266.0757548213859	-1.7058933528836169e-12	-8.45815277285945e-14	-4.909521518260553e-13	-1.574820822162498e-12	1.47857732912444e-13	-1.5886817711120983e-13	6.633083114476417e-15	5.1066834280239075e-14	1.659569368532226e-14	1.4357104479857187e-13	-4.275814207127056e-15	1.2842569053336213e-14	-2.4755975618505417e-14	1.9521431029804887e-14	3.4054450205211735e-16	-3.117428052348276e-13	5.2961476963484034e-14	1.0203434783745256e-14	2.3027338390857694e-13	-4.926379213163512e-15	1.758568012718927e-13	-3.187396076867287e-14	1.0990374563009639e-13	-8.140092655912318e-12	-3.5551281427449032e-12	1.7969031004652287e-14	-1.3816761502411514e-12	-2.006641639483888e-12	-3.0624627084466565e-12	1.9710802541707016e-13	-1.1375327986046763e-13	-4.5273039815766566e-14	4.8851183024514133e-14	-5.753866392198716e-15	-4.338329181757876e-14	-1.2088109719140588e-14
70	-4.178091748609921e-15	3.705347939358222e-15	-1.37576496895662e-13	8.869077994159014e-14	1.9245113928642652e-13	1.1224177828246897e-13	1.7535701539796663e-13	5.195683928794887e-14	-5.81014585201154e-13	-1.0921654897233485e-14	-1.3459641855789182e-14	-5.866380788741628e-13	165.270157899252	-4.3779284681899307e-13	2.8057875931228646e-14	-2.9652007784314586e-13	-1.4117269478526764e-12	4.655424860235906e-14	-1.6621174588057106e-13	6.891688020032421e-15	6.24250151713451e-14	3.751731858628679e-14	9.441530676388359e-14	4.161195809520509e-16	1.078080783742564e-14	4.898235487595828e-14	-1.0321272542718839e-13	-3.716821195293937e-15	-4.996320980479884e-13	7.586232413467235e-14	8.258346876952102e-15	1.718289606572966e-13	6.804040336006101e-16	6.451381131682062e-14	3.952553794116403e-14	1.3491915382684968e-13	-7.865770188856638e-12	-3.58381116842244e-12	2.5646694137156486e-14	-2.428505154755835e-12	-2.4701283007025994e-12	-1.9528361561360562e-11	1.7290847417100927e-13	-9.354048526900415e-14	-3.1204830207944426e-14	2.9202575804536254e-14	-3.353958070998712e-15	9.945452059730045e-14	-1.7810453197953738e-14
71	2.6151488857890294e-14	3.8977104891261795e-15	-1.6833492611830665e-14	4.163821529784402e-15	8.993388724391851e-14	2.1677946498716895e-14	3.8080615496117695e-13	1.5432864926018725e-13	-5.515145038745434e-13	-3.230092571593232e-14	-6.360661783053548e-14	-1.904397234025324e-13	43.60353511966095	-1.5454407248357723e-13	1.071623909290145e-12	-8.658301154018609e-14	-1.185213595361997e-12	-6.542655591822887e-14	2.944115103094876e-13	2.25547087433566e-14	7.706557471582104e-14	9.441233855836787e-14	1.802688247177093e-14	-6.561446615972326e-15	2.6046231723833287e-14	2.7995086968396375e-14	-8.481288793236883e-13	-5.134082248168899e-15	-4.598147055914049e-13	2.014329719876135e-13	8.954870549738015e-14	5.815216916973375e-14	4.9697321379554295e-15	-1.6093163648316065e-13	-1.1691624532270566e-13	3.160707628215431e-13	-5.428952917039316e-12	-2.7691115895576552e-12	1.0793285716766672e-13	-2.83606328938308e-13	-2.16400036992861e-12	-4.3374287195338114e-11	-1.7118782826590384e-13	-7.323179480703318e-14	-6.249197103807443e-14	-1.702197366207808e-14	-3.346080910207029e-16	6.765042681999729e-14	6.395712294532782e-15
72	-7.626838321135242e-14	1.9909238496607114e-14	-2.2247271148979682e-15	3.0499841441351216e-13	5.382616945704112e-13	3.9120263726519374e-13	-8.173725620934299e-13	-5.254420149480712e-13	-8.712258563824146e-13	4.4336685137311496e-14	3.086602667258902e-14	4.2539556567388827e-13	-16.099738818696334	-1.2882398946504488e-12	-2.116613768002596e-12	-1.1452250173603827e-12	-2.875460509516565e-13	8.891446847572387e-13	-9.5327162330659e-13	-5.740500905246738e-14	-1.9379276817952625e-13	-1.948283294192563e-13	4.3106050006236625e-15	1.5634451745235496e-15	-7.377857251155165e-14	6.872811374570029e-14	-6.327195836672702e-13	3.944060159871456e-15	-1.6865332324074155e-13	-5.858009022165451e-13	-4.857782271269255e-13	9.58966924720729e-13	7.837803528164141e-15	6.408348359249494e-13	9.523902945919262e-13	-7.67417263697948e-13	-8.987972890943189e-12	-4.715496773403799e-12	-2.571700065126604e-13	-4.811456117844604e-12	-3.947385463343053e-12	-3.485522821523735e-11	1.2951394883717106e-12	-2.901279331033195e-13	5.161940569360071e-14	9.321626589728841e-14	1.3731261200914057e-14	8.003866635445427e-13	-3.7107456496289734e-14
73	-1.265889421278923e-13	4.313430503951116e-14	-1.5259230611437375e-14	4.104746248699286e-13	7.467155714095222e-13	5.82126292328537e-13	-1.420103680465005e-12	-8.767405539070976e-13	-1.0192920486514617e-12	8.096131591474931e-14	8.737395268880914e-14	5.443832759613059e-13	-2.1680184210809497	-2.408573083909107e-12	-3.972203428792137e-12	-1.6418468983684415e-12	1.5329148975594872e-13	1.3212341246778002e-12	-1.679180302374505e-12	-9.417999085545082e-14	-3.4414105384314993e-13	-3.4986683644470004e-13	-2.1893655126483392e-14	5.932872017145991e-15	-1.1962439037053678e-13	1.025164529102538e-13	-3.294014018991496e-13	1.019498681420055e-14	-1.4140987723832277e-13	-9.7371288410145e-13	-7.404816548560331e-13	1.2917228554996304e-12	9.228036786583576e-15	9.426151090751347e-13	1.4290987131186056e-12	-1.2930076603813667e-12	-1.177216427738077e-11	-4.876284352027916e-12	-4.700558137528496e-13	-7.568291380631918e-12	-4.64070119093699e-12	-1.4701214595865924e-11	1.9648515890577404e-12	-3.373561926812453e-13	1.1487109464150796e-13	1.4452968955883241e-13	1.0252296013003823e-14	1.072048705164143e-12	-7.0714456855118e-14
74	-9.5134411630939e-14	3.015799549534221e-14	-1.1771360806980017e-14	3.3132525572033036e-13	6.596759128669197e-13	4.829473581971949e-13	-1.1186509017017559e-12	-7.506683078624396e-13	-8.791870402225441e-13	6.331479185555368e-14	6.670953421195571e-14	4.3706175496812426e-13	-1.7803767029625234e-12	-1.6939992967351751e-12	-3.3077096617262215e-12	-1.363768053070884e-12	1.7026962530579482e-13	1.1586778380515732e-12	-1.358083254537801e-12	-7.509391566157478e-14	-3.247093539493199e-13	-2.8749981544266184e-13	-3.905470634123495e-14	6.6182991677731826e-15	-1.0102681330749582e-13	7.924492253485387e-14	-3.511448772427132e-13	9.750555119098676e-15	-1.5340234081578534e-13	-7.762220743346043e-13	-5.998332364942399e-13	1.1006800155686562e-12	6.867557079998473e-15	7.746061647005688e-13	1.1952324305950155e-12	-1.0271612181206043e-12	-1.1113150502667354e-11	-4.62141030956253e-12	-3.97046505927525e-13	-5.800955602764406e-12	-4.259237007645331e-12	-6.773808934505121e-12	1.6432122729056669e-12	-2.3641597106158274e-13	9.1398382721105915e-14	1.1346308069043193e-13	5.342541604772039e-15	9.043523998787159e-13	-6.31185549413746e-14
75	-1.5448938900503784e-14	7.0565661283424345e-15	4.489810408634495e-15	7.957804652311672e-14	2.1219472908290704e-13	1.5647626011255212e-13	-1.0178022378060779e-13	-1.4936969113744508e-13	-3.995343901477843e-13	1.3894426882965009e-14	2.1537812949850318e-14	2.889114254888817e-14	-3.637885194456218e-13	-1.2196566521662652e-12	-8.100084442089599e-13	-3.214155591208895e-13	7.798286438192523e-14	3.77911926259861e-13	-2.01167617268553e-13	-1.1679974325621414e-14	-1.2893473777930593e-13	-4.8023624494384807e-14	-3.259677589262292e-14	1.7937094254920782e-15	-1.6090071291896575e-14	1.3356011526678285e-14	-1.1116500465077081e-13	1.9410922455220087e-15	-6.631444893355248e-14	-8.135246261275671e-14	-1.0424200777063522e-13	3.2987905466367727e-13	-6.6172003609236175e-15	1.588159766507461e-13	2.6087786601053187e-13	-1.3345982416887712e-13	-8.028388579475192e-12	-2.8729742949119083e-12	-8.503463571674229e-14	-9.473888682979593e-13	-1.5009959570610765e-12	-6.026605664097017e-12	4.809826344692979e-13	-2.4812143199802645e-14	2.4540495314240127e-14	2.414110042975158e-14	1.491409109892344e-15	2.375327013059923e-13	-9.851103080943262e-15
76	2.2424792671169093e-15	6.048860355759786e-15	5.750641322744149e-15	-8.636108109701167e-15	6.43963602807772e-14	7.012317033808274e-14	7.845012842714792e-14	-6.633459848253411e-14	-4.0589662450895243e-13	-3.057822489931601e-15	1.5827927372071842e-14	-1.4019040141836947e-13	1.0068723918032387e-13	-8.817583053314009e-13	-1.6649543783082235e-13	4.723921910598383e-14	3.236017566449586e-14	9.006174840459512e-14	6.469066927383463e-14	1.2027083128333266e-14	-4.140418370910559e-14	2.6292935266888812e-14	-3.4483384442669106e-14	4.203435657244036e-16	4.779552931667776e-15	1.1945999744966685e-14	-8.0403892626987e-14	8.203663398412724e-16	-3.5676859923922327e-14	9.949199419193625e-14	5.932392537793454e-14	6.393514680833652e-14	-1.1057093544106458e-14	-2.303617165631069e-14	-4.301888750965038e-14	2.0148492985435707e-14	-6.824847913318211e-12	-6.211668140722595e-13	-1.4354484467680824e-14	1.6542380147790138e-13	-1.8033401107730422e-13	-5.180144459626154e-12	1.0399952821235204e-13	4.0602083249360967e-14	8.767736608147728e-15	-1.4550600084999893e-14	1.4301042498179267e-15	8.493588580246972e-14	4.6888086101563175e-15
77	-2.3127115760885705e-14	1.4778923586208152e-14	1.0414405698861687e-15	4.7275636704426546e-14	1.0905735041111739e-13	1.1367382328204715e-13	-1.7414416095954838e-13	-2.663811473601546e-13	-5.755133587630422e-13	3.598378379042153e-16	2.937321908125178e-14	-7.713863823620769e-14	-9.162987421089344e-14	-9.80406615645935e-13	-5.88491723218722e-13	-8.493086268544313e-14	7.27929570377109e-15	1.5732402527253837e-13	-1.7105014919467525e-13	1.4915803525182503e-15	-4.994576588930653e-14	-3.0580508134328094e-15	-5.2782228744816724e-14	3.799988030609045e-15	-1.0274785877872836e-14	3.41195224030561e-14	-1.3277468242262644e-13	1.5491749556980334e-15	-1.2515153152603571e-14	-2.281214349096891e-14	-8.704833483564859e-16	1.202251095022157e-13	-1.2090842466045674e-14	4.4918803038751366e-14	5.2978358632354616e-14	-2.616311908623309e-13	-6.698035214159136e-12	-6.599654270664516e-13	-2.8113016056770444e-14	-7.440759234120535e-13	-8.444978506839734e-13	-1.649592088176428e-12	1.6302708968571826e-13	7.50567845521908e-15	2.458185040839647e-14	2.4841596931458524e-15	3.850790009627882e-15	2.3184972936091877e-13	-6.011543733531061e-15
78	-2.1858093741170203e-14	1.3240822320318718e-14	1.6657626435025004e-15	8.154219944226076e-14	7.561343724813652e-14	1.0741958593695055e-13	-3.752094892995601e-13	-3.7790233667281027e-13	-2.9853160788879066e-13	1.685855111608827e-15	1.0942346714530482e-14	6.090209741828602e-14	-7.030674243305418e-14	-1.2111735208023736e-12	-7.647922854854318e-13	-9.437432269541669e-14	8.74045194975334e-15	1.4855914270815576e-13	-2.647927007622487e-13	-1.5084877077827218e-14	-1.0347392751257063e-13	-3.6432211146794546e-14	-2.548758119725198e-14	4.981790472862991e-15	1.925748906240814e-14	3.0032988378430685e-14	-1.502297857664966e-13	2.465779651298587e-15	-1.122620990740765e-14	-1.8809656774160144e-13	-1.1950086735638312e-13	1.428848470561281e-13	-1.9231945370710466e-14	2.4655641709943214e-14	2.961812457673528e-14	-2.569370024645024	-2.2655828655571717e-12	-6.494725351640495e-13	-4.968083927681082e-14	-9.938369464722566e-13	-6.404250451860464e-13	9.98466205459254e-13	2.021347956196712e-13	1.019966744597532e-14	2.605054132991859e-14	7.957530664110222e-15	4.236314241418027e-15	2.149547035655125e-13	-3.9091409344054175e-15
79	-4.88612292585673e-15	1.3778980812666583e-14	-3.752325499731821e-15	6.447821425596036e-14	5.731924503732603e-14	1.0292161296314785e-13	-3.3188830147430994e-13	-4.1620451729450045e-13	-1.795172979134823e-13	9.463267073703385e-15	-1.5252751932090588e-14	-1.932758437727902e-15	-3.6194754705537956e-14	-1.6778556835822452e-12	-9.801331982532381e-13	-9.866132475410297e-14	-1.854614719439381e-14	1.9637830350720856e-13	-4.0801592324716746e-13	-2.1058790244315395e-14	-2.2267751767038061e-13	-7.700974961977563e-14	-1.2698314265272836e-13	3.0135277306971987e-15	-6.5985491849186685e-15	1.851600849223432e-14	-1.9727470157295218e-13	-1.869398666142616e-15	-6.039384930459643e-15	-1.3114710688470102e-13	-1.301138003395454e-13	1.796111388724789e-13	-5.059977001807993e-15	-2.397057060127572e-13	-6.199439704806626e-15	-25.438746047943845	-5.652924572314546e-13	-7.33908335417998e-13	-1.136442125779842e-13	-1.873610778092906e-12	-2.6109477333667977e-13	8.885254714219615e-14	6.489547545441846e-14	-7.370739266004999e-15	2.2864657896246812e-14	4.937176060726897e-14	4.469889183154075e-15	1.853114634036443e-13	-1.5294592213687002e-14
80	9.144584546891958e-15	1.0214508473553857e-14	-1.0095865874238515e-14	-1.751122526046714e-13	-7.839807066887244e-14	-1.7126774149132673e-14	-6.544208191631102e-14	-1.9102822722689666e-13	-3.763086386343766e-13	1.2626346697691992e-14	-7.160282078766287e-15	-4.060816807066817e-13	8.748899919298046e-15	-1.2195726291178207e-12	-9.247956870446492e-13	-3.59636913223152e-14	-7.52118162095112e-14	1.5181046936536137e-13	-3.4581831828302577e-13	1.2447512315370625e-14	-8.264488779134604e-14	3.6004104582029064e-14	-1.9410254608979056e-13	4.208002127268203e-16	-7.283405526792839e-14	4.86979779552034e-15	-1.3841016307944868e-13	-3.0910435593574026e-15	-1.3030650537456516e-14	-1.468515825937133e-13	-5.5507155569986685e-14	-4.452125614760072e-14	-1.7692217299874925e-15	-6.228469396910098e-13	-3.6035384901694595e-13	61.56953585348394	-8.695600081175991e-13	-6.63001273419392e-13	-2.4547549083405577e-13	-2.0191277384709626e-12	-1.5043367865307556e-13	-4.014776514665678e-13	-1.4335017035159058e-13	5.613789924207449e-15	2.7814625781128898e-14	8.357827426428541e-14	4.356640726554779e-15	-4.544048656346519e-14	-2.58633445993655e-16
81	1.0910666828737838e-14	-3.7191615111813216e-15	-3.768479387442305e-15	-3.446100303146317e-13	-5.346605763093546e-14	-7.05120052606404e-14	-1.6760497588494384e-13	-8.461577625377573e-14	-5.737988775924695e-13	1.7208742286066436e-15	8.305581301264562e-15	-3.510581143122541e-13	2.690564138238117e-14	-7.871196981833356e-13	-1.2441569054634173e-12	-1.9829439432934828e-14	-1.0171880475878275e-13	1.3633378915946078e-13	-3.6414173590199095e-13	-2.3361718158377188e-14	-1.1341924257819995e-13	-9.268975190350217e-14	-1.808775351719305e-13	-6.059934045568387e-15	-1.222205427410253e-13	-5.4549110158916826e-14	-5.105792966369196e-14	-6.68679621813566e-15	-1.2375704574240621e-15	-3.293391123939762e-13	-7.38794344182104e-14	1.855265441417825e-14	-2.769549799437349e-15	-8.043690178366324e-13	-3.284780616602634e-13	267.04933852224275	-9.002183745658392e-13	-5.07122364666876e-13	-2.13556196609151	-2.3633082922798217e-12	-1.7928691950076316e-13	-4.031715835220319e-13	-2.310314179325883e-13	1.375123950726978e-14	6.082224127373842e-15	-2.3282604065208525e-14	-2.347165592420896e-16	-2.0716293576327943e-13	-5.6841135625795934e-15
82	1.5815740605194853e-14	3.367429157569999e-15	-5.905530277876302e-15	-4.3067177930155935e-13	1.0732848485996845e-13	1.2953248870546916e-14	-8.062961324028148e-13	-3.269912190203952e-13	-3.169376786151932e-13	-1.9517378287658437e-15	2.2330694848233646e-14	-3.8493744039203916e-13	3.1815966599365974e-14	-8.970048354480837e-13	-1.610709623376417e-12	-3.4626446240438676e-13	-9.33679868638413e-14	6.283188765049821e-14	-5.177002499926028e-13	-9.926586830442713e-14	-3.4269576608050164e-13	-3.8212666393041485e-13	-1.8234696814483155e-13	-8.961012451920518e-15	-1.966853838411268	-1.8673780031569228e-14	-6.132609416002975e-14	-9.932072302559242e-16	-4.1616809969605773e-14	-5.86683615142435e-13	-1.6290756233283572e-13	3.893281013202739e-14	-6.837603890683715e-15	-1.0669878220034395e-12	-1.8309626879492177e-13	370.5634565503318	-9.966814006503091e-13	-5.034604552736226e-13	-22.52054960984895	-2.8752771657450948e-12	-7.134155020523026e-13	7.518170033970182e-13	-1.8372324512923964e-13	3.134493521637334e-14	6.281208058676841e-15	-3.292963730885938e-13	-6.203549527828382e-16	-5.3601225143650754e-15	-2.705904623475547e-14
83	1.3060446754364195e-14	8.590443409459515e-15	-8.399393719823505e-15	-3.9371020011721343e-13	1.7091749324047324e-13	4.9718127358601897e-14	-1.574770933477484e-12	-7.550555439381563e-13	-2.557595380839464e-13	7.796476974445448e-15	7.551457317211335e-15	-5.632781873037953e-13	3.21511454991397e-14	-9.310800630919052e-13	-1.5424108719747388e-12	-3.5184651536192624e-13	-1.4129856953148373e-13	-4.618893100042584e-14	-4.753188416983258e-13	-1.5720381294915224e-13	-5.352866393496676e-13	-5.873262459068045e-13	-1.9012586420968396e-13	-7.866886234130545e-16	-19.12275367371003	1.472309849016273e-14	-9.047706885329294e-14	4.2292362128805705e-15	-6.037375683649011e-14	-5.136419767179019	-4.2126941752180325e-13	-4.420160324590916e-14	-7.113390139705639e-15	-1.1535119403505328e-12	-7.960909851928106e-14	256.6459695783445	-8.176794288790538e-13	-6.123002704689638e-13	46.162050364731606	-2.473565254366287e-12	-5.915017119351506e-13	8.907301631496289e-13	-2.0883198055711182e-13	4.638232100594924e-14	6.270048747555287e-15	-5.336943112522412e-13	2.7341739269688944e-15	1.553586165741377e-13	-2.9340340497077784e-14
84	5.442775621802464e-15	6.079569866672297e-15	-5.247930053958867e-15	-2.216875069691416e-13	1.32591110327655e-13	2.4983614149210053e-14	-11.26823038238583	-4.7656152210092175	-1.3317402022623966e-13	1.6282890488666949e-15	6.8439113274045926e-15	-9.722608322550786e-13	7.977851455717757e-14	-7.916979268678131e-13	-1.4246203759659067e-12	-1.3434006834691025e-13	-1.7025889410123802e-13	-1.0420410606943466e-13	-5.660518611964732e-13	-2.09330762044299	-6.680769001413868	-7.526999741592854	-2.368750440011996e-13	4.379929723678021e-15	64.15353717850998	9.909810761191437e-15	-1.8512766298517162e-13	4.260059885543685e-15	-5.179798321198322e-14	-55.56988328808846	-3.295846040697936	-1.7313497108420787e-13	-2.59138611740078e-15	-1.1963514226691087e-12	-2.4219278396565287e-13	-0.8499503543075151	-3.660062256128576e-13	-5.259989530483934e-13	218.8073785938792	-2.014402811936959e-12	-6.44653139781421e-14	4.134966005701705e-13	-3.572746782796514e-13	5.74206206718625e-14	4.2960208369839865e-15	-4.489004426675231e-13	1.7752152218942092e-15	7.259180403314643e-14	-3.6569362219926586e-14
85	3.9979445061566046e-15	2.607111898546499e-15	-8.0827375640853e-15	-3.32820318006242e-14	-1.9489694063136986e-15	2.966036442445881e-14	-126.47907261122327	-54.443523530407184	-7.980203187780202e-14	-1.637302119076891e-14	1.9791480650858956e-14	-1.5515929015758289e-12	8.634327186391742e-14	-4.246899318934042e-13	-6.826272195318749e-13	3.1131452742743617e-14	-1.753919488936515e-13	-1.4602931831476827e-13	-2.6522788535555164e-13	-20.935268306382344	-66.81468608419905	-75.27787965486414	-3.406838079282921e-13	4.4225120566533615e-15	163.4263290752777	2.845139148556108e-15	-1.7056336349009925e-13	4.171470367074881e-15	-8.99617427110659e-14	116.93254232596155	-37.10180656967107	-2.9421035730492313e-13	-1.1371794679865566e-15	-1.1723680295627075e-12	-4.119750527581187e-13	37.81662701204354	-5.977399666351625e-13	-4.421972642381757e-13	415.8229856151944	-6.416783128841786e-13	3.62445748935016e-13	2.683346832364924e-13	-4.843700419332236e-13	5.856703297142916e-14	1.7606167880357063e-14	-1.649628163289619e-13	9.827043492003441e-16	-5.0901984712366716e-14	-3.426721916790019e-14
86	4.5137272953860604e-15	5.998058376740949e-15	-6.795135719458979e-15	4.281659288757987e-14	-3.101445978072451e-13	5.72824849536315e-14	304.41407422026685	114.94428771129772	-9.262878952867956e-14	-3.539670698793979e-14	4.3695609826794015e-14	-2.2449339730784e-12	8.876350097672496e-14	3.223288531257225e-14	-6.057965896987972e-13	7.529287105244012e-14	-2.8555780990313497e-13	-5.924026764709184e-13	-1.680931315305271e-13	83.93753187061733	267.88574001260855	301.8179337475391	-6.954874265756795e-13	1.4899021747843695e-14	181.61641578294424	7.74324905822627e-15	-1.1145451885030288e-13	2.3797131075181337e-14	-5.997361990062264e-14	624.2438935459668	82.54943389476507	-6.131764619048505e-13	-2.792025394087537e-15	-1.2103873744472759e-12	-9.50132631811979e-13	722.7310553606144	-1.1348162055873005e-12	-3.807362879698072e-13	560.4616338320297	-1.4845982198513019e-13	7.315379949902044e-13	7.672450506971616e-13	-7.148411539938469e-13	1.2024794185233654e-13	5.074695305504631e-14	3.84770764236157e-15	2.9719728534772956e-15	-2.759618297943543e-13	-1.7776968129479664e-14
87	9.49049465122247e-15	3.2513266572055996e-15	-1.3178076168142925e-14	-3.1492432198153874e-14	-5.025829509776039e-13	2.2101943240460624e-14	1479.6579521191152	636.9210652604854	-9.6019165198121e-14	-4.187421617678043e-14	2.857440077183703e-15	-2.167906756710782e-12	1.388010529135172e-13	4.811803626213442e-14	-5.204892215598616e-13	1.2081783731135236e-13	-2.69789674747942e-13	-7.362784475222903e-13	-1.510844006315191e-13	183.6739349074079	586.1934092789612	660.4445744542966	-3.7152210134803534	5.666190167734745e-15	64.08068063882087	1.0552313093591475e-14	-1.570557451586187e-13	1.8133680789461094e-14	-1.3155172466927969e-13	970.0682373044185	402.6183840814582	-7.223781127687315e-13	-8.139447413697902e-16	-1.130176679177858e-12	-1.3423503953635445e-12	1401.986459177943	-1.316255759057455e-12	-3.839454889410398e-13	386.476663001258	6.978730646780539e-14	6.642880475913264e-13	-2.1876384736851997e-12	-7.234571696354417e-13	1.3773249892786257e-13	-5.167617262408862e-15	-1.896637659836761e-14	-6.372508918722491e-16	-4.3182321471815257e-13	-4.8903183701914316e-14
88	8.768535740401956e-15	5.1451559379774996e-15	-1.6126574511652244e-14	-1.657729081112488e-13	-5.665948144823465e-13	-9.859100111573082e-14	2390.661059324155	1182.6428848999947	-1.061991968229924e-13	-3.021815873791059e-14	-1.7292165985320402e-14	-2.3090419607771516e-12	1.9066016974294893e-13	-2.461307935527423e-13	-1.0761856986825353e-13	1.1470333394899518e-13	-1.612421707150227e-13	-4.873537734470131e-13	-5.0561326048563996e-14	178.83494957056269	570.7498390549871	643.044818668619	-26.43305440052798	8.545349517970884e-15	-19.129360158696205	1.5575544281923766e-14	-9.716808905620095e-14	7.011586398604408e-15	-1.3368946053021733e-13	1132.2573171562067	816.9520549745629	-8.528266353610483e-13	8.603657632091942e-16	-1.2598754373379728e-12	-1.6530630620417958e-12	1559.113775369055	-1.3634748856953327e-12	-3.8954146963215305e-13	192.32366117034692	5.015296946665303e-13	5.033231757685211e-13	-1.2433443021226172e-12	-1.0889382511955203e-12	8.901009035802987e-14	1.1498942329600915e-15	-9.40701957918073e-14	-4.783377350313013e-16	-5.902751580866598e-13	-5.952790388582646e-14
89	-7.740166690959968e-17	5.005536116988649e-15	-1.3772587754632752e-14	-1.7622886868733037e-13	-5.856105089569751e-13	-3.170162218996088e-13	2218.9339147416354	1294.8641292687182	-1.5267604375844187e-13	-2.2857751110335264e-15	-5.2034726142298537e-14	-2.7031911128254376e-12	1.873225368022866e-13	-2.7957733243598705e-13	6.585252765825806e-13	7.248083881155922e-14	-1.0955292657048991e-13	-6.410319290522581e-14	1.2472536571103048e-13	70.7192014602136	225.69957912834084	254.2881924845978	54.72883040677285	5.042981171186804e-15	-1.9603133167927342	1.405673635188643e-14	-4.6921849439304356e-14	6.003423979019343e-15	-1.0679397954363991e-13	986.1646487196135	1020.1453982193557	-9.459899302060563e-13	-1.5132996255706857e-15	-1.2110232625332503e-12	-1.9621731238578233	1133.8541967431624	-1.520908506248451e-12	-3.988293271760532e-13	28.981172656511724	1.1072009347631642e-12	5.00854085426455e-13	-3.1060170145666403e-13	-1.7327945419577247e-12	6.188229020897307e-14	1.1987269217810079e-14	-8.180739718891417e-14	4.355270785547529e-16	-6.694983898888988e-13	-1.5085519237674366e-14
90	9.421540953857575e-15	7.311945964443872e-15	-4.71814818006158e-15	-4.5463946803214326e-13	-5.826158179151276e-13	-5.207995131980036e-13	1343.3982085316998	1024.1775230343633	-1.5097617529194638e-13	-5.6666753551748124e-15	-2.870582948722003e-14	-4.094195164049447	2.0681816727645498e-13	-2.8374024067176665e-13	1.1451188469323207e-12	6.115416656361994e-14	-1.1279043965587241e-13	1.4750063495655428e-13	3.738244789412308e-13	-20.828183917977135	-74.86949714101364	-74.89283153485398	279.14338911559264	6.799930512984352e-15	-3.44650900221348e-14	2.648780937517006e-14	-8.132654789536957e-15	-1.4846735666067005e-15	-5.164078248140134e-14	818.9585889647416	934.4029587142956	-1.1671824318245786e-12	-4.71372441222567e-15	-3.9554088873003486	-13.658902457710608	703.4498432163473	-1.8002294313925812e-12	-4.883336808333236e-13	-18.3597066343538	1.4179085783243887e-12	3.892089164526432e-13	-8.337643628921731e-13	-5.482057931522166	6.50511920822425e-14	-3.188794558312188e-15	5.887001825753252e-14	2.2368853413373078e-15	-6.641547066666208e-13	5.806935908988928e-14
91	2.016735821472305e-14	1.899994015304522e-15	1.0048531558394278e-14	-1.0712945526396523e-12	-6.405277907615902e-13	-6.364803000556714e-13	940.6783677165248	847.5133725535351	-1.5004164720150097e-13	-9.470716127930304e-15	-7.352444845470687e-15	-33.03505479216836	1.82594413739266e-13	-1.845707819657247e-13	1.3348739423164802e-12	2.3258858421082873e-14	-1.2472776310779318e-13	-4.611166632761697e-13	4.72156104559589e-13	-2.2070085240423807	-57.179628445814274	-7.9358391609183405	626.141365597838	1.4006505181620613e-15	-3.038797434193423e-14	-5.69096326761585e-16	-4.1535469722300325e-14	-1.1243448331748873e-14	-6.575796748023265e-14	664.7124816102801	807.9182281807588	-1.386348334046376e-12	-3.720531452188571e-15	-23.61777769048419	36.379181474964234	570.0473629075783	-2.111309242260775e-12	-5.271098610435221e-13	-1.690474614160209	1.7083938377070992e-12	2.3035649366301677e-13	-2.4764131333968584e-12	-43.65808894884407	7.044898797430692e-14	-6.539955666421099e-15	-1.6099455387796234e-13	9.369254872080884e-16	-7.022345001981341e-13	1.2383481843500533e-14
92	1.211918312063315e-14	4.5064209433473966e-15	-8.934598276874487e-15	-1.6232808870294425e-12	-6.073432530959819e-13	-6.453004369073464e-13	778.9695258445206	889.8853028607507	-9.458575025753556e-14	-4.800872638593097e-15	-1.6108907980746257e-14	38.556644752881034	1.437967711199539e-13	-1.0364676840298528e-13	1.2213615437497872e-12	9.55963100738833e-14	-1.7586001207112844e-13	-1.5553460832886902e-12	4.792903006783423e-13	-4.916672610318395e-14	205.5150475510648	-1.8926408569481105e-13	838.6100601239659	-1.500256645564164e-14	-3.101774763914191e-14	-6.3433976723184394e-15	-4.6377297888922655e-14	1.443004527636193e-15	-7.866657910629336e-14	476.61070796919387	796.3136628584379	-1.7583110631587547e-12	-9.789227412115823e-16	89.02832003261649	159.0944689297226	591.2242776275237	-1.322465244996315e-12	-2.689955085298644e-13	-1.4851624643036625e-13	-2.1767741436275365	3.4287796823446583e-13	-2.719119188593227e-12	57.12099689457908	3.3946453189140236e-14	-1.50221737363079e-14	-5.377082384034824e-13	3.5408408567376717e-15	-7.721087979198999e-13	6.173824662014832e-15
93	1.0326615312647112e-14	1.5644726302789865e-15	-2.3047102643931034e-14	-10.168297538168014	-6.597151845091274e-13	-5.163558812174885e-13	863.37980430959	1172.6314180122272	-6.508133078440197e-14	-4.8235908269633184e-15	-2.1565411553058866e-14	361.55321027397156	1.0577177522873054e-13	-6.361926124441489e-14	1.271212441224342e-12	2.5997827141577136e-13	-2.243719063728471e-13	-2.68994675149085e-12	4.1221068261136557e-13	-4.742864199067374e-14	443.0561037441194	-1.598546487981801e-13	837.9725699005412	-2.9836173520389166e-15	-1.5824702302617275e-14	-7.924994565188046e-15	-4.558478701622879e-15	-3.3094349882631015e-15	-5.0021569291707673e-14	280.8235801705189	707.4948739589656	-2.2002805176236e-12	-1.7303496539067864e-15	141.09429518881794	208.89976046742316	566.5151400000827	-6.188069194446461e-13	-2.3737824045742493e-14	-9.473781370934025e-14	-13.315347951068567	4.228793265288227e-13	-2.80618921416149e-12	481.25474332223143	-1.2289284129033301e-14	-2.1315454400111127e-14	-8.275996283595501e-13	4.462582831115411e-15	-1.0235386374504341e-12	1.286724226168553e-14
94	-1.0037557760117457e-14	-2.8495914568296693e-15	-1.999074998653846e-14	-73.09609778240011	-9.389749189549338e-13	-3.8580095987360874e-13	866.6752935993919	1280.1858273326618	-5.935200916858314e-14	-1.850082497940397e-14	-1.9594152064939716e-14	932.5147423554413	3.2829266297728226e-14	-1.6850114562718625e-13	1.2686436876739982e-12	2.9816766022786465e-13	-2.472313128285661e-13	-7.065456033941052	4.929152772894439e-13	-3.083628753655664e-14	577.7073730896548	-1.2863295119158393e-13	713.4858914593136	-4.473999006175824e-15	-1.2091898462238763e-14	-1.3175978445975573e-14	4.058450233976793e-15	-3.59666595278309e-15	-3.038757477580711e-14	54.160194139040854	410.3171624038944	-6.465558823511594	5.253723762802026e-16	319.1007502294639	192.56390471181936	439.1433172520993	-2.0045890112080258e-13	-1.0798925307246515e-13	-1.37087014119728e-13	55.104445588193514	5.475480680115535e-13	-2.988235194850854e-12	1162.3119547081228	-4.649282958053404e-14	-3.264276880789756e-14	-16.330535172781453	2.382669896858781e-15	-1.426569802019223e-12	1.7735213469196205e-14
95	-6.105142098807622e-15	-5.797133695677682e-15	-6.770519591984964e-15	195.4426883621864	-1.3194154482126517	-5.860685259003988e-13	672.130512493899	980.7881294624539	-6.770111463726554e-14	-4.434062371770734e-14	-1.8411322166930335e-14	1414.0647699264218	5.814623275870234e-14	-2.480313583767999e-13	1.2154686283453527e-12	2.871697738216653e-13	-2.2547037073716004e-13	-44.2934006110946	5.533977161125091e-13	-3.6559273175216946e-14	447.60122440165037	-1.4992577302463778e-13	624.5294786956985	-5.1444709674738745e-15	-8.102287763876259e-15	-2.942861607073243e-14	-6.301728633347931e-16	-4.188937114917313e-15	-3.2114442496320475e-14	-27.312243666604683	90.83343479085117	-47.723454374602284	9.99257803037943e-16	982.9941951174388	187.17544198450497	221.6622648312273	-5.209556864728301e-13	-2.7276393083643144e-13	-2.225479298132261e-13	124.3748998859911	4.590243067110972e-13	-3.1996673234397256e-12	1804.0678343614688	-3.720211799286879e-14	-6.285837317663837e-14	-102.37625612941034	6.452422144145383e-16	-4.683924841152008	1.57175614996753e-14
96	-1.1511157636915557e-14	-1.5583078957463636e-15	4.1183138019498336e-15	846.0924397773546	-18.36362564311636	-8.371997182913526e-13	289.5855417466688	420.53336403836016	-1.330030059238347e-14	-6.60841561421463e-14	-2.028597227360074e-14	1619.9091905385676	4.0889999184384584e-14	-2.134104375650904e-13	1.3508087536275552e-12	3.716156773905421e-13	-2.0230523911332314e-13	162.95204505644892	6.603343978444042e-13	-3.7820960302456125e-14	203.37456851151734	-1.4109850106355001e-13	603.0273049224746	-7.999656350083147e-15	-4.878576834141797e-14	-1.1508646078402265e-14	5.802293806804988e-14	-6.2361997885011626e-15	-2.1266393387789004e-14	-2.7708996773824657	-40.86269196350603	106.9653001001929	5.19550126999392e-16	2237.6784598941535	249.1495474567796	25.62909667988085	-12.469683150628091	-3.985398129765211e-14	-2.8061667528370585e-13	119.17534479769614	6.569766724356356e-13	-2.9059905581571262e-12	2245.4533595004737	-3.669797970220096e-14	-8.590517614597407e-14	418.43307297411894	2.477309988109604e-16	-38.47898170803657	2.650374920959816e-14
97	-2.445550189091535e-14	-4.565328406659127e-15	4.52461547234993e-15	1168.136695521205	-37.29148449916261	-3.6823040834445964	-83.03020648463692	1.7784796884531213	-3.2221012490509437e-15	-7.191873489202214e-14	-3.5786341042751686e-14	2219.767967688305	3.3334317882400895e-14	-9.116261016567073e-14	1.4311561361879931e-12	4.789368558984718e-13	-2.2543041412444857e-13	295.19426736915415	7.231411699097696e-13	-2.171096778507913e-14	98.41886480100473	-1.028758341011556e-13	572.5171071539729	-5.524857920486833e-15	-1.1836769781988655e-13	-9.842911975337416e-15	9.163946379794418e-14	-3.870425830731792e-15	-4.693560593025215e-14	-4.780411142627942e-13	-4.289415255454562	467.1741178200533	-4.76140121332172e-16	3251.3437978513134	324.20861573506716	-38.228463192008746	-80.14740402493844	-3.217991426029191e-15	-2.7060167873955156e-13	25.358395821875618	6.957313902367205e-13	-3.794284509548863e-12	2341.864956719582	-5.5892451478275616e-14	-8.04264966536066e-14	950.9443502762095	-4.782464056308181e-15	56.38990179075113	2.852969217625669e-14
98	-2.7702033754595578e-14	6.076715822907194e-15	4.877318200841387e-15	811.1433201903649	283.43547718546927	-32.533353435838585	-9.832298698698224	-32.067046677421445	2.2948566782940844e-14	-5.057919236253354e-14	-6.326287679946645e-14	3350.2246175689997	1.9259543973919013e-14	-7.057525087047509e-14	1.3854475978341093e-12	4.4429926747117425e-13	-2.7224152666566693e-13	875.3174994483987	6.088707373190652e-13	-1.2720387439752144e-14	-29.220191657096947	-7.841199840244615e-14	561.6587014523451	-3.4064724762766115e-15	-1.4791156017785382e-13	-6.10342967254856e-15	9.553306446404862e-14	-3.3931155514559282e-15	5.617500181102084e-14	-5.317886662302818e-13	-4.4713293336379463e-13	1048.1452362728007	-7.433071581834853e-16	3194.3026960473603	847.3574726474443	49.04660291871683	309.38362124033523	-3.7156795777878963e-14	-2.5587327172798573e-13	44.37210777109571	5.351482753079355e-13	-3.8270215331521025e-12	2128.117463629935	-7.044168162226826e-14	-6.022740147221562e-14	938.7296220025947	2.4400932574126577e-15	441.3195339816745	2.1490921010789673e-14
99	-2.7172323231792417e-14	-1.3346079454375725e-14	-7.037643818179801e-16	113.86176778013798	804.7392632981126	35.946814491791514	-6.422758354868406e-13	-2.7789709267405898	1.3541410209659387e-14	-2.834102561316454e-14	-9.537398006458176e-14	4224.905285424626	-3.9729659151244215e-14	-1.5807338300350389e-13	1.353073151950788e-12	6.392026011605774e-13	-2.944085421039719e-13	1216.1240684451943	5.773830999144367e-13	-7.661851730045527e-15	-3.513038718709312	-4.326342197944443e-14	545.9766943043587	-5.056452257758091e-15	-9.690329087567468e-14	-6.04927133806196e-14	7.579518275509829e-14	-3.510473831076972e-16	2.1952220104543304e-14	-5.782564943874335e-13	-3.6329368533762817e-13	1515.8953918280563	-2.1319706925321078e-17	2400.157648436873	1816.2092842071563	183.60658577791955	647.2097802540318	-3.681197021017918e-14	-2.2878421522304023e-13	268.0417315181142	5.592688266225783e-13	-3.281045472446368e-12	1893.771571901932	-1.0755772165518154e-13	-5.371276117399098e-14	385.9443387119579	-5.678976283802407e-15	944.5434938463111	3.91791711898311e-15
100	-1.4030935796249897e-14	-6.724081445882969e-14	-3.3205657589470042e-15	92.40929041287704	1197.716050045586	418.31802578059956	-6.61522593344692e-13	-4.335413490647447e-13	-1.1040354577424127e-13	-1.6162992110094963e-14	-1.1424757170014587e-13	4076.4390813755344	-5.139151029895722e-14	-4.1156589704395344e-13	1.5808478776238925e-12	5.002905830254731e-13	-2.2700858616480003e-13	838.170554671284	5.198638434900522e-13	-3.786648230050952e-14	-1.9290321981881889e-13	-1.292594708788994e-13	577.5512633752064	-4.005935828698894e-15	-1.8033960500308385e-14	-3.2232519994970325e-13	7.275071718998738e-14	2.425594715085933e-15	-1.3820307366385278e-14	-5.820837528062181e-13	-3.432114917888558e-13	1831.3046132508066	-5.308478592435532e-15	1522.849249820988	2667.12052733338	315.3104295972925	1104.041158728353	-3.967583188583437e-14	-1.9575092760676358e-13	482.6599057794213	1.2419209334160849e-12	-3.94624909727754e-12	1860.510100475496	-1.0053882890453847e-13	-6.12949708127713e-14	-106.41933118797793	-7.18910792079383e-15	1276.6770500953153	1.294547160128701e-14
101	-8.959642510913268e-15	-1.702252163848098e-13	-2.8248611676050496e-15	658.5071032251446	1162.3541645373477	813.8702042765809	-8.963560542194002e-13	-5.62341604301839e-13	-2.436394416693084e-13	-2.0963008535558528e-14	-1.005576941338258e-13	3269.259529454296	-6.196836816892858e-14	-3.446632296904132e-13	2.1847675339810073e-12	3.0017051398046353e-13	-1.7554344153670318e-13	970.4250955249036	8.839005505814873e-13	-9.322305852144936e-14	-3.9426719529841096e-13	-3.280132520926787e-13	477.7008317715213	-3.2605737590045342e-15	1.2744504109567267e-14	-7.183053923159292e-13	2.0812531932087225e-13	-2.481876458133769e-15	3.822911710130354e-14	-5.432800025332488e-13	-3.9372481282129077e-13	2101.811249439959	1.5635307958365024e-15	1098.797223126309	2809.396841172468	379.0265111731146	1159.020256925447	1.1152741112806363e-13	-1.4151370735049723e-13	464.79771510211015	1.0578369371549361e-12	-3.490614252941879e-12	1936.8918070258217	-7.980522840681894e-14	-8.332336534540522e-14	-13.181578223842795	1.2531992010817679e-14	1278.6743259970272	4.104103518043384e-14
102	-3.2874017703965046e-15	-2.4293015471280494e-13	-1.0935696792557792e-15	898.0033171785902	858.1900107376971	867.3212726533292	-1.043983180395624e-12	-6.269016725329825e-13	-3.668729416234441e-13	-1.825329376365657e-14	-6.769634838417782e-14	2532.797446038838	-2.938980107552702e-14	-2.378642270297467e-13	1.3142620382449047e-12	2.4349422792253994e-13	-9.719388961183749e-14	1672.3746643059073	5.648280472299969e-13	-1.140231011580205e-13	-4.542518888888422e-13	-4.0188549432060103e-13	270.7916519829854	-2.0279693377317514e-15	9.527368896667602e-15	-9.893009576355027e-13	1.905229473187228e-13	-1.5208400091980885e-14	4.2124487274542333e-14	-4.4655867121781824e-13	-3.8432462011479617e-13	2120.5447006219397	1.4901247901980474e-15	772.3537208776401	2278.1851134296617	291.7387914830158	766.4915718139017	1.2218378265733076e-13	-9.413777954816495e-14	236.82736881017846	8.787267400441082e-13	-3.659511539843662e-12	1939.0855583289747	-1.0167108514703023e-13	-8.01998284977821e-14	-3.042091000698352e-13	5.561960489433178e-16	1130.2545413669475	5.821248938470921e-14
103	-5.979792496644288e-15	-1.088909763653137	-4.714409382729294e-15	613.4411138378421	682.5825849711619	659.8352867861603	-1.084429775340662e-12	-6.463774388625458e-13	-1.5728696586101796	-1.1463509376257158e-14	-4.0371790457954785e-14	2032.48969329755	-7.56075008371051e-14	1.4220752538979384e-13	7.082766250106083e-13	2.4974024562159315e-14	-7.566401090365415e-14	2667.61560450434	2.549067498069335e-13	-6.879291480938695e-14	-2.7332880317842067e-13	-2.4323188421965165e-13	64.2582610754692	-3.7405097585442934e-15	1.7689363256109822e-15	-5.081578897047714	2.9913141372646476e-13	-3.008156420331275e-14	-4.5261709262019105e-14	-3.7838302899394776e-13	-3.761464718676434e-13	1885.8096281512346	-2.3800727170325367e-15	436.7150911930855	1672.9877138920554	214.13307337118957	343.8425600498718	3.036879516783272e-14	-3.920565671597126e-14	43.620008202232434	6.277489810459663e-13	-3.434518365224027e-12	1937.9122310309165	-9.678290730966262e-14	-6.0535210092282e-14	-2.9710275941822937e-13	-5.2937032078635924e-14	1036.3683943402991	4.3695695448106964e-14
104	-6.3699973602092014e-15	-8.800289980393055	5.01867898852695e-15	118.04639252625	651.7563023971106	583.9186816287593	-8.932942360681976e-13	-5.240952487761943e-13	-12.924189575863918	-6.877175207486872e-15	-1.9000539502235895e-14	1662.4246295214434	-1.0435890940325384e-13	-4.051943014192357e-14	7.088797415390499e-13	-2.8354125674046368e-14	7.762804966104759e-14	2655.1583313170368	2.942322763610391e-13	-1.0900777567091754e-14	-6.098292393771374e-14	-1.7593866951729467e-14	-27.03206269852445	-1.7644611849873002e-14	-1.8317823693185554e-15	-39.41326236343738	1.4979117632067552e-13	-2.931571009938494e-14	-3.1916143535521104e-13	-3.1349197730736523e-13	-3.3021177908581297e-13	1465.0743310982716	-1.0735485622435811e-16	122.5694303238911	1173.5650065242703	214.7849921962926	-95.2177006490479	5.4630792891474076e-14	-2.396717500270619e-14	-22.085293926777883	5.048319374645053e-13	-3.5301190134444332e-12	2093.247591329648	-9.636598859645634e-14	-5.26303222654191e-14	-2.487164430421752e-13	-1.3242648908328384e-13	957.1398069271156	2.1597234141039766e-14
105	-5.545749520847389e-15	21.491631847635517	1.954305041132554e-14	-53.130915466347524	763.3512589866972	775.5800588750861	-6.058856358642684e-13	-3.773888371185929e-13	27.87095952763241	2.9175462388767764e-16	3.993349495694789e-15	1429.8070659995021	-9.8230706630824185e-14	-2.1359914693883902e-13	7.430191280867111e-13	-6.2975274809257e-14	8.720873209524732e-14	1729.8363178030465	3.6102740334551027e-13	1.319609945451955e-14	2.191585958697589e-14	5.6132819044172614e-14	-3.16625416059706	-3.238768864639146e-14	-6.989153614610696e-15	112.09827918152925	1.564013700041558e-13	-1.7339628733134073e-14	-2.1285374574377265	-2.774326469784814e-13	-2.858156442168744e-13	992.8908909374195	-1.480884823508526e-14	-47.12448855748562	986.4233240662707	311.8709960257928	-12.495395883783528	7.885214903190037e-14	-1.1686609977375277e-14	-2.4877711261818716	2.7731259162750235e-13	4.952827636734723e-13	2138.957159748621	-7.008115881386042e-14	-4.9172548352464765e-14	-2.534189938730605e-13	-1.1233947692031412	1064.4549980588367	1.0894270347307319e-14
106	1.0831666897319782e-15	99.43293835692074	6.659468749084797e-15	-6.123045688464719	889.6634566087478	852.4517745387978	-3.482285011617802e-13	-2.5753943393761533e-13	138.02789021460703	-1.6726152025825132e-14	3.762657138161495e-15	1324.2248649965063	-8.71282480610714e-14	-2.4350187675983043e-13	3.3032919444630933e-13	-4.863948147419384e-13	7.873210795114012e-14	913.8698802123613	2.360312459620468e-13	1.2551542210608637e-14	1.8728920157111022e-14	3.627004438006138e-14	-2.892396405218687e-13	-3.333066470638156e-14	-1.3202349810365127e-14	423.9043686399775	1.8821162851599162e-14	-4.037216148364425e-15	-18.254692510375534	-2.344829985705724e-13	-2.4380988516296035e-13	509.8271166507504	-2.581767989912382e-15	-5.722472606042446	1084.8414961044125	398.67406515261223	-6.445234520327348e-13	-2.0992918914216822e-14	-2.4395238756815196e-14	1.058986774307021e-12	-6.507996084339473e-14	-4.609851489394741e-15	1949.4001848897897	-5.30690030623343e-14	-5.533976590316338e-14	-1.70185944742602e-13	-8.123057181903132	1453.6967483499586	-1.123785440596927e-14
107	-2.584393710176277e-15	134.50049894679637	1.5533704000327351e-15	-2.2845718461821585e-13	780.6862162952684	713.4591130165594	-3.141375191963751e-13	-2.902148101955292e-13	256.0016233537622	-5.169343958886749e-14	7.498657507556926e-15	1186.4656383866648	-1.1289501181942579e-13	-4.766431180053336e-13	4.141255176542487e-13	-1.2063773573359929e-12	8.552849944985576e-14	186.78420071258097	3.457717402887793e-13	5.100490153053634e-15	-1.6812372687968898e-14	-4.018779025641858e-15	-3.380915370573242e-13	-1.8622635567298578e-14	-6.160853033102436e-15	559.0035303441055	7.703749092517244e-14	-1.2642272261901268e-15	35.6162701974246	-2.448361136795785e-13	-2.570209112663714e-13	108.6260353542057	-9.896824862060215e-16	-6.816575367573529e-13	1251.3911361553562	315.08694089873006	-1.890911306426458e-12	-3.3213146600309677e-13	-2.01065385420887e-14	-1.3861702583778353	-2.6630648557525946e-13	2.1098484285000452e-13	1592.2141559912566	-7.041336950811844e-14	-9.90767165538949e-14	-7.565179559633951e-14	30.973971456896333	1862.8021374621167	1.8548002322841125e-15
108	-1.6579482716736478e-14	133.6428201697415	5.29613485315146e-15	-2.3002165724849486e-13	436.9729065674155	533.3349196893962	-3.0346202557388175e-13	-2.2194825240752142e-13	285.355982465334	-9.579312493192482e-15	-5.0432266189506025e-14	1112.5172100521074	-1.2703736948426532e-13	-2.2829048362607463	1.2103246140248811e-13	-9.873563416826496	1.5161730768333916e-13	-89.03183750855675	3.027775117172594e-13	-3.963667440537715e-15	-8.635194815696334e-15	-3.5328438261078524e-14	-2.8538045962357146e-13	-2.009771954685453e-14	7.755007718538497e-16	373.00668305087527	1.330034625708371e-13	-2.6953246832383094e-14	201.10396793788829	-1.855438539172178e-13	-1.837969936201299e-13	-50.92945857391859	8.687709220974232e-16	-6.152057655080424e-13	1301.143976106968	165.4380782130955	-13.012557566685784	-5.45325681212543e-13	-1.9320449267866317e-14	-12.985300506004103	-2.402301151492667e-13	9.860378723179849e-13	1230.252745487709	-1.5651918493077927e-13	-1.0077103390526727e-13	-1.2811688299797796e-14	73.19179820925596	1667.3270547142224	1.3070849743887995e-14
109	-4.716021917456578e-15	96.73729963708224	9.647224464583113e-15	-1.6367039115037252e-13	103.31494326167814	351.3839884226391	-2.2386205999464905e-13	-1.5264875910004747e-13	251.262208835528	1.178020834265184e-15	-1.1778039269390358e-14	1061.0208648327405	-7.801722706885706e-14	-23.578492492901095	8.179026151014848e-13	-87.5007328099489	1.109240091952455e-13	-10.610788069252871	5.641910246616259e-13	-5.816712435906291e-15	1.3338887264087666e-14	-2.7193671479155392e-14	-1.5293787373345243e-13	-5.096751355721349e-15	-4.902676379694328e-16	64.57779485653288	1.5645228614492524e-13	-7.0895588742670285e-15	372.1913766219175	-1.646553501941473e-13	-1.6781897208645127e-13	-6.105649000743536	2.798689586279053e-15	-1.411713219902166e-13	1126.6563580417562	34.57817904299931	-114.204811513193	-2.7260222071670065e-13	-1.7466647950899992e-14	16.481890804655926	7.097504532109075e-13	4.4263684405887695e-13	1012.8455315343858	-1.5703222783799421e-13	-2.8187135573350176e-14	1.9411150778721295e-14	73.35434657971224	865.4989166165861	3.201998791791438e-14
110	-6.731159474420424e-14	64.23951417425079	7.756149336044538e-15	-2.639379717354756e-13	-42.54754446909067	189.96495979293752	-1.542836695304492e-13	-1.303716917341601e-13	239.26628571386223	4.3655310728830756e-15	-1.1253722889303246e-14	1110.9837124703818	-1.8239942546923416e-13	15.652889247722289	-1.7527870043705223e-13	165.71394150114367	1.3869750820571927e-13	-8.575885503022476e-13	1.157773676986789e-13	5.656714742434599e-17	8.671498252388448e-15	6.330326151874267e-15	-1.9375729241552604e-13	-6.902561926777465e-15	-1.0759174185686156e-15	-30.997019458798892	1.0559961930881953e-13	-2.3238195144223523e-15	424.28424934434224	-1.2123220165538888e-13	-1.640764644972714e-13	-7.409216342428614e-13	6.14518433283202e-16	-2.9251107391739955e-13	888.0665555158389	-15.837061212548571	224.86211186936808	-7.798514432978119	3.327872110985668e-15	149.2156145486906	-8.410442294046972e-13	1.1256131702240994e-12	849.906602951407	-1.602915458177421e-13	-1.1853600078071469e-14	-3.004280628898264e-14	31.406317612635995	147.98143070425817	1.126105778177956e-14
111	-7.208013106693872e-14	30.388199257350127	-8.032035476598242e-15	-1.2386557931870562e-12	-5.336944098072489	48.89037198624882	-1.4432648164275707e-13	-3.5806502007908377e-13	261.76656530590816	1.481629728931218e-14	-2.3166330322218222e-14	1240.479164246011	-6.224865809901184e-13	334.7910235668559	-1.0742525520948555e-11	932.9940472308663	5.688328414411898e-13	-4.684180835272079e-12	-4.256108975678778e-12	1.5763169119041652e-14	-9.334001723494329e-14	5.773993108830225e-14	-1.0132976719911778e-12	-9.586276359979333e-15	1.829259394630204e-14	-3.6994726134352622	-4.354565265928796e-13	-8.034475684017405e-15	340.5459980883265	-2.614937686550412e-14	-1.9495653306518475e-13	-4.146246099955398e-12	3.1122491045321193e-15	-2.9428843109913944e-12	703.9692398065806	-1.9407069447535847	1171.1437809013971	-69.87756523381292	9.236108022351287e-14	308.5550933156978	-5.777016139520797	8.254485926546672e-12	782.6695628046482	-2.796636387194438e-13	-1.5057035880898637e-14	-3.793056129112362e-13	-8.069253671282187	-77.7750954313889	-1.1990498568330291e-13
112	-7.899810483004775e-14	-8.052556030055035	-1.3597777574020178e-14	-1.4895060335097731e-12	-3.572905695953355e-12	-19.64583618838152	-1.0073998190910295e-13	-3.684086454925709e-13	295.34005558658623	1.0154587824705515e-14	-2.283834361273256e-15	1361.6426827676814	-6.909475562394051e-13	588.8473143979543	-1.3327466180071977e-11	1868.9247315847094	6.633718995427283e-13	-5.803422638194962e-12	-5.5093150264655824e-12	2.4170611242282746e-14	-1.1518989133007e-13	8.203994467489477e-14	-1.2364946827076825e-12	-1.246760478347695e-14	3.597836110726783e-14	-7.969082691653855e-13	-6.680279865411176e-13	-7.687366881305551e-15	256.36768083849944	5.0954085281298676e-14	-1.3823012999874595e-13	-5.206506462752158e-12	4.632840811922644e-15	-3.756092309503661e-12	568.5029061141029	-1.182342113389489e-12	2352.040749743645	140.42017461635376	1.3126955963244278e-13	420.99094787888106	-52.9967650042406	1.083274024609896e-11	601.662432866704	-2.7757242377187735e-13	-2.1649662925004715e-14	-4.885922001175667e-13	-1.1652997391066875	-9.322397912859048	-1.7437229894791187e-13
113	-6.133431380607325e-14	-1.1783047297666653	-9.574603320980062e-15	-9.758656036921546e-13	-2.597099456371514e-12	-2.5426575747615074	-1.0942860442408201e-13	-3.1915070415065424e-13	314.4031147725257	1.2750212197097474e-14	7.133083041684853e-15	1408.1536289018065	-5.326052081514778e-13	504.43140252557873	-9.734941787277303e-12	2142.1905675971475	4.4839345033309014e-13	-4.031342297972342e-12	-4.062993415003835e-12	1.8969344803883318e-14	-9.829349559365645e-14	7.004160176727609e-14	-8.849939918287737e-13	-6.24362030229043e-15	3.0378498916634086e-14	-6.12748355340085e-13	-5.095614304685332e-13	-2.797476617678884e-15	180.65279632079634	7.027363552537899e-14	-1.2252900779115766e-13	-3.6045011020505533e-12	-1.743078689099147e-15	-2.4983334096165605e-12	403.22248884612276	-8.79409498663815e-13	3127.9693877285636	728.783553693366	1.0569618587961178e-13	456.7464359765098	87.28812856856523	8.02137151331256e-12	328.05072823114756	-1.889340440738145e-13	-5.641017501726558e-17	-3.159275754458479e-13	-7.736330856139662e-14	-4.6962317496658504e-12	-1.272903233831664e-13
114	-7.079170154962052e-15	-1.2054910055043023e-14	6.531607588408172e-15	1.5192702851272818e-13	5.943078077650001e-14	-1.1580567981282866e-14	4.026804596709329e-14	-1.586437351095221e-14	329.98800325174886	-8.099348098798207e-16	5.097921513665041e-15	1354.3231205893487	-4.5108960839710785e-14	173.0944836859281	2.839031494898787e-13	1779.702965686471	2.661395810958763e-14	3.3471083659624644e-13	9.084535466074186e-14	5.658084683441852e-15	2.6229803818804742e-15	2.47941627240825e-14	8.80792154436038e-14	2.562246330559076e-15	3.294765203310471e-15	-1.7544035347590772e-14	-2.375112388968787e-14	2.5616184409307532e-15	92.73382165656469	2.7109191783708332e-14	-3.414401009856068e-14	3.5340550822817627e-13	-1.2238054043449698e-14	5.490708430624244e-13	180.47659807630777	9.642501022151866e-15	3361.4542375802907	1370.0585200389353	-2.1866399008526628e-15	462.145347909008	436.7840059200473	6.156816273601075e-13	72.80327485818361	-3.3684566133254378e-15	4.932244273100799e-15	8.892013089855382e-14	-3.660025724368381e-15	5.472001029957118e-14	7.766266921191828e-15
115	-2.1217874643782248e-14	-5.2190414229684916e-14	4.751697464520368e-15	-3.17942758667512e-14	-2.3796697260529043e-13	-2.546871025987712e-13	2.8339056322966617e-14	-4.80095825990605e-14	315.19827862632934	9.445757515204477e-15	-5.776013771815919e-16	1170.9644542350616	-7.657467918822329e-14	-50.128995761242784	-1.9452211335561086e-12	1466.6541398907598	8.78218948577421e-14	-5.708863830110569e-14	-6.720985379206585e-13	3.005878893406722e-15	-1.8092582559243606e-14	9.291739043420679e-15	-7.95470516078277e-15	3.8384605405626365e-15	3.1051425355570125e-15	-1.1080973328289077e-13	-1.5218606152484893e-13	2.300987164301526e-15	21.815389644284625	2.9894966821950296e-14	-2.2268676477217954e-14	-2.991403183430118e-14	-1.3335647924414272e-14	1.4460790462821507e-13	32.32642440414013	-7.608866407546387e-14	3595.0798606044445	1719.768414652072	-1.459369614585295e-14	464.53149293845917	1225.275249144332	2.167428647299252e-12	-31.45599912078954	6.5974075674126274e-15	1.3203320185245262e-14	1.028095061240546e-14	-1.7695527990642444e-14	-5.23502406805307e-13	-7.73395914577086e-15
116	-2.2036186072112646e-14	-5.123282546561748e-14	4.34795016329004e-15	-3.7753062601284323e-14	-1.8057557734158258e-13	-2.149496804484859e-13	7.876886803483465e-14	-2.1138532227112377e-14	292.91271882351805	1.7502908576935627e-14	1.119467272380326e-14	984.9812545738164	-6.142769811806743e-14	-7.2398487524883635	-14.7050980791844	1529.437471302921	8.205250246746122e-14	-3.689296797223281e-14	-1.0798427562013883e-12	4.807279966845753e-15	4.511672383875187e-15	1.1866942732673324e-14	2.033374896622857e-14	2.3833548673624056e-15	4.649237293353161e-16	-1.140015816680316e-13	-2.2974595662078587e-13	6.58256653983409e-16	-9.26715462487847	4.0351198532189566e-14	-2.8920596280544047e-15	3.410650796348723e-14	-1.0793993519620417e-14	1.0973780439048388e-13	-17.42972058950065	-6.332081388789805e-14	3723.5647706669015	1729.9663688601674	-1.121086942217022e-14	352.8310433119605	2763.3753399525385	1.6273303184851215e-12	-4.100445311144457	3.3762424447166383e-14	2.6405513023203307e-14	1.8850388259753797e-15	-2.0765794111389895e-14	-4.808680160716913e-13	-1.1619011950798807e-14
117	-1.656487001265915e-14	-4.1605793360672474e-14	9.648808458872745e-16	-1.5671554314181837e-14	-9.407384896782663e-14	-1.3022773376664831e-13	1.726248963825086e-13	1.49655780484459e-14	282.43412535533406	7.556294921393185e-15	4.559192212564155e-15	950.7405120825972	-6.614029518300589e-14	-4.0477521363276804e-13	-148.63160347666786	1664.7431510067213	8.512470933796894e-14	4.197818899114314e-14	-8.706013931571736	5.7353864588196725e-15	1.5391058892947492e-14	1.9126945100592318e-14	4.3205998618890556e-14	8.052969887615274e-16	-3.817391989488644e-14	-7.871429871804588e-14	-1.6574413935009655e-13	6.941605245484076e-16	-1.2303246924056714	-4.829655669964164e-15	1.1096921724848473e-14	9.972348568172379e-14	-9.219745789445952e-15	6.736199715709597e-14	-2.2016336600943625	-3.8783643534644275e-14	3618.2349604952533	1708.7218984474478	-1.0929844575817448e-13	499.3498957575197	4341.576781616761	1.439980611186191e-12	-6.612947264904862e-13	4.033562972345093e-14	1.567848964053104e-14	-2.52891109938267e-15	-1.5946798294888393e-14	-2.6851802700796263e-13	-9.613204262903084e-15
118	-2.3174835372638266e-16	-2.7005875399411596e-14	-2.9956614167276523e-15	-1.9563442554027205e-14	-4.7251091928046665e-14	-6.190649250010115e-14	-2.78381145613157e-13	-1.9570303675238514e-13	219.36130632862285	-1.085906571746477e-15	-6.0395847135232005e-15	1109.8008620798635	-3.1015464404129825e-14	-4.3220462912692096e-13	208.47545485090916	1430.5989779418737	6.232660774232434e-14	2.2213136785549047e-14	-83.65051257224667	-1.5006804710632818e-14	-2.7702262078096786e-14	-5.0553391806897e-14	5.861001487053161e-14	5.410125361129684e-16	-1.2607053361839895e-14	-3.958718528649026e-14	-1.8532790269573128e-13	1.2364288399180212e-15	-1.9544874145291444e-13	-2.0046632163459182e-13	-1.6741678023907292e-13	7.210684491658011e-14	-1.9606852559694426e-15	-4.501817370754285e-14	-2.755663734902616e-13	-2.2079513310510676e-13	3562.5149536388412	1687.2187888853202	-4.933735510968064e-14	1104.464133690266	5049.752333603151	5.277101806090739e-13	-4.4929726891262303e-13	2.7934467078825583e-14	6.3566404353885185e-15	-4.34755345120669e-14	-1.1415832575161108e-14	-1.1791219243497607e-13	-2.2693101325526456e-14
119	3.873736521499312e-15	-1.2503565734917251e-14	-1.4944857690711254e-14	4.803857968371395e-14	-1.0927562767827246e-14	-1.878120623888771e-14	-1.8616676323917042e-13	-2.4097821710097554e-13	161.72779465799476	-1.8765337755553742e-16	-6.537472648345458e-16	1328.5525989210048	-3.147302470055117e-14	-4.07567039243792e-13	1547.9557179711326	1108.7628452964764	2.140715482628389e-14	6.671704034705795e-14	174.56951306131188	-3.649037655872735e-15	-8.110712901070843e-14	-1.04672625893914e-14	-8.563564025279773e-14	3.178263136818957e-15	3.073177245387856e-15	-2.1245958434430863e-14	-3.3766260281986677e-13	2.17363973150262e-15	-1.6864761515321135e-13	-9.655917881891618e-14	-1.4947072428672972e-13	1.0292823434468289e-13	-1.1350532053815545e-15	3.411255140115983e-14	-2.368901989735923e-13	-1.209240648202895e-13	3659.2606277620703	1654.3382767056119	2.568924792969418e-16	2989.234244362016	4589.498245247594	-7.238775132011661e-13	-3.1289269946778767e-13	3.012956921944178e-14	6.460527628438276e-15	-2.278303224456486e-14	-9.361834358291616e-15	-4.852833359380566e-14	2.0657925527287817e-14
120	3.4999709500213933e-15	-8.197156178628289e-15	5.54797567498417e-15	-1.8228766111539271e-13	-2.790204514165401e-14	-4.227797774822959e-14	3.929036473491953e-14	3.934995716873488e-14	181.46596227387502	-6.782349603391316e-16	4.139676319531631e-15	1316.9557835863777	-7.165339444318049e-14	-4.857684092163735e-13	3419.842901012078	891.9045333241925	-1.5722127969699465e-14	-2.1799871248362096e-14	790.4305559701297	2.526570783495286e-15	3.703863836600368e-15	2.0335347230737025e-14	-6.914143636376252e-14	-3.468119821602841e-15	4.758832573933126e-15	-1.4705175095317882e-14	-5.929198292011551e-13	-1.979165189348486e-15	-2.0618148719333575e-13	2.966129198868247e-14	9.514240295348129e-15	-9.173170649243232e-14	-1.5587930831864311e-15	-5.519523641338761e-13	-4.14057363089138e-13	5.644382419325591e-14	3562.255829882882	1692.272256531478	1.2633738671043609e-14	5875.560511651828	3642.923877223407	-7.954694886225216e-13	-6.160697773121616e-13	4.870140280772153e-16	-1.1435582558015623e-14	-1.6940051189844558e-13	-5.548032755859471e-15	-1.378110422122782e-13	-3.9569404593833666e-14
121	4.454249023321309e-15	-8.346365586667886e-15	-1.5975980892386574e-14	-1.6369904574977416e-13	-2.4324352871821325e-13	-1.8946032974409954e-13	1.165248988416347e-13	9.659339880365976e-14	241.2588619911312	3.795806856493169e-15	8.663735253347365e-15	1268.1384931999783	-1.0057330575322091e-13	-3.942356295743689e-13	5115.173420053932	831.7570928069999	-1.0994906784508624e-13	-9.948283271145028e-14	1617.5041827884975	9.149293719104378e-15	7.006768772728913e-14	4.178103164784981e-14	-4.7287595147802333e-14	-3.616530097388209e-15	3.718533621552998e-15	-1.0259830688543696e-14	-4.769272470842789	3.349619924475755e-15	-3.091171991326832e-13	3.121670303000725e-14	-8.879615123739774e-15	-4.519207059415059e-13	-2.826145487299346e-15	-2.254107925735635e-13	-8.452029136557045e-13	3.803086095116064e-14	3047.60236103073	1721.6622281914792	1.7562715064033364e-14	9283.574765031703	2939.853936305871	7.680866511226152e-13	-3.351487610715639e-13	-6.43712446956443e-15	-4.920243019068539e-15	4.165259967842017e-14	-2.542268024203353e-15	-3.7322124825103854e-13	-1.9880519681220762e-13
122	1.0582451795750966e-14	-9.881841132293425e-15	-3.9897220060693426e-14	-1.513807645360875e-14	-2.002278377375798e-13	-2.1665548532601277e-13	2.899238118932393e-13	1.4467981226087684e-13	277.4364492365206	4.578457007978602e-15	5.948911743105871e-15	1198.7393011827899	-5.3263763008864944e-14	-3.243531122065597e-13	6101.8224971677155	695.9881149646649	-2.2308290604677588e-13	-2.7515356460007706e-13	2238.9231734214127	1.725322255814557e-14	9.21926916413718e-14	6.96464308675599e-14	5.204769777121093e-14	-5.891317139926087e-16	3.282435734245225e-15	-2.8073744414562623e-14	-48.41896882016247	2.2040638380386207e-15	-0.9497999241969103	1.1266380573401478e-13	4.8570858845905695e-14	-2.6033719595967076e-13	-5.739467741403771e-15	2.9326023186530145e-13	-4.405743978724627e-13	7.368665803209651e-14	2396.6570184424513	1743.7225102901348	3.017874439351451e-14	11739.843174276306	2524.3179824383114	1.0450197690911094e-12	-1.7561502095433194e-13	4.401392132791597e-15	4.159197978884937e-15	1.418446051846233e-13	-6.842855331211505e-16	-3.4913722869658905e-13	-3.0069266128728913e-13
123	1.2373992147981565e-14	-2.2365200237353744e-14	-7.024766372711655e-14	6.80267039499885e-15	-6.217203273200635e-14	-1.3562301810019945e-13	2.5981844496492557e-13	1.16256618727715e-13	266.79154403434654	-1.638345272073036e-14	8.691076992617054e-15	1098.371605765088	-1.937005254850381e-14	-1.3793690554231927e-13	6314.455875702077	475.76540581976604	-2.9091370843272773e-13	-8.45541289084495e-14	2544.6027523150515	8.310033609538122e-15	5.680757207111832e-14	3.254551726660166e-14	9.759337011763898e-14	8.771618107668267e-16	9.46229669882325e-15	-2.005068490560563e-14	101.20474359098087	8.119754511718689e-16	-11.049245984720969	8.214297565481499e-14	4.1809343761999635e-14	-5.714845905842225e-14	5.698669185781619e-16	4.75659543172785e-13	-3.61980882286556e-13	7.234958133880211e-15	2392.9351575492983	1760.2483905189135	2.198482755455961e-14	11519.779369527287	2409.2070886949177	1.6079006735028023e-12	1.8348761527599273e-13	-1.5003822234898284e-14	6.256649012078127e-15	1.0117379656139863e-13	-1.3470744086035434e-14	-2.722670988978023e-13	-4.259302594565481
124	1.0976994805838835e-14	1.1283747429712128e-15	-1.1991472954392342	2.249077816301829e-14	6.492287427456344e-14	2.1771102487209856e-14	9.059556875042002e-14	-1.3474511423805361e-15	293.78420388684793	-2.568401075938521e-14	8.500312707357555e-15	1040.2564842477327	-2.1697582319820797e-14	-4.170082730996288e-13	5983.434294830494	458.17860680423195	-3.0650557784498785e-13	9.665938429550895e-14	2805.1464170229974	2.2173351415463503e-15	2.8740449038090736e-14	1.0027739849565501e-14	6.625902340363417e-14	2.626291072647992e-16	5.556823210655989e-16	1.9286029500059172e-14	475.0577346736416	-8.156857080665035e-17	8.028256051692399	6.272955591130045e-14	1.502996527578664e-15	1.5277216795245052e-13	2.6376644370519285e-15	5.347417667193624e-13	3.2636561262708466e-14	4.76655276231773e-15	2855.536858267829	1746.3179594750316	2.2040923784762717e-14	9755.96409409165	2431.655693274978	4.753448705774636e-13	3.398156934362607e-13	-2.2460639460858796e-14	8.235685769457184e-15	4.2425246406508916e-14	-1.0409268420084502e-15	9.081658589958961e-14	-40.34468104649695
125	7.611506398029107e-15	6.830411700395655e-15	-11.54990113135518	-1.6787599588087806e-14	3.876293744712845e-14	-1.2399336056615682e-14	1.6583227222156291e-13	8.211220906302717e-14	317.6490841290264	-1.7429973488518413e-14	1.5148122687661906e-15	987.7146167288573	1.0577771163976196e-14	-5.024810045343144e-13	5244.219690500749	549.6752710137175	-4.2134670502696225e-13	1.1444167521661052e-13	2775.2710807964136	1.09995132111455e-14	7.408755128956173e-14	3.806580871706433e-14	1.200465890647085e-13	6.903361059031692e-16	-1.0280836450654856e-14	1.3401562065169331e-14	907.0633858285232	1.5282262744621756e-15	133.90414104275683	7.53455424301251e-14	6.904479844187614e-14	9.21486252056386e-14	1.972814941971131e-15	5.996000539835215e-13	1.2395454557095142e-13	6.430309013053363e-14	3372.1467270626235	1714.2077132228633	-9.832294932531232e-15	7446.823013723422	2212.733037323811	1.265379574900725e-12	3.862206184688295e-13	-2.1187964265123967e-14	1.4271360443022193e-15	2.2841026413871755e-14	5.932757855395387e-15	1.1443528215857669e-13	136.7816037147315
126	6.634966783361386e-15	4.9667211217832455e-15	38.89522386335729	-2.447513771201926e-14	9.266874614139101e-14	-2.7829894915272202e-14	1.5635776021542502e-13	6.32268873075885e-14	296.49257023259486	-2.2135678037764144e-14	2.920585795486612e-15	1017.9164160171864	2.3695869602395475e-14	-6.010387845806194e-13	4521.987871844257	635.2556785270275	-4.814381398542084e-13	2.0518291436080143e-13	2612.361552287046	7.0664696602073425e-15	4.4566692524341167e-14	6.927506269284467e-15	9.951308557536036e-14	1.5062501374708807e-15	-6.489524713091725e-15	1.566641703540465e-14	1061.5925665975371	4.2987607189984854e-15	300.3081736855149	5.963017854414894e-14	5.4972878577159357e-14	1.747925997029798e-13	2.115617021758071e-15	5.690983602677667e-13	1.6149047252258667e-13	1.1104123904289712e-13	3675.43238896115	1699.9222477158082	-2.6215034142320316e-14	5849.085487586535	1792.1571435515943	2.009186076581353e-12	3.0761386011985276e-13	-1.6944115348166066e-14	-1.765881071760439e-14	3.7368794148750823e-14	1.972258403436936e-15	1.3266874031806582e-13	346.2012112467355
127	5.177007066396052e-15	-3.028026273023923e-15	98.84885173382702	-2.0822190016188335e-14	1.1586139074712349e-13	5.6263477167739044e-15	1.272940050996234e-13	1.0104399465096174e-13	292.58170461390534	-1.3595365907038668e-14	-5.970659556595958e-15	1047.159169565105	4.328511271205921e-14	-1.056613522754587e-12	3287.965435266113	657.4987629066046	-4.731502250838498e-13	1.5182097224641693e-13	2150.154877945925	7.250170187148213e-15	2.9897364218712985e-14	1.1453277629359263e-15	1.2810573795707523e-13	5.9172889381885274e-15	-2.485940616455276e-14	-1.3064099930383525e-14	766.4219631440508	-2.8446825015536914e-15	327.90968987771186	5.554361597908588e-14	6.423447891842055e-14	2.9425510871116e-13	1.2643271177219055e-15	4.712832666251263e-13	3.3961020228517325e-13	1.316574812609956e-13	3782.313134555601	1746.123066338903	-3.078148989626666e-14	4591.329174752102	1560.185665728304	2.6189180501469756e-12	3.067051325850439e-13	-2.1599859861303663e-14	-1.102207442710864e-14	1.0924822885812749e-14	-6.606540507460958e-16	9.006768481562653e-14	355.6776927425267
128	5.723156881286206e-15	-5.702607766177462e-15	109.75320497448155	2.955579226090543e-14	1.4633664174739457e-13	9.11506231818573e-14	8.21179171505574e-14	1.3701453567831318e-13	347.5796778156798	-2.1460125878564206e-15	-3.271530433018766e-14	1136.7833748429625	3.6452760261903285e-14	-1.8671572143312546e-12	1665.7673650851843	766.4622027277265	-5.090908557325429e-13	1.7378158323962964e-14	1506.1770736928424	-5.7038920858717585e-15	-1.657377462920627e-14	-3.949214562911232e-14	1.8146010258526336e-13	1.0392714966246901e-15	-5.426507572341376e-15	-2.274467389636187e-14	367.3551426537166	1.8071805120633659e-16	178.98849260199245	3.920970945811771e-15	7.47419835248999e-14	3.9510651248885253e-13	-3.249043422193517e-16	3.471802965081707e-13	4.530344679803998e-13	4.29509469978221e-14	4252.692996945986	1975.085400382698	-4.053646878320124e-14	3858.8866350257786	1669.3832083202685	2.9352712205990754e-12	3.6232245424436355e-13	-1.11999527047687e-14	-1.4974853690682488e-14	-1.8883723490930222e-14	-2.38735052863355e-15	4.7244698870012834e-14	162.67153371101747
129	-2.247844869395304e-15	-3.0558817401713307e-15	38.63090711472194	1.0206688393637474e-13	1.617009867907007e-13	1.5229063368840232e-13	-9.718361505428312e-14	5.667411698466209e-14	337.2556597528327	-3.3497198160075335e-15	-1.7698025278936908e-14	1013.2445754231021	2.571790252909581e-14	-12.928827750539655	258.04846128613485	799.4566333072454	-4.3812014855797513e-13	-3.613128077220206e-14	538.3662293670947	-2.955199638269784e-14	-9.168649843919308e-14	-1.0846193980084155e-13	1.98844668237479e-13	5.229407309923347e-15	-5.8811282036846696e-15	-6.740566402670205e-15	16.05292379647644	-5.402933170841623e-15	55.77101040497721	8.849433610923807e-15	2.985278405510207e-14	3.7724019851930634e-13	-1.91320823793695e-15	1.615924974520797e-13	4.176493484101463e-13	-7.446776699994878e-14	3776.6455291932334	1784.0869957757773	-3.0262339335394384e-14	2951.3528474294335	1514.4029896604357	1.5232449406363152e-12	3.428962341145625e-13	-4.701865860381667e-15	-2.6230517329746e-14	-2.221496337355871e-14	-4.0385860893716746e-15	1.0481190322965103e-14	-40.53163887208647
130	-2.0069635756205917e-15	-1.7915403522306e-15	-11.573868844328313	1.670260616476303e-13	1.434835112762962e-13	1.7792656808056437e-13	-1.217621833123497e-13	-2.1139331359366604e-14	321.3278259841065	-8.772688374080182e-15	-1.398795389714744e-15	905.3781129097139	3.788708849649357e-14	-89.74246783154761	-150.59918394465052	823.9912319816015	-7.680533158914388e-13	1.4865595187266805e-13	27.772865509634226	-7.261215336519162e-15	-1.7116271268077093e-14	-1.5107481104446835e-14	1.678986712585918e-13	-3.200981325189179e-15	-7.768478805109786e-15	-3.880015417782539e-15	-76.79132971240276	-7.843711398757906e-15	183.86762067200368	-2.1525597642535678e-14	1.8448538897627278e-16	3.8076094690793766e-13	1.0751896374085143e-15	6.638714142824966e-14	3.541804381912771e-13	-7.697244726776573e-14	3711.282533458982	1754.495610046435	-2.286748339957426e-14	1975.4931195693812	1383.9906778716083	1.9283586438596246e-13	3.3224265954818516e-13	-3.0529135346556235e-15	-3.2077268576280007e-14	8.511443478041457e-15	-1.0783718962066046e-15	2.5698038384490692e-14	-4.063050837265355
131	3.865973522458232e-15	-2.9610133254192995e-15	-1.1754188914283332	2.2799528617527156e-13	1.315074869909206e-13	1.8126328772722186e-13	-1.0279124024395794e-13	-1.136722250175387e-13	301.9055378495196	5.723213962161507e-16	6.270890690465992e-15	834.8239933619905	3.4598316785089815e-14	215.87460372050037	-13.607734089233983	662.9834468350718	-1.0157088537852498e-12	4.480031313077746e-13	-48.6567282626306	-3.794080160015281e-15	-2.0836802720265666e-15	-3.4092123582911103e-15	4.592898469430024e-14	-1.0370852991006211e-14	-6.2841477237548964e-15	-4.771618690000788e-15	136.03937519805135	-2.3453390044112303e-15	439.32402183303014	-8.654075742224373e-14	-8.4929892310563e-14	4.437531176562841e-13	2.8473367622552384e-16	7.353533663167073e-14	2.873519759756295e-13	-3.685542302650288e-14	3786.77447692748	1779.851900232648	-1.8761399175157897e-14	1145.6942101940122	1245.9931641123621	-4.7450639818397645e-12	3.305827476944011e-13	-9.85215907713635e-16	-3.1994073200527246e-14	3.489011421963397e-14	1.0057650228223783e-15	1.1437614637176375e-13	-9.524600474215453e-14
132	9.833436550037274e-15	-5.220616855126829e-15	-1.2828715524900402e-13	1.6891509613487681e-13	3.612488771416823e-14	5.929561326378471e-14	-1.651240127208149e-13	-1.6326968340575204e-13	288.26249285561715	-5.067697190192598e-15	-6.0265702739543305e-15	672.8488944271129	8.819680204672606e-15	1022.7191074594809	-6.55518119077567e-12	474.0142095360383	-1.2063457345310755e-12	4.672316232855293e-13	-4.038574504248574	-9.134538312838795e-15	-5.063119303993372e-14	-2.6145552446858878e-14	-6.234872658150389e-14	-9.07854197416747e-15	-4.831639230380909e-15	-3.648860705159299e-14	520.8052514994775	-6.045777988493475e-15	479.01078958912655	-8.417374195543654e-14	-1.0444201915769364e-13	3.20373490661375e-13	2.447899067110215e-15	5.4103936412436035e-14	1.247477414141489e-13	-1.3719532508061365e-13	3857.9677091437698	1788.0671939975857	-3.684496295610377e-14	897.3236606098294	1267.1644437139632	-1.0596864260117734e-11	1.3105175328250893e-13	-1.638358115269979e-14	-3.7521870786092134e-14	5.5974419615209383e-14	8.701408631046728e-16	6.511786254459528e-15	-1.0857755711376588e-13
133	-4.4180597483798e-15	4.5209194856741205e-15	-1.1346790402439497e-13	4.824275797466943e-14	6.548957320456235e-14	5.587076074566083e-14	-3.6123243784959535e-13	-2.762377587455645e-13	278.9473915355597	-8.767879310335982e-15	-1.0056337368091836e-14	355.3060256279691	-5.814737437620837e-14	1749.122343939733	-6.089149065003739e-12	319.27430852321396	-6.148914597860746	4.167931352806153e-13	-2.6444026060578364e-12	-1.1482831252546907e-14	-4.1969969345099644e-14	-3.7350585349529464e-14	-1.6558982120371741e-13	-6.556138094569234e-15	5.146925445111863e-15	4.580283595988268e-15	896.8186071285108	-2.5788568652719768e-15	370.18432628252623	-9.720995787823501e-14	-1.297741120506228e-13	1.53680438840257e-13	8.964551466189247e-16	-1.4685425112463367e-14	4.3531245446361717e-14	-1.693890101020722e-13	3849.3413760988906	1810.1700957479627	-3.5572087977305383e-14	973.8925954178485	1239.896685465267	-9.569997579313689e-12	1.4907835034990335e-13	-2.533911384059131e-14	-3.2029249289932143e-14	3.819349863511505e-14	1.3335234088068333e-15	5.330257800407034e-14	-1.0799761542069691e-13
134	-3.0357892720650037e-15	6.35584130313429e-15	-5.542494483933288e-14	-6.249727955947752e-15	1.6188227565066004e-13	1.0501693773373604e-13	-2.9318975125452223e-13	-1.9410568553793218e-13	271.8126085331207	-2.4289896001445237e-14	-3.5646293115198074e-15	48.947848470527944	-4.143934552829165e-14	1877.6100112768593	-5.503089329558137e-12	169.12767396273082	-42.93123532495981	3.325837748589903e-13	-2.452777084551779e-12	-6.5985491849186685e-15	-3.190889426435774e-14	-1.584770589536401e-14	-9.727110576590235e-14	-4.87008319989685e-15	6.851132058130306e-16	1.459752056449819e-14	846.8712609707892	-1.801586586283763e-15	212.46341710270062	-5.863782752702254e-14	-7.617945120763179e-14	2.1245410458027963e-13	-1.1240123370762528e-14	-6.464526143753185e-14	1.993515321399425e-13	-7.616510963771215e-14	3797.118661950691	1382.378473483888	-5.6080490151739446e-14	878.1723092791426	916.4639082937844	-1.356546591709969e-11	1.4647728902413887e-13	-2.556720901829836e-14	-4.376139553557964e-14	-4.234944300410777e-15	5.509446084155275e-16	1.452646629092218e-13	-9.423691475834581e-14
135	-8.92345323597176e-15	9.197213113920462e-15	-4.7975633748474595e-14	7.792218741147913e-14	1.8800157089487996e-13	1.4241815381965842e-13	-3.07587831240715e-13	-2.352363376925903e-13	265.95790793131823	-3.956583703912729e-14	-6.17669297599876e-15	48.43419441036394	-3.192967170296769e-14	1252.7568421934025	-4.660226275142814e-12	233.00732212262568	110.07804212771222	3.6332890423768954e-13	-2.1626665040345513e-12	-6.952036775445529e-15	-8.147746972966823e-14	-2.413778973898406e-14	-6.313160505649053e-14	-6.0575366488057e-15	-2.2134308096756895e-14	2.273748170607381e-14	434.16840315625706	-1.1703291863182305e-15	163.63664604572105	-1.377987412836506e-13	-1.4920980760572397e-13	2.3727058592660523e-13	2.0963807667812757e-15	2.553422768854883e-13	2.9169788549762747e-13	-1.4811653760106356e-13	3810.9810360864085	1010.1030163720566	-8.225464011712465e-14	489.9325607756323	688.0330642383901	-1.8604441609104797e-11	4.0260145973951483e-13	-4.375797068306152e-14	-5.274452682667971e-14	7.8806313089032806e-14	4.8482212246561595e-15	2.1558350648784003e-13	-7.272062129848437e-14
136	-1.1352358641825213e-14	1.6892514236892998e-15	-7.064774358210871e-14	6.610250764355591e-14	1.641344586665783e-13	1.5007155758015926e-13	-2.536591901963316e-13	-1.801583161431245e-13	273.8221233241109	-3.616080585495205e-14	-6.671280209206677e-14	344.20564239792003	-2.7006788693416433e-14	507.39300660622945	-3.5690660937952863e-12	287.4305774052689	446.7607576974922	3.5656459219089366e-13	-1.7726776345017808e-12	-1.1123007684861517e-14	-6.669968776096611e-14	-4.010188353908898e-14	-3.200501845836642e-14	-3.813858683307446e-15	-5.327047001171293e-14	7.696556902229183e-15	94.06434735964653	-9.713167145775823e-15	155.45685552944585	-1.3914856128235618e-13	-7.264711540131414e-14	2.2009928869473697e-13	-1.0906157439588974e-15	1.8809720276633918e-13	1.8397577092157597e-13	-1.3953000423156222e-13	3833.5002124722814	1078.416338103118	-1.0908193086304434e-13	383.61969520073814	722.4149380689856	-2.427024054452022e-11	2.187540066256179e-13	-1.1056405719559067e-13	-7.071722527757015e-14	-1.5057478257682226e-14	4.3314109796712664e-15	1.6892879554494932e-13	-4.7369092367514857e-14
137	-3.120805527739899e-14	-9.160567191976536e-15	-8.051097634905366e-14	7.835605914465012e-14	2.106535454497513e-13	1.4785499303042948e-13	-7.920998903916901e-14	-8.819805782598271e-14	279.14859181396776	-2.480764808087261e-14	-3.392446278193011e-14	534.3709079517182	-1.2979917055488042e-13	228.8826645089399	-2.9460195494184542e-12	306.48399056969595	838.9719827734699	4.672535423416453e-13	-1.6214640027685777e-12	-3.369198664704363e-16	-5.485540613578771e-14	-3.284148160504286e-15	-8.074703430886537e-15	-7.300643951134064e-16	-4.770074652323867e-14	1.1736798336984618e-14	-43.9212851167413	1.6433583999464382e-16	66.38399624030029	-1.173076488846519e-13	-4.6820188400391376e-14	3.210803802211158e-13	9.085562921829623e-16	1.2455467248854908e-13	1.67647900703171e-13	-5.668517640425187e-14	3672.9806733645823	1483.5387868231103	-7.392090367411736e-14	419.7013991154786	949.7557091811125	-48.56895783623118	2.1286052041243034e-13	-1.2923429821289118e-13	-2.7102641753267423e-14	-6.685312115377808e-16	-3.9075283996781346e-15	1.2536101833839428e-13	-1.759436640938836e-14
138	-1.6778809133291286e-14	-1.4353785226958375e-14	-1.3789978041574984	-6.131028275757108e-14	8.669443340877572e-14	1.053806570711608e-13	-6.729424215811243e-14	-1.1683998527330208e-14	272.317669389608	-1.3264824828383235e-14	-6.231048239505151e-14	557.8886697183586	-1.6922721436102853e-13	589.1960763525753	-2.597720153809549e-12	125.56409258351547	986.694389315841	2.790304976505933e-13	-1.4424430801467222e-12	-1.6086817682004343e-16	-1.1924194850601295e-14	-2.700724534041885e-15	-1.589277124641499e-14	-4.476853049940927e-16	-3.085686519210304e-14	-4.9769385984623147e-14	-4.499975812449721	1.8418286033717186e-15	102.02444466706368	-1.4214527869527692e-13	-2.499269000838308e-14	2.5483231634553965e-13	-2.7237566672262673e-16	-1.5652950943409953e-13	-1.4007646799126658e-14	-1.0356789690353665e-13	3545.866275668334	1812.3942611492573	-8.982145218979225e-14	419.16634065048834	1046.4330452258423	-363.88200015520226	2.6439861439916323e-14	-1.241340078429011e-13	-2.927188625737178e-14	-7.184564283119784e-14	-5.32958424607847e-15	-1.0239281573434953e-13	1.1832580045741486e-15
139	-1.244077677208498e-14	7.141502470791907e-15	-8.801765305983896	-2.4869566560356525e-14	7.04702220599193e-14	9.874443450854277e-14	-1.617457381969375e-13	-8.186459222596683e-14	261.0768582327648	-4.9682623054164006e-15	-7.811440725905883e-14	366.7941205587691	-1.3462478775291696e-13	939.5522601005796	-1.9564221137166327e-12	-35.436635072673774	924.8180029677811	-5.899879271221397e-14	-1.0440644635620541e-12	-1.6975138803892737e-14	-6.40974848176956e-14	-6.072417632996948e-14	-3.034953037241829e-14	2.3179972651415413e-15	-1.0977251669777695e-14	2.8410864064096616e-14	-1.258637181910045e-12	3.362805606670532e-15	124.83867145033702	-1.945429963938401e-13	-8.217790915049986e-14	9.346879168962475e-14	-6.607111316213987e-18	-1.9849129480870274e-13	-4.2460864872697406e-14	-1.8656604396190836e-13	3515.52562546742	1712.6983189979242	-1.0256345187595564e-13	379.3671740297892	984.278328483075	767.4971851548744	-8.458860575713195e-14	-9.006517325711325e-14	-3.464901887257687e-14	-1.4147928758269008e-13	-1.790056249472746e-15	1.4110392374670372e-14	-4.0851483863774515e-14
140	-1.0923338783054895e-14	2.356275700119106e-14	35.65148053451451	-5.434230614769745e-14	1.660414165486697e-14	9.770807413655849e-14	-2.715364636939358e-13	-1.3984152310852323e-13	263.4982860233123	3.894000232231545e-15	-6.486931814331129e-14	341.554465406996	-1.1646895958383866e-13	700.4616929807512	-1.4770507581953615e-12	-4.160862888408475	871.9936298326211	-2.1917275192683382e-13	-8.47821555891062e-13	-4.496591616620381e-14	-1.4410706275809593e-13	-1.6612406965610707e-13	-7.167980861822652e-14	1.656715324767123e-15	-6.948454950520324e-15	8.621786518087878e-14	-5.208106873118484	-7.18362815676483e-16	161.4850881399517	-1.968964836932007e-13	-1.0032009499038096e-13	-1.6788535714442758e-13	3.9326011741545666e-15	-3.190447228029918e-13	-1.9130815183937797e-13	-2.8442237140184514e-13	3700.442553337915	1687.7404692064135	-8.942587458883953e-14	553.3348224848796	1085.9191011451621	3435.055318101547	-1.1922505256692356e-13	-6.971173138890546e-14	-3.742576086230228e-14	-5.393549074941963e-14	-6.957017081815634e-16	2.1108964333705907e-14	-1.6146589920576913e-13
141	-6.123407978904283e-15	2.2710996179933653e-14	81.42897906802429	-7.374592225087887e-14	-1.0825136845185223e-13	5.949767956235402e-14	-4.1788863143941256e-13	-2.231835967108087e-13	262.20508278311365	8.251454361259378e-15	-3.67668477782529e-14	345.1077622239596	-1.129669337223064e-13	174.23853611096442	-1.0975446772500644e-12	-2.930997917950462e-13	807.6021127830753	-9.478530499759156e-14	-7.314265731216148e-13	-5.250802649008443e-14	-1.5103668101976657e-13	-1.9562951658499608e-13	-1.1148722619185098e-13	1.6277182401136743e-15	-9.003109597455791e-15	9.103549105637303e-14	-38.79940808910777	-1.3388775949101669e-14	194.02755732380476	-2.3287261864633176e-13	-1.618257085032357e-13	-2.7316030043452896e-13	2.3341083421955493e-15	-3.2224560780420396e-13	-4.2354420456434115e-13	-4.115705348650718e-13	3828.487696690265	1760.0238909228924	-8.112998990126691e-14	900.9683261608452	1176.5847490534397	7812.537058152245	-1.1532391722527921e-14	-6.584393127843756e-14	-4.2640569738367124e-14	-4.9234309859541595e-14	-1.1295734413525566e-15	-5.900450079974418e-14	-2.1014867937792335e-13
142	-3.237410339806957e-14	1.9992804898049335e-14	80.54307569872896	-2.7988750991237844e-14	-1.0974140762073732e-13	7.646063159936977e-14	-4.762353322321758e-13	-2.599814679447883e-13	251.84338840934456	1.2733145015382157e-14	-4.130900134953939e-15	256.01249798724575	-1.2289421123134026e-13	-66.4168498325266	-8.171230045066092e-13	-2.1958053769999178e-13	768.0499584126995	-4.209189409474486e-14	-5.98842312498996e-13	-3.0469328859458494e-14	-9.271463916513388e-14	-1.1599701490684118e-13	-1.3649117540288737e-13	-2.175808804764099e-15	-1.684690661752665e-14	6.992698336966955e-14	105.15798002373528	-2.4715961924918673e-14	267.33090427853597	-2.219108216235421e-13	-1.7067375790293344e-13	-2.876656924662896e-13	-1.2179917171954545e-15	-4.2482106093419184e-13	-3.3533004993152326e-13	-4.057181754225393e-13	3511.4866883121476	1763.8471555961662	-9.012994578036225e-14	1215.3437313333122	1252.6004950875363	14453.609026835717	-2.940235886809348e-14	-6.465162595512803e-14	-4.9710778195906754e-14	-5.986779195781261e-14	5.651292059280906e-15	-5.164175285628147e-14	-1.4237087658468951e-13
143	-1.275951637977171e-14	1.312392068770009e-14	33.295154752862885	-2.389702831504748e-13	-6.277663336320582e-14	4.880266428050738e-14	-6.160414651980117e-13	-3.7537799204345174e-13	269.7650543848813	1.472024444639763e-14	5.656400797620441e-15	113.01577289735074	-8.832717476591598e-14	-12.20965251636812	-6.958297976657413e-13	-2.2826961686197326e-13	731.6865602075	-1.1328316177147984e-13	-5.168951813273424e-13	-4.843797456820249e-15	-1.58723648334945e-14	-1.3872536367286668e-14	-2.0266310766102944e-13	-2.2335689424822577e-14	-2.0555679409402993e-15	4.0067007124279415e-14	437.71436747818825	-2.296049668587898e-14	300.9887299049154	-3.329414150831954e-13	-3.0153811467182567e-13	-2.7852635935992546e-13	-1.3441975324883194e-15	-6.577885479952756e-13	-2.0152334528343546e-13	-4.2390498423668786e-13	3035.9910429003858	1637.1672740321528	-2.900989217484472e-14	1118.0151095171016	1269.960499742968	21825.26579900713	-1.4644737864548058e-13	-6.793172137348587e-14	-5.389216636506537e-14	-1.6735792985663652e-13	1.0829840309310113e-14	1.462800175190949e-14	-3.7889357461286824e-14
144	4.5622460393928156e-15	1.0054111213955055e-14	-9.094999321220806	-2.771237110111278e-13	-1.4027145626129838e-13	1.4213822920717712e-14	-4.367198405250649e-13	-3.469353910126872e-13	289.1355861447945	-1.1395483243115923e-14	4.2474250337955736e-14	-31.615950021387675	-2.021325123846591e-14	-42.653113499577465	-4.862589622587195e-13	-3.276140855316913e-13	610.5286027871343	-5.00815727078252e-13	-4.55208792682406e-13	1.7159224626741896e-15	-4.8025565244145074e-14	1.7929217094129096e-14	-2.445823463782044e-13	-2.033574679686414e-14	3.0635305774618075e-15	2.946303583853957e-14	597.4470577744934	-5.051657464232717e-15	172.07580889010416	-1.8117010319829125e-13	-1.6202001180276392e-13	-4.110663252233098e-13	-1.9138503977840984e-15	-9.060794281391911e-13	-4.4518744589087437e-13	-2.795356348565789e-13	2630.7832756678094	1522.6715846290833	-2.322142763710354e-15	719.1747370555889	1259.1791309652078	26328.833184077215	-6.933814847622851e-13	1.806997853262399e-14	-3.5149974904446615e-14	-1.228727488222267e-13	1.1020604594569612e-14	-7.746034604941013e-14	1.2758003736576204e-14
145	4.519663706417476e-15	6.053769311035764e-15	-1.1506119155530934	-1.478079013083053e-13	-2.5051974205471805e-13	-1.1953169102904624e-13	-3.6438786863629347e-13	-3.471397405462686e-13	284.9621834608722	-9.226895169077535e-15	5.876690165629934e-15	-3.9997461826379115	-1.2466463165970908e-15	51.75708239327838	-2.4392119286979937e-13	-2.457400178804244e-13	349.2648241650552	-5.271546695306343e-13	-3.4001456320581305e-13	-1.9104826261412768e-15	-5.0905637888386043e-14	8.914748402488195e-15	-2.441231021959616e-13	-7.82921285643118e-15	1.1904787352998592e-15	2.275814498293314e-16	413.97607807787716	8.665447679606428e-15	31.5807782710938	-2.1043950643758736e-13	-2.7991154096088066e-13	-5.518921509455419e-13	-3.734658968825832e-16	-4.058887402130513e-13	-6.769252967362011e-13	-3.404892763052627e-13	2688.9624787384073	1554.726178272291	-6.324182822669882e-15	449.03111757562397	977.4057537025477	24198.00412402049	-4.2288777449836737e-13	3.3991204595377054e-14	-8.300558184237979e-15	-3.198903581328184e-14	6.853929021020105e-15	-2.720860383613441e-13	6.468547491418216e-16
146	4.618299458939443e-15	-1.598989435574145e-14	-7.300943625729399e-15	-2.014058728420638e-14	-1.935900169104533e-13	-1.2759230975395198e-13	-2.798661616650155e-13	-3.0470821524347647e-13	254.2890608056059	1.7154230050152964e-15	-4.5610758814491236e-15	-6.507791734805892e-13	-8.208914838940516e-15	555.0094341776274	3.459694684408256e-14	-1.331856647248013e-13	78.12502507920544	-1.992711622675172e-13	-1.7073848761552596e-13	-2.9520944386533515e-15	-6.10148892278829e-15	6.76142946259311e-15	-2.0852313021107117e-13	-1.0170955765698382e-14	-3.3807004610777293e-15	-6.333608302204136e-14	83.955186334682125	-3.1071403661925847e-15	-15.535009493975963	-2.096397748341678e-13	-2.872177788377943e-13	-2.6082991807527817e-13	-7.343483148048263e-15	-1.2769478419533802e-13	-5.402298431508264e-13	-3.3558305377619023e-13	3014.8627134458684	1750.1665575036006	-8.224883213806266e-15	365.1571727984952	469.51731895655917	17841.5933415787	-1.9492000130499143e-13	1.4836004461510217e-14	-2.2280692001469038e-14	-6.44876896812605e-15	-5.5656136654525074e-15	-4.479510735494991e-13	-6.519734766345343e-15
147	2.2995487262439143e-14	5.67098496126012e-16	-1.0004301015144591e-14	-5.111912036201577e-14	-1.2455046990910496e-13	-8.211323651878262e-14	-4.146190389021103e-13	-3.604112723774998e-13	239.42833348843928	2.482261754042058e-15	-2.2918941808659073e-14	-5.687202779550941e-13	3.196369190464772e-14	990.7331761064906	2.032172773388995e-13	-3.047123250664982e-13	-34.11947081614031	-1.4604073448982866e-13	-3.937986754739316e-14	-9.711254936453204e-15	-4.430845864447463e-14	-2.130532254474501e-14	-1.53429439961335e-13	-2.2175920054852096e-15	-1.0153546098731251e-15	-3.871561740150304e-14	-36.40290566038975	-5.777041227571355e-15	-1.740959689473163	-2.2948857895404884e-13	-2.936944603539431e-13	-2.2228114807228307e-13	-2.782464347474441e-15	-1.0282117202794446e-13	-3.2767207970099823e-13	-3.756652444133e-13	3372.7194513481186	1455.8189880463049	1.4752480870724469e-15	379.6326336616247	221.93431672875082	11913.096003114986	-3.8541235327455225e-14	-1.2609622001228486e-14	-2.1714378367378428e-14	-2.2990349983661957e-14	-3.0538268286604565e-15	-2.8994413268484684e-13	-7.351645713216458e-15
148	8.937266807794858e-15	-7.807522123816397e-15	-7.757876032522426e-15	1.0959185572744586e-14	-1.9776925027656924e-14	-2.007625713774095e-14	-3.0387871596358685e-13	-2.1552311492177044e-13	282.2178313544576	2.2600459064911203e-15	7.24760154775962e-15	-2.0958773134611117e-13	9.930999182103563e-14	993.6908636859358	-6.626767686432997e-13	-2.9415464637062836e-13	-3.9791124222942114	5.841108802010393e-14	-2.788814024043043e-13	-2.782781146332368e-14	-9.43218082901388e-14	-8.685040690053861e-14	-5.362100366694291e-14	-1.3166845505927243e-15	-4.377617948228288e-15	-5.286961956490418e-14	-4.206490274996585	-6.103087187296748e-16	7.026675727990509e-14	-1.9957466128149828e-13	-1.5408374376470374e-13	1.018551138890041e-14	1.3572405124948408e-16	1.137936003637591e-13	-1.8380041847264808e-14	-3.5667890377879547e-13	3564.3095970074514	1014.9266224500174	-3.8459188704317927e-14	322.04851055807194	444.09759620107155	8109.860787498433	2.999234679521562e-13	2.1902160176903395e-14	6.4668279300497414e-15	-2.2407668408578516e-15	-3.9482841446438084e-16	-1.5996618482852037e-13	-1.383226580976106e-14
149	-1.2593525194393305e-14	-1.5265652209908854e-14	-4.637141855876655e-14	-1.0117020046625461e-13	-2.2865320034400315e-13	-1.44817034685103e-13	-2.224284167305624e-13	-2.560417459314398e-13	248.16416979487803	-1.3273857876899787e-14	5.425565737898892e-15	-9.222264768473033e-13	-1.54079548320369e-14	624.9981207815331	5.5357261191443464e-14	6.548318014652879e-16	-9.126195372104645e-13	-2.281874204015383e-13	-8.8283336653684e-14	-5.475525774007024e-15	-6.711044173963977e-14	-1.4353214418205353e-14	-2.431984633671623e-13	-3.291340350792347e-15	-1.785769475737561e-14	-5.523042748652227e-14	-3.6975609663495147e-13	-8.726524216179636e-16	-2.387474679537332e-13	-1.596043777004182e-13	-1.6663851104476694e-13	-3.1303517333254165e-13	2.1184710655231746e-15	-3.0312057134537954e-13	-4.5383542682263835e-13	-3.243185140610172e-13	3443.9782534234923	977.5693065688388	-4.682292114729646e-14	228.18276922253793	651.6811297938989	5967.391969807222	-3.7505080446622036e-13	-5.165819214836846e-14	3.3331306866228715e-15	-5.884809920141653e-14	-4.590044425664921e-15	-4.4513538813259887e-13	-4.6055861209877904e-14
150	-4.689353732515453e-14	-3.085472465927921e-14	-8.24085230218296e-14	-4.732142698259386e-13	-6.52199231496354e-13	-4.793465824213902e-13	-4.681120387061883e-13	-5.26363585679823e-13	203.80365856673976	-2.976582847668879e-14	-5.581614861821558e-14	-2.7440755180840427e-12	-2.981934607835012e-13	455.15895295390214	2.7188255645706733e-12	4.568689328596913e-13	-2.477322660063921e-12	-1.022456384054707e-12	1.1432470508694154e-12	-5.3252889102119894e-15	-1.4858014847026693e-13	-2.411618462768223e-14	-6.26045830429141e-13	-1.0036758627863227e-14	4.687310237179639e-15	-7.804268513924179e-14	-8.367308559816214e-13	-6.129801036938114e-15	-7.685538580869626e-13	-2.0301535374251847e-13	-2.853799173552561e-13	-1.179464409601573e-12	3.12360819871723e-15	-1.3976223170788568e-12	-1.5569105559189692e-12	-5.50174937028064e-13	3382.544232966417	1429.3030327968268	-2.2345521605593355e-15	158.0178792705299	628.0963443780117	4774.708151716937	-2.165254550920747e-12	-2.446534263381743e-13	-4.580883658689881e-14	-2.2384059758553547e-13	-1.7539525958441902e-14	-1.0958564532821306e-12	2.663146766808653e-14
151	-7.121489915911003e-14	-4.1626913284534236e-14	-8.642164390570716e-14	-5.42904253401354e-13	-7.331906004919498e-13	-5.428543076354647e-13	-4.974260363793142e-13	-5.721519230973789e-13	134.15456943441038	-1.3714022776572834e-14	-3.08972784518169e-14	-3.192879608234056e-12	-3.977479870743309e-13	571.1264777896279	3.169867225032527e-12	3.755291422012516e-13	-2.829494136848942e-12	-1.1772193046141923e-12	1.4415007890572359e-12	-1.849841331242246e-15	-1.709850769968309e-13	-2.0715248996309916e-14	-6.782675963295856e-13	-1.0695643171474958e-14	3.259375060623191e-15	-8.043534418927843e-14	-8.487327949843842e-13	-9.025884866701315e-15	-8.252146181468041e-13	-2.0098935369498466e-13	-3.3421383341499136e-13	-1.3574850469646352e-12	3.924495689861673e-15	-1.5821540521583202e-12	-1.8044899479251274e-12	-5.929641025550612e-13	3421.829532149024	1561.1535328891218	4.255950062521939e-16	95.05770529102625	432.5520348456964	4030.320279143461	-2.557439892535141e-12	-2.7910652937649567e-13	-3.331127147899769e-14	-2.4581993110584724e-13	-8.369825826417035e-15	-1.0972142931438161e-12	4.920619752845533e-14
152	-2.5369937513254427e-14	-2.2450421984179727e-14	-5.487140305109111e-14	-3.857228161553202e-13	-4.699989041201734e-13	-3.4059724478089656e-13	-2.1249954095702006e-13	-3.261964819935646e-13	118.85339878110908	-8.494854348656796e-15	-2.273872321511163e-14	-2.2571402616147442e-12	-2.267802626635918e-13	557.0676415572545	1.809173319581911e-12	6.987886419178989e-14	-1.7149091629758275e-12	-7.861493233032005e-13	8.360334418471808e-13	3.521005252570204e-15	-1.275568054495141e-13	2.8934581094993067e-15	-4.1953257491833086e-13	-8.192818032105333e-15	-1.2097720711519574e-15	-6.384084920233751e-14	-6.723527761392539e-13	-8.008361183566712e-15	-5.375044025977788e-13	-9.515458972035827e-14	-2.1337890038148603e-13	-8.912069026201517e-13	-2.1148036192850172e-15	-1.1160823372318117e-12	-1.251947988295147e-12	-3.205799450522332e-13	3463.790648413479	886.9053975151025	5.925836799265012e-15	102.8089764709106	285.28922084052266	3627.803269931552	-1.703712292638325e-12	-1.6640056941607028e-13	-3.232260931343769e-14	-1.7935587319812807e-13	-6.112790936098099e-15	-7.126382888541897e-13	3.478121817977646e-14
153	5.350647089064932e-15	-1.3995089006560202e-15	3.706889122991377e-15	9.803640333129598e-15	5.4585299433858344e-14	2.8358806305821127e-14	5.98593439882679e-14	-3.0918826482243425e-14	173.27178991439388	-1.7868525853464174e-15	4.22755232705916e-15	-2.649360879210075e-13	6.988480060282132e-14	478.02685822421154	-5.179201255242664e-13	-3.1729934304110707e-13	2.833041427844588e-13	1.0906237352814397e-13	-9.725759186867459e-14	5.112619839055322e-15	-3.887390266871566e-14	1.2124548722911543e-14	-7.320451014863876e-15	1.0402989523801274e-15	-3.766709880307941e-15	-2.180946083541285e-15	-1.0867856172261288e-14	-4.805924296057329e-16	1.6446998005160377e-14	1.3813514742224332e-14	-6.14851785594966e-14	9.544744315109555e-14	-9.651933636795534e-15	-6.525485664532025e-14	-7.135885712662183e-14	4.525876246183164e-14	3389.37852394766	202.43330007571686	-1.3134309407005084e-16	200.3595959067605	130.64549633543038	3232.6143059759215	-1.457845555214755e-15	8.134253054045413e-15	3.735372479767108e-15	-1.6293621693223736e-14	-1.930646445341731e-15	4.2744214337696846e-14	2.977038781160354e-15
154	-2.4246129240307378e-14	-4.256463790399656e-15	-4.706624978359975e-15	-2.1363487956677813e-14	-9.675756340102851e-14	-5.476499002930924e-14	-4.758809741583005e-14	-8.24331748248507e-14	228.92028324646807	-7.18538339368037e-15	-9.164220367995868e-15	-7.762702220529216e-13	-5.379050532615239e-14	406.0554356555654	3.7558074331252475e-14	-1.662249886436411e-13	-1.0978022261594273e-14	-4.1973165874116557e-14	1.911038023057966e-13	-8.273159364092992e-17	-5.792647138878939e-14	-8.420656345873524e-15	-7.642445659464708e-14	-1.2298074583829819e-15	2.6053423914121346e-15	-1.2911351508075201e-14	-2.2659851715663003e-14	-1.8301841048100973e-15	-5.3490973433004807e-14	9.853329235080042e-15	-7.05119481797651e-14	-7.512528160255327e-14	-6.721858145789954e-15	-2.3090038521577777e-13	-3.920017695194226e-13	3.3167841509582426e-15	3366.013293500767	-83.52537475350228	1.48877268696433e-14	267.046458112017	-73.677413324535	3026.674940477071	-3.7284542776804976e-13	-2.2068836332785424e-14	-7.970602184554396e-15	-1.827957950673317e-14	-3.0215190532394877e-15	-1.8089614353727899e-13	1.1927262947648781e-14
155	-2.8021914979788348e-14	7.893714245522513e-16	-5.783862392169951e-15	-3.782852351843365e-14	-1.246180536654626e-13	-6.251200642530544e-14	-1.383804810242916e-13	-3.6473252296136733e-14	301.46533972246857	-6.218169367015122e-15	-1.7577984198176667e-14	-7.946585977079805e-13	-3.5037839524915713e-14	419.5583270488694	4.860139711419231e-14	-1.7025900826298863e-13	3.6869736055984873e-14	-4.123385437720422e-14	2.166089073317663e-13	-1.0813008586205418e-14	-5.1417881663346774e-14	-5.116938007271924e-14	-3.362350386689998e-14	3.342656057688903e-16	-3.803983691880189e-15	1.7447340344829067e-15	-1.6827670362549853e-14	-1.8613502627250247e-15	-5.906634792813397e-14	-4.1504959994451376e-14	-4.5546742612839966e-14	-1.1944424312808346e-13	-5.682800702447646e-15	-2.2621446632493362e-13	-4.1996637530040773e-13	-7.987722166079368e-14	3536.6826324665803	-10.601353390123727	-1.2514596614069376e-14	242.97886282352005	133.24415023078237	2411.974715603929	-2.5612919383240255e-13	-1.1183513412681705e-14	-6.690178259997308e-15	4.0929270826592404e-15	-1.056624082716518e-15	-2.0026482614477554e-13	4.3906751984536345e-15
156	-2.046509206029862e-14	9.307607526754654e-16	3.294230070104514e-15	-2.698486963730044e-14	-6.10094094638539e-14	-3.909686056764552e-14	-1.339432421018103e-13	-9.326472756041986e-14	292.0690571146079	-5.347928612378671e-15	-6.443703040442992e-15	-7.405501519063956e-13	-3.116113479790069e-14	428.4433557368275	7.156914307123465e-14	-2.1234359600569483e-13	2.3173579593381583e-14	5.721946766729802e-14	2.453023217286081e-13	1.0241807402167069e-15	-6.709023510978284e-14	-1.0902618425320245e-14	-5.025775568348879e-14	4.6121347244068145e-17	-3.690792316156195e-15	9.483930350562733e-15	-4.2021113809370294e-14	-2.0680115717561495e-15	-4.843149588885571e-14	1.299591682483521e-14	-3.8506016427393854e-14	-4.157451304100694e-14	-4.43215872457941e-15	-2.2098941499930675e-13	-3.2910960446460544e-13	-2.2564576599674444e-14	3001.4697088220705	-8.300995138338418e-13	1.6645139993552676e-14	107.75781037397371	333.8837807235841	1259.0276575373746	-2.549257006575338e-13	-5.833665455870998e-16	-1.634860484635845e-15	2.1790738308313765e-14	-2.212454726708024e-15	-1.4196401837575523e-13	2.185327040720718e-15
157	-2.462800029607819e-14	1.0801414033409685e-15	2.175851615420575e-15	-8.9054042632012475e-14	-1.2735884897396655e-13	-1.3245206131541916e-13	-3.770191813701367e-14	3.189850554505276e-15	219.4358285023474	-7.90617214655719e-15	-4.2991602851256e-15	-7.883286711222333e-13	-6.170785105404996e-14	418.8140122784281	-7.961298001880159e-14	-2.9315778596435305e-13	3.660082805243687e-15	-2.008358632212974e-13	1.454110182734963e-13	1.1390567152730533e-14	-7.718133473093363e-15	2.2648806566292053e-14	-2.0331151786402324e-14	6.1045142091793e-16	1.471447927799212e-14	-8.51789361695059e-15	-3.3446310559743545e-14	3.6911348014080074e-16	-4.3872075352790347e-14	5.775498616916316e-14	-1.5087217393714604e-14	-2.951325559263033e-13	1.1900934393915705e-15	-3.3067694897642303e-13	-4.777390708111334e-13	4.359473364991644e-15	1665.406144833448	-7.602308956591685e-13	6.51094716559259e-14	13.271548746889648	337.1433033101091	302.9417496084618	-4.0923745397863164e-13	-5.436382563768633e-15	7.515410744458088e-17	3.64860954930797e-15	-2.9794504481418664e-15	-2.7354685212207454e-13	-9.572063222029119e-15
158	-2.2000567605924156e-14	-6.975282961912296e-17	4.765660873641135e-15	-5.370739557171259e-14	-4.985238157731235e-14	-9.272537036969065e-14	1.2394723921891275e-13	1.194200408369554e-13	91.5130228001778	2.3902830586021938e-15	-1.394314541003532e-15	-6.131629908182792e-13	-5.510975851613371e-14	504.8545935499885	6.526741443788671e-14	-4.76567771249935e-13	2.4977563576428033e-14	-6.687230032787956e-14	2.58667694518836e-13	4.158413116849534e-15	-4.384838678953999e-15	3.0194070608533113e-15	1.618715159056656e-14	-2.5676404732751213e-15	5.848620645200144e-15	-1.1937266371045469e-14	6.837050206193285e-14	-5.695244333263496e-16	-5.099091671608733e-14	9.158099871141604e-14	7.818846969476326e-14	-2.053235616375457e-13	-2.0022686736269966e-15	-2.98222671921437e-13	-3.9877818271178254e-13	7.02692260277619e-14	372.1931401979661	-5.721357977501061e-13	2.6108185878864265e-14	-26.174058677224302	147.1528693259587	-124.44789587507495	-3.223153820391513e-13	1.7498713132600925e-15	-5.212682613459842e-15	-2.5919283857161494e-15	-1.950111023819735e-15	-1.4139754776925752e-13	-6.262342829389508e-15
159	-1.69671760217881e-14	-2.3161135962565736e-15	-3.2924391576419118e-15	-5.404651305188215e-14	-4.577589378674011e-14	-1.0397235771570826e-13	5.12499497282081e-14	1.4434560373598324e-13	60.15128928499915	-4.871210547184068e-16	-3.1120921321250387e-15	-4.3475180610640033e-13	-6.289148008431358e-14	683.6155144625617	6.599553808323986e-14	-4.712903018430073e-13	6.77944418683844e-14	-1.0960897999003654e-13	3.3588076621643754e-13	2.317540618139125e-15	4.147074000970779e-14	2.2059475069235887e-15	9.543931626147439e-14	-2.5211481003415897e-15	1.869455747017918e-15	-2.3231459600937878e-14	9.031958271833454e-14	-2.3656027151434634e-15	-4.608766952763998e-14	6.557512316642131e-14	7.226818401062138e-14	-2.0992428018689212e-13	-1.2974482956159283e-15	-2.513690626685563e-13	-2.9341419325620994e-13	5.70672829186333e-14	-156.9028982822965	-5.057575894788413e-13	8.569715916615453e-15	47.26700096799509	-36.53241859685504	-16.54403275167759	-2.1694796773106057e-13	-1.6963751169269978e-14	-1.4204689980669382e-14	-2.6942173142574492e-14	-1.952565501457724e-15	-1.2423515515393635e-13	7.870468059055749e-15
160	-1.688012768695245e-14	-4.435754819723441e-15	-1.4761942025805788e-14	-7.321255855205639e-14	-9.020467891635149e-14	-1.1400443571179673e-13	1.6222224934395914e-13	2.494409705923843e-13	86.32204342170269	3.2017376467869315e-15	1.0617371021217004e-14	-3.775290277483348e-13	-1.4239988793956177e-13	765.0379055129785	-1.84789287556381e-13	-4.183092033286382e-13	1.1331484165727247e-13	-1.6400842409391136e-13	1.4691932332247805e-13	5.154888227216501e-15	9.433881839097882e-14	1.588152631398048e-14	7.359930288755611e-14	-2.1073973757145742e-15	4.760687702380443e-15	-2.718071412046182e-14	8.068861203299369e-14	-3.1706713804037825e-15	-1.8810174783103512e-14	7.079847990356265e-14	4.395675483130096e-14	-3.118561107723022e-13	-2.030923273028633e-15	-2.5127826483372427e-13	-3.54980712063012e-13	6.195625988825514e-14	-20.818605275865938	-3.299860813048686e-13	1.2869311443415234e-15	164.4261801207902	-5.660058309375645	-3.3081462162605315e-12	-1.1376949082905341e-13	-3.131867801373439e-14	-5.9870988486829526e-15	-8.313852320095831e-14	-2.2313484964330074e-15	-1.8219416264164792e-13	-1.3962153341510909e-14
161	-1.1309833389725175e-14	-5.106968832400418e-15	-5.37964417371838e-15	4.6203657866253776e-14	-4.43436204636607e-14	-9.798286147026262e-14	8.076464375889603e-14	1.151708263177191e-13	144.01902111530674	1.2665225908882112e-14	2.729200042197261e-14	5.873245334805453e-14	-1.4302823421488692e-13	644.6309853149407	-4.061034856010471e-13	-4.230249969225936e-13	9.120713324840634e-14	2.610628080465106e-14	1.5488667189714024e-13	-3.908484504339444e-15	1.2577085902306313e-14	-1.165391690604602e-14	7.059984559262087e-14	-3.361892312665699e-15	2.448484146082061e-15	-3.5166899383973685e-14	1.1502772456333683e-13	2.2590612613921595e-15	2.483922807513348e-14	5.321122006314939e-14	-8.247901076771831e-16	-1.2568957585663297e-13	8.138077472690653e-15	1.4496324377963454e-13	-1.4894592271920254e-13	-3.125444775880074e-14	-4.307710086951844e-12	-3.407436572260464e-13	1.3173866453589396e-14	195.14444452357125	-1.3182360087834345e-12	-2.9103505095744483e-12	1.4996995362212158e-13	-1.7691189844119487e-14	1.5130013779972325e-14	4.066327394768478e-14	-7.584906710138345e-16	-1.329429568430169e-13	1.637573253234576e-14
162	-1.1054111068371926e-14	-8.404588079475993e-15	-3.5262067473321047e-15	1.0429223894090104e-13	2.0827669780217332e-14	-2.7707285195123368e-14	1.2384860346639078e-13	9.481749861126194e-14	210.0169487799377	5.574247147841945e-15	1.685254335396273e-14	8.823333380691943e-15	-1.4948476618205402e-13	392.56291738534355	-7.03989622951922e-13	-5.497395169761504e-13	2.877892154804433e-14	7.492344362748517e-14	4.5453957650036455e-14	1.6997828451825308e-15	1.0260743982548529e-14	1.0720872918358472e-14	5.769668519015151e-14	-4.415491108991207e-16	3.460670767375921e-16	-3.735640759881027e-14	1.403709482269499e-13	4.625434568352201e-15	-2.1100373661972946e-14	6.61228569756011e-14	-5.346023538165464e-15	7.029395631698651e-15	4.616415790054475e-16	1.6656469120278253e-13	5.085221018910334e-15	-2.306610344029721e-14	-3.498632974304313e-12	-5.51415497096332e-13	-4.869697903988561e-15	158.1662786756036	-4.628485315108742	-3.4392926096342916e-12	3.0104453634308875e-13	-2.7520973218137427e-14	5.795885051530448e-15	3.205365136412377e-14	-2.7930813902806252e-15	-1.0920324912838945e-13	1.1858580384441572e-14
163	-3.968410861275317e-14	-8.519720204960256e-15	-3.1810672348181714e-15	3.101272452211532e-14	2.4168727573397778e-14	-1.438575051712753e-14	6.37689272994569e-14	3.141691420012924e-14	266.8226624005913	2.5080394773284705e-14	1.1719203157172757e-14	-1.4512589930136246e-13	-1.681876574600273e-13	276.92672504133617	-7.071283861230319e-13	-5.840592790897662e-13	1.174390205191596e-13	1.7887959037460765e-13	-7.267628372859349e-14	1.0062930209189225e-15	-1.6595351200070452e-14	1.445921360364129e-14	-2.2440411425673628e-14	9.926935023782055e-16	-1.1172910640094349e-14	-3.2065238781810093e-14	8.446976337475306e-14	3.6212392696006295e-15	-3.372124059563594e-14	3.287881249749042e-14	-3.1724865522383885e-14	-2.7421652495111833e-15	9.892115689847796e-17	2.1559328872284492e-14	-7.039396201051573e-14	-2.2003899702019916e-14	-2.5852380504837452e-12	-5.969086550374821e-13	-8.107817473671145e-15	171.48563059720058	-41.38100322624128	-2.1408299868642453e-12	2.7732103959704706e-13	-3.742245017153476e-14	5.756235248523752e-14	2.193161390855926e-14	-2.361150406869902e-15	-7.122311880515353e-14	5.1680168285359764e-15
164	-3.0945768655386e-14	6.331125284128496e-15	2.713125354201258e-15	1.4132625375600524e-14	5.289616217191964e-14	-1.504629040612302e-14	8.081761481117636e-14	5.450344545867518e-14	259.60926572558486	-1.7016080061703143e-14	3.274951004471242e-15	-1.7587114284181235e-13	-1.3626312303583682e-13	306.9888435353731	-5.820185236359667e-13	-5.645280301494092e-13	1.1951776329547254e-13	-3.099697020053196e-14	-6.728373927705684e-14	3.500720136509733e-15	-7.2127394031688825e-16	1.5715278264663218e-14	2.5013410366117725e-15	2.288012681345367e-14	-3.692961389417674e-15	2.7972140456524947e-14	5.5406693229455047e-14	2.004628967820737e-14	-3.6394223824281025e-14	3.55847884720601e-15	-5.77495777562283e-15	-1.557264457345842e-13	-3.0686678562389927e-16	2.2463853827649243e-14	-7.948534718162617e-14	-1.6564384825219082e-14	-1.3102766515313145e-12	-4.819078726472878e-13	-8.899315160828399e-15	215.5570691073847	143.6511364216888	-1.970517379659348e-12	2.369714821400224e-13	7.1051990340997935e-15	5.320910807076321e-14	2.3951135276746307e-14	1.4552769158261372e-15	6.888303124127009e-14	3.510065702818563e-14
165	2.421033953149298e-14	-4.468747565648034e-15	9.46436588055295e-15	2.3382980784427208e-14	3.1548371455949895e-14	-2.868165573652961e-14	2.4589071139122183e-14	3.494120160302932e-14	118.90585945338296	-1.746111110599569e-14	-3.719025944102479e-15	-1.3839269633160625e-13	9.31685462855359e-15	385.9470137979306	-7.617817259602503e-13	-5.308183484310221e-13	1.2607355890478995e-13	6.619280958828378e-14	-9.306717065099943e-14	-8.277447564850057e-15	-2.057685641414006e-14	-2.6216989162299413e-14	1.52140011528699e-14	7.434527144155055e-15	-7.126261877086255e-15	-3.064814897156104e-14	3.121850107757927e-14	8.333779253663781e-15	1.5519976049817204e-14	9.264968112904013e-15	3.061715405627202e-14	-6.187041738691024e-14	6.471544237371574e-16	-3.1682461567143863e-14	1.3881383902958487e-14	-4.237494388514897e-14	-6.841378078158689e-13	-4.3374465687235187e-13	-1.8016707805748336e-14	227.78021346300392	358.50181639102084	-1.8068850043719265e-12	1.4223435340118579e-13	-1.507665743178372e-14	9.968404279689005e-15	5.935497737409886e-15	-1.279410739020476e-15	-2.308396261915734e-14	2.6181056751296767e-14
166	-1.8921168545128376e-15	-3.278097587722268e-15	4.5557887653742696e-15	2.988786025297519e-14	3.135292653891563e-14	-1.6435296425723462e-14	-6.03376817232992e-14	1.3759972881190995e-14	46.64718509204723	-3.3309473431425673e-15	-8.498628821536143e-15	-2.3711395600477635e-14	2.485164316551168e-14	435.2571642958311	-1.3005080588556203e-12	-3.176212791778107e-13	1.095374291128454e-13	-2.0645010979250735e-15	-3.9077144833316194e-13	-2.0542479456989396e-15	-6.552085352422789e-15	-1.9143213150053407e-15	2.529456221741805e-14	-1.1372765054745701e-14	-1.1364673840671632e-14	-1.4059790178715091e-14	-3.068616483451221e-14	-1.1997543775364448e-15	3.993129734324876e-14	-1.0262798894059404e-14	2.96089630962493e-14	-2.529276416984603e-14	-8.533020048905638e-16	2.6492629141578377e-14	2.684536397806219e-14	-7.332969564328564e-14	-2.0741660317312182e-13	-3.5254990871805476e-13	-1.2346365004335365e-14	164.34103861186597	366.5159525649289	-2.0333676473516937e-12	1.4922630397868629e-13	-5.3067747283077646e-14	-1.5148194038756033e-14	1.6147266328949244e-14	-1.4417772888171987e-15	4.146126458440764e-15	1.9417843511350466e-14
167	3.106341233938354e-16	-1.3141159112041314e-15	4.628581151603227e-15	-6.16895851739533e-15	-5.061475374784673e-15	-9.439692672203631e-15	-7.418458877757525e-14	2.670129184879978e-14	53.76960332610382	7.69406674904413e-15	-3.817130130973196e-14	-8.665721667807877e-14	1.997408237095026e-14	448.69952131894775	-1.2655167973249512e-12	-3.3104304787283696e-13	1.2535433987598394e-13	5.735509182701572e-14	-4.34079393395342e-13	-5.392901207007285e-15	-2.981117209700686e-14	-1.4960098284416903e-14	1.7481560329572655e-14	-1.512974264581464e-14	-5.103986356665885e-15	-5.421512995752445e-15	-6.669392259256061e-14	-1.4151975792327925e-14	1.7089015150120357e-14	-2.1722540932546626e-14	2.5061301220496164e-14	-3.589656421295997e-14	-3.393743441084251e-16	-2.332438904970699e-14	-1.0166880191201814e-13	-1.0769560764458309e-13	2.5492752724554347e-13	-1.6332268299847e-13	-3.535564443326937e-14	100.7160132406033	164.96713581705015	-6.810165113926013e-13	1.4739092551422368e-13	-8.424669131407258e-14	-3.975005842905529e-14	1.3919513927660267e-14	-2.8287569373444157e-15	-3.936959298983879e-14	-3.753938034459105e-15
168	8.447341655077238e-15	-1.8865229287332353e-15	-6.780415988740459e-15	-9.028168101713397e-15	5.2317818743359124e-14	9.43272880541678e-15	-1.7877775809306876e-13	-7.701288906791723e-14	64.89385933616387	-1.7710839935442222e-14	-5.3222821751054534e-14	5.245635402771724e-14	2.3519718021213303e-14	459.82599565700593	-1.4555271583834615e-12	-2.696363555168807e-13	7.738288730162522e-14	1.5314890172944418e-13	-6.437053689279056e-13	-1.4862161772617387e-14	-7.531467594680552e-14	-5.194810591402765e-14	-9.723434568220783e-15	1.3228492851253468e-16	-4.651777392304104e-15	-1.1161308952189202e-15	-5.774341302169567e-14	-3.6857977395672645e-15	1.709109860206888e-14	-4.230369268255317e-14	-5.0138214060387436e-14	1.0659556642108994e-13	2.368856325035681e-16	-1.0795024899686032e-13	1.603059301983182e-15	-1.7262984814844105e-13	4.4054540078780926e-13	-2.4825881139465973e-13	-3.913956776503559e-14	49.354211490506	-38.72832415267707	1.5009067967338548e-13	1.2142586279506995e-13	-7.005592906697692e-14	-4.042272800405247e-14	-3.927050059031441e-14	-1.9441460723506696e-15	-1.2728464383607385e-14	-6.106255175876011e-14
169	7.520291159296407e-15	-5.403332736968738e-15	-7.893778461507229e-15	5.3788193550702656e-14	5.060219595528027e-14	-3.3004732908406776e-15	-1.275042910442362e-13	-8.805564104210406e-14	30.074587134070615	-2.6373312274423532e-14	-5.370603990092416e-15	6.993737208897452e-14	-8.081396163515702e-15	477.4541634688293	-8.886168008224451e-13	-2.4991148824749924e-13	1.160336037479098e-13	1.9162483653555384e-13	-4.1569729663656634e-13	-3.6368009432298546e-15	-2.061578557109607e-14	-9.939806761162672e-15	1.366337776996108e-15	-4.726267934573298e-15	-4.3450533088684596e-15	-5.409697254564918e-15	-1.4369139982414627e-14	-4.600147740593386e-15	2.0162563421197676e-14	-7.074556593215763e-14	-8.977914099097459e-14	1.1456816643627991e-13	-1.5916431269227694e-15	-2.213085470380112e-14	1.568102973948198e-14	-1.443858564557353e-13	1.8430592670432313e-13	-2.6569599134368503e-13	-2.3148414062482788e-14	-22.573449015224483	-6.694529620740894	7.298917254656175e-13	1.3843493617932976e-13	-4.2345333181086023e-14	-3.818148311086397e-14	-5.323590754171754e-15	-3.3710537931516803e-15	-7.556092284285863e-14	-1.5426620278260678e-14
170	6.234373200491496e-15	-1.917203899208095e-15	1.5674208574883383e-14	3.805553415950996e-14	4.5075853932035585e-14	3.2396536182063277e-14	-1.3594929238342605e-13	-1.0432066521680146e-13	-6.974178633791991	-3.7989106290877186e-15	-3.851524925897396e-15	-6.486704917851804e-14	8.280836741821117e-15	472.0909972210385	-7.31385018244395e-13	-3.008226058999143e-13	1.0351162943070765e-13	2.7302810112732935e-13	-3.1790120379029204e-13	-1.192609278970509e-14	-3.339687852173196e-14	-3.310779242876465e-14	7.644556224828974e-17	-5.7099711990914284e-15	-7.35320116706844e-15	2.9157196508671112e-15	1.1647107157622482e-13	1.4106967522152246e-15	2.800055246220655e-14	-1.1818080076392875e-13	-1.1557453080829295e-13	7.512413998504722e-14	-1.3505335096468485e-16	-4.35601765312531e-14	1.9425763482798624e-14	-1.1088329982849101e-13	-7.875151544874284e-14	-3.6544827432699874e-13	-1.660195117627725e-14	31.995964924033803	-6.827046211987845e-13	2.092978803694148e-12	1.7390613370953875e-13	-3.2222953240269695e-14	-1.2301998894006836e-14	7.467320107016091e-15	-9.56903793563811e-16	-7.736456434065326e-14	-5.542938287738762e-15
171	4.095666964673739e-15	-2.7422508708241366e-15	3.586831274724016e-14	4.734256403071822e-14	7.858849246888013e-14	5.245087426368824e-14	-9.322448554333191e-14	-7.881658764658718e-14	-1.233984892300367	-1.8892842160759725e-14	-1.2518071412353388e-14	-3.939322447221387e-15	8.340429175636472e-15	380.2494019060691	-1.161808609900141e-12	-2.3966021969025085e-13	1.1575422140374386e-13	3.648383509041773e-13	-4.75415080054085e-13	-5.514904442856036e-15	-3.9711164947646344e-14	-1.2854127930584882e-14	-1.4890794966690786e-14	1.0336490304074367e-15	2.3593266729040014e-14	3.634910139235474e-15	4.1032587210889143e-14	-2.9088414053932122e-16	-2.6789981258800366e-14	-3.471237864416216e-14	-1.0861654335159719e-13	1.0185671215351253e-13	-9.958900313951211e-16	4.776595785571658e-14	1.018804577976382e-13	-2.949693117580488e-14	-5.026347804123782e-13	-5.491262543221239e-13	4.887349451164783e-14	97.07851550632634	-8.846340398291189e-13	2.8193925343467354e-12	1.5780704363934444e-13	-2.6145666608609484e-14	-1.1517333074112299e-14	1.395969886387292e-15	-3.088075353841695e-16	-4.594120000161488e-14	2.9842167012295884e-15
172	-9.301728196598542e-15	1.1472970531338474e-15	1.1569740452749006e-14	4.7257028339078075e-14	9.877617147521072e-14	7.860784288560753e-14	3.780146718354047e-14	5.4826665915073115e-14	-1.5748339507638173e-13	-1.9862785366775353e-14	-1.0759316887874411e-15	-3.414024276079075e-14	-2.0470914309579428e-14	159.42463284319817	-9.72823878009058e-13	-2.366143841841327e-13	7.31839324930924e-14	2.829312905069858e-13	-5.208889018487266e-13	-8.69733805112675e-15	-3.546023800215099e-14	-2.5543063808045588e-14	1.2120874141563972e-14	1.5397566112731927e-15	3.670928171551077e-15	8.333351147099016e-15	1.0981618356738301e-14	3.567583246816689e-15	6.340543628553338e-16	5.376015257071052e-14	6.559398839570865e-14	1.1568307009267983e-13	1.2411380121304418e-15	1.3522405488983037e-13	1.6981217917112408e-13	4.459044887113095e-14	-7.007967471110257e-13	-3.7645839031073157e-13	-3.1035228657203163e-14	87.44904139561605	-7.747216179059766e-13	2.7450985786120817e-12	5.860733206939242e-14	-2.6379127388594926e-14	-9.50263147233357e-15	2.414977672279749e-15	2.1791765764069203e-15	4.421621594998649e-14	-1.447934888240409e-14
173	4.41029674933872e-15	-1.3130599150110432e-15	-3.5110589100488195e-15	6.910287823249599e-14	4.498794938407041e-14	1.8398022322984954e-14	5.921798327337389e-15	9.211586078321521e-14	-1.4087337409135865e-13	-1.697347989095427e-14	-1.0910866611801393e-14	-1.1472685126961964e-14	1.9487867475127272e-14	22.327845566606452	-1.0315630669003984e-12	-1.7085995571816878e-13	4.44072085587472e-14	1.0348248964386594e-13	-5.230222424822661e-13	-2.552956418103665e-15	2.2306977744545637e-14	-1.971915918185124e-15	8.33153597526441e-14	-2.9700321037170257e-15	1.4558191841415067e-15	-6.008247312982367e-15	9.433784801609868e-14	-4.32350527844193e-15	5.6776919641081105e-15	-5.253432650337985e-14	-4.827580780146933e-14	5.3525878388252016e-15	-1.2538955877604532e-14	2.5661465775795987e-13	3.72493809576189e-14	-3.34215660003001e-15	-3.7499235364991097e-13	-2.0233813196771596e-13	-3.970546756278026e-14	34.425839565721816	-5.180726456230734e-13	2.4226366128851543e-12	2.073692260466211e-13	-1.141160859038876e-15	-2.973382751097257e-14	2.4752550765987284e-15	1.677977950817142e-15	5.6826294598217394e-15	-4.672198075443417e-15
174	-2.2359891715950653e-14	5.642358902296133e-15	-5.265810638147238e-15	7.201891182817726e-14	3.064701877023006e-13	1.6504369992926489e-13	-1.678943759227253e-13	-1.5937097400130807e-13	-1.995342480217844e-13	-2.7754095080425767e-14	-3.1287954232603052e-15	4.655782186515297e-13	1.019053450592699e-14	-15.417460530586462	-9.790300532571504e-13	-2.408803804807078e-13	1.7744999985266743e-13	3.0349239259954244e-13	-5.233835644229281e-13	1.040174087965404e-15	-6.690529307380415e-14	7.093454644006394e-15	2.2334255267830614e-14	-6.613390212497205e-15	-1.2614088579720874e-14	3.1041721606768775e-15	-4.6840109625871796e-14	-4.3101340834024215e-15	3.72195704704924e-14	-8.191811981678134e-14	-1.1461151936107182e-13	4.1349705721717293e-13	-9.741108234236184e-15	3.0642430181366713e-13	6.090862747042058e-13	1.0581916662545008e-14	-3.0964616760410747e-13	-1.1053941252767901e-13	-6.448738287155576e-14	-10.214974350017137	-4.700366916596233e-13	3.9508563801275455e-12	3.1282191918241313e-13	-7.836405046719241e-15	-3.6016683779923753e-14	2.1296874575200304e-14	4.470973719784814e-15	3.7937353915284565e-13	-4.953192954336656e-16
175	-1.2312858530533054e-14	1.823648344588011e-15	3.103201785796742e-15	9.269648744678781e-15	1.9523851258917696e-13	1.7153659241399946e-13	-7.858814998362831e-14	-9.441522114257063e-14	-2.55855091469202e-13	-2.5642252531547043e-14	-1.184307579168765e-14	-1.3271948521620933e-13	1.0183798962641346e-14	-1.3859130720463306	-1.1709963475887611e-12	-3.1236367391548816e-13	1.7355508632643105e-13	4.670773907604631e-13	-5.986118199245262e-13	3.392369932522295e-15	-4.614954519646742e-14	3.2548514012555027e-15	-2.7595927542518453e-14	-7.273687507772663e-15	-2.981568148615573e-14	-3.151035559299873e-15	-1.1713589253086797e-13	-2.4364686218309763e-15	5.08808362480673e-14	-4.895401422137081e-14	-3.65877137213362e-14	2.2699659918098663e-13	1.7379699507596122e-16	1.1445710845827035e-14	2.3178557045707923e-13	6.635184404198474e-14	-6.246405849005172e-13	-1.9320649050929875e-13	-5.103705590110493e-14	-1.0625333552374294	-3.3669097216047506e-13	4.613040369574363e-12	2.231917021951016e-13	-2.009714873810151e-14	-3.8111937199417814e-14	-1.8558362501708452e-14	-1.2538385068851511e-15	2.3995829602107824e-13	-8.03474681817509e-15
176	-6.197042308043946e-15	1.2052541198717989e-14	5.607857080730742e-15	3.701634828419823e-14	6.500415744099358e-14	1.1180117100601233e-13	-6.196003436113448e-14	-9.177417466365706e-14	-2.1416601711146386e-13	-9.923435252615098e-15	-4.0662917192214144e-14	-3.690611369781488e-13	-4.0116439162291e-15	-4.301574235342124e-13	-1.5104709257142168e-12	-2.819676511701363e-13	1.7844092384791128e-13	1.0990294649784217e-13	-7.499966942836354e-13	3.067708184022977e-15	-2.7738165948661783e-14	7.618313292408877e-15	-5.3463685207055716e-14	-6.247002344152078e-15	-3.28063197858568e-14	-8.742849346516028e-15	-1.815388456527426e-13	-1.6280892658031366e-16	1.2135960616906307e-13	-1.1319843234720332e-13	-5.414637604322311e-14	3.84548148822479e-14	-1.1196413690499972e-15	-1.6972045733962308e-14	2.7790737434814984e-13	-2.9328924322017374e-14	-7.223125839238847e-13	-3.586185475971067e-13	-4.006189838593988e-14	-2.8057784601828168e-12	-3.5750950900064405e-13	6.505259741339243e-12	1.9496657929923792e-14	-3.616975328215565e-14	-3.260819563523804e-14	3.2160278439188034e-14	3.900279128514773e-15	1.0661234819842875e-13	-8.187966157704658e-16
177	2.8940859991276287e-15	-9.609279952726066e-16	8.389961105179838e-16	-4.121233488721534e-14	1.8926762470907978e-14	7.014457566632101e-14	9.017065871467146e-15	6.061418148326241e-15	-1.8375869235280222e-13	-3.4831463620261096e-15	-6.256124224780819e-14	-5.818258471413846e-13	-8.870368021940802e-17	-4.2411869503381876e-13	-9.85081539333174e-13	-9.670299408423973e-14	3.919652377592294e-14	-4.6410861443600277e-14	-5.981990110343417e-13	-1.7081558960784023e-15	-1.7031677410879432e-14	3.753352955487258e-15	-5.43428377133487e-14	-1.6271188909230027e-15	-1.3894476828730898e-14	-6.608738121160087e-15	-2.2806820699346996e-13	2.8255033274521974e-16	-8.931958286391766e-15	-9.325573732255979e-14	-6.654631144902944e-16	-4.339071233136804e-14	-1.2812230568113165e-15	-2.386591103263203e-13	-2.8048400505928507e-15	-3.076085159229026e-14	1.417866110153164e-13	1.718421177990537e-14	-2.566300499727405e-14	-2.1289255419964986e-12	1.5745257140371861e-13	5.9488963883504145e-12	-3.717439951982211e-13	-3.434830255126677e-14	-3.228362307560638e-14	-6.838893918465542e-14	-1.6206402115762182e-15	-3.331616616405484e-14	1.8871650885803836e-15
178	-1.600721840139563e-14	4.075802820068621e-15	-5.978900607967693e-16	-4.162250378691715e-14	2.9374389239195467e-14	3.997339448878403e-14	-6.02962410078299e-14	5.19216203878875e-15	-1.5702298073619528e-13	3.8971646532561034e-15	-5.867222232194674e-14	-4.367516345726082e-13	-5.36274823462897e-15	-3.9027891173039927e-13	-2.5149240016986525e-13	-1.8779333986177804e-13	1.764810805348525e-14	-7.968490192168219e-15	-4.217222971864498e-13	-2.0870780111289217e-14	-5.970003126529984e-14	-5.511111418692213e-14	-2.5742418765038047e-14	-6.23779805300962e-16	-2.9056306061574713e-15	1.8033874878995433e-14	-2.5323105509112847e-13	-2.610551021283448e-15	-4.9295300774801854e-14	-9.911838559286541e-14	5.1455555041046144e-15	-5.470642505124932e-14	3.9658365137991934e-16	-2.2061457737763956e-13	-2.6132994654292426e-14	-6.071891061922287e-14	5.066442552553459e-13	-8.837846193237489e-14	-3.3724733231693484e-14	-9.728759928482088e-13	4.92908313422657e-13	5.196764298521729e-12	-3.9508242435947504e-13	-3.8020543582949796e-14	-3.200770482706032e-14	-9.1371526169276294e-14	-1.2499284669269597e-15	-4.581105560592618e-14	-3.736173039043219e-14
179	-4.637878199168051e-15	1.1205061443108235e-14	7.764005091507985e-15	-2.6216061598075757e-14	4.588206421480194e-14	-8.851360090465252e-15	-2.71784423016248e-13	-8.953560543649833e-14	-7.79325190499088e-14	2.9586623068677956e-15	-4.3785776204443034e-14	-1.5285616246045752e-13	-2.1723497037207937e-14	-3.611162639981368e-13	3.00869412217662e-13	-1.6934457264064957e-13	-1.455595141705946e-14	-3.764380980595617e-14	3.562668583453181e-14	-3.891527560064554e-14	-1.1266851490622719e-13	-1.2862965477103523e-13	-3.526370141337657e-14	-3.37519215661108e-16	1.6738609926859806e-15	4.34740218688714e-14	-4.18111703500093e-14	-6.8590662997972915e-15	-2.8870365110278237e-15	-1.6560063089447774e-13	-7.1300449120969e-14	-4.9782286262441416e-14	-1.3238053897866567e-15	-2.193781966997101e-14	-4.5563096283614007e-14	-1.6242180765156986e-13	6.939607414848504e-13	-1.584679545540294e-13	-4.878048836045253e-14	-3.123947544520901e-13	2.0397154402514102e-13	3.774321729191222e-12	-2.612097342195381e-13	-5.0760994950370615e-14	-4.346012624329005e-14	3.5475764000233154e-15	-6.747244865080547e-16	8.80740781648266e-15	-4.350644380604297e-14
180	-5.975796835373144e-15	1.0076030270071048e-14	-5.39991145200532e-15	-3.7349015625458656e-14	7.676544347348279e-14	4.865508167741389e-14	-4.3259951462226067e-13	-1.696844607126357e-13	1.7142243066339533e-15	4.2294788066006017e-16	-4.3963822157174296e-14	-1.1591795789454783e-13	1.048518598423625e-15	-3.047847892376942e-13	-6.072889121026944e-13	-5.187898097403685e-14	-1.3299258866409208e-14	-5.914434894423424e-14	-4.3076179584191064e-13	-4.0939959220492714e-14	-1.3308434617114014e-13	-1.4877809067559565e-13	-5.105565356378928e-14	-1.8273443312638197e-15	2.100883020820726e-15	4.7523981322647006e-14	-1.5953068629040324e-13	-1.8913733761120282e-14	-7.2871300539063e-15	-1.73339955642527e-13	-9.879492254274745e-14	-2.055162666725655e-14	-1.0119440275738268e-15	-1.3596786328945012e-13	-8.968238890733759e-14	-1.9120736841892277e-13	1.1451248975051028e-12	-2.5864985674530412e-14	-3.21341425334091e-14	-8.044075545625707e-13	2.3939376616434085e-13	4.726638303832695e-12	-1.707973379979624e-13	-4.530828725626559e-14	-5.819958910689094e-14	-2.824099137919767e-14	7.490295159325172e-16	1.1317293860127155e-13	-1.045224175705566e-13
181	-1.0846022737458248e-14	3.348763711346224e-15	-1.6158010019947505e-14	-2.606000248499991e-14	2.4842053578460933e-14	-2.8916886023649416e-14	-3.7203271026549894e-13	-1.5581449298473764e-13	-4.200581613478931e-16	4.776516942612647e-15	-1.1865376576157225e-14	-3.0012927304805776e-13	-3.94611507138233e-15	2.856568166813464e-14	-5.658534480739233e-13	-3.9421650748114274e-14	2.6068364833231662e-14	-8.900906290227444e-14	-3.563021343262548e-13	-1.38262473449714e-14	-6.331056787078134e-14	-5.556238131684143e-14	-5.193005408721337e-14	-5.859237688006327e-15	1.5996915303403604e-15	2.107365981233158e-14	-1.224944167807246e-14	-2.1056007551644417e-14	-1.4487411556040507e-14	-1.0945363438790197e-13	-6.798410734679435e-14	-8.724480720843823e-14	2.229864393675153e-16	-1.2560071966344986e-13	-1.6667124692675266e-13	-1.4570347213810643e-13	1.000264253031269e-12	-1.554353618109813e-13	-3.6786323059395025e-15	-9.895738327598843e-13	1.5211961938599733e-13	3.2031663525553046e-12	-2.913559710545681e-13	-4.078165968306126e-14	-4.727803053363453e-14	-1.6360977126080174e-14	1.6263197586687736e-15	1.324110772469523e-14	-7.129204396208077e-14
182	1.2202549739011814e-14	3.3522171043019986e-16	-2.3041774500977056e-14	-5.761649369546153e-14	-3.0916143681104235e-15	-7.613478542270794e-14	-3.7231994123001894e-13	-1.9649463433107418e-13	4.438723025239146e-15	4.719050771402293e-15	1.5042166312882448e-15	-2.4306629260040037e-13	3.188931552412913e-14	5.262210261937561e-14	-2.8737800485476723e-13	-1.0126352769737348e-13	1.1164837977304752e-13	-1.6257929021897356e-13	-2.1916521725129396e-13	-6.0964336977693515e-16	-7.587132864275124e-15	2.1505077067864587e-15	-5.3624478465226924e-14	-1.539853648761206e-14	-2.2809303717422633e-15	8.546990593135818e-15	-3.949976592596515e-14	-1.7082336687710015e-14	-1.5929195979967118e-14	-1.5052373086897398e-13	-1.0740369604828834e-13	-1.3718920315673752e-13	2.4300898340159706e-15	-3.0851865264182046e-14	-1.5533578422401686e-13	-1.5288362014525517e-13	8.059676890463267e-13	-3.2271957171716537e-15	-6.693642355617202e-16	-6.130596173531072e-13	5.221958255696427e-13	2.774098089202731e-12	-2.982978617044287e-13	-2.3040695315678377e-14	-3.40348500596549e-14	-1.889376972498335e-16	2.076587973270285e-15	-4.7363198767139915e-14	-2.8959025979841167e-14
183	1.1669186040189322e-14	4.950267559477425e-15	-2.8232213410842624e-14	-7.813576977664064e-14	-3.717049518795145e-14	-8.132552043961412e-14	-1.769626433393384e-13	-1.411444797086058e-13	2.9292478183137e-14	1.3052326999852475e-15	1.8931871209247512e-14	-5.645494354776475e-13	1.2218675086284647e-14	1.1838131160864604e-14	-2.4082044556164063e-13	-1.5623104067225446e-13	-5.554136128451144e-14	-2.7824797593107725e-13	-5.330771528284753e-14	9.735107607220054e-15	4.1805776207293256e-14	3.9255523995657024e-14	-9.047194227717987e-14	-1.9821519461486664e-14	8.693131904127929e-16	2.4156155510612498e-14	1.2340006194826717e-13	-5.589102445639307e-15	-1.6350374353492816e-14	-9.058635018905874e-14	-1.0501850032269743e-13	-2.854066597453351e-13	-4.541126115531052e-15	-1.442098823603998e-13	-1.989779948919658e-13	-5.771934094631437e-14	5.488930075954208e-13	-2.2006703800019124e-14	7.79354801203151e-15	-6.73426039297121e-13	1.2360737968736426e-13	5.30549671605019e-12	-3.3591324523448444e-13	-8.225354131027509e-15	-2.1239247864028163e-14	-2.7716988943924716e-14	4.301129575323521e-15	-3.346834377761014e-14	1.7359920984303955e-14
184	2.4867568729720954e-15	-4.199311564003463e-15	-6.72681704683182e-15	1.1846136753625716e-15	3.8700833454799686e-17	-8.763215802823804e-14	-1.76387153954543e-13	-1.6381175193805808e-13	-2.825865791010366e-14	-9.760783298441864e-15	2.6181067453960884e-14	-2.17092039860323e-13	-9.179403880826217e-15	1.8766271027864928e-13	-4.760183107442773e-13	-1.9550998923211356e-13	-1.252429180073943e-13	-8.685751346951371e-14	-1.0917299626447937e-13	3.1317386558930684e-15	2.9603911438785063e-14	1.4652460906976425e-14	-4.743136225113735e-14	-1.8684168750874204e-14	1.240153367031481e-16	-2.2672937506326003e-14	6.907378125631076e-14	6.193267835164597e-15	-3.4634334817405416e-14	-7.845139134151398e-14	-1.196850816112017e-13	-9.455726690075982e-14	3.450467560915678e-16	1.1188916831039988e-13	-6.167337420536752e-14	-6.333104028346388e-14	6.501798242899175e-13	-6.556148083722412e-14	-4.55776340690425e-15	-8.487631334696072e-13	-1.965414406488219e-14	4.349348644734939e-14	-1.9480241470186916e-13	-1.0424223609413643e-14	-2.2216301206573605e-14	-5.010102587012814e-15	2.0890173338673092e-15	-7.829640962995947e-14	-6.457702125110824e-16
185	-6.713724121059409e-15	-2.1271758990067393e-15	2.077062458046233e-15	-7.653239652984328e-15	-1.0286127847795357e-13	-1.18655299810096e-13	-8.525776485829805e-14	-7.939988284108016e-14	-8.171954972182426e-15	-8.607455294076883e-15	2.9491922328997124e-15	-2.7960638660151584e-13	-6.290712024414634e-15	3.041440278719909e-14	-3.153881611742433e-13	-1.3279774309624846e-13	-1.0635519885519294e-13	-1.7200916498062523e-13	7.176841240691415e-14	3.814522248482833e-15	4.382398471534835e-14	7.496188759700111e-15	-7.360801485614909e-14	-7.22209353160901e-15	-9.624049629210475e-16	-2.0676705135262196e-14	-1.3343525085205958e-14	5.711341140098678e-15	-3.88294081264177e-14	-2.0905610147887597e-14	-9.708775485932271e-14	-2.0745730183721218e-13	-7.916047137984448e-16	4.327596728556941e-14	-2.223837794860762e-13	-8.103666445392538e-14	5.32351997388638e-13	-3.2206287408458853e-13	1.0185473929575992e-14	-3.288486877835997e-13	-6.080916975329425e-14	-1.7522562093110882e-12	-2.398135960021875e-13	-2.664963365665141e-14	-2.849392387277053e-14	-2.101341094845025e-14	1.585820877641959e-15	-2.2547305353829922e-13	-4.18760998456654e-15
186	-8.49437629632614e-15	2.646140947034285e-15	2.488287353941132e-15	3.552306977563974e-15	-5.124458412592971e-14	-8.085351868174136e-14	-1.9126488453589903e-13	-1.4877423771651276e-13	-2.5405541709224088e-14	-2.8629876247521226e-15	-1.8429279453544894e-14	-2.0771249616046888e-13	-3.7055505764655444e-14	7.759951635850598e-14	-4.0210451363913504e-13	-6.501580193955521e-14	-1.6070954193246972e-13	-7.349351062029314e-14	1.0958894460280551e-13	-2.585749380964701e-15	-9.926649619405548e-16	-2.0439733881445676e-14	-7.872346198230921e-14	2.6149105731346434e-15	-3.129351961794502e-16	-8.08131054220275e-15	-3.0683096737464723e-14	2.256192947408231e-15	-5.146810926605789e-14	-4.680585753313585e-14	-1.3802765699894013e-13	-8.722688381359338e-14	3.6824014274867915e-15	6.481698568332341e-14	-1.1714839324255914e-13	-1.1544912412525433e-13	-1.2691230528647848e-13	-3.383691605970199e-13	1.0096670357824804e-15	-2.5844201100811045e-13	-2.2286765406601177e-13	-1.0048998765358626e-12	-1.8698421845437127e-13	-3.507362923373011e-14	-2.3666810085534666e-14	-4.919058590906022e-15	-6.48966741527998e-16	-1.2765004705932003e-13	-8.344838673253556e-15
187	6.5572797120752745e-15	-5.10823888187589e-15	4.107609354053343e-15	3.5196510088036626e-14	3.952782117617611e-14	-5.05083692665025e-14	-4.9368792401753264e-14	-5.762230167452351e-14	4.351400702202049e-14	1.0796726266525503e-14	-6.2537878332036105e-15	3.58178354156996e-13	5.0214816595042816e-14	7.699149087478839e-14	-2.7730762559135104e-13	4.8250235569334e-14	5.652955966795961e-14	1.3464813383091548e-13	2.0227487208766243e-13	6.445540331116777e-15	2.8093180452602973e-14	9.769955481591966e-15	1.2376962137274625e-14	2.146754639235348e-15	5.077144075055089e-15	-2.8927924037910955e-14	3.2314225559877695e-14	1.3332808150867994e-15	1.3327645899207866e-14	1.708735623718189e-14	-6.945050433064026e-14	1.8927795634750945e-13	2.8899547707776416e-15	3.7229460445649427e-13	1.4226854484549175e-13	1.9623348932656723e-14	7.296902870566766e-13	1.5457507096642095e-13	2.23472500858486e-14	6.04493604558277e-15	4.725953989759137e-15	1.4773351065756788e-12	1.888515907494407e-13	4.3090067361152055e-15	4.551546942828385e-15	5.3004901239370075e-14	1.409091352597354e-15	1.0591641816674604e-14	-3.632070365689196e-15
188	-2.667360762427828e-14	-7.422718538076941e-15	-1.3084341343898845e-14	-1.845083711636913e-13	-2.172083136033133e-13	-2.0098330312220262e-13	-2.2751769049161915e-13	-2.559982859800067e-13	-1.0855375438876491e-13	-4.115248380568378e-15	-1.4924717060616388e-14	-1.0328301339001346e-12	-1.5718260740397752e-13	-1.7327698830195938e-13	-1.0395086676615703e-13	1.2846199397005426e-13	-2.584369593506462e-13	-2.9532457599081946e-13	2.5347738760849455e-13	-2.5161981181864885e-15	-6.396512853808893e-14	-1.9104672856560393e-14	-2.542083314058431e-13	-6.122480414680624e-15	-5.6579705216912474e-15	-3.106939869618086e-14	-9.849503389412922e-14	-8.505624796315354e-15	-1.5877362977638136e-13	-1.164151858317494e-13	-1.8807164837197738e-13	-2.8991544954500754e-13	2.157243250072102e-15	-3.4093689159699567e-13	-5.359467225916607e-13	-2.0648610106816256e-13	-1.364346282337694e-12	-7.002736294293199e-13	-1.7966752229083587e-14	-4.422494361582018e-13	-2.4602756278975855e-13	-2.8434458443902723e-12	-7.450729550609547e-13	-1.1148822510716876e-13	-2.2445576352999787e-14	-5.5061068529501045e-14	-3.752482472138902e-15	-3.2527111538360515e-13	-7.847635708934923e-15
189	-5.0663750544184136e-14	-1.7462331209705273e-14	-2.5305588637126792e-14	-3.4951793316197086e-13	-4.4837050382121867e-13	-3.6872143441900737e-13	-4.659215886569092e-13	-4.982340018989961e-13	-2.519465498839873e-13	-1.7258787943487523e-14	-2.971428355440235e-14	-2.180735597813608e-12	-3.1218201402983933e-13	-6.49855226757403e-13	1.1880756304496417e-14	9.4567883943566e-14	-5.796095037800467e-13	-6.149420304588187e-13	2.1601052851597474e-13	-9.909187331006497e-15	-1.417098229678163e-13	-3.5593425522004235e-14	-4.861847633640476e-13	-1.3857010369204505e-14	-9.15353910920497e-15	-4.7853366513577573e-14	-3.3407585466916743e-13	-1.3065698194891983e-14	-3.230745897886611e-13	-2.346743586374679e-13	-3.3809514742268704e-13	-6.751203994591498e-13	2.9731572816398135e-15	-9.051370665904991e-13	-1.1130706182513508e-12	-4.3748290480121227e-13	-3.920698898360081e-12	-1.867995976766939e-12	-4.6020494256296215e-14	-8.95281421120526e-13	-7.278533674085809e-13	-7.913663340740301e-12	-1.544449115870025e-12	-2.246639606713301e-13	-5.463578835995169e-14	-1.4075070729033452e-13	-8.84687924175404e-15	-6.483367827179456e-13	-9.503466280134863e-15
190	-5.43973677870357e-14	-2.1124697249961037e-14	-2.4850007887623143e-14	-3.684379137113821e-13	-4.62431093132188e-13	-3.838853970495656e-13	-4.287022036992616e-13	-4.998278783151651e-13	-2.8861723779268447e-13	-1.9997941284937845e-14	-3.4192185465426945e-14	-2.3212298621365387e-12	-3.3318176837887354e-13	-7.130090648148236e-13	2.7335280568648517e-13	2.0697982031531042e-14	-5.840850582400744e-13	-6.458551203130942e-13	2.4415187095711386e-13	-1.4101412393530076e-14	-1.6767070451285418e-13	-3.706671680532024e-14	-4.821644074792255e-13	-1.3659613999745847e-14	-6.645483934635792e-15	-5.446626797108e-14	-3.3297460761218353e-13	-8.612009277659576e-15	-3.410192989891027e-13	-2.2373146965462205e-13	-3.4112145591811983e-13	-7.139489513724379e-13	2.0051120147279806e-15	-9.762403251453215e-13	-1.173506193675793e-12	-4.798400880611999e-13	-4.4730879668655656e-12	-1.9410183543289306e-12	-5.155761564608623e-14	-4.690741225891858e-13	-6.323546228208076e-13	-8.317205614601653e-12	-1.7068378415868025e-12	-2.394490632622897e-13	-5.456103604835592e-14	-1.6681546175820334e-13	-5.182369101119739e-15	-6.448539645709525e-13	-4.815100046762137e-15
191	-2.2505241029797948e-14	-9.120624849483916e-15	-9.320765560400457e-15	-1.7943632690808897e-13	-2.2056715208915032e-13	-2.082980389144269e-13	-1.8617115846656867e-13	-2.8211771322375073e-13	-2.1010724579756348e-13	-3.9056353659620626e-15	-1.3101321566468193e-14	-1.3543385885780236e-12	-1.8877568032039834e-13	-5.436603413242732e-13	2.7506420448979166e-13	-5.709819934771879e-14	-2.3946038668092776e-13	-2.433122112814205e-13	1.8669294188281427e-13	-8.757000052258879e-15	-1.3101557114267682e-13	-1.3176747254014798e-14	-2.324514616781343e-13	-3.228107227399132e-15	3.571238206613374e-16	-2.653247337631657e-14	-2.060165983823616e-13	-2.1594123233335803e-15	-1.9835705396832244e-13	-8.066886561769387e-14	-2.0355377445013728e-13	-3.1278765638701303e-13	-4.606455177314265e-15	-4.661139940173337e-13	-6.391735612652676e-13	-2.787149840042498e-13	-3.1323731954433635e-12	-1.186718891178584e-12	-1.4752589904115182e-14	-7.820165894451274e-14	-1.5294114161356348e-13	-3.992916501580076e-12	-9.12922886387148e-13	-1.220141811065895e-13	-1.682582236921195e-14	-6.208290094522218e-14	-2.0232102197534415e-15	-2.8441294592231087e-13	8.985121986626227e-15
192	5.438953878823256e-15	-1.4346412875157641e-15	7.43344951966156e-15	5.74214510202204e-14	7.170640117100787e-14	1.6438824737328072e-14	3.067595806049726e-14	-4.61540733152785e-14	-5.1407514349370034e-14	1.1726506610573221e-14	1.319907379176991e-14	6.329943174876538e-14	1.5714932211856698e-14	-1.7336420832536532e-13	1.7293321159534331e-13	-2.4903301357660048e-14	1.6811359056487951e-13	2.578825363763919e-13	1.3832145583167455e-13	-5.507587611125422e-16	-3.0978497402262324e-14	1.1404883303822893e-14	6.300468818295026e-14	5.929390083752565e-15	2.018385102013064e-15	-1.4029792394966503e-15	-1.132853005205263e-14	2.6531048138211373e-15	-1.1487802194085906e-14	6.116174204306676e-14	-2.390917369828988e-14	2.515468624600128e-13	-8.875602070639435e-15	2.0620082071992135e-13	5.732689387461653e-14	-1.9261757864586488e-14	-5.768516412898275e-13	6.395599827370664e-14	1.5695780240359847e-15	5.397994016215056e-13	5.026513374337706e-13	2.106428661531155e-12	1.026469219534208e-13	1.8573806446032368e-14	2.6671621611167673e-14	4.4876195732893083e-14	7.037474359331246e-16	1.5881784604941225e-13	1.7176628050488288e-14
193	-2.9271241421858605e-14	-6.066868480028911e-15	-9.574625618196977e-17	-1.0890200659276017e-14	-5.075901852506328e-14	-4.3267770828631503e-14	-2.1520105392065206e-13	-2.1287772048555846e-13	-1.7337975528283136e-13	2.255191133452246e-15	-2.0864996436193668e-15	-5.95286464723386e-13	-8.428345496532182e-14	-8.184054980588403e-13	2.249816300126049e-14	-1.1932694192933772e-13	-2.8459141998160705e-15	5.170093502130559e-14	5.592438109289769e-15	-5.565884465151938e-15	-5.752978071076828e-14	-4.1421205404498395e-15	-5.484174708367783e-14	-7.68708147692904e-16	-1.944169261456261e-15	-1.2101761859113223e-14	-1.1558469387976275e-13	-3.0556676868889478e-15	-8.631877480358173e-14	-1.0149713207143583e-15	-6.772536687415951e-14	4.383823352884563e-14	-4.801226272453367e-15	-6.558634217834116e-14	-2.231530013616468e-13	-1.2888420894119432e-13	-2.021763126808112e-12	-6.52497576285673e-13	-7.309466290950769e-15	1.272647190430387e-14	8.64614328433474e-14	-5.15921547485983e-13	-3.329979715279556e-13	-5.2548964180340126e-14	2.274798860062844e-15	5.412515622782956e-16	-1.337921311871122e-15	1.675496359763385e-14	2.621432955026581e-15
194	-4.3686812236888083e-14	-4.69160557304612e-15	-8.37177549506407e-16	-2.0725008042209217e-14	-5.231647734278953e-14	-1.5371073451482354e-14	-2.2240335822630479e-13	-1.8838269633171717e-13	-1.4544785684339435e-13	5.430512598443625e-15	-1.8972590386777446e-15	-5.553844266800616e-13	-7.63711073815679e-14	-8.091731744093328e-13	-8.142686753371295e-14	-8.008398286135657e-14	-7.096472795287991e-15	-6.619283812872143e-15	-3.5618344891628294e-14	-4.984182518293617e-15	-5.143843791356493e-14	-2.124063207525424e-15	-5.690676436217448e-14	-1.0058345901391527e-15	-7.217047225476836e-16	-1.1477278353646427e-14	-1.0081152208362996e-13	-3.004665924806553e-15	-7.692730967373195e-14	8.929899807326186e-15	-3.830966356768681e-14	2.974143353760657e-14	-1.6563442990776597e-15	-1.0168320056281308e-13	-1.8734144484223042e-13	-1.1091935799579706e-13	-1.6719722436031109e-12	-6.251965115990802e-13	-5.464389874963231e-15	-9.874712087723666e-14	3.6574044278723237e-13	-8.537934926322429e-13	-3.087387172538835e-13	-5.494460927366601e-14	4.797326489214956e-15	-1.8811030996233042e-14	-1.4834534628971187e-15	3.934064585095123e-14	4.090629577428332e-16
195	-4.2251927463763605e-14	-5.005971358662828e-15	-2.129079635386931e-15	-1.4891686855367381e-15	-5.110173923548629e-14	1.844325891666184e-15	-1.8316493708791014e-13	-1.8000784382071884e-13	-1.5850389410014146e-13	5.578172349907638e-15	6.2450482160616596e-15	-5.736244313024369e-13	-5.480792911775522e-14	-3.2035474672894775e-13	-4.3886716597305334e-14	-3.683588709693075e-14	-2.3401082557007375e-14	-9.672066061514572e-14	-3.225107984157479e-14	-4.642426385474346e-15	-7.170177048499899e-14	-4.215531451476015e-15	-5.648857470760405e-14	-3.3944926275725914e-16	-2.3103056171945884e-15	-1.2227333541557029e-14	-1.2438464996635247e-13	-2.3276332304034713e-15	-6.912665063328195e-14	-1.3232417161430458e-16	-5.973648632306697e-14	-4.690620927947155e-16	-2.4749375642298615e-15	-1.0115625823948992e-13	-1.8931500183558048e-13	-1.2918496472857835e-13	-1.3910640990998939e-12	-6.31880808745144e-13	-2.631542513175782e-15	-2.5344750577027388e-14	3.8556634320589843e-13	-7.589853552845305e-13	-2.8838630997654053e-13	-4.412470103665846e-14	1.2023576668001235e-14	-1.6987753677334495e-14	-1.0364709661801827e-15	-1.0923809700276137e-14	1.4156485181476788e-15
196	-3.562864798962032e-14	-2.8281433179349175e-16	-2.95682769186004e-15	-3.827327272590439e-14	3.3483641452191103e-15	2.192729003225513e-14	-6.575999385130588e-14	-9.802034933511725e-14	-1.6544847468625068e-13	-1.3969259910486014e-15	3.812967686519528e-15	-5.312896366779536e-13	-6.177597707872297e-14	-3.216648527086619e-13	-8.159077526714282e-14	-3.651172480609032e-14	-2.5020852285235236e-14	-1.347174300135322e-13	-4.9076709562832594e-14	2.996300009020094e-17	-4.1437447589187857e-14	4.177570885622792e-16	-5.281625518971749e-14	-5.151548996011331e-16	-5.2640482661222875e-15	-1.1250826034881666e-14	-1.3584447762615265e-13	-1.3858094905835244e-15	-7.570753863862669e-14	1.010287611923655e-14	-5.5679982190182505e-14	2.116764347351643e-14	-2.3815996304468668e-15	-1.1321298529473933e-13	-1.254052560167534e-13	-1.188314299859499e-13	-1.5366727599041234e-12	-7.240696634814291e-13	-9.82573955075826e-15	-2.9183154036714726e-13	2.4501297877170195e-13	-1.0117891243484759e-12	-2.0609346848361994e-13	-3.8955671022585866e-14	1.8795104540135088e-14	-1.584496601334951e-14	1.0702664119137123e-17	-3.830570536574008e-14	-2.108010995124071e-15
197	-1.6036472349987936e-14	-6.088395997015879e-15	-3.2942862590911396e-15	-6.482210512432707e-14	-1.5220558318420225e-14	-7.270904815101688e-15	-5.741850867947632e-14	-6.828440269664909e-14	-1.729327620834503e-13	1.0953222405052879e-15	4.646260168950689e-15	-3.913324249054118e-13	-2.7345078500894118e-14	-2.0598387320304e-13	8.369451946683806e-14	-2.648016053787958e-14	-5.059498949477338e-14	-9.4476611623958e-14	5.684610166194721e-14	-1.9472159531755084e-15	-2.650180845983789e-14	-1.4468792488027916e-14	-6.240974068586973e-14	-1.2571349274338452e-15	-8.095209735338802e-16	-2.919349281025381e-14	-1.1725591934140941e-13	7.220695050164108e-16	-6.060297222637497e-14	-1.158509877575997e-15	-5.540930111194541e-14	6.240223990209958e-15	-2.191006587813273e-15	-1.2130018631570666e-13	-1.5789780223107474e-13	-1.4503579892347553e-13	-1.4543495799259798e-12	-6.810213918074396e-13	-1.638675360072244e-14	-3.017483435355631e-14	-4.348635133793664e-14	-1.6643704980347584e-12	-2.3202456808196897e-13	-1.8213508393571028e-14	1.4778917342987414e-14	-1.9606995261882682e-14	3.0436949732943397e-16	-1.577382897250431e-13	5.410111090910858e-15
198	-8.55545283289935e-15	-4.6803606406116134e-15	-4.45406529425393e-15	-1.0587818825051242e-13	1.3962895392889836e-14	1.640502929159454e-14	-9.55632031662081e-14	-3.723666619264537e-14	-1.8870012664682665e-13	-7.285874274649653e-16	4.939086843027634e-15	-3.5719251035965406e-13	-2.6865370824855565e-14	-5.938156992688021e-14	1.891687035521813e-13	-6.761754823582331e-14	-7.002011081772487e-14	-5.4221066368555864e-14	8.851679743366944e-14	-8.037932644527886e-15	-3.688220822723837e-14	-4.113431246578683e-14	-6.24679382057949e-14	2.1784916059032956e-15	-4.656286781452967e-15	-6.031643336746801e-15	-2.3297159688410553e-14	1.4027625105482332e-17	-5.417300070399682e-14	-4.211002084020797e-14	-4.64957728131668e-14	3.2366739965155596e-14	-9.93770903899532e-16	-2.2135015186099699e-13	-9.320056865658035e-14	-1.6781357794373523e-13	-1.4164921734846433e-12	-6.377695822185645e-13	-1.490144590126668e-14	-1.0613546602571766e-14	-3.658978861115343e-13	-2.1134885044584955e-12	-2.216338794867953e-13	-1.5983472757269968e-14	1.732944336444736e-14	-5.891745246490853e-14	-1.0344267573334274e-15	-1.1312864384203714e-13	1.0597135850922421e-14
199	-9.067924931361284e-15	-7.910624454830751e-15	-1.3388711733116957e-15	-1.2898994212083245e-13	-5.198617885785413e-14	-5.3692154978006936e-14	-7.927677366327243e-14	-6.48078135001733e-14	-1.7086131138895719e-13	9.153678243838518e-15	1.2597372802144136e-14	-3.852700934630807e-13	-4.535004191654905e-14	-1.846218051331353e-13	2.428276374607624e-13	-1.199120779820592e-13	-5.423224708500566e-14	-1.9342727933496713e-13	1.6745525274902653e-13	5.097793081695611e-15	-4.163621746720847e-15	1.428827065233043e-14	-7.119837602948744e-14	-9.28348372183012e-15	5.505660908611808e-15	-1.768596694402935e-14	1.407561585139259e-14	-6.711440886047326e-15	-2.3644150761817098e-14	-1.557171629572382e-14	-3.648762954160344e-14	-4.4550481555755384e-14	-1.1677491307545773e-14	-2.439814167607978e-13	-1.4592080757081903e-13	-1.1227017601793175e-13	-1.1282003608971653e-12	-5.217074523032224e-13	2.8192949795632894e-14	1.3581239817423288e-13	-3.7600148644437624e-13	-1.5724627826633321e-12	-3.2385411119466904e-13	-2.722021408617085e-14	-5.161770040245108e-16	-6.328950502779487e-14	-2.016624513765466e-15	-1.9728506175181952e-13	1.1461597166934539e-14
200	-9.621652232447788e-15	-5.836519499636105e-15	3.8876678226277224e-15	-5.3925737054852396e-14	1.8760257557651856e-14	-2.191135019782703e-15	-1.509601355659865e-13	-1.1285292894410935e-13	-1.6342645602976916e-13	3.4717712138448203e-15	8.241274343904726e-15	-3.9337085431354263e-13	-7.595312553705911e-14	-1.088446670697419e-13	-1.6540838964156978e-13	-1.7472159109410405e-13	-2.981385489814606e-14	-1.383670670185956e-13	5.796306022985802e-14	1.5166745323229203e-15	-1.5675293111514123e-14	7.54733322397076e-15	-3.940241449313748e-14	1.5797774399693526e-15	6.560626078389859e-15	-1.049530356938354e-14	-8.608095670146679e-15	2.66299407546722e-15	-2.230563634397604e-14	-2.964857365615423e-14	-4.462266745768426e-14	5.070899427297043e-14	-2.4523727807120144e-15	-2.4254669787896717e-13	2.954289198308716e-14	-8.053184119275392e-14	-1.396214420857086e-12	-5.798309740086639e-13	2.29560639991563e-14	-5.006210242125967e-13	-7.670630768666986e-13	-5.343402955180347e-13	-1.9899300716217023e-13	-5.590900493211322e-15	3.318389550576113e-15	-6.234179125515469e-14	-2.7395395292472887e-15	-1.349583113073069e-13	-4.716207430301309e-15
201	9.825616470120892e-16	1.0407127887260673e-15	2.0764238657537913e-15	-5.484871340315854e-14	-2.6315310970007218e-14	2.8058675063482876e-15	-4.8686733022768886e-14	-4.560684877453304e-14	-1.5982231248232148e-13	-9.858734080460206e-15	-1.969460370280723e-14	-5.593211127043549e-13	-7.21400659860059e-14	-3.2168500939275294e-13	-1.1012305035300693e-13	-1.9043572774126123e-13	-7.080939662096416e-15	-1.8913913565877484e-13	7.638733975548191e-14	4.853297855003337e-15	-2.8107193807489632e-15	2.1149634457358628e-14	-7.610833735589219e-14	-9.593696873768602e-15	5.348970338352934e-15	-7.867599745071818e-16	-8.951665458589804e-15	-1.530407477409656e-14	-2.798418452121368e-14	3.0014429958848106e-14	3.7329037319102934e-15	-7.790974378066327e-14	-1.9010286061693722e-15	-3.7860405327822677e-13	-9.833664873538482e-14	-3.561736203030669e-14	-1.2162168444588122e-12	-6.901522912144779e-13	2.1048260606599516e-14	-6.265331298615948e-13	-6.752969506064591e-13	-3.8047402988823185e-13	-2.3004460376036627e-13	-2.940886608787791e-14	-3.9844017117357196e-14	-3.7201889669367584e-14	-1.8824416461491376e-15	-1.7121494168167233e-13	1.6873820250231573e-15
202	-3.5512952190492443e-14	-3.9935207383206943e-16	7.507151855312815e-16	-1.3882340007619797e-14	2.371482045299576e-15	4.4300809807184154e-14	-9.824400647476957e-14	-7.231681691637874e-14	-1.7020472435057635e-13	-1.7404051636021866e-14	3.2608877038186954e-15	-3.4040060116548096e-13	-1.2073957943131323e-13	-3.9601705234145223e-13	-1.8852888402092044e-13	-2.474435395229392e-13	-6.5814962734221765e-15	-1.6777593310647352e-13	3.395969595221032e-15	3.658734269564673e-15	-3.45163771885937e-14	9.560682722515771e-15	-8.936046347329806e-14	-1.7682085444508807e-15	-6.981590398633173e-15	-1.1264125878827045e-14	-3.511672529458316e-14	2.2773271414888203e-15	-2.836521363407379e-14	3.872038365459076e-14	-1.971044721325826e-14	1.0478678764451811e-14	-2.5279007678898238e-14	-2.7528492464003197e-13	-9.269979813755534e-14	-1.50822103306842e-14	-8.493235820437605e-13	-6.105406668664647e-13	-1.1494268832935564e-15	-9.845414686315036e-13	-5.356064064131098e-13	-1.914114311211058e-12	-1.7808873484729754e-13	-2.5923165356682038e-14	-5.31219598443958e-16	-3.766766961183244e-15	-1.671613433220962e-16	-1.0963341060466582e-13	4.552171264902001e-15
203	-4.898880501486742e-15	3.131727953228949e-15	-3.748438648879221e-15	-1.0790540126664642e-14	-6.065105572870754e-14	4.599910854960883e-14	-2.3481930481763333e-15	4.2033100793183726e-14	-1.0853391878459745e-13	-3.027632058228868e-14	-8.506855602689054e-15	-4.757708651498428e-13	-1.1209057104379379e-13	-2.9668362882110513e-13	-5.141849813680004e-13	-2.419436830258347e-13	-3.7611259436815164e-14	-2.916788775661519e-13	-1.1945908415566201e-13	9.913558477410487e-15	2.9705458315947447e-15	1.806465574100207e-14	-4.1212812939546e-14	1.1353386097580648e-16	-1.4224340071992115e-15	3.3421280595923594e-15	3.495652781804792e-14	2.6114785855071065e-15	-3.1535107287551583e-14	6.010703931153179e-14	7.956296290181816e-15	-1.196576114399626e-13	-1.45660404617691e-15	-2.1964434876724744e-13	-3.059343124449648e-13	-8.395758381577701e-16	-4.5235052493253044e-13	-4.861259210086092e-13	-7.161058021914924e-15	-1.7287870649453925e-12	-6.020453487356961e-13	4.9504616344534526e-14	-1.718504801472855e-13	-8.004222820107311e-15	2.8382537679727963e-15	1.3693131176212277e-14	5.180517540227128e-16	-1.062432632587256e-13	1.7391301195501266e-14
204	2.786716872684445e-15	3.560647920467488e-15	5.2199193981817316e-15	-1.3453534202131856e-15	-3.454032261578292e-14	7.113538549981426e-14	-1.8060994002851444e-13	-5.991222941923526e-14	-1.1930171218245421e-13	-3.142257590944827e-14	9.903670999541758e-15	-2.683658208539697e-13	-4.947382121230906e-14	-2.7179479746533416e-13	-4.992619856525298e-13	-3.571201032693334e-13	-4.583608556974614e-15	-8.647741192087728e-14	-6.337769498013657e-14	2.4349524110807657e-15	-2.2581308431247362e-14	-1.0317796317412943e-14	-3.2800197861980655e-14	5.214452120594206e-15	-7.467491349641998e-15	-1.184191276885337e-14	2.6165530753214604e-14	-9.126233045482346e-16	-2.1997199834281336e-14	-1.740866805181192e-14	-7.783489648292345e-14	-2.3968145377586323e-14	3.4856436503205747e-16	-1.1072316032471974e-13	-2.6966523843978353e-13	-5.224312841802637e-14	-6.990982485855374e-13	-4.472145304750389e-13	-2.146046658003867e-14	-1.2798844246641702e-12	-6.194932598892782e-13	6.953249458641322e-13	-1.1899547328645864e-13	3.2297386701663587e-14	-2.8417596039827553e-14	-2.6067694132946863e-15	1.16644768679769e-16	-6.658809464975057e-14	-5.100547233928935e-15
205	3.3734797303520176e-16	1.6906213646965493e-15	5.4340386803265416e-15	-7.70046979623114e-14	-6.662536846132283e-14	4.480737403505232e-14	-1.69119217344957e-14	5.895504022129494e-14	-1.112794232653138e-13	-1.0743441269431025e-14	-1.1042491185937778e-13	-6.284772759339454e-13	-2.793577993895753e-14	-3.314456678267801e-13	-9.687989913297589e-13	-2.8555438505061687e-13	4.725030706601126e-14	-1.21836502611993e-13	-3.1340442951487067e-13	5.2537665734585035e-15	1.261161983186406e-14	9.727737039196675e-15	-1.2694108831784956e-14	3.768408036348178e-15	-6.070586763921635e-15	-1.963281008773804e-14	3.0002478650581736e-14	-2.6080580140546303e-14	-1.9984656603099966e-14	5.957039346237944e-14	4.285515101884641e-14	-1.2277479804020835e-13	-1.0245589010155831e-15	-3.045212949984131e-13	-3.8892499617889074e-13	5.6604606748763e-15	-8.432988098173782e-13	-4.92441320511592e-13	-1.611313910062802e-14	-1.8267707826287846e-12	-6.797252278315179e-13	1.0472585381013317e-13	-3.510048578555973e-13	-7.207419465590732e-14	-5.955286249855229e-14	-8.814577174420602e-14	-2.2036500016926808e-15	-1.3930353585880129e-13	1.0686139205737165e-14
206	1.1326501005313377e-14	-6.495946311563207e-15	8.566790521756221e-15	-4.3558601455850234e-14	-1.2325633230425656e-13	-5.683217392837351e-14	-7.411837496222485e-14	-1.8261228005323558e-14	-9.438459725297107e-14	-7.0206729604415554e-15	1.1017108390957356e-15	-4.684627150636066e-13	-5.117985441333717e-15	-2.9288589548507054e-13	-1.3841036857059978e-12	-2.2502628152730995e-13	3.9132949951055256e-14	-7.863609791888205e-14	-5.771223544760569e-13	-7.64751372768059e-15	-1.762383441126305e-14	-2.9606665591018396e-14	1.72045825172788e-14	-9.301728196598542e-15	6.836219679457639e-16	-4.9908463537296625e-14	-9.317939165184328e-14	3.614361024126731e-15	-2.4773214042846643e-14	-5.151827265278429e-15	-7.978051238781307e-16	-9.166960250010367e-14	-1.8461524796758497e-15	-4.9571813021206524e-14	-4.0587584707034247e-13	-9.827135178159395e-14	-9.857513263239685e-13	-5.057169478956261e-13	-9.58647614304289e-15	-2.0456148914160667e-12	-6.472403875353624e-13	9.115888849260106e-13	-3.604336480806182e-13	-6.582669285409634e-14	-2.487641983294748e-14	-1.5295505507691836e-14	-1.8834691019045745e-15	-2.0668796579989096e-13	-3.0000024172943744e-14
207	-7.790297969693998e-14	4.274900913122222e-15	6.81634839974311e-16	-7.069356525475745e-14	-8.54084012882202e-14	-3.3554079252313845e-14	-4.69036977209583e-14	-2.5213221970112608e-14	-7.956194971628154e-14	-5.4716335718223644e-15	-9.485632074157676e-15	-4.8227842741953e-13	-1.9294877035730992e-13	-2.2100169452260612e-13	-1.193791252655389e-12	-3.7740778796919315e-13	3.379331947092362e-14	-6.837010249580574e-14	-4.3131553741321603e-13	-4.382855118537252e-15	1.4824759529075707e-14	-2.0585860922218963e-14	1.0278353432579215e-14	3.0424106536000432e-15	-2.5733870903961563e-14	8.995660543228872e-16	-1.8480703970859992e-14	2.0036386146342464e-15	-1.5460069671187686e-15	-4.942594462814945e-14	-2.559957387459463e-14	-1.0490836990891151e-13	-2.4402216893820874e-15	-2.940871446680289e-14	-3.4747001049076637e-13	-1.0813097061562135e-13	-1.4253999865607824e-12	-6.190315041485221e-13	-7.302925402368792e-14	-1.846112922629266e-12	-7.275465577038322e-13	-7.03588058994172e-13	-1.6096498598455587e-13	-6.408321459887008e-14	2.2549764112533557e-15	-1.0530394037475483e-14	-3.250755848452583e-17	-9.069214959143112e-14	-2.4720399962973408e-14
208	9.324589087157018e-15	5.602916017462406e-15	-2.8187463788383165e-15	-3.7893881120654513e-14	-8.712859054632323e-14	-4.8735251766775645e-14	-1.5980715750992878e-13	-1.6253630831987112e-13	-1.2287577410861768e-13	-3.1744529883925444e-15	-2.5925313024615278e-15	-4.72501814880856e-13	-1.0420239364317558e-13	-1.5104378758874167e-13	-1.4951521312094017e-12	-3.967127683198526e-13	1.128591650297361e-13	-3.7566522300797175e-14	-6.479068638353893e-13	1.266517596311623e-16	3.637775599175638e-14	-2.6278322562811487e-15	-1.051973311374641e-13	-3.1169297363068885e-15	-2.382634221311717e-15	1.5661022892688605e-14	7.073947254871914e-15	6.654488442714691e-16	3.999639808153076e-14	-1.1956568269028863e-13	-1.6756354943969335e-13	-1.1369608482341497e-13	6.749385397904374e-16	6.670838545934025e-15	-3.2144581198479963e-13	-1.4554478373721198e-13	-1.5795533975337923e-12	-5.501394113182979e-13	-3.23662833181532e-16	-2.6375974241043243e-12	-6.937922387409588e-13	-1.387817024967898e-13	-3.5578737899278074e-14	-3.7606935560511036e-14	8.821000199913967e-15	3.99143728637217e-15	1.578172040351482e-15	-9.334515451372047e-14	-1.2506833615028295e-14
209	1.1862433343524462e-14	-2.031365649812224e-15	2.8346398350552343e-15	-1.6985068022151533e-13	-5.590135609482274e-14	-5.748061267180497e-14	2.1478505920411474e-14	2.4918313627864492e-14	-1.429592234366467e-13	-5.84192434501627e-15	-9.689478582525469e-18	-7.844336434342464e-13	-5.365739272494798e-14	-1.5269505168991746e-13	-7.537840103599275e-13	-3.4707820736269297e-13	7.6663439949318e-14	-8.94472157010931e-14	-3.9858856004402907e-13	-2.2876195368167238e-15	1.9782347710810624e-14	-1.7704589579596646e-14	-7.90427670474169e-14	-2.6075257348924388e-15	-1.4757689500595782e-15	1.1329526291704387e-14	-1.0568524062177295e-16	-1.5069493781933311e-15	-3.3024754025418976e-14	-1.5071156262426482e-14	-2.851934626760819e-14	-1.7277182255553614e-13	-2.866829881170893e-15	-4.5189635024552546e-13	-4.065736036900349e-13	-3.3075484653343685e-14	-1.2513509223394873e-12	-2.7140262331157133e-13	1.544080487577324e-14	-1.5593951722591175e-12	-5.576067456955328e-13	-1.973410295500532e-13	-3.509317372543354e-13	6.9843017402100216e-15	3.4274175899577624e-15	-1.295365985284909e-13	-3.67543756069994e-16	-1.3596767242527331e-13	-1.447031583388754e-14
210	1.3832922239827035e-14	1.4711168587224598e-15	2.5584219119138376e-15	1.6130484551610447e-15	-1.640075107999065e-13	-1.427571000572021e-13	-6.925793843025406e-14	-4.045692658346782e-15	-9.237729119209866e-14	-4.78330243166418e-15	2.3360419568464067e-15	-6.614011823229245e-13	-5.983114603586868e-14	-3.2837440279071484e-13	-9.439838799244406e-13	-2.3646163576182436e-13	-1.1271874607649301e-14	-4.897624722230096e-13	-4.684829502339012e-13	-1.1907677072310762e-15	8.005136114112145e-15	-2.0115428888416997e-14	3.5132565237479503e-16	-3.0268703852990565e-15	-3.4260512165052195e-15	2.5086473886504372e-15	-5.4939657507733556e-14	-6.10565582668534e-16	-1.2561360121160591e-14	-3.2517519097266e-14	-3.9242659393385824e-14	-3.0778087876098656e-13	7.953577813495554e-15	7.34442177169151e-14	-4.540361231802004e-13	-1.374462882839886e-13	-1.2230235105150822e-12	-2.9521047132109063e-13	-2.5147403796579154e-13	-1.6992798485093692e-12	-6.274472515391197e-13	2.313534682310426e-13	-2.0320700278134517e-13	1.4786115776496212e-14	-2.623387083117e-15	3.2491119192438796e-14	1.9751124472020396e-15	-2.8262853354438363e-13	-1.3177876385079367e-14
211	1.2290482827414644e-14	-1.4657426943127707e-14	2.505408048977045e-15	1.791080851184418e-14	-1.8432670414293306e-13	-1.2443670772462795e-13	-1.6496452875522095e-13	-5.67820569198583e-15	-1.2319748192182013e-13	-1.1799533786496293e-14	3.780252317973358e-16	-7.962374547188356e-13	1.1483758816770565e-14	-3.8969159233419747e-13	-1.127789663999367e-12	-1.7241255552638494e-13	2.4601115203810916e-14	-4.487812577998923e-14	-5.141702545021725e-13	-4.8944103554396485e-15	6.293394825553831e-15	-2.517139595873502e-14	-1.8464414516070666e-14	-2.6275468519046376e-15	-2.7039353332776255e-15	-1.6906556132217306e-14	-5.13965334159838e-14	-2.309106918813245e-15	-5.099686739733757e-14	-4.0912075212907656e-14	-1.7500967827175356e-14	-2.0366319313675926e-13	-1.085782991651448e-13	3.633129929436991e-14	-5.74312605470188e-13	-1.60301328052747e-13	-1.0027632537519934e-12	-2.9685138951361786e-13	-3.2197144836012814e-13	-1.7594572471348201e-12	-5.186202795407215e-13	-1.1080635980316043e-12	-1.0628139328342738e-13	-1.4186880747575138e-15	-2.003107048982996e-14	3.2223524049022717e-14	-9.958158262572286e-15	-3.2756168528816406e-13	-1.7580253162969927e-14
212	1.0275014201374046e-14	-5.340201288884654e-16	-2.5137418567711467e-15	1.767574946735028e-14	-4.472674729868816e-14	1.0646896103966996e-14	-2.762239451737414e-13	-1.4157232940943244e-13	-1.4277485220942105e-13	-1.6183708900274904e-14	-1.5457215627422587e-15	-4.929539781228986e-13	1.528671505289532e-14	-1.194234200247733e-12	-1.092143684828983e-12	-4.647543132974197e-13	1.1361845483300416e-13	6.403914816313688e-14	-4.345331863539934e-13	-6.305224836960184e-15	-6.829909388692996e-14	-1.7320734963409087e-14	-4.8661103709758264e-14	-2.1976136991294872e-15	-1.0808549142822444e-15	-3.272475121505015e-15	-6.907510838666153e-14	-1.998487065638235e-15	-1.6036101324298473e-14	-5.891847992066397e-14	-7.020308356350563e-14	3.498715170764748e-14	-1.3515643902548038e-13	1.3588221343605936e-13	-6.256269424257368e-14	-1.6122808600904193e-13	-1.4955310340596567e-12	-3.9176992127416447e-13	-2.9828289224488067e-15	-1.6224485337057877e-12	-9.201539844268358e-13	7.578642084073942e-13	1.4724890829647215e-13	1.1562758748188623e-14	-3.28810386516272e-14	4.80924640299991e-14	-3.152862147309539e-16	1.564484046454047e-14	-1.058186671677912e-14
213	2.0404700494229035e-15	-7.279666729460553e-15	-4.308104144774492e-15	-3.290438472962574e-14	-9.289227484907389e-14	-2.9434837886140355e-14	-3.36782415722709e-13	-1.5583692576873133e-13	-1.762990781639519e-13	-1.5997236026571708e-13	-1.1655986087775721e-14	-6.555961714664551e-13	-3.9891654675351476e-14	-1.01844702337349e-12	-1.984992918393326e-12	-3.9185609912565174e-13	1.1117330991812727e-13	5.463438898661812e-15	-7.713853549063216e-13	-6.5995017220252715e-15	-1.9126888019717015e-14	-5.562017570308477e-15	-2.7293241931010428e-14	-5.057936360515945e-16	-1.579524857096141e-14	-1.2375590412490022e-14	-5.707339770740003e-14	-1.782036386492806e-15	-2.937062190142553e-14	-1.1719375826820546e-13	-1.215965774228796e-13	-3.0086187754212184e-15	1.4720786714712997e-14	1.155864071979105e-13	-1.485465849155893e-13	-2.2526247148664578e-13	-9.37670506792531e-13	-3.6635735861727823e-13	-5.370866562118806e-14	-3.603843530367074e-12	-9.721145910525547e-13	4.928287997633613e-13	7.581379112044678e-14	9.165818632504326e-15	-3.2918690623998325e-14	1.9246986181352562e-14	-2.9501108782366048e-15	-1.604018260688257e-14	-1.6234271853128414e-14
214	2.1861975240690743e-15	-6.3688272022655094e-15	-1.7987721423759008e-14	6.33954471323555e-15	-1.2951878929539665e-14	1.5045548354744094e-14	-1.8376845318247888e-13	-1.0812670382019253e-13	-1.641180193744913e-13	-1.36087185507937e-13	-1.960386294885048e-14	-5.131518746059084e-13	-6.427603379564046e-14	-3.291949974540573e-13	-1.2199959408890607e-12	-4.2085227048509577e-13	5.939758824751185e-14	7.040880303809428e-14	-6.978368754031124e-13	-2.0537484880400465e-15	-1.688612117885917e-14	-6.085706060767273e-15	-1.3262391756073486e-14	-4.899536931552716e-16	-6.19122862089443e-14	-1.1909582146523967e-14	-2.0419781261483838e-13	-2.0576513928888248e-15	-7.309992371486658e-14	-8.373035198630893e-14	-5.4837225877004005e-14	1.0600124034744484e-13	-2.5581365075373273e-15	2.47943303991537e-14	-4.728876530574602e-14	-1.263409150220407e-13	-1.1863577244265515e-12	-2.73790944215085e-13	-1.3594113695336725e-13	-2.1676485228309155e-12	-8.010996036770656e-13	1.0897397237656367e-12	1.310930798362276e-14	-1.178411838261003e-14	-1.9277934718430398e-14	-2.1958784405203042e-14	-2.225925813279311e-15	6.065710630148956e-14	-5.5426585914497815e-14
215	8.388605434391414e-16	-7.025143106488648e-15	1.859951781280124e-15	6.981670311858596e-14	-7.549973214453481e-15	1.8459669668311183e-14	-6.121407865033698e-13	-3.5807894781265746e-13	-1.783918913760268e-13	-2.2672587885964777e-14	-3.3362565780566e-14	-4.322952735569006e-13	-7.185431912424375e-14	-6.247223247139497e-13	-9.27495269961185e-13	-4.059153470360515e-13	4.223416817643525e-14	7.059283178006813e-14	-4.847764577653743e-13	-3.1376058563631793e-14	-1.0451325609007062e-13	-1.0888470930376628e-13	-2.1313356677943778e-14	4.602430975605469e-16	-2.0183155346962895e-14	-1.2826044139936266e-14	-2.954281777794927e-13	-1.3755349330291527e-15	-8.391152668451769e-14	-3.102252388138281e-13	-2.6251622983388943e-13	1.4089774762511264e-13	-2.467092511430534e-15	4.405394394038949e-14	-5.690369626512699e-14	-4.42022528976212e-13	-1.3617085750899856e-12	-2.6895236965835486e-13	-6.806561170161628e-14	-1.8749852855701795e-12	-7.668582706861148e-13	1.2846725111866955e-12	6.094171154574565e-14	-5.122323587856673e-15	-4.291333070099805e-14	1.6231289377393883e-14	-1.6349104304017344e-15	4.599177365713251e-14	-6.005664403374949e-15
216	-2.2848332765910424e-15	3.458530234552095e-16	3.5370093029830203e-15	-3.1837229225416e-14	-4.906192561612936e-14	2.979593150330121e-14	-2.534895458349339e-13	-2.8179064337582464e-13	-1.5698427990274048e-13	-4.651887058935779e-13	-1.0195715308871593e-13	-6.803117338252467e-13	-6.370511088086921e-14	-7.593930054906096e-13	-8.244779894510309e-13	-4.687513445095715e-13	-1.3270567164438624e-13	3.119127350006019e-15	-3.952102855201517e-13	-6.423260951975441e-15	-7.421883730275648e-14	-1.0984615102691661e-14	-2.616728384959732e-13	-3.3195383031915675e-16	-1.2842797376837422e-14	-6.249699415510101e-15	-1.346654864170073e-13	5.64586937612721e-15	-4.025617314503046e-14	-1.932337608974743e-13	-2.3234616173342084e-13	6.356617603038398e-14	-6.693303437920095e-16	-2.0456270211020684e-13	-1.5044349656362753e-13	-2.8966627368654047e-13	-1.519747252921306e-12	-3.878298853160018e-13	-4.4592100648960005e-14	-2.172207686503042e-12	-9.492339505112233e-13	7.065113989418919e-13	-1.0272947873688109e-13	-1.6509387401865541e-13	-4.914983872622583e-13	-5.6634274533701247e-14	1.8904329686914266e-15	3.6734054815391863e-14	-9.835034814545723e-17
217	-6.349619487726365e-15	-2.0397279980439765e-15	3.679996895614692e-15	-2.1714732268805302e-13	-9.40174530630282e-14	-1.9709112947798074e-14	-9.535931027962912e-14	-6.984079124796343e-14	-1.7815808811078953e-13	-2.504510309510732e-13	-8.777686232819443e-13	-1.072195345932794e-12	-9.125028639013471e-14	-1.5262677154688114e-12	-3.508569613076896e-13	-4.833654185279072e-13	-7.656195015303093e-14	-2.2229119430633622e-14	-2.062357140248727e-13	-2.1283760244099653e-14	-8.506134956638365e-14	-6.679096008057412e-14	-1.789832991899221e-13	1.245133673401586e-15	-2.0406698324864605e-15	-3.3292705924305692e-15	-1.7159281707617198e-13	-2.1840027644137105e-14	-5.06887876431135e-14	-8.857236566577599e-14	-4.486668106449117e-14	-2.910165681700221e-14	-1.3727950510146538e-16	-6.915752567873284e-13	-2.911843859434101e-13	-1.6119420850955014e-13	-1.334282584448351e-12	-3.850392013224839e-13	-3.992865378521133e-14	-1.2660739066678992e-12	-9.46435617680415e-13	-2.4158764106613802e-12	-6.608798626887907e-13	-6.361210330265202e-13	-5.1941734974833e-13	-1.6174687981444356e-13	-2.570637219228479e-16	-4.5820302707725106e-14	-2.4056563653429222e-14
218	-3.972258112270676e-15	4.796505951632489e-15	6.609059201083661e-15	-4.609200767416294e-14	-3.300041759423394e-13	-1.1914776506176455e-13	-1.5972918503426618e-13	-6.346160386683059e-14	-1.309298285328637e-13	9.946249764962392e-15	-3.621596096422362e-13	-1.3456361988694327e-12	-8.984997835722446e-14	-1.2793714673782682e-12	-4.387322838647145e-13	-5.091609510474139e-13	-5.13908824093289e-14	-1.211482214176007e-13	-2.791975162917271e-13	-3.27752820599113e-14	-1.052894418324281e-13	-1.1254282281881206e-13	-1.5725715502712201e-13	-1.60857673938988e-13	-1.20597619294437e-16	1.5335604822591534e-14	-1.2111893892857074e-13	-2.290317892494441e-13	-3.6196895238361785e-14	-1.0830321215684533e-13	-9.822608307992472e-14	-3.3549535614639803e-13	-7.697070630106902e-16	-3.2579457733434007e-13	-7.748578128744473e-13	-2.5297887891915337e-13	-1.378385551941738e-12	-4.0087684671357594e-13	-3.914307467131196e-14	-1.6623412158368947e-12	-8.366357592433683e-13	2.2653470073804232e-13	-5.166240471696576e-13	-6.776590143073339e-13	-5.023108678503673e-13	1.3693017014461675e-14	-9.686624538760361e-17	-3.073967244702037e-13	-6.921425729042914e-14
219	1.7674522228531288e-15	7.252638935005026e-15	-6.9950971607515235e-15	-1.2981703686884996e-14	-1.6076029396572267e-13	-1.202498826020968e-13	-2.2408764361384282e-13	-7.211386586424223e-14	-1.1222556731388317e-13	-9.147716859924159e-15	7.370568023379088e-16	-6.446613594274646e-13	-7.191870635158448e-14	-1.2045544225023462e-12	-3.0758349309419207e-13	-5.342801893563417e-13	-2.9733513566158405e-14	-4.921819022035629e-13	-2.415465142954829e-13	-2.703146903687516e-14	-8.056543150409184e-14	-9.057325012817692e-14	2.030341048100552e-14	-1.6588749796841767e-13	-6.948440680301499e-15	2.8820276642200674e-14	-1.1175196729150195e-13	-4.403689638022506e-14	-5.2716443036031094e-14	-1.2802601024449706e-13	-8.465872961244054e-14	-1.730089365115409e-13	2.5334204885315334e-15	2.537932374968691e-14	-4.18619266643279e-13	-2.329938084797074e-13	-6.217799197538789e-13	-1.9971563677327555e-13	-5.6636101121710914e-14	-1.4252647048863164e-12	-4.994037745467802e-13	1.520493128718878e-12	-5.555772922550431e-13	-6.22917541598649e-13	-3.169879811365531e-13	-2.1191845764644505e-14	-2.1032304718175237e-15	-2.2453127617669045e-13	-8.271790850107622e-14
220	-3.3227862049962544e-14	-2.1274270548580688e-14	-1.7441275501828223e-14	-5.202065570653667e-16	-3.688840150220865e-14	-8.028687683261777e-14	-3.018623911244167e-13	-1.2155058450760497e-13	-1.5992143342228353e-13	-5.633454285749011e-16	-1.1000719044636256e-14	-5.136218214522702e-13	-3.572113185080661e-13	-1.2849827457439625e-12	-2.681189175278506e-13	-4.870058084311717e-13	-3.3999481322295856e-14	2.6687364115226075e-14	-2.516323624761059e-13	-1.2222649342227552e-14	-4.3168096917689984e-14	-4.259052408094604e-14	1.622227773420557e-14	7.629743737688115e-15	3.1135905051017178e-15	-2.214743669807637e-14	-5.28977033555528e-14	-2.674082035494646e-14	-1.3209641892184967e-13	-1.4864122500684013e-13	-8.771835014994415e-14	1.2070801370727118e-13	1.2886007599441082e-16	3.87233732654347e-14	-4.286296539067527e-13	-2.1092186837432747e-13	-3.6288116185182016e-13	-2.473596163660263e-13	-2.633727283677969e-14	-1.485118340787054e-12	-2.5694978849574503e-13	3.2061328741851904e-13	-3.9951429767967795e-13	-6.861600690660704e-13	-2.3184396419251326e-14	-8.626061875648002e-15	-1.613253946312131e-14	-2.9369936930921907e-13	-4.2029675940665606e-14
221	-4.809200167490915e-13	3.520919631257251e-15	-2.2410679424750666e-14	-4.7004873572431206e-14	-1.2298417069081632e-14	-1.1122322714357892e-14	-2.921004198302576e-13	-1.3285996125032773e-13	-1.4589323750804812e-13	2.5305807149852555e-15	-4.418773259321074e-17	-7.505837710861172e-13	-1.167571609232388e-12	-1.5356198460783016e-12	-2.7987529460506385e-13	-8.527343926665601e-13	-7.7976585485642e-14	-1.7421242968640962e-13	-2.4342253434316055e-13	-4.2170708513318184e-15	-1.1596778949868653e-14	-1.4155828751410813e-14	1.8095836169135825e-14	-2.6685480446341108e-14	4.134424879003841e-15	-3.5367310337159227e-16	-3.4712592697444546e-14	-2.1330723534254428e-14	-8.642035958601285e-14	-1.5718001022415128e-13	-9.083550820975225e-14	3.387635787426929e-15	-1.7824644930575714e-15	-8.792781912452921e-14	-2.7552938508306583e-13	-1.97093726657807e-13	-9.40052834204138e-13	-3.9464445707350113e-13	-1.4929338827738503e-14	-1.4776366362994619e-12	-8.370156895493788e-14	-2.497436133932359e-13	-3.0331863841512296e-13	-5.943815562558903e-13	-2.6027138171044748e-14	-3.072229702857842e-14	1.3787885429213704e-15	-5.607294120598075e-14	3.855670424466209e-15
222	-4.399856657245972e-13	4.4392367531168665e-15	-1.3371601740745162e-14	-2.18663133872137e-14	-4.4110958815929486e-14	-2.7830808209277035e-14	-1.8577587340510188e-13	-9.933094050227147e-14	-1.8517218606790725e-13	-2.4952476531732775e-14	7.378316752201347e-15	-8.054552740287401e-13	-1.092257618256086e-12	-4.470318431336347e-13	-1.4078655408002422e-13	-7.704954640603623e-13	-9.761523209287967e-14	-3.1015464404129824e-13	-1.5915974622225277e-13	2.9358549296299143e-15	3.1009185507846594e-14	1.5485756065073615e-14	1.2410887798754936e-14	-2.3030363677248704e-14	2.6874675007529803e-15	9.681430179107875e-15	-1.000776154320978e-14	-7.431673100389953e-15	-3.031168575209302e-14	-1.3953391427152042e-13	-1.0771092672449229e-13	-1.2550714537916756e-13	-2.879387673737347e-15	-8.053735128099793e-14	-1.6236449488521188e-13	-1.3907403506453992e-13	-1.3098631576706264e-12	-7.852627574182276e-13	2.9512596308520587e-15	-1.0334104323486744e-12	-9.206679406280558e-13	1.7826243195084172e-14	-1.9643013294198285e-13	-5.700984386083872e-13	-3.2325413411436904e-14	-1.6503450990834127e-14	3.133911296709253e-15	-6.717722636374319e-14	1.0901847833503667e-14
223	-1.0662307940298554e-14	-2.21953275524548e-15	4.699111708148339e-16	-1.0133179642423475e-13	-7.309731226482152e-14	-3.445607124383707e-14	-1.2013788992475418e-13	-8.749333733950342e-14	-1.4963408975184425e-13	-1.2958314798229976e-14	4.663721565461061e-15	-9.89034389947842e-13	-9.163581062192486e-13	-6.359448814453379e-14	-1.3075468157508685e-12	-6.037042331337248e-13	-1.9085903951250134e-14	-1.7707811795007446e-13	-4.711087846595467e-13	2.556909268718333e-15	2.0372735204059878e-14	9.216677692398465e-15	-6.130826352160727e-14	-1.9369567361063744e-14	1.158670417537784e-15	-8.74678792691187e-15	-6.197664489584739e-14	-1.9281348868284403e-15	-3.517971404047899e-14	-1.1895040793540766e-13	-1.1561622838770112e-13	-1.5749503957494336e-13	-2.4053595447913512e-15	-2.3514311035300317e-13	-2.58065833769651e-13	-8.039105656515344e-14	-1.314801795001761e-12	-7.44531514418277e-13	-5.916332833527218e-15	-2.7018305330817375e-12	-9.276923131427278e-13	-1.5456679067194745e-13	-2.2741112049743023e-13	-3.850714662872484e-13	-1.2459720487575854e-14	-4.4100455934873906e-14	2.223870901768437e-15	-1.022731742197164e-13	-5.652433676786949e-16
224	-8.623379074508807e-15	-2.0159252730430156e-15	-1.0410410037590542e-15	-3.652844950255383e-14	-8.950418241464454e-14	-1.195056621499085e-14	-5.2886800908370105e-14	-5.5334771326574444e-14	-1.664679248489267e-13	-1.543363409081342e-14	-4.342220670431595e-15	-8.31197207606338e-13	-1.0622906153695046e-12	-1.6833835097082476e-13	-1.6377772602829055e-12	-5.519528849968633e-13	-7.175191603395185e-14	-1.2220535922819494e-13	-7.831402478807769e-13	5.47515474831756e-15	2.7507616293316746e-14	1.905833388847924e-14	-8.689405236481645e-14	-7.203435220494648e-15	-2.8940574586899773e-15	-1.5202520761824772e-14	-1.9254686391430808e-13	1.2946227922884762e-15	-4.7791619276719566e-14	-6.897495999094406e-14	-1.0487546278429988e-13	-1.0287001185187479e-13	-6.179918045453327e-15	-1.0532132506883901e-13	-2.1940472860406143e-13	-3.4444583717682526e-14	-1.3000420505896543e-12	-8.130079871252081e-13	-9.399108169863864e-15	-3.140445458666831e-12	-7.776280619146071e-13	-8.87528496853936e-13	-1.7077159452320117e-13	-2.880348915677434e-13	-1.4947041034191555e-14	-2.052011802408981e-14	1.3630913022133027e-15	-1.3262056405931085e-13	-6.555738528442078e-17
225	-2.3372906009936394e-15	4.436439790227066e-15	-2.3040038885612403e-14	2.8020373796155192e-14	-4.566150371263477e-14	-9.039327412834948e-16	-1.9690321923648634e-13	-1.5970606727976884e-13	-2.0107080810404068e-13	-6.176079356589262e-15	-7.199168425065817e-15	-4.1954192191166156e-13	-7.549534833331162e-13	-1.870426121898053e-14	-4.743879667838997e-13	-5.219023157088395e-13	-1.0437517745271493e-13	4.609120854190871e-14	-2.659644569704495e-13	-2.7793534397704784e-15	-4.9000849079556153e-14	-1.500059716544372e-14	-1.1042761249829051e-13	6.738111925032216e-16	-4.107397084548314e-15	-1.960836520288993e-14	-9.611688765663813e-14	2.250641832285105e-15	-7.025785266335796e-14	-1.0940949660107465e-13	-1.3834860135543538e-13	3.86095040543165e-14	5.948826121792918e-16	7.379092695349985e-14	-9.175294057804468e-14	-1.431829305220649e-13	-1.6567262842951812e-12	-9.811665333388313e-13	-8.011315118863592e-15	-1.7705629022335897e-12	-7.80701067917369e-13	-1.337641337312875e-12	-4.232432741897486e-14	-1.2377371335799446e-13	-8.75392303632463e-16	3.4617952606193724e-14	2.5669269623338446e-16	-5.2354807150554866e-14	-1.4177804888402109e-14
226	5.019007203559937e-15	5.788000755629351e-15	1.7959783902853353e-15	5.2136472802524465e-14	1.2921511903878967e-14	3.0068606844619175e-14	-1.1565270306701914e-13	-3.6546886625276396e-14	-7.949311018066725e-14	1.078493193066622e-15	-7.61143504693498e-15	1.3769904953493556e-13	-4.285424343292911e-13	-1.3841153302045592e-13	-3.28450206193116e-13	-3.509181520060135e-13	-2.20315054403379e-15	1.6253984733413984e-13	9.160475862576053e-14	-1.2851759074259846e-15	-1.712255016436032e-14	-1.3367199378237489e-15	-3.8838191446104804e-14	1.7681371933567531e-15	3.782806687143123e-15	-4.833608520578831e-15	-8.760926859724192e-14	1.4923794847724794e-15	-9.089318843424498e-14	-6.518996996032064e-14	-7.983453943628654e-14	1.3040194459807022e-13	1.837661699474668e-15	1.9038394111714343e-13	1.9816424993365955e-14	-8.483805631731139e-14	-5.255897402533529e-13	-3.757227890707139e-13	1.90936027343065e-14	-1.0654414796861785e-12	-5.146009867872019e-13	-1.4357566264138383e-12	2.463423352766118e-13	-1.2953933841050541e-14	1.7362860649382012e-14	2.147702181765362e-14	1.4209142288942942e-15	6.291796561045373e-14	1.6225381506800118e-15
227	-2.933934158176e-14	-4.0287681788197195e-16	-1.6923245153133747e-14	-1.3586138783546087e-13	-1.8477147832328674e-13	-1.110264122855374e-13	-5.577098337563283e-13	-3.845529436160044e-13	-3.2218089949693965e-13	-6.602009712983856e-15	-5.22147877634389e-14	-1.1835972932969437e-12	-6.717147261151274e-13	-7.481704487592212e-13	-8.431938951685729e-13	-4.4024424208971555e-13	-3.987324038497903e-13	-2.627135869602463e-13	-1.6234166253509108e-13	-1.0823718385433967e-14	-1.1370978423348747e-13	-2.8165930028175457e-14	-2.8621408299670166e-13	-8.842883580482895e-15	-5.41389269889962e-15	-8.399393719823505e-15	-1.8931722798971726e-13	-1.1694815353199949e-14	-2.0973488584263987e-13	-2.3666828280063665e-13	-2.8976398544239353e-13	-2.9306371668185525e-13	9.812630570989671e-16	-3.820192234528776e-13	-5.052901827314303e-13	-4.1344267341322886e-13	-2.9043041607772017e-12	-1.3705556826552408e-12	-2.5139023967329338e-14	-2.3110283752376633e-12	-1.1912057173277066e-12	-3.771714274807424e-12	-5.914996570236397e-13	-1.8079933437276667e-13	-2.6403615084099513e-14	-7.99369710670161e-14	-4.862377281731071e-15	-2.628884827621718e-13	-1.573160339499961e-14
228	-5.544527990115924e-14	-1.3540782320031068e-14	-3.073104467271846e-14	-2.483343436629032e-13	-3.2726794710385963e-13	-2.0395887207082395e-13	-6.564476468833361e-13	-5.137172035948999e-13	-3.7689086356245767e-13	-3.590274321771142e-14	-5.860750331201832e-14	-2.165267793683817e-12	-6.624406821430504e-13	-1.0399569237753175e-12	-1.0439610330160067e-12	-5.758259336361963e-13	-6.412862243517287e-13	-4.862877310198718e-13	-3.2412438913922433e-13	-1.687725223785911e-14	-1.6841038703545598e-13	-5.5301750040212206e-14	-4.4585766098823357e-13	-1.7840599035222642e-14	-1.9940690058898552e-14	-2.702944980091135e-14	-3.2623466909914164e-13	-1.922355448204106e-14	-3.464749195916254e-13	-3.058515594459956e-13	-3.635152732955508e-13	-5.213865329196101e-13	-2.9927074814307706e-15	-7.258848370998121e-13	-9.148342751721847e-13	-5.44496659984984e-13	-4.997778597711598e-12	-2.278001323707013e-12	-9.218806809047233e-14	-2.9968318029948463e-12	-1.765682259071762e-12	-8.250449623692312e-12	-1.173039842924575e-12	-2.5486154175369427e-13	-6.949798491622746e-14	-1.2194758199533082e-13	-6.02186110174191e-15	-4.720832693627036e-13	-2.356190078806153e-14
229	-5.5146518599828236e-14	-1.5774299889725554e-14	-1.6842076148454212e-14	-2.584373161061168e-13	-3.5531840252129904e-13	-2.0825260967279586e-13	-4.691038759954371e-13	-4.435380939990212e-13	-5.181080357657607e-13	-3.281855649849968e-14	-6.438764117707482e-14	-2.087670225210181e-12	-2.680330678913963e-13	-1.0062892535811526e-12	-1.0725959965965393e-12	-5.415860847480035e-13	-5.121820134536509e-13	-4.671428054435593e-13	-4.872343602558812e-13	-1.0671233962173913e-14	-1.6808228616421972e-13	-4.12166730337383e-14	-4.1757090501726246e-13	-1.6473312288674638e-14	-1.0710826684305308e-14	-4.3611329914410514e-14	-4.307701867305801e-13	-1.6665189651002528e-14	-3.2418144147408874e-13	-2.197628254752689e-13	-3.477117479976706e-13	-5.006837560945536e-13	1.7643698555868166e-16	-7.494272626067314e-13	-9.171850939406248e-13	-4.5279066842687527e-13	-4.713473827183093e-12	-2.09388105254961e-12	-7.528520794493082e-14	-2.9669634358607866e-12	-1.5164479783288465e-12	-1.2434592858378257e-11	-1.1981172980327817e-12	-2.512962702823273e-13	-7.369193087795254e-14	-1.1882731302781875e-13	-3.597465085037319e-15	-4.998811989878066e-13	-2.3935423765819415e-14
230	-2.1780920397761814e-14	-6.045949231119381e-15	-4.69978240843314e-15	-6.909034898036719e-14	-1.3356102856078767e-13	-4.613207844862499e-14	-2.0680081469036316e-13	-2.2285372633243808e-13	-2.8056391828470794e-13	-1.440448017933602e-14	-1.6622678669121315e-14	-8.731557607763773e-13	-1.561196188036648e-13	-8.080240846599589e-13	-5.662578089945631e-13	-4.703199269628722e-13	-1.2196761738256185e-13	-3.624726911081586e-14	-3.326552401148685e-13	-3.96787001998183e-15	-1.31966759713601e-13	-1.5614844464569235e-14	-1.7190078266864545e-13	-5.135680512677357e-15	-2.9785942350123352e-15	-2.953627060155212e-14	-1.4639395094619784e-13	-7.205946779007937e-15	-1.7924408030384897e-13	-5.530300581946885e-14	-2.1274621595963794e-13	-4.9538893410153403e-14	-7.89000398862788e-15	-2.140297543594537e-13	-3.5266026032023246e-13	-1.9298811335061187e-13	-4.369315420753852e-12	-9.801690450429278e-13	-2.7094422107223925e-14	-1.7712935374374562e-12	-7.94463495276198e-13	-5.34193700414084e-12	-3.649737467403938e-13	-1.0354950259147056e-13	-2.41354636933155e-14	-2.5914260740134914e-14	-1.5511727863336055e-15	-1.5313794220138616e-13	-1.4239866070074277e-14
231	-6.30857833838418e-15	-1.8985669934219707e-15	1.1243005954965282e-15	6.539921417895917e-14	6.872537386368606e-16	2.1358521920526534e-14	-7.045697929684922e-14	-3.257051868998397e-14	-9.53917322168007e-14	2.104871546982458e-15	1.1030764990373381e-14	1.0190397511826268e-13	-6.003743631921034e-14	-3.142315884788729e-13	6.930189070423663e-14	-2.757289398231219e-13	4.9030873619965035e-14	1.9528600387742826e-13	-1.8470937433095813e-13	6.789556063898204e-16	-4.223608038575787e-14	8.622323078315718e-15	2.6930742697295255e-14	3.3811856485177966e-15	1.2890574069465249e-15	-1.7674864713783098e-14	-3.4369194151627323e-14	1.3597235305704812e-15	-6.130329035034657e-14	5.513621550183621e-14	-5.4368563350336397e-14	1.7806538876929899e-13	-6.6414597329269955e-15	1.2117582358836396e-13	8.092241529823102e-15	-2.00741594155736e-14	-6.583899949081146e-13	-1.5618058117848745e-13	-9.24150073804545e-15	-2.3941454360295076e-13	-1.167847309860097e-13	-2.3043649821784015e-12	2.1011561528090464e-13	1.6758944988686327e-16	1.553416064732977e-14	1.4065640968433554e-14	8.302984121438317e-16	7.052912952323103e-14	3.094140196842539e-15
232	-3.4336543890954545e-14	-3.770191813701367e-15	-2.3003021937979017e-15	7.491647976069831e-14	-6.439316375176029e-14	-1.569073348828333e-14	-2.0022121635604477e-13	-1.5032927773214807e-13	-2.160342170792251e-13	-6.2875654411636075e-15	-2.0264566945362464e-15	-2.1390943857698105e-13	-1.1984472254920276e-13	-4.002711900861833e-13	3.5695411208395495e-14	-1.6454544096875318e-13	7.339573108090071e-15	5.169289732055212e-14	-2.3756603653716874e-13	8.9936627125933e-16	-4.7732854515596086e-14	8.916146883933096e-15	-4.2664472354899864e-14	-6.353672229872811e-16	5.069181292950452e-15	-2.619920846964282e-14	-8.069009613575154e-14	2.450196572341123e-16	-7.917499846260884e-14	1.435949331448858e-14	-4.966076107892332e-14	5.2467827283652946e-14	2.1298158894894598e-15	-5.5187616830045727e-14	-1.8085732854207358e-13	-5.721853296796495e-14	-2.6036331616820897e-12	-2.2082718401658888e-13	-8.058107166392463e-16	-2.2164549544491927e-13	-1.7400808015282823e-13	-2.3342918001287703e-12	-6.471806809397963e-14	-4.2108790033834263e-14	1.5768020993442325e-15	7.685825697672394e-15	1.0855070056193626e-15	-2.852194344743443e-14	-1.1068409827635092e-15
233	-4.451303650155723e-14	-5.35835300723071e-15	-1.996246641282629e-15	9.616352273175991e-14	-3.270642825407818e-14	-6.459500172682839e-15	-8.969437589115103e-14	-1.2778746926660974e-13	-1.0193822364344388e-13	-1.587244331969804e-14	-9.181330360367662e-15	-1.1943727926129662e-13	-1.0147084543647058e-13	-6.022772112511731e-13	3.114332556480647e-15	2.6223410760770896e-14	4.359494770319883e-15	5.961206963645936e-14	-2.3609061007236097e-13	1.0184626635333226e-14	-2.2696040990604512e-14	3.856580864427277e-14	-6.48740273155237e-14	1.5979220232059966e-15	4.079113510836141e-15	-1.781265794676228e-14	-7.553066997894853e-14	-5.38986165039745e-16	-5.823111202027651e-14	3.35985167137365e-14	8.05014438428782e-15	7.40535310878817e-14	1.998244471918201e-15	-1.0163554159949056e-13	-1.7374231159742183e-13	2.633444019834283e-14	-1.5861213513695488e-12	3.366767019416494e-14	2.3757902243629994e-14	1.7441723586699345e-13	5.237193141314547e-14	-1.5262677154688112e-12	-1.0162656206429462e-13	-4.6657679148406397e-14	1.6516993428499542e-15	1.7199609346018106e-14	-1.1392201092786054e-15	-2.6325243042309783e-14	-9.832537526251267e-15
234	-3.368490861850618e-14	-7.012613854359845e-15	-6.528054303920618e-15	3.484758896753393e-14	-7.702173660358906e-14	-4.342496085654927e-14	-3.5679200239809706e-14	-2.111706981799879e-15	-2.2164549544491927e-13	-2.0087673312801368e-14	-1.8968745454692647e-14	-1.7844497659005772e-13	-7.710324809352041e-14	-3.666035198920184e-13	1.7070469573734717e-13	2.1415831119329807e-14	4.093960246502208e-14	-1.4570464229605012e-14	-2.0390612934204486e-13	2.291718657174354e-15	-1.1567781865215204e-14	4.1400473452210944e-15	-1.9960254528908334e-14	8.687138412221211e-16	6.52782598041941e-15	-1.916929911006645e-14	-1.146572126017511e-13	-3.100205039843384e-15	-5.871983847461278e-14	-1.0991322105539654e-14	2.2523371342815767e-14	-4.1530674928774953e-14	1.7622435929818151e-15	-1.4017606698355923e-13	-2.7548052385380727e-13	-5.767018753432536e-13	-6.883168128584835e-13	8.978045385110651e-14	1.957189052357191e-14	5.896518349283613e-13	-3.0487945786938265e-13	-2.3342918001287703e-12	-6.484866913667076e-14	-4.9098000729320266e-14	-3.712097752862691e-15	-6.427306559012474e-15	-2.8743074758354633e-15	-9.80706518564772e-14	-8.787686374065798e-15
235	-3.123374167128492e-14	-2.1457842643552127e-15	-4.999549760191345e-15	3.4560985892642265e-14	1.6147494652450452e-14	1.5972028041771906e-14	-1.0573661340954449e-14	-1.700536312736518e-14	-1.2531855016716956e-13	-8.984622528967335e-15	-1.529489188828234e-14	-4.578913654981018e-15	-9.654636416241086e-14	-2.6560050930952353e-13	1.8880937944215482e-13	-1.6222019443244826e-13	2.869215861758519e-14	6.961309563638349e-14	-1.612865796360077e-13	1.0220344993053493e-14	-1.1264568255610638e-14	3.290258668205373e-14	-2.7819991383407295e-14	1.3670869634844472e-15	-1.3027853574566716e-14	-4.8015290686590705e-15	-5.5622458938096854e-14	-3.336262999655072e-15	-3.662577239494385e-14	1.896914502081976e-14	-2.067991593449794e-14	8.38075110594985e-14	5.3370618407430556e-18	-2.198144194514326e-14	-6.911991687377366e-14	-2.628488757698216e-13	-1.0474386282629095e-12	-3.89048633354795e-13	-2.1955560049259422e-13	5.508404928989766e-13	-4.1523459906136777e-13	-2.2445113462776635e-12	8.557131010633229e-14	-3.912209031452904e-14	5.521483013734599e-15	2.012945651352248e-14	5.88446743488984e-16	6.765271005500939e-14	-2.4492690081174645e-15
236	-2.2275354939628296e-14	7.130371700108004e-15	3.756092837501757e-15	-8.519897155673693e-14	-3.372886089248877e-14	3.4507672355110134e-15	-7.721832313812937e-14	-2.958775755107458e-14	-1.1783684567957733e-13	4.008518738306313e-15	-1.8646124347485377e-14	-1.7369299372116084e-13	-1.0176629604703407e-13	-6.73353403883299e-14	5.361366877446659e-13	-1.08228079454729e-13	-2.459455090315118e-14	-1.1408046743769906e-13	-3.2036298778031946e-14	-1.3251082607654268e-14	-7.268884152115995e-14	-5.1059413766449825e-14	-6.93853714843659e-14	-1.6490094066013445e-15	-3.041920328881199e-13	1.1786173294120904e-14	-5.246314665187818e-14	-1.2879728703157857e-15	-1.3853385733622823e-14	-5.712055507253084e-13	-2.5288911210763148e-14	-7.844647525112859e-14	-1.4973169804861075e-15	-1.8655320433252012e-13	-1.4269259866811076e-13	-5.528543561253994e-13	-4.4890226925553265e-13	-2.1696943014017414e-13	-8.319041471118449e-13	7.706155622219978e-13	-6.134997679825614e-13	-1.915316348823606e-12	-1.6891600942888165e-14	-5.4036409736953686e-14	-7.997879707839369e-15	-2.5235226647541554e-14	5.114389346189687e-15	9.182668906893495e-14	7.37808842870014e-15
237	-1.3942117954279883e-14	5.913578681293892e-16	3.76378448544871e-15	-3.606244123658777e-14	-3.577783599233168e-14	-2.9535243145796683e-14	-3.3799186814095924e-12	-1.5484145242772595e-12	-1.0848471507008707e-13	2.4985298035031463e-15	5.5932122686610585e-16	-1.9071907720626067e-13	-8.494798694803375e-14	-1.720792032146209e-13	5.055472749937908e-13	-8.913110181367026e-14	-1.3842340584251874e-14	-1.2388604852058892e-13	-8.690060953036677e-14	-3.3102110027628334e-13	-1.066278513641608e-12	-1.1922101409499594e-12	-5.20199992764706e-14	-3.0309944785396286e-17	-4.883517183899191e-14	-9.499113863393081e-15	-6.015136974631326e-14	3.794279943078839e-15	2.083309246337103e-15	-1.889035628864032e-12	-1.0216381582476895e-12	-6.778057121568601e-14	-1.332938329834987e-15	-1.0178716624206638e-13	-2.2680651986623076e-13	-2.7377053280758794e-12	-5.98536359007377e-13	-2.618596570657274e-13	-5.600158226323282e-13	1.1035514119198512e-13	-4.077528945737755e-13	-1.4963408975184424e-12	1.6714650229451766e-14	-3.1388545005104116e-14	2.670721398961237e-15	-5.373593600936362e-14	4.622980090714212e-16	-7.014097957117695e-16	-7.435611680785794e-15
238	-1.9967689312916428e-14	-3.771048026830898e-15	5.072563334812099e-16	1.2308691626636003e-14	-4.725657169207566e-14	-5.648164027314353e-14	-3.4886314916573866e-12	-2.1901688688873404e-12	-1.1783684567957733e-13	-5.066684004655986e-15	1.4747814509168526e-14	-2.2699762663674207e-13	-9.5236243912477865e-14	1.1222556731388312e-14	8.554420810673889e-13	-1.1671258075962787e-13	-2.606906407395411e-14	-1.5460743225516252e-13	6.441964927790045e-14	-5.210544934679779e-14	-1.515437875159501e-13	-1.8599049749623764e-13	-3.102963615844544e-13	-3.140247273867782e-15	3.436040369683081e-15	-1.0171526574451402e-14	-3.1563440807029646e-15	2.1133623271836396e-15	1.2190191729508917e-14	-1.675409653913801e-12	-1.791629969204824e-12	-5.096180546968328e-14	4.241679843696421e-15	-4.2706334041824515e-14	-2.0220009614101674e-13	-1.7379580993428776e-12	-6.284631769577458e-13	-3.591218154044262e-13	-1.4098476741951061e-15	3.1423158847887286e-13	-6.527787165424205e-13	7.780972667095899e-13	1.1050629134978498e-14	-1.4383695605616656e-14	3.1110075954943e-15	-6.951354658985669e-14	-6.139618947490068e-16	-2.8006845628708603e-14	1.4684340575832628e-15
239	-1.1273929519160175e-14	-2.423825207951569e-15	4.047191031323461e-15	-8.789712745139023e-15	-3.454899890882883e-14	-5.695997800817483e-14	-1.6758104758201722e-12	-1.543083284685797e-12	-1.5777218104420236e-30	-1.3375390483843336e-14	5.746046312282331e-16	-2.944127660887443e-13	-7.609405821817991e-14	9.53917322168007e-14	2.7572939647012425e-13	-1.0363877708044299e-13	-7.817796681370768e-14	-1.1041130877328236e-13	-9.923852656515744e-14	3.069952175933291e-16	-1.2965806663113373e-14	1.232347557333924e-15	-1.3462399575577214e-12	8.465093807296179e-17	6.439265002388257e-15	6.335006783649036e-15	-2.4549342849911954e-15	1.7819507651798527e-15	3.38430226430929e-14	-1.0712137403904433e-12	-1.407056876039838e-12	-4.6085272130877295e-14	1.6102771786651285e-14	-2.6208641084286485e-14	-2.6689190703235744e-13	-1.0225890614142372e-12	2.2445113462776635e-13	1.6459749872702866e-13	9.144142170108367e-15	-6.73353403883299e-13	-7.855789711971823e-13	-7.18243630808853e-13	7.141844956043719e-14	-9.895540542365919e-15	-7.155858310930377e-15	-8.046576829581443e-14	1.2560075801466296e-15	2.1586160451231167e-14	1.0369497320217789e-14
240	-1.0632797127767386e-14	-6.4519654971429665e-15	7.440834580875934e-15	3.764375272508087e-14	-1.504651872962423e-15	-4.389359484277922e-14	-1.5898092325610647e-12	-2.207540177506267e-12	-9.726215833869875e-14	-4.510873251620957e-15	-1.8433826302018174e-14	-1.338771196158604e-12	-7.43521782274621e-14	-1.765214652541287e-14	2.7979538137964096e-13	-1.1496727591639195e-13	-6.35944881445338e-14	3.3764936005679667e-14	-8.190032485390592e-14	1.3629914106815242e-15	-8.786459135246804e-13	3.8532730277035224e-15	-1.487390687622173e-12	-6.710884347513132e-15	-7.63011476337758e-15	6.929047452917623e-16	7.855789711971823e-14	-6.419429398220789e-15	2.6090983130070105e-14	-3.13615899887646e-13	-1.0591248529443767e-12	5.321261854459429e-14	-1.5559818500778045e-15	-2.962582978139012e-13	-4.136956986632241e-13	-9.035585476054525e-13	-7.631338577344056e-13	-2.992681795036882e-14	-9.899728851591209e-15	-6.284631769577458e-13	-9.801032878745798e-13	1.4364872616177052e-12	-1.239982695214328e-12	-2.2092810300412293e-14	-2.531887867029673e-14	-2.0021231173949764e-14	8.413721019524318e-17	4.485620672387324e-14	1.5579411511225478e-14
241	-1.5193216579150537e-14	-1.5246301793181456e-15	1.1339458364006947e-14	-7.230308325778107e-13	2.8563726648155545e-14	-1.4249898033908617e-14	-1.0213741306589797e-12	-1.4929239221611102e-12	-1.0474386282629096e-13	4.460405195722637e-14	-4.750347501819474e-14	-3.1031538378614888e-12	-7.611689056830073e-14	-5.0033898760772914e-14	1.602358348834473e-13	-1.2979095090883692e-13	3.3667670194164966e-14	-1.4588958433202877e-14	-1.058729225397658e-13	1.8880783825852163e-15	-6.66029699258543e-13	2.551515126002288e-16	-1.1800077481833545e-12	-1.2926535020905551e-15	-8.230719733305904e-15	1.435395646958428e-14	-3.7408522437961056e-14	-3.900450371140679e-15	-3.5538096316063e-14	3.870582803138873e-14	-7.691288337438802e-14	3.9951132947416224e-14	-1.7708342647147756e-15	-2.4600190386604384e-12	-3.108418977799351e-13	-2.5049242885588603e-13	-1.4963408975184416e-14	4.040120423299794e-13	7.574846205866355e-16	-7.40688744271629e-13	-6.733534038832991e-13	-2.1547308924265574e-12	-3.416520993564787e-12	-2.898155865536666e-14	2.0936323226354814e-14	-6.11669526796876e-14	2.0309375432474584e-16	9.932414787811054e-14	1.400699036906068e-14
242	5.189907344214318e-15	1.0661565888919626e-15	2.0750039789806525e-15	-1.885964963177158e-12	-1.861845724722647e-13	-1.7470515180201704e-14	2.1667078300059374e-13	9.592098609260145e-14	-7.107619263212601e-14	8.821050145679856e-15	-5.778100077808208e-14	-5.467723160838484e-12	-1.0298074874996079e-14	4.4225348890034824e-14	-1.4450388900319587e-13	-2.5508758201989047e-13	-1.720792032146209e-13	-1.071909427828406e-12	-2.0014472798313999e-13	-2.2304066619905234e-15	-1.2286293091167472e-13	-1.3642386278068743e-14	-1.01628477127661e-12	1.6350987972902312e-14	7.916261191266831e-16	2.1248584154694756e-14	-1.41217172203303e-13	-5.263427511603381e-16	-5.050150529124743e-14	3.7040093928323885e-14	6.263056340330784e-14	-1.3219026558893377e-12	-2.7414231981322567e-15	-5.893030436668498e-12	-9.870000275520765e-13	6.883676719183776e-14	-1.7656822590717622e-12	-5.985363590073769e-13	2.0521502235315887e-15	-9.87584992362172e-13	-1.1596641955767928e-12	-5.985363590073775e-13	-4.1250848495399155e-12	2.865322946062918e-14	-5.892858323559243e-15	-1.7473565582177849e-12	-2.3964834686818805e-15	-3.625313702479691e-13	3.422783336394176e-15
243	5.177406632523166e-14	1.564815115530799e-15	-2.197750693230212e-14	-7.960584490938885e-14	-1.7937276913721748e-12	-2.8785417351653706e-13	-2.3526453564498946e-14	-3.0750609142728246e-15	-7.668747099782016e-14	1.1459784849143698e-14	-2.195543090377905e-14	-8.229874936351433e-12	7.530428722750054e-14	-5.611278365694158e-15	-2.53559869473306e-13	-2.805630049907031e-13	-1.0474386282629094e-13	-2.1128289634848177e-12	-2.3729204833571883e-13	-5.414706101372674e-15	-4.0697065825863604e-14	-2.1289339899660432e-14	-9.81162551947779e-13	-6.664420515017251e-15	1.369541441122436e-15	7.691020057324884e-15	-4.816347263887486e-14	-1.645704423921355e-14	-1.028734367043929e-13	1.750780326199278e-14	1.6609050610142948e-14	-3.010801548092772e-12	6.063130574585302e-16	-3.708735874820244e-12	-3.901531254595399e-12	-4.2321049549710643e-13	-2.60363316168209e-12	-2.5437795257813517e-13	3.392273608545223e-15	-1.6310115782951023e-12	-1.2494446494278994e-12	7.18243630808852e-13	-3.2762703147420984e-12	8.690449102988732e-15	-3.531018665120069e-14	-3.284785183072658e-13	-8.212225529708034e-16	-1.9108791099011253e-12	-1.5646795484519565e-14
244	-3.81505738168879e-15	1.4385522193626322e-15	-2.0223982443022698e-14	-1.3931936438552255e-12	-1.985220328600529e-12	-1.5604730875083216e-12	-1.3365144466726615e-14	-1.91071380368625e-14	-6.35944881445338e-14	-1.130700788639772e-15	5.401306365895514e-15	-5.903064840710256e-12	5.449100182785933e-14	-2.2854269176941835e-13	-4.794017225469319e-13	-1.7931431832090815e-13	-1.8704261218980532e-13	-2.217865080392655e-12	-3.4336521058604426e-13	3.602473931845076e-15	1.1984700578421484e-15	1.5755120715624058e-14	-7.242764514386523e-13	-2.1764481105674817e-14	3.7298070944251566e-15	-5.878702266484331e-15	-8.377463247532452e-14	-1.640538604706518e-14	-1.0754950200913805e-13	-6.217591423152689e-15	-7.635708689157171e-16	-3.888507682086479e-12	5.694816226698731e-16	-1.7462029323226019e-12	-4.750709280407139e-12	-6.503440602383804e-13	-2.813120887334672e-12	-1.945243166773975e-13	3.5866767996052327e-16	-1.6684201007330633e-12	-1.0100301058249487e-12	8.229874936351435e-13	-3.4489591417049458e-12	-2.0602999455028407e-14	-5.193265126703962e-14	-5.513099260174608e-15	1.4568751803345948e-15	-2.178450279349577e-12	1.6068979908472462e-15
245	2.9876130133100607e-16	1.983446254996141e-15	-9.352130609490266e-16	-7.446880016379176e-13	-1.2729304614091832e-12	-1.1592164531909235e-12	-8.668530046872738e-15	-3.816130502144469e-14	-1.0474386282629096e-13	-7.363832480093449e-15	-8.181829963609684e-16	-3.8343735498910084e-12	-3.1090811159528547e-15	-3.628626676482223e-13	-4.4402756250473643e-13	-8.030411525695899e-14	9.726215833869876e-14	-4.832147706818101e-12	-2.7103255372676917e-13	-7.663678318055193e-16	6.6558583837219415e-15	-5.6464401848802315e-15	-3.04486941230368e-14	-2.1108051039701074e-14	-2.139847853323798e-15	-2.3917457560318106e-15	-8.387817718312246e-14	-9.24995584269957e-16	-6.265927508358478e-14	-4.732563955119116e-14	-5.34671992484415e-14	-3.1644212528817077e-12	-4.117771533634464e-15	-4.333233750397397e-13	-2.7182721084037446e-12	-4.307033022149449e-13	-1.0773654462132785e-12	-6.134997679825614e-13	-1.7967011768688476e-14	-1.2644080584030838e-12	-8.828411295358811e-13	-9.637370593079718e-13	-3.457258016003362e-12	-5.216918014407255e-14	-5.4181509321971536e-14	3.309412155912981e-14	-6.605398889954915e-16	-1.8180971153031348e-12	-8.685340364649197e-15
246	3.7199606434355505e-15	-8.628710428262018e-14	-2.7234427224121065e-15	6.479307236412655e-14	-1.5417896037279512e-12	-1.513605807385806e-12	-4.348147092309832e-14	-5.769517968206542e-14	-1.5337494199564035e-13	-7.502539007077466e-15	-1.4294563818832483e-14	-2.8374364269193462e-12	-2.4398421015613286e-14	-1.3841153302045592e-13	-4.501212884284836e-13	-2.5016949380386454e-14	-1.1970727180147538e-13	-2.5183753397429165e-12	-2.2487535969301128e-13	-3.4017633040641913e-15	1.1238311052971687e-14	-1.1820935547179861e-14	-9.422768192676568e-15	-3.004908518526587e-15	-4.3371476076391234e-15	-4.242012054390679e-13	-3.327974856561212e-14	4.152576597349898e-15	-6.35944881445338e-14	-5.6378766265630384e-14	-6.761543624343713e-14	-1.5855637853795984e-12	-6.363846895895404e-15	1.0323866868501318e-13	-1.9584895830200736e-12	-7.276470771252392e-13	-4.1897545130516383e-13	-5.386827231066393e-13	-1.5152082673385986e-14	-9.57658174411803e-13	-6.658716993957068e-13	-1.015641384190643e-12	-3.794098425895378e-12	-5.410741834582946e-14	-4.37899502434495e-14	-2.3699979425417223e-15	1.663565029803371e-15	-2.2189683395504935e-12	-7.154217235765441e-15
247	-1.1162735974071754e-15	-2.399538437128047e-13	-4.396454637077969e-15	1.5503736540793772e-15	-1.2246021392024361e-12	-1.1996507186668965e-12	-1.1015330321691702e-13	-1.1231803833187252e-13	-5.536461320818237e-13	-1.1647951954576954e-14	-1.6047117933231772e-14	-2.5400386735375558e-12	-1.3327014442024837e-14	-3.17972440722669e-13	-2.7644073833813864e-13	5.991208671704701e-14	1.496340897518445e-14	-1.2957358693568665e-13	-3.6927444820915264e-14	-4.101503484173376e-15	-6.254465668597823e-15	-1.210228718154374e-15	-2.9954759038829207e-14	5.313601600993892e-15	-3.49434848380414e-15	-9.102955464534162e-13	3.5116154485830134e-15	2.2055479407964743e-15	-2.604568374743039e-13	-8.69302059642109e-14	-1.1112636089819132e-13	-2.0719946752347277e-13	-4.558621403811134e-16	1.278629373188685e-13	-2.4371666067741704e-12	-5.777549390063731e-13	-8.678777205606966e-13	-3.441584064292418e-13	-1.1847149939162334e-14	-7.893198234409784e-13	-7.332070397840368e-13	-5.724124972931328e-13	-2.7445927849760297e-12	-4.29586101053314e-14	-3.157293050254861e-14	1.490632809988236e-14	-8.866583559908312e-14	-3.3069021956641988e-12	7.689393252378774e-15
248	-1.3867227845883577e-15	-1.5666805185356704e-13	-5.198926122512044e-15	-1.0140759982663589e-14	-1.2085025924852392e-13	-5.900673837005603e-13	-8.917585321990707e-14	-6.377337960773047e-14	-5.012742006686782e-13	1.1893299826844054e-14	-1.2083721626851741e-14	-2.4502582196864493e-12	-6.53005213455619e-15	-6.920576651022796e-14	-5.011493077135173e-13	1.0661428894818901e-13	1.5711579423943648e-13	-1.2766617240659285e-13	-1.0251725204250803e-13	-3.487555859643194e-15	-1.270506122473354e-14	4.696214853726762e-15	8.68835138082138e-15	1.2063472186338332e-15	-7.630286006003487e-16	-5.077726299983171e-14	-1.4963408975184422e-14	-1.1457844099383427e-15	-7.809029058924371e-13	-6.983234327841873e-14	-7.150652535102828e-14	-1.3044486941629737e-13	-3.813573278930936e-16	9.761158605196976e-14	-2.048832625978157e-12	-6.337277175464175e-14	-1.7956090770221302e-13	-2.618596570657274e-13	-1.3239823405000932e-14	-1.3878561824483554e-12	-7.257253352964446e-13	-2.1003266535291567e-12	-1.944177352670335e-12	-3.974701173733604e-14	-9.68224358158093e-15	2.35666385007116e-14	-1.123835671767193e-13	-1.1828267014803658e-12	3.226881772357491e-15
249	-3.0394538642593964e-14	-2.928602804422787e-14	-2.533363407656231e-15	4.483931078478383e-15	1.1362290714127771e-14	-4.510028454666487e-14	3.845241748548522e-14	1.1313315323118601e-14	-5.312010186190471e-13	3.924809634675834e-15	1.8287014290741264e-14	-2.834163181206025e-12	-1.0395911495263817e-13	-9.55787748289905e-13	-9.049922764908521e-13	-2.3342918001287703e-12	-2.333356587067821e-13	-1.2367827413448943e-13	-2.8322297377977933e-13	1.780854812374053e-14	3.970637015412097e-14	6.424926286512379e-14	5.800330224694597e-14	9.845880180853124e-16	2.5355010864362935e-14	-4.797761730889135e-15	-1.3765167240843482e-14	1.254580558264078e-15	-6.574547818471657e-13	8.087977588438031e-14	9.58901624199384e-16	-2.8177859931113586e-14	2.2395396020388538e-15	1.869400592622157e-13	-1.227808714453405e-12	1.059934488079661e-13	-3.1722427027390977e-12	-5.760912455446004e-13	6.52549351315238e-14	-2.7008953200207884e-12	-6.509082904205224e-13	-9.85512157456453e-13	-1.3734809348122835e-12	-3.790398443558298e-15	8.74179335032294e-16	2.378308917985703e-14	1.5762198744161515e-14	1.18125903232107e-13	-4.206218349915013e-15
250	-5.283782551736093e-14	-2.652319951785734e-15	-4.409683129929222e-15	2.928608512510317e-14	7.421427083273232e-15	9.178604748571987e-15	5.73461872104686e-14	1.0414143126835297e-13	-5.929250806416828e-13	-6.5092746959462395e-15	2.9082620345088966e-14	-2.9567016644224827e-12	-1.0321683525021013e-13	-9.052862429986577e-13	-6.968577100681809e-13	-3.780131192355965e-12	-3.904514529462185e-14	-1.422925758939939e-13	-2.61582928982263e-13	2.538914522779357e-15	-4.161652456522926e-15	1.0325930342143485e-15	1.4055898690041372e-13	-2.538614848184021e-15	5.456417950999658e-15	-1.0592726353305337e-14	-1.7207920321462086e-13	1.237113810421646e-15	-3.329358496978534e-13	9.457636045354836e-14	9.822893712368983e-14	2.7958212722951244e-14	2.5238309014807866e-16	1.4120838174850649e-13	-5.75441893507164e-13	5.5280202009785675e-14	-6.284631769577458e-12	-2.1771760058893336e-12	-9.034946455655517e-15	-2.820602591822264e-12	-9.1276794748625e-13	-1.4379099453537334e-12	-4.517850817817882e-13	-1.116205100356813e-14	-1.2969317136944449e-14	1.2110278504086025e-14	2.7490149545474313e-16	-5.672788716919664e-14	-1.2168001539235239e-14
251	-4.948455241686584e-14	1.3345508645622706e-15	-4.123850646854134e-15	2.051906202789672e-13	4.330383523915829e-14	3.054420469763598e-14	-1.9113873580148145e-14	2.6821960819188347e-14	-5.910546545197847e-13	-2.550868685089492e-14	6.736185445490772e-15	-2.0867672057629023e-12	-9.435925334433696e-14	-7.032802218336679e-13	-7.00732359883685e-13	-2.787870134689048e-12	4.6718641523229004e-14	-3.564906153765022e-14	-3.7028866120151967e-13	7.619155235319583e-16	-3.5164102421083876e-15	-7.414349054735776e-15	1.1681094537799214e-13	-5.675551431284283e-16	-5.119555165404523e-15	4.373536665644189e-16	-1.7956090770221307e-13	3.853529891642382e-15	-3.9278948559859113e-14	-6.388248970087037e-15	-5.1458409084811236e-14	1.7042066130184408e-13	2.6831293542300232e-15	5.425349686785874e-13	6.969300886180637e-14	-6.588096249628977e-14	-6.7933876747337285e-12	-4.15982769510127e-12	-3.542086646841139e-14	-2.573706343731721e-12	-3.7932241752092515e-12	-8.141737498415022e-13	4.89369869962682e-13	-3.547462238272711e-14	-2.4395795295349392e-14	1.3577667981651261e-13	-1.1644498561621258e-17	-8.955989334893934e-15	-1.1061774175881228e-14
252	-2.490689745280408e-14	-2.4717160623300014e-15	-4.7297498679667244e-15	1.399151003567876e-13	1.8560965389622226e-13	1.4527219758476166e-13	1.0069066403284194e-14	4.055824513712898e-15	-5.686095410570081e-13	-3.121059537634993e-14	-2.9139216032950956e-15	-1.7563301284622718e-12	-9.134287156987466e-14	-6.35944881445338e-13	-5.50498350132416e-13	-2.861751966504021e-12	2.3680115280812105e-14	1.3786949302858752e-13	-2.650470531425947e-13	-1.204620522155946e-15	-1.4914547745925855e-14	-2.948626775478751e-15	8.645512183907182e-14	3.5878184171112705e-15	-2.6627257953533004e-14	-9.277925471597581e-16	1.2718897628906758e-13	3.587704255360667e-15	-1.1035514119198512e-13	-1.2316055059549979e-15	-2.4098689339402143e-14	4.4563130677722317e-13	1.3446541794907358e-15	1.7899820443348534e-13	3.419628476416231e-13	-4.08226722919658e-14	-6.73353403883299e-12	-3.6959620168705524e-12	-7.465833150214472e-14	-2.7308221379711572e-12	-8.843374704333993e-12	-1.3969222237108317e-12	2.927778556583425e-13	-4.040435509731462e-14	-1.1270647368830308e-14	3.2983612984545023e-15	-2.962611589927757e-15	1.5754778230372248e-13	-9.583593558840137e-16
253	4.217135067316533e-15	1.649386140378338e-14	-2.032478726880614e-15	1.668542482129711e-14	1.6525004729348185e-13	1.2965030363209262e-13	-6.735040973940965e-14	-1.1530119903690901e-13	-3.6099224152632424e-13	-1.6249954823617658e-14	-2.2729119357842057e-14	-2.8467885575288366e-12	-9.469123571509376e-14	1.7628766198889153e-13	-4.805573362835973e-12	-1.7918682247783349e-12	1.4308234688467327e-14	1.6340793328573364e-13	-1.1972512669926987e-12	3.8655168754558155e-16	-3.9017746474476865e-14	1.3375419024280986e-14	-6.102125374547908e-14	7.825388437785942e-15	-1.9266707623769423e-14	7.350167318546135e-14	-2.8582449175254624e-13	3.9636959809753654e-16	-3.740852243796106e-14	-2.8102627337465465e-15	-8.703828860159535e-14	1.3627533834315146e-13	-1.5795847920152081e-15	-9.26989419244258e-14	7.146251599617038e-14	-6.488915374747876e-14	-7.2722167619396304e-12	-3.710925425845737e-12	-3.9841480585960954e-14	-8.993008794085839e-12	-8.177503004938288e-12	-1.670372494991895e-12	1.8986606060574663e-13	-2.6796046101801208e-14	1.0866043854470447e-14	-5.2093833388673825e-14	-3.4438033687241617e-15	1.9540473209805656e-13	-5.6008611059515326e-15
254	1.4707686653831175e-14	-1.7362860649382012e-15	-3.202008780944616e-15	-4.95606983045188e-14	-1.0581743992897219e-13	-6.854362835672401e-14	-4.56099026013617e-15	5.945543971463049e-15	-4.825699394496976e-13	-9.143756874200078e-15	-3.9866210875185574e-14	-2.858011114260225e-12	-4.0008670469720705e-14	-1.5384254852611486e-13	-1.0666240584283365e-11	-1.271889762890676e-12	7.441633713130163e-15	-7.577828681600889e-14	-3.929297675577335e-12	-1.2672239721434851e-15	2.178206201526786e-16	1.4851187974340565e-14	-1.7539012230564184e-14	3.2109704783670403e-15	-2.089833590384129e-14	-9.39014647244144e-15	-1.7628766198889148e-13	-4.8774466328108165e-15	-3.273245713321593e-14	-3.2494572585394574e-15	-1.0464465626501597e-14	-1.2157587133536377e-13	-1.0033818962785171e-15	-1.589354326525345e-13	-2.4009357769554416e-13	-1.0925018387810658e-13	-4.279534966902745e-12	-3.4116572463420487e-12	-4.952388113994897e-14	-2.043253495561433e-11	-5.566388138768606e-12	-9.490268610956275e-13	-1.905592507554149e-13	-1.9714592711827075e-14	-2.123765316707441e-15	-1.370808636554142e-14	-4.582680992750955e-15	-2.33786140974666e-13	2.6809174703120677e-15
255	8.509160243029375e-15	-7.611963045031524e-15	4.792966937363761e-15	7.394142424878844e-15	-4.599576931840366e-14	1.5886749214070618e-15	-1.075677678892347e-14	7.558192860496978e-15	-5.199784618876587e-13	-1.0031821132149597e-15	-4.6299296872822384e-14	-2.319328391153586e-12	1.3862889699360618e-14	-1.428263962398188e-13	-1.1558298220269019e-11	-6.134997679825614e-13	-4.257639656430878e-14	2.2549228979327606e-15	-5.0598241392239346e-12	2.807665553920301e-16	7.765510599594078e-15	2.0272615348780057e-14	-2.0455431122153746e-14	-4.168159676307361e-15	-8.942061601320233e-15	-2.130144104522447e-15	-5.200369127039681e-13	-2.99891502661987e-15	-9.258609303395361e-14	-4.7747638462299325e-14	-2.0017577997930433e-14	4.5103481075681784e-14	-7.011957424293871e-16	-1.1730185517580874e-13	-1.592076941575065e-13	-4.545604110198498e-14	-4.608729964356802e-12	-3.636108380969815e-12	-4.738577425332188e-14	-2.099366279218375e-11	-4.638656782307172e-12	-5.177689753664664e-13	-2.3552665102437654e-13	-2.2855410794447876e-14	-1.829737446960859e-14	-2.5780919815429293e-14	-5.431131123240843e-15	-1.6910391967037606e-13	1.0498157613148642e-14
256	1.7179060230909364e-15	1.4802212583331393e-15	-2.5002336676309128e-14	-6.655630060220751e-17	-8.565556147827815e-14	-1.195250696475112e-14	-1.8246335604957246e-13	-2.6844336522306753e-14	-5.891842283978867e-13	-3.8174262380138244e-16	-3.657098902487269e-14	-2.506371003343391e-12	2.3942458983700394e-14	-2.7800441183616337e-13	-8.932687551654627e-12	-1.3504476600103944e-12	-3.992944221480144e-14	1.1255298321461583e-13	-5.3475482825065336e-12	-2.4648064223746868e-14	-5.714937235242708e-14	-7.336953095913705e-14	-3.8224993008062964e-14	-4.512985244007134e-15	-2.046206677390761e-15	8.315541914004771e-15	-1.9996462640538694e-12	3.182829606843122e-16	-5.190432488267098e-13	-1.3751309431342024e-13	-6.219081233998073e-14	-4.044750823904298e-14	-1.9355268601800578e-15	-7.541825633015053e-14	-1.3313817343655e-13	-1.323369291899349e-13	-7.481704487592211e-12	-3.785742470721659e-12	-6.13233828184529e-14	-1.3482031486641165e-11	-4.668583600257541e-12	-2.4925231829951105e-13	-1.6137539747797772e-13	-1.3370395907254405e-14	-2.294930883431977e-14	-1.7279522571440999e-15	1.1359094185110856e-15	-1.580124206286813e-13	-5.067685774017537e-13
257	4.7267531220133655e-15	4.452993244064664e-15	-1.7862569464126404e-13	-3.1923506968435067e-14	-4.0828351839058354e-14	-2.1395510327722273e-14	-2.6402051068116237e-13	-9.12833932978099e-14	-6.621308471519108e-13	-3.1545888437874258e-15	-2.659763297925123e-14	-2.154730892426557e-12	2.708008053730428e-14	-1.792410264770203e-13	-4.032638718812202e-12	-1.1858501612833657e-12	-2.6583020275173905e-14	7.416312636846166e-14	-3.426620655317233e-12	-3.062859877177008e-14	-9.563946321561166e-14	-1.0871983119545628e-13	-5.0845360484067065e-14	2.5166957920680286e-16	-4.322734686625353e-16	1.7089557418435727e-14	-1.0792358723351765e-12	-3.38763578742693e-15	-5.835729500321926e-13	-1.4283373113229513e-13	-8.305147486612266e-14	-6.698737537248852e-14	-2.391331919685869e-15	-4.312000628024799e-14	-5.452502202953936e-14	-1.635922046214275e-13	-6.4641926772796715e-12	-3.950339969448688e-12	-4.131679288901812e-14	-8.529143115855122e-12	-2.8430477052850407e-12	9.107340417374867e-13	-2.5445969239156777e-13	-2.1154857357448767e-14	-2.2863502008521942e-14	-8.800957677573529e-15	1.83800418472648e-15	-7.055652834337602e-14	-4.859016359793286e-13
258	1.0633139613019199e-14	1.3366057760731447e-15	-4.489022692555327e-14	8.810318941123068e-15	-3.741856867201423e-14	-1.391905728065785e-14	-2.7899761906641926e-13	-1.0812818792295038e-13	-6.378153075672361e-13	-3.2210167124202034e-15	-1.246522165693309e-14	-2.0275419161374895e-12	2.972224009328625e-14	-1.614438374474649e-13	-1.271889762890676e-12	-1.6010847603447335e-12	1.3805352177056137e-14	1.735121615082039e-14	-1.0324752192877253e-12	-2.1370865659810604e-14	-8.326341615611921e-14	-7.924098395445804e-14	-4.160255402099908e-14	-1.8311544796902325e-16	-3.592099482758925e-15	3.782521282766614e-15	-1.3841153302045592e-13	-1.486465906091185e-14	-3.329358496978534e-13	-1.4194676568119516e-13	-8.177383363423654e-14	-6.054134628637697e-14	-1.120469041741877e-15	-1.8880255827755622e-14	-1.7816539446282818e-14	-1.5450298852357856e-13	-6.76346085678336e-12	-3.755815652771291e-12	-2.511497151349893e-14	-4.8780713259101224e-12	-2.7083770245083806e-12	1.0409925991767983e-12	-3.03247401482746e-13	-2.9476564005986165e-14	-2.3200792900681845e-14	2.873222939204724e-15	1.3513326419010774e-15	-1.7466747842431755e-15	1.8704261218980536e-15
259	6.00251068501451e-15	-1.95992893437169e-15	-1.5898622036133448e-14	2.4336773670287056e-14	-2.1191617441143298e-14	-2.0250467969162856e-14	-3.0890708443069633e-13	-1.3488758810280766e-13	-5.779616716664984e-13	-1.0785859494889875e-15	-1.5801698709870543e-14	-1.548712828931588e-12	6.522745782517526e-15	-1.1226712219110307e-12	-1.2269995359651228e-12	-1.3018165808410449e-12	3.743340969959276e-14	-2.1457842643552115e-15	-1.7956090770221307e-13	-8.139190549759044e-15	-4.78769266448585e-14	-3.2191615839728864e-14	-6.058507023685835e-14	-8.783490929731097e-15	-1.0659282653907544e-15	1.72133087560906e-15	-6.808351083708912e-13	-1.9738966245581055e-14	-9.193144389128931e-13	-1.617084215747088e-13	-9.89582594674243e-14	3.5481472087763347e-15	3.929590157982382e-16	-1.5370987830169402e-14	4.107448457336086e-14	-1.525493384854901e-13	-5.775875864421188e-12	-3.591218154044262e-12	-1.103738637190842e-14	-4.818217690009385e-12	-2.887937932210594e-12	3.640896781437155e-13	-3.5455351879225134e-13	-3.9828523227267394e-14	-3.1237509009054856e-14	-1.6818765746002732e-14	6.02545719688594e-16	7.494490603659875e-14	-1.0988753466151061e-13
260	-2.9929786155884557e-15	2.6536898927929837e-15	-7.65523034851049e-15	1.849306198036289e-15	-2.6828011391970364e-14	-4.1882293120635675e-14	-2.946286459591367e-13	-1.6156193777846487e-13	-5.480348537161295e-13	-4.037915389086876e-15	-1.1121124015976548e-14	-7.930606756847745e-13	-1.535840863227471e-14	-3.3768272953649834e-12	-2.0948772565258194e-12	-7.968015279285706e-13	1.018556846977571e-13	-9.062936062859885e-14	5.985363590073774e-14	-1.852816671867366e-15	-2.021188129745866e-14	2.1707856877375155e-16	-9.020784690493075e-14	-1.8514923955603582e-14	4.904731291205203e-15	1.1589586759580592e-14	-1.6347524305388984e-12	-1.2532734062196607e-14	-6.906256201027015e-13	-1.468747859695236e-13	-1.2595169123602005e-13	-4.0819675546012434e-14	5.899165760280121e-16	-1.6047781498407154e-14	4.112243250861459e-14	-1.2961183112213904e-13	-7.00287540038631e-12	-3.6061815630194464e-12	2.4160622089104885e-15	-2.9926817950368848e-12	-3.24705974761502e-12	2.0384080598834917e-12	-3.846744117186472e-13	-2.903361641364214e-14	-3.802642291310591e-14	-4.3787881061719805e-15	7.112277062637249e-16	1.3227282736697067e-13	1.3560589383760886e-14
261	-1.1576001511258702e-14	-3.4355837226806648e-15	-1.0344652869242564e-14	1.2135850736221352e-14	-9.263997738023878e-15	-6.748877378114186e-14	-1.905930426335937e-13	-1.4924856552005409e-13	-5.499052798380276e-13	4.8539435824051914e-15	-2.983103624161198e-15	-7.03280221833668e-13	-3.465539766039188e-14	-1.7298592721070665e-12	4.189754513051639e-13	-9.277313564614342e-13	-5.320270930464185e-13	-3.3963577451730855e-14	-8.82841129535881e-13	-2.026970422413965e-15	-8.649807519773661e-15	1.058279428100278e-15	-8.799268083664588e-14	-1.9808490751698968e-14	-3.658142055483414e-15	-1.389942145955394e-14	-6.590914047038264e-13	-4.692219192455617e-15	-3.612406574956388e-13	-1.4776624653955361e-13	-1.3947123947043875e-13	-1.7820192622302152e-14	-1.0017693615512318e-17	7.21779890925347e-14	4.321067925066532e-14	-1.0615699978592535e-13	-7.167472899113339e-12	-2.1098406655010038e-12	-2.400272211780055e-14	-1.316779989816229e-12	-2.5886697527069053e-12	2.8967429997111893e-12	-3.7153074104809264e-13	-9.784575320778707e-15	-2.515872400441796e-14	1.1113874744813187e-14	-1.262628961681669e-16	6.075825361252481e-14	1.2073746743892705e-14
262	-1.587042408373423e-14	-9.159425574470495e-15	4.397225228894547e-15	3.4352640697789726e-14	2.1251894845462275e-14	-5.396357454006825e-14	-6.674261257919326e-14	-1.551465040415152e-13	-5.61127836569416e-13	3.254751509723724e-15	6.037729585075883e-15	-1.443968966105297e-12	-5.125131966921535e-14	-7.821635370234833e-13	-1.4364872616177047e-12	-5.798320977883965e-13	-1.7052170586730382e-12	1.8834405614669237e-14	-1.346706807766598e-13	1.6002908795310323e-15	-6.330269070998965e-15	1.2686852425512182e-14	-1.1585074516387965e-13	-1.102739721873056e-14	-2.256407000690614e-15	-2.7765279364430264e-14	8.416917548541238e-14	1.0316226593342137e-15	-2.1709911788886043e-13	-1.1272565286240457e-13	-1.4885447915696863e-13	1.3021745920909395e-14	9.844025052405806e-16	6.963551415015838e-14	9.408709173089671e-14	-4.8076067548568576e-14	-6.000326999048954e-12	-3.4864742912179707e-12	-1.1410837998572177e-14	-3.0525354309376224e-12	-2.9477915681113315e-12	8.309468508872632e-13	-3.77181747702997e-13	-5.793708843159558e-15	-1.8650662277071892e-14	1.0954961587972239e-14	-2.798104507307208e-16	-8.71739127613131e-16	1.557622925242739e-14
263	-2.579028107897883e-15	-2.104457710636518e-15	-1.323314494259059e-14	3.497984535560881e-14	-5.92481219755334e-14	-7.466292651260655e-14	-1.1678747086802417e-14	-1.4434486168460434e-13	-5.29330592497149e-13	-5.013941275876878e-15	8.779266944958746e-15	-1.4215238526425203e-12	-5.6452529026739476e-14	-1.6211173506128683e-12	-1.5561945334191802e-12	-2.7682306604091183e-13	-1.6598368495138918e-12	-5.579861051927902e-14	-3.4415840642924173e-13	-8.012299763962556e-16	-5.690506620613425e-15	5.713110647233042e-15	-1.6015342436972996e-13	-6.404474208891643e-17	-5.376618887327371e-15	-1.7294135275518325e-14	-6.970259844885713e-14	3.607853804342296e-15	-3.1225978672243836e-13	-7.278956072563044e-14	-1.1783130883467303e-13	-1.2526101264486507e-13	3.389034268871829e-16	4.47451701511919e-14	-6.824452457014119e-14	-4.3758955328160476e-14	-7.2422899439892616e-12	-3.680998607895368e-12	-1.9290067971986795e-14	-6.1649244977759825e-12	-3.2171329296646513e-12	-3.598576107194199e-12	-4.342507501829988e-13	8.267593978751038e-16	-1.5766180135213834e-14	9.237968858886135e-15	-5.915861916305975e-16	-1.4302869086188932e-13	1.2165275927439566e-14
264	-3.1572573747077973e-15	5.3882063050136906e-15	-1.4595187383720218e-13	-8.563044589314524e-15	-3.74455108451568e-14	-5.882640846880174e-14	-6.703623660174708e-14	-1.4018492165434046e-13	-4.760234480230545e-13	-2.517152439070445e-15	-3.0363029999427223e-15	-8.229874936351433e-13	-4.4872417692459025e-14	-2.5347510437348247e-13	-1.4963408975184424e-12	-6.209814724701536e-13	-1.4650125157559068e-12	-1.2851416589008033e-14	-1.8704261218980532e-13	-4.16287969534192e-15	-1.1237397758966855e-14	-3.2507558484525787e-15	-1.58222221385854e-13	2.3438549016533766e-15	-3.471487593245663e-15	2.041782909554851e-15	-1.1619474305888754e-13	1.8100345558284682e-16	-4.645585829760089e-13	-7.798466242949724e-14	-9.988388294132257e-14	-9.725211210464559e-14	-1.6105654370854038e-15	1.4448981856743394e-14	-9.622693958422052e-14	-6.810223621823197e-14	-6.883168128584835e-12	-3.5912181540442616e-12	-2.1657254681419888e-14	-4.5788031464064334e-12	-2.6036331616820897e-12	-1.9922355225104524e-11	-2.3453298714711823e-13	-2.9679771922061508e-15	-7.425080259292564e-15	1.2087446153965201e-14	-2.062332024663594e-15	-7.706740130383071e-14	-5.519449507551962e-15
265	-2.0676976269419883e-15	5.73377392409239e-15	-2.7938405659221425e-14	-3.9042519574357954e-14	-2.694217314257426e-16	-6.792624160945661e-16	-1.0471783394715322e-13	-1.038075081478359e-13	-5.349418708628432e-13	-3.678491387528601e-15	2.2261541367800214e-18	-2.46896248090543e-13	-1.5848847512870047e-14	1.260271521531694e-13	6.957985173460759e-13	-5.760912455446003e-13	-1.1964815884701256e-12	8.530394328641742e-14	4.021416162080814e-14	-2.916261919182481e-16	7.338317328833436e-16	3.8604366775539315e-15	-1.3156325500609074e-13	-1.3875219168425868e-15	1.5206345180470013e-15	3.1565724042041726e-15	-8.776364953258387e-13	-1.2420798465729256e-15	-4.791457719020775e-13	-8.169484797303732e-14	-7.442478510084634e-14	-1.6479933670209677e-14	-3.531764997564643e-15	-6.314188674915432e-14	-2.1227692554334203e-14	-5.4538065009545875e-14	-4.638656782307172e-12	-3.067498839912807e-12	-1.1977137362443961e-14	-2.2145845283272947e-12	-2.8430477052850407e-12	-4.1419590522320115e-11	-1.1268221431629965e-14	7.266395425952826e-15	-6.978251167428002e-15	-2.982726890384205e-14	1.6562586777647065e-15	1.1459556525642494e-14	-3.420942478165685e-15
266	-5.718932896513853e-14	-1.598378670208413e-15	-1.5881897339669947e-14	-2.1772084278265053e-13	-2.484515877807736e-13	-1.471702508503059e-13	-5.78609197115925e-13	-5.108944972303376e-13	-7.809029058924371e-13	-2.230092717176362e-14	-5.256597784873485e-14	-1.8554627129228684e-12	-2.618404778916259e-13	-1.3014060551858725e-12	-4.3931633538080517e-13	-4.040120423299794e-13	-6.467496061695152e-13	-3.4664347941639243e-13	-2.5671598523050776e-13	-1.578055024557113e-14	-1.3394666695432844e-13	-5.996049129930315e-14	-4.1708967042780956e-13	-2.664820663476886e-14	-7.687709366557363e-15	-1.2092012623989365e-14	-6.585411450659146e-13	-2.3888745880041152e-14	-2.164044436364343e-13	-2.958588244432091e-13	-3.1083424894264465e-13	-4.25675376124619e-13	-2.7160650192793145e-15	-6.075787759225876e-13	-6.582986655076313e-13	-4.473073725187177e-13	-8.110167664549958e-12	-4.444132465629774e-12	-4.4611058634669696e-14	-3.8904863335479506e-12	-2.424072253979877e-12	-3.9818444799600554e-11	-8.491825922817644e-13	-2.220774835092053e-13	-8.127734418085918e-14	-9.624840199333408e-14	-1.8066097033103448e-15	-3.3992757195185273e-13	-2.2304594618001777e-14
267	-1.0472491197569068e-13	-7.936296578497854e-15	-2.3094522581088223e-14	-2.503911959235378e-13	-2.845888049640071e-13	-2.1406218699928938e-13	-7.604140681880129e-13	-6.759975041890414e-13	-8.192466413913472e-13	-3.6377941504601104e-14	-6.906965716307019e-14	-2.73830384245875e-12	-4.1087727336430936e-13	-3.0354395946229036e-12	-1.2513150755497976e-12	-7.481704487592212e-13	-2.9393659742697444e-13	-4.943532587000535e-13	-4.524020118820529e-13	-2.1052126052123875e-14	-1.6185053868399211e-13	-7.545252626066e-14	-5.065856331964106e-13	-1.858210814583411e-14	-1.3698439697615369e-14	-1.5155657363201776e-14	-2.849052613366818e-13	-1.9374790261153882e-14	-2.642340502356674e-13	-3.9277082015236737e-13	-4.2620137639052754e-13	-5.587016710455769e-13	-3.906186999108536e-16	-8.364298970665913e-13	-7.743527612897746e-13	-5.668964583678802e-13	-1.1372190821140163e-11	-4.2196813310020076e-12	-6.934776945776067e-14	-4.010193605349426e-12	-8.678777205606967e-13	-2.1204606536803532e-11	-1.1616026621020511e-12	-2.878912760854834e-13	-8.23073400352473e-14	-1.189611105995268e-13	-4.268165369836579e-15	-4.943902471072493e-13	-3.3378584101197647e-14
268	-5.397019592160329e-14	-3.626462169690768e-15	-1.6328797782628633e-14	-2.2306327022567197e-13	-2.453226425202157e-13	-1.6802531945066824e-13	-4.652196365928822e-13	-4.799333738194953e-13	-7.780972667095901e-13	-3.51607061090034e-14	-5.2699604177816986e-14	-2.424072253979877e-12	-3.4942719954312353e-13	-2.0652076449995616e-12	-9.592874909164254e-13	-5.087559051562704e-13	-3.0453217782404486e-13	-4.5115308233044375e-13	-5.081878362852643e-13	-1.7339899867291758e-14	-1.4711316997500385e-13	-5.0706254390955935e-14	-4.191198659196781e-13	-1.513385246883639e-14	-1.932193337062417e-14	-4.598663637835533e-15	-3.0335380023430904e-13	-1.392453704468685e-14	-2.124365236706866e-13	-2.968171980693119e-13	-3.2373492632703836e-13	-5.115076599928324e-13	-2.2933954078863515e-15	-7.839937782091686e-13	-6.039101809318146e-13	-3.897065903341831e-13	-9.905776741572089e-12	-4.384278829729036e-12	-8.349900319870966e-14	-2.8393068530412444e-12	-3.651071789944999e-12	-1.2713429737699826e-11	-1.0445914342028426e-12	-2.2386525652366597e-13	-7.240958760896342e-14	-9.446108562587584e-14	-3.43878025169758e-15	-4.613326573083127e-13	-3.7347688495107885e-14
269	-3.159905927321813e-14	2.7510698660583058e-15	2.226011434592263e-16	-4.917791395474315e-14	-4.200695775229538e-14	-3.9275752030842195e-14	-1.1308497697243106e-13	-1.6039440555503644e-13	-3.815669288672028e-13	-8.500926326767053e-15	-1.2102230100668436e-14	-1.1147739686512395e-12	-1.7308473991394205e-13	-1.4984208104526992e-12	-1.04672625893914e-13	-1.9452431667739748e-13	-8.413778100399624e-14	-6.703167013172292e-14	-1.4314193931848864e-13	-2.6006760298561905e-15	-6.949071423973586e-14	2.3066381709564295e-16	-1.860880487121289e-13	-3.5151544628517427e-15	-4.089559311016419e-15	4.133454504123706e-15	-1.1947849165326471e-13	-5.260858872214784e-15	-7.361880314158117e-14	-6.681651804249062e-14	-1.0837203742224079e-13	-1.2197543746247823e-13	-8.220373824657404e-15	-2.9239696211256126e-13	2.162680203444627e-15	-4.4318476338090137e-14	-8.229874936351433e-12	-3.217132929664651e-12	-4.886750815485053e-15	-1.515045158737423e-13	-9.726215833869874e-13	-7.213697220256452e-12	-2.3472934535815733e-13	-6.2880977203258e-14	-1.9870823067528824e-14	-5.680688710061471e-15	-3.0252863910094233e-16	-1.0751434018995198e-13	-1.337053860944266e-14
270	-2.1585018833725126e-14	7.098577652564752e-16	2.0492605042194213e-15	-2.6659280324577457e-14	-8.142016053086494e-15	-1.8872763962872224e-14	-7.728156874796405e-14	-8.106625910399215e-14	-3.984007639642853e-13	2.3861375600333816e-15	3.0233741816868044e-15	-5.910546545197848e-13	-7.887891996241703e-14	-1.021252662556337e-12	-1.9321476723621757e-13	-4.1897545130516393e-13	2.763764652725485e-14	4.256269715423629e-14	-3.068759185639476e-14	1.765397311342254e-15	-2.8398192109779557e-14	9.477137726401787e-15	-6.808780902699938e-14	-9.612419400867679e-16	-1.961127632753034e-15	-1.5818023840206935e-14	-6.673462125665098e-14	-2.535247076541199e-15	-4.7199034169771176e-15	7.59540959119393e-15	-3.110508137835405e-15	3.337176293659903e-15	-1.806581162872694e-15	-1.2339548120802417e-13	1.0303417644924353e-13	2.202605421674652e-14	-7.661265395294426e-12	-7.257253352964446e-13	4.564886029875536e-15	3.9653033784238726e-13	-2.693413615533197e-13	-5.4306514155648044e-12	-3.074512937869923e-14	-5.2539520863032334e-15	-4.813744375973712e-15	9.269020855050459e-15	-7.141959117794323e-16	1.2800272124737382e-14	-4.288186486848777e-15
271	-3.4940345389899786e-14	-4.487355930996507e-15	2.0750325194183035e-16	-6.495563869698683e-14	-6.177064001688224e-14	-7.739344726355611e-14	-3.028601648246968e-13	-2.0852602706549276e-13	-5.274601663752509e-13	1.584114159470427e-14	1.1256377150004791e-14	-8.903228340234732e-13	-8.952107835373397e-14	-9.8349343522052e-13	1.6700745328228183e-13	-4.18975451305164e-13	1.508636118058507e-14	-1.3538350674743199e-13	-1.146366634866424e-14	-1.0963866204519362e-14	-7.960635863726654e-14	-3.752993345972855e-14	-1.4767027931795201e-13	-1.955019979095713e-15	-8.744276368398578e-15	-2.9377129121209964e-14	-5.703612389582778e-14	-2.716193451248744e-15	-2.3380326523725662e-14	-7.379609634026939e-14	-8.00279579822476e-15	-8.697755455027396e-14	-1.3100631690576848e-15	-2.8021061620702584e-13	-2.0574687340878582e-14	-1.7434571353023993e-13	-6.075144043924876e-12	-2.2071028238397027e-13	-4.4946180453568124e-14	7.593930054906096e-13	-4.45395220276974e-14	-2.8075379210831273e-12	-3.022491711354635e-13	-1.5755463200875872e-14	5.773017025862562e-16	-5.6423303618584816e-15	-1.573605570327317e-15	-7.606095131050471e-14	7.390546329734881e-17
272	-3.448347006398206e-14	-8.982246537532887e-16	-6.215821916018324e-16	-3.594451214821371e-14	-2.316661572659473e-14	-4.2074541508653025e-14	-2.993901042533337e-13	-1.951847424046424e-13	-3.1984286684456706e-13	6.900749608986624e-15	6.686082707194384e-15	-8.828411295358811e-13	-9.337563570113178e-14	-1.1110331164074434e-12	4.706694902432221e-14	3.155443620884047e-29	1.5999883508919313e-14	-2.714277817073607e-13	6.072446173434599e-14	-1.774461754340222e-14	-1.1314000293622225e-13	-6.078593783704631e-14	-1.305149647311683e-13	5.936411031414723e-17	-1.6641757951691027e-14	-5.353044485827618e-15	-4.2456298402673235e-14	-2.6014608918915943e-15	-4.95662922302984e-14	-1.0078108013932043e-13	-1.2445114918607937e-14	-4.5372446160105116e-14	4.976153736426912e-15	-2.7968563626176333e-13	-1.0848471507008707e-13	-2.1664562460480435e-13	-2.289401573203217e-12	-1.428537950599638e-13	-6.515166869299294e-14	5.760912455446004e-13	-2.9318929460751986e-13	8.830616900380483e-14	-3.1890765378361804e-13	-3.652354054727785e-14	-9.762913128601572e-15	5.3582959263554084e-15	1.935726643243615e-15	-3.2163474968204947e-14	-2.019778232125905e-15
273	-4.254351798013479e-14	-6.166561120632643e-15	-4.057023212094242e-16	-4.9482497505354973e-14	-9.670870217176994e-15	-1.8645810402671214e-14	-2.28582876705631e-13	-2.328657689412955e-13	-3.0113860562558655e-13	1.4208614290846398e-14	2.2681485367402486e-14	-3.9653033784238726e-13	-1.2310335555844704e-13	-1.5019521758841366e-12	8.962211150301861e-14	-5.237193141314549e-14	3.230583467120829e-14	-1.6686429444702426e-13	1.4823218345442548e-14	-2.6217816834991293e-15	-1.0839133075809289e-13	-3.597807570289132e-15	-2.1020337712668156e-13	1.557965410494551e-15	6.140189756243089e-16	-1.3103828219593763e-14	-3.391060639945054e-14	7.879444026696999e-16	-1.309298285328637e-13	-6.1104434851013e-14	-8.751856708638693e-14	3.1504989990720335e-14	1.5501167901405174e-15	-3.8209428480389975e-13	-3.291949974540573e-13	-1.3288190884688135e-13	-3.1423158847887286e-13	-8.276635589398883e-14	-7.792566934487256e-15	2.2071028238397025e-13	6.540646345012254e-14	3.0285308679615935e-13	-2.955273272598924e-13	-2.9667442452996264e-14	1.4535288140200115e-14	-3.429784305749975e-14	-3.910039958191426e-15	-7.565727536036851e-14	1.5898593495695798e-15
274	-3.666921094104872e-14	-1.4988981207319747e-14	-1.991965575634974e-15	-1.390027767268347e-13	-9.175864866557489e-14	-7.730120456906797e-14	-2.8283345388671804e-14	-7.164688722339606e-14	-4.189754513051639e-13	-1.0271603619074747e-14	3.753444284887741e-14	-8.903228340234732e-13	-1.0298166204396563e-13	-1.0010286801133142e-12	2.2660810674368076e-13	-1.4355520485567556e-13	9.996002882897561e-16	-3.7515377836526525e-13	2.0821276722183498e-14	-1.1197555308006012e-15	-3.937895425338833e-14	-9.383525090906401e-15	-1.4631771943723194e-13	2.027626852479939e-15	8.524572079360933e-15	-2.2402873615053108e-14	-4.006392475701311e-15	7.199553720974106e-15	-1.552453681175384e-13	1.734647843817032e-14	-6.757690665260824e-15	-1.98624093465093e-13	-2.3308261918656804e-15	-5.811493959583987e-13	-2.7308221379711573e-13	-4.563969881826938e-14	-5.3774751004569036e-14	6.895369736489404e-14	1.0674409085862592e-14	-1.3934674608140494e-13	2.8795520666582166e-13	3.3065581121478775e-13	-3.591218154044262e-13	-4.6712705112197594e-15	5.517480217354041e-15	-1.0733031144797813e-13	-2.4841596931458516e-15	-1.169016326186283e-13	-4.074218825778989e-15
275	-3.7327467595032125e-14	-2.5250752645623714e-14	-1.7667672523495035e-15	-1.1959231091861704e-13	-1.3315095955261764e-13	-1.0754950200913805e-13	1.2377873647502106e-14	-7.547221916263922e-14	-5.499052798380276e-13	-1.7839956875375493e-14	1.6145040174812466e-15	-5.835729500321926e-13	-9.597030396886243e-14	-6.253945091015068e-13	9.114057694780414e-14	-2.969301468513159e-13	8.123864334740438e-15	-4.789624281306072e-13	-1.152312178837887e-13	-3.4285627750185104e-15	-1.76057968546676e-14	-2.4729889658492376e-14	-5.709197753231086e-14	6.976310417667732e-15	4.248700791358574e-15	2.922540815465707e-15	3.597967396739978e-14	2.518979027080111e-15	-3.74085224379611e-15	-9.238354154794425e-15	-6.484844081316954e-15	-2.498872859563712e-13	2.679247854709483e-15	-1.6451063590503774e-13	-1.4215238526425202e-13	-1.0170442037820662e-13	-6.078884896168673e-13	5.901705859231066e-15	-6.852345026730473e-15	-6.459838091464627e-13	-7.798617507269257e-15	5.958606358967174e-13	-3.3667670194164957e-13	-1.856018908971812e-14	-1.2263397952083816e-14	-1.7779094392084667e-14	-1.3407155990948934e-14	-1.205255832298058e-13	-3.30855023469592e-15
276	-1.2060960627825043e-14	-2.0574687340878582e-14	-5.857782125686124e-16	-1.3457786727341866e-13	-8.931284732063202e-14	4.1149374681757165e-14	5.109057992436473e-14	-6.451680092766456e-14	-2.6560050930952353e-13	-6.739310623413559e-15	-1.410485552976607e-14	-6.134997679825614e-13	-3.8716359452881963e-14	-8.130398953345019e-13	2.4647761695107767e-13	-1.6754926495064902e-13	1.485278623884902e-14	-2.1332904023690968e-13	-7.566640830041683e-14	-1.4682913553950077e-15	-2.490324427678475e-15	-8.71499387936862e-15	-8.347410166685915e-14	2.2729604545282127e-15	1.8876645462392763e-16	-3.448598162249535e-14	4.6174318296348517e-14	-9.341856051935891e-16	-1.3841153302045592e-13	-1.1294278851205362e-14	5.285118244218166e-16	-1.359310265033294e-13	2.7348588974725195e-15	-2.7732153905470596e-13	-4.339388602803483e-13	-5.442501633601014e-14	-4.3315616731820645e-13	-3.754956928083246e-14	-5.058450088393663e-15	-4.4223887619627093e-13	-7.713740528930117e-13	1.9996732062270118e-13	-2.1696943014017417e-13	-2.931080114410897e-14	-1.8349674821604105e-14	-1.1878119168057468e-13	-7.949311018066724e-15	-5.985363590073769e-14	3.798033010629949e-15
277	8.002738717349457e-15	-1.3092982853286371e-14	1.837033809846345e-15	-9.077126368459978e-14	-2.2445113462776637e-14	-3.7408522437961056e-14	6.282366800445472e-14	-3.030903149139147e-14	-2.48766674212441e-13	-6.212425603937852e-15	-1.8255320134729793e-14	-7.855789711971822e-13	9.635251750988506e-16	-9.033171811242377e-13	1.6275355813127076e-13	-4.331315083800759e-13	3.8423648724332974e-14	-1.8774402198551708e-13	-1.2641678620798126e-13	2.354300701833654e-16	-2.147154205362462e-15	1.8499911685399116e-16	-8.826330126645297e-14	-3.3535014239962955e-15	-8.661452018335284e-16	-3.17972440722669e-14	1.7271759572399916e-14	-5.611735012696575e-15	-1.3975590179557014e-13	-1.4018534976090524e-14	-1.0795363460627666e-14	-1.4215238526425204e-13	1.4956473648835222e-15	-2.605828363714238e-13	-2.1696943014017417e-13	-3.2264850602741415e-14	-6.398693057841055e-13	-2.681117253375626e-13	-7.10899491230738e-15	-6.094410894250834e-13	-6.124878382252064e-13	5.5164784479924924e-14	-4.788290872059016e-13	-1.0597635308581314e-14	-2.1846634755453315e-14	-1.3567530418197615e-13	-1.7652146525412874e-14	-1.5711579423943645e-13	4.026014026586395e-15
278	-9.15737066295962e-15	1.917186774945504e-14	-1.2751011329351701e-15	-6.388525812332251e-14	4.863107916934935e-14	-4.8631079169349376e-14	5.3456011396882294e-14	5.861863408270223e-15	-1.169016326186283e-13	-1.777781007239037e-14	-1.2306065906372108e-14	-6.73353403883299e-13	-8.613732406582756e-15	-8.826479678538588e-13	-8.780204212931205e-13	-3.548037613495756e-13	5.932792103920568e-14	-4.988777171999963e-14	-5.626525809104847e-13	8.477366195486125e-16	4.379244753174394e-16	2.3879784182618725e-15	-7.789955484442186e-14	-2.0387005422885392e-15	-8.998457506118673e-15	-6.359448814453379e-14	-2.671955772889644e-14	-3.5248582116530933e-15	-8.077902813947216e-14	-1.5377559265938552e-14	-7.222214828469026e-15	-2.1696943014017414e-13	-7.992464159795085e-16	-2.2494203729047353e-13	-3.217132929664651e-13	-9.352130609490266e-15	-8.670731085424387e-13	-3.863226790738696e-13	-3.6921066033100256e-14	-2.1040713872724736e-12	-6.401332477515023e-13	-1.0412350787350811e-13	-3.89048633354795e-13	-6.709742730007091e-15	-2.4159794416413006e-14	-8.934024614077702e-14	5.260573467838272e-16	-6.733534038832991e-13	3.601674799590846e-15
279	-1.0879158185571097e-14	-2.606906407395411e-14	-7.203877597278237e-15	-2.856897808868333e-14	8.229874936351433e-14	-2.843047705285041e-13	-7.073462067431864e-16	-5.33483568660626e-14	-8.194804446565845e-14	-1.800437833668309e-14	-3.2643696372121217e-15	-6.73353403883299e-13	-3.817568940202081e-14	-6.615165427719099e-13	-1.1410581134633313e-14	-2.4442670110147445e-13	-4.764883146715145e-15	-8.603960160731044e-14	-1.8568134747560165e-13	-2.2091154955028534e-15	-3.3394595286719873e-14	-1.6479077457080147e-14	-8.73272319923744e-14	-4.6575711011472636e-15	-3.384222351083866e-14	-3.436907998987672e-14	-4.968182392190978e-14	-5.121581536477747e-15	-8.659123118622959e-14	-1.053205937201242e-13	-2.355442319339696e-14	-3.217132929664651e-13	-2.9423906898520006e-15	-2.2038423642424486e-13	-1.3467068077665984e-13	-9.913258446059682e-14	-1.0850142835037552e-12	-5.584774002865152e-13	-8.807589048261746e-14	-7.009873972345346e-13	-6.985507288296401e-13	-9.37510452018184e-13	-5.835729500321926e-13	-1.694365870116365e-14	-2.029396359614303e-14	-2.7690160932532746e-14	2.2225009607611876e-15	-5.2371931413145447e-14	5.655344801427353e-15
280	-8.747073331288381e-15	-1.110565509876969e-14	2.775700263751147e-16	-2.700427713490314e-14	-2.7308221379711573e-13	-2.543779525781352e-13	-7.728202539496647e-14	-6.900187362364899e-14	-8.440297875064964e-14	-4.400550189880892e-15	-1.2424936829188658e-14	-1.0474386282629097e-12	-3.076385190579832e-14	-5.273923542953921e-13	8.589929681581795e-14	-2.093763037839923e-13	-5.908635477492734e-14	-5.2371931413145396e-14	-1.0516991447954558e-13	-1.5422196510424766e-14	-9.405786632274205e-14	-6.384022131270918e-14	-8.64752428476158e-14	-4.827215462545e-15	-2.7591924746137893e-14	-4.3721210599366985e-14	-1.264973844039078e-13	-3.8156281904418106e-15	-8.106580245698974e-14	-1.8138514112577294e-13	-3.2518118446456676e-14	-2.46896248090543e-13	-5.908512753610835e-15	-2.5379344441504205e-13	2.2445113462776646e-14	-1.7394962933651891e-13	-1.0523010055446408e-12	-5.508786800045537e-13	-8.873296270843835e-14	1.1116317806276117e-13	-6.827941240112582e-13	-2.000218214424396e-12	-3.4415840642924173e-13	-2.2669327140963146e-14	-1.121609232226036e-14	1.8479590893791603e-14	-4.479707093706031e-16	-7.481704487592211e-14	4.264126897908958e-15
281	-2.6101942658128103e-15	-2.2339171358216e-15	-1.581240137398968e-15	-1.0307070820943685e-13	-1.4589323750804815e-13	-5.6112783656941593e-14	-1.8127196402026779e-13	-1.0683359367109955e-13	-1.1883416273285502e-13	1.4675921146725575e-15	-1.4714051171427355e-14	-1.092328855188463e-12	-2.2390315822486653e-14	-4.389256738702379e-13	-1.0959448144770981e-13	-1.9895013942481837e-13	-1.658817042595745e-13	-2.2445113462776637e-13	-7.544630444525208e-14	-3.5083661197564443e-14	-1.6179962254322268e-13	-1.3216385997601903e-13	-6.108110304323329e-14	-1.3912892546125225e-15	-4.787544254210064e-15	-9.964494239730815e-15	-2.3183055018681726e-14	-1.7998170791493988e-15	-5.490552314430292e-14	-2.293405254337341e-13	-6.112613985384662e-14	-2.6185965706572737e-13	-9.043608478482604e-16	-2.3564446595100003e-13	-3.740852243796107e-14	-4.1523459906136777e-13	-1.1189824274255104e-12	-6.455223102696456e-13	-6.686841882835902e-14	-1.1690163261862347e-16	-8.661730573006758e-13	-1.3391431351420723e-12	-3.5912181540442614e-13	-1.8520917447510298e-14	-9.446114270675114e-15	2.904548923570497e-14	-2.9551910761384884e-15	-1.7956090770221307e-13	-3.056909195926768e-15
282	-1.6423309441910029e-15	-9.216392288021955e-15	9.576030342862614e-16	1.5337494199564033e-13	-8.978045385110653e-14	-9.352130609490265e-14	-3.1948759547668703e-13	-1.870732075389672e-13	-1.39525523382851e-13	2.9321589429541055e-15	-3.125777271978709e-15	-1.0474386282629097e-12	-4.091146159349816e-14	-4.458168196219549e-13	-1.9722287213817792e-13	-2.9153531916476717e-13	-5.389838818047329e-14	-1.0474386282629096e-13	-8.379015847340666e-14	-3.0562199443574953e-14	-1.531941097826834e-13	-1.1613058415504803e-13	-5.500221814706462e-14	7.466178489510053e-17	4.003766755437415e-15	-1.2460526754939495e-14	-8.120713470423765e-14	-1.058781739802936e-14	-4.666224561843057e-14	-1.9261477588569872e-13	-1.3973575224658853e-13	-1.6459749872702866e-13	1.391546118551382e-15	-2.581188048219313e-13	-1.1222556731388315e-13	-3.497696847949359e-13	-1.4243294918253676e-12	-7.210712461286907e-13	-1.7895082730698462e-14	6.6502416255922155e-14	-1.0150486563815062e-12	-2.4287588221656773e-12	1.04743862826291e-13	-1.5395625362971656e-14	-1.0007133653581455e-14	-9.627032104945005e-15	-2.506535396264261e-15	-8.229874936351434e-14	-1.5381298063270838e-14
283	-7.754094424533664e-15	-4.82915621230527e-15	-3.6795759241593376e-16	-9.726215833869876e-14	-3.740852243796106e-14	-3.5164011091683393e-13	-2.687573100372289e-13	-1.964757976422245e-13	-1.4162176144744404e-13	-3.0374446174487637e-15	2.4542807089689858e-14	-1.1521824910892006e-12	-5.819281075294882e-14	-1.8545393726839825e-13	-5.258134972845371e-13	-3.0586124892457815e-13	-4.4657565277822055e-14	-6.35944881445338e-13	-3.260619423704776e-13	-9.415490381075555e-16	-2.4642042191402496e-14	-7.016438273005083e-15	-1.271889762890676e-13	-1.0363489558092246e-14	2.554483331517995e-15	5.444373886310925e-16	-6.040321056814597e-14	-4.601860166852448e-15	-3.4331349531302055e-14	-1.244754370985204e-13	-1.5894101230809527e-13	-3.5912181540442614e-13	-1.0893028838269499e-15	-3.366767019416495e-13	-2.3941454360295086e-13	-2.6373008318762547e-13	-1.6646792484892672e-12	-6.318975049011699e-13	1.2596892966036128e-14	-9.782328617526817e-13	-1.0460705138436698e-12	-8.562286555290513e-13	-1.9452431667739753e-13	1.0761799905950052e-14	5.530780061299422e-15	-1.6400933738791617e-14	-1.6621950887961212e-16	-2.992681795036886e-14	-8.327000899721661e-15
284	-2.645812732001299e-15	-6.558592572207223e-15	3.866844005806588e-15	-1.8459133108083345e-13	7.481704487592195e-15	-1.1409599343578123e-13	-1.4996835535761313e-13	-6.231861641978206e-14	-1.176290712934778e-13	-1.5130713020694775e-15	-1.132798510807123e-15	-7.7809726670959e-13	-3.404805714717791e-14	-1.8734468418190383e-13	-6.450305585289183e-13	-2.3416858283918984e-13	-3.4200234760733215e-14	-8.229874936351433e-14	-4.2326245336385013e-13	5.042124958057273e-15	1.8958156952324115e-14	1.6179859508746723e-14	-5.6112783656941593e-14	-1.001358379249059e-14	-2.1378500226882256e-15	-1.6959070537495207e-14	-7.357701994086008e-14	-3.292082402171274e-15	-2.1742562049558823e-14	-8.969781501388797e-14	-1.3679511679365206e-13	-3.4415840642924173e-13	-9.338859305982534e-16	-1.7207920321462086e-13	-1.9452431667739753e-13	-1.5337494199564035e-13	-1.0474386282629097e-12	-5.358446049057453e-13	-4.036359935234894e-15	-1.5973439081009374e-12	-8.872838482223913e-13	-3.041680018396177e-13	-5.536461320818237e-13	-1.0533248081240586e-14	-2.7243274759792906e-16	8.018721362434035e-15	-9.226552683825722e-16	-2.543779525781352e-13	-1.014795217295165e-14
285	-6.588502950865505e-15	-5.609680101185701e-15	-2.1536614251468972e-16	-1.255523534324068e-13	-2.2445113462776634e-14	-4.074021896759196e-14	-1.334432136341642e-13	-1.610297156971484e-14	-1.3993810394953433e-13	1.9240536042443426e-15	-1.0358409360190362e-14	-7.182436308088523e-13	-2.4246129240307378e-14	-1.323372145943114e-13	-5.105202750118573e-13	-2.4155073828025527e-13	-1.1319571387051707e-13	2.1696943014017414e-13	-3.144165305148516e-13	1.9378386356297912e-15	1.1787885720379966e-14	-1.2174779893177365e-15	-1.945243166773975e-13	-6.454477055656257e-15	-3.8297271666414205e-15	-1.843118631153545e-14	-1.811062011583906e-14	-1.3467661718769122e-15	-1.1304867353573896e-14	-7.341977639962171e-14	-1.2641284762758544e-13	1.496340897518443e-14	8.547004863354643e-16	-9.726215833869876e-14	1.4963408975184425e-13	-2.328680521763076e-13	-1.2045544225023462e-12	-5.459768027571136e-13	-1.8604669361797252e-14	-1.6366228566607963e-12	-8.783641623241895e-13	-1.058939511342271e-12	-5.98536359007377e-13	-2.6957470817155447e-14	-5.198926122512043e-16	4.582543998650229e-14	-2.1509215431323982e-15	-2.0948772565258194e-13	-5.201195087305301e-15
286	-6.7949073959577705e-15	-2.6548315102990247e-15	-3.682929425583336e-15	-1.490495815887511e-13	-5.330714447409452e-14	-9.802201895071984e-14	-7.359323090944586e-14	2.776984583445443e-14	-1.3276874601159503e-13	9.602544409440422e-15	-7.220530942647615e-15	-3.8904863335479496e-13	-2.1407154826283894e-14	-9.127323290200612e-14	-5.156336939831668e-13	-3.467804735171174e-13	-1.0517402430256733e-13	-1.4963408975184422e-14	-3.272044731705237e-13	5.6806887100614695e-15	-6.48438743431454e-15	2.0432441799625837e-14	-9.352130609490264e-14	-4.4865567987422744e-17	1.0193559792318e-14	5.820651016302132e-15	-1.58972520951262e-14	1.3025855743931143e-15	-5.557810709798715e-14	-4.0187390690291467e-14	-8.791179723634285e-14	-5.536461320818237e-13	1.2066897038856457e-16	-2.843047705285041e-13	-2.431553958467469e-13	-9.843117466488503e-14	-1.1503120649673026e-12	-4.819039768775485e-13	1.8257860233680735e-14	-1.5347869219458939e-12	-5.738669179958295e-13	1.0290426037705604e-13	7.481704487592207e-14	-6.1460120055239e-15	7.996802306318043e-15	-1.4028195914235395e-14	-2.082424492769921e-15	-3.6099224152632424e-13	-1.199508929772646e-14
287	-1.0066783168272114e-15	-4.6837141420356096e-15	-6.8886484634225865e-15	2.992681795036885e-14	-3.8343735498910075e-14	-9.46428311328376e-14	3.644408396885737e-14	-9.118327344253006e-15	-1.0509981916467464e-13	4.851731698487236e-15	-1.6617955226690067e-15	-1.6759018052206555e-12	-2.0424450477083546e-14	-4.606791954478547e-14	-6.713850269793827e-13	-2.9238559588326675e-13	-9.814577028837471e-14	-3.2732457133215927e-13	-2.730032138656977e-13	1.336032113276359e-14	-2.8407096726326678e-14	3.7162618027159766e-14	-1.309298285328637e-13	3.8575255529135265e-16	9.551514106920377e-15	2.9180885071921466e-15	-3.610365362855586e-14	2.9795075290171683e-15	-8.424897454908467e-14	6.23974451085742e-14	-6.717248865109311e-14	-5.087559051562704e-13	6.044579290112132e-16	-1.0474386282629097e-12	-2.786934921628099e-13	-3.039442448084336e-14	-7.603282185515586e-13	-3.868278448202929e-13	2.5459012219163297e-14	-1.4280703440691637e-12	-6.314971396418012e-13	6.909799781765765e-14	1.1970727180147545e-13	1.4772758851675528e-14	3.4658365865907587e-15	-7.48170448759222e-15	-4.332438435426704e-15	-8.706249089272343e-14	-1.0872508263598406e-14
288	-1.898966559549085e-15	1.968148580415189e-16	-6.358652536242916e-15	-1.795609077022131e-13	-8.110050762917339e-14	-8.505918049312218e-14	-3.787612896843557e-14	5.891842283978868e-14	-7.638334409421077e-14	-4.437381624669549e-15	1.4474568359097543e-15	-1.3317433987914137e-12	-2.540601262644533e-14	-1.9135461567187386e-13	-7.75465838358165e-13	-3.5545220009300705e-13	-7.250663936719575e-14	-3.666035198920184e-13	-2.664658553791028e-13	1.8812429477677943e-15	-4.196768611008757e-14	5.869169760308886e-15	-1.197072718014754e-13	6.588274627364297e-16	7.273587616240885e-15	-1.3855012538568933e-14	-9.425057135776182e-14	2.9563326936445303e-15	-4.949317162903646e-14	9.882386254652559e-14	4.609212183591354e-14	-2.0855251259163291e-13	1.96323962513921e-15	-7.481704487592212e-13	-4.4329099088983854e-13	-4.196768611008756e-14	-5.756857430064545e-13	-3.8262954644182605e-13	6.987598160758716e-15	-1.363423741231062e-12	-5.405928775177476e-13	1.3700323366500336e-14	-1.0624020372380941e-12	2.707071927375474e-14	-3.979964030436455e-15	-3.740852243796106e-14	1.2117128209122273e-15	-1.8657500565933079e-13	-1.0630956269538894e-14
289	-1.114241518246422e-14	-7.16479146791515e-16	-9.778667450184941e-16	7.107619263212601e-14	-1.2637431803675654e-13	-3.6753233989493357e-14	1.3841153302045592e-13	-1.2905940241096566e-13	-5.643015332362107e-14	-1.1577685397080113e-14	-9.021746503241916e-15	-1.3242616943038217e-12	-4.866304445951853e-14	-2.2708062222943128e-13	-8.218252128522427e-13	-3.0582563045838964e-13	-5.958661156607463e-14	-3.1002312970460227e-13	-2.482999809759714e-13	1.0433613413400832e-14	-7.388183181497309e-14	3.2443799146813385e-14	-1.0100301058249487e-13	2.9267648002380606e-15	3.9481699828932046e-15	-1.953421714587255e-14	-1.0012533504385032e-13	2.4767391793565828e-15	-2.3646894211386304e-14	9.540497497987078e-14	5.73987016157465e-14	-2.006032015735662e-13	2.138592074067152e-15	8.229874936351432e-14	-3.422879803073437e-13	3.7174719172723806e-14	-3.454963821463221e-13	-3.1078812759540055e-13	-3.704877022136981e-15	-1.409366082850183e-12	-4.283252986796421e-13	-1.9203148069120573e-13	-1.2269995359651226e-12	1.2881555291167524e-14	-1.5425992388632356e-14	-4.863107916934937e-14	5.621324599747322e-16	-1.8760337470877278e-13	1.8289140553346265e-15
290	-1.6717161787965056e-14	4.128545548847729e-15	2.7131253542012582e-15	6.920576651022796e-14	2.959072575659024e-16	1.990752607034805e-14	-3.1423158847887286e-13	-9.726215833869876e-14	4.6769785987499655e-15	-1.3782291503434102e-14	-9.590500344751686e-15	-4.2645715579275613e-13	-9.388753699084069e-14	-1.6435170847797796e-13	-6.24370135713336e-13	-1.6376914106464508e-13	5.534561669288185e-16	2.557588531134427e-14	-1.6173340872787226e-13	-6.207088542097109e-15	-8.79100277292085e-14	2.458244975758713e-15	-1.346706807766598e-13	2.4398649339114493e-15	-1.2064613803844375e-14	-8.595923173488513e-15	-6.353329744620998e-14	-3.7456470373214794e-16	-1.0705803567278727e-14	-3.694091590748654e-14	-7.876247497680082e-14	2.342562590636538e-13	-1.9955474005601787e-16	8.416917548541238e-14	1.4402281138615007e-13	-1.5056930281279325e-13	3.6882921738179647e-13	-8.953477776380646e-15	-5.201847236305627e-14	-9.672441082865308e-13	-3.333797105842023e-14	3.5227005545666756e-13	-2.394145436029508e-13	-7.959357252119886e-16	-2.530878962558709e-14	8.807807382609777e-14	1.3530450681601394e-15	3.5765049876264015e-14	5.785032550113643e-15
291	-9.977965326302102e-15	3.1162733062409147e-15	3.0767733405318862e-15	-1.648755967515003e-13	1.1530336811017048e-14	1.7895082730698462e-14	-1.1970727180147538e-13	-1.271889762890676e-13	-2.5705344736529356e-14	-6.712054505456824e-15	-8.769135089592627e-15	-2.4876667421244106e-13	-1.0244007869909964e-13	-9.914559890016568e-14	-5.464984648764992e-13	-1.8688095915094983e-13	-1.2607909574969425e-14	6.062719592283127e-14	-1.877116000483455e-13	-8.52588493949288e-15	-7.855789711971823e-14	-1.0237169581048777e-14	4.114937468175716e-14	-4.348421080511281e-16	-2.0128543219517645e-14	-1.686842610751553e-14	-3.423779397668197e-14	-4.0795701578385575e-15	-1.6126945537341707e-14	-2.336571381964833e-14	-8.603960160731043e-14	2.3757425618321223e-13	-1.0556537078363827e-15	-2.3099762605440953e-13	2.431553958467469e-14	-1.627270726051306e-13	3.8923129215576163e-13	-1.3960155510875336e-14	-5.135726177377598e-14	-9.078580789162675e-13	-4.616701194430983e-15	2.439542997774746e-13	8.41691754854124e-14	-1.533854448766959e-14	-2.7529164323743277e-14	-1.514049668272155e-13	1.7876588527100592e-15	3.073782302666058e-14	-4.872380705127759e-15
292	1.6210968585786335e-16	1.959700610870482e-15	1.318668111009471e-15	-3.0399447597869943e-14	-7.158307080480835e-14	2.7410236320051423e-14	1.4963408975184407e-14	5.237193141314548e-14	-4.827306791945483e-14	-3.072692057947789e-15	-7.79793253676565e-15	-6.905963946945468e-13	-1.0223230431300011e-13	-4.239248198408553e-14	-5.890859351306166e-13	-2.251598507755168e-13	-4.145190332085811e-14	-1.1724868434046486e-14	-2.831668061984821e-13	-1.3713252184756256e-14	2.8056391828470808e-15	-1.3897480709793669e-14	-2.3941454360295076e-13	-3.818596395957518e-15	-2.4192416136648136e-14	-1.606290079525279e-14	-6.791459711089526e-14	-7.658198554026196e-15	-3.0420453359981104e-14	-5.891842283978866e-14	-1.5337494199564033e-13	8.103292387281574e-14	-2.061889647880003e-15	-3.731500113186616e-13	-8.791002772920848e-14	-1.1222556731388319e-13	2.551971773004704e-13	-1.0898103328083852e-13	-7.77898454020913e-14	-1.314763436653558e-12	-9.102344699168431e-15	3.24502264533724e-13	1.911341693314572e-14	-2.1191160794140882e-14	-2.9369680066983044e-14	-1.963929162112859e-13	-4.518522088911433e-16	-1.203073059626507e-13	-6.537201514187774e-15
293	4.793651907867385e-15	6.363147655172954e-15	8.828984387346843e-17	2.605958864865397e-14	-1.1602395707998376e-13	1.1802726747958503e-14	-2.2445113462776637e-13	-1.7207920321462091e-13	-8.45290133233166e-14	-9.394456078526746e-15	-2.1383152318219374e-14	-9.5111168298516e-13	-9.898600077282111e-14	-1.5294455219586277e-13	-6.116957839995149e-13	-2.5569309594509477e-13	-7.187966303287788e-14	-1.5195111664210564e-13	-3.263382138069396e-13	-2.2788968655596276e-15	-1.4495802444709913e-14	-6.609851198228477e-15	-1.7956090770221307e-13	-9.143785414637729e-15	-1.093395582586108e-14	9.731946753750202e-15	-8.837786258318421e-14	-6.669900279046249e-15	-1.849911255314491e-14	-9.352130609490264e-14	-1.5711579423943645e-13	-8.318373125419754e-14	-1.8265880096660672e-15	-3.002033925646375e-13	-4.215472872227737e-13	-1.271889762890676e-13	-2.338060051192711e-13	-1.7956210640059443e-13	-4.811826458563563e-14	-1.5989878373096368e-12	6.6953583494309665e-15	8.35373586928689e-13	-1.192396652710009e-13	-3.9749066648846916e-14	-3.5334289050796985e-14	-2.853587118100813e-14	9.943488477619654e-16	-1.8916967392706143e-13	2.9632252093372546e-15
294	-2.7512981895595115e-16	6.3388312022942744e-15	3.1367225298178794e-15	3.458438905151611e-14	-1.9145016905712953e-13	-8.717048790879494e-14	-2.46896248090543e-13	1.0474386282629097e-13	-8.369494757340283e-14	-3.903561278844641e-15	-3.740609650076072e-14	-8.151304253115648e-13	-1.0822077310269033e-13	-2.2114455368326836e-13	-3.7773634548743186e-13	-2.662973526352111e-13	-6.382566568950716e-14	-2.773107650394927e-13	-1.8441826186691758e-13	-9.581367404703356e-15	-2.5396879686396997e-14	-2.020936973894537e-14	-2.6934136155331963e-13	-4.614417959418903e-15	-1.0889946471003188e-14	-7.016038706877969e-15	-8.506534522765479e-14	-4.4408920985006184e-17	2.8967402598291747e-15	-2.6934136155331963e-13	5.2371931413145485e-14	-1.9136888589069938e-13	4.965893449091365e-16	-3.435629387380906e-14	-4.985854631184498e-13	-7.48170448759221e-14	-5.388288501474125e-13	-2.194832148076018e-13	-6.466486871819812e-14	-1.5325760654836943e-12	-2.548026342903826e-13	1.19085866560587e-12	-8.506785678616809e-14	-3.699639851828015e-14	-2.4560445080158195e-14	5.153626739872326e-14	4.362006328833173e-15	-2.1925083856424705e-13	9.592198500791923e-15
295	6.461555084193713e-15	-4.0663273947684784e-15	2.0278979866376236e-15	-5.18941644868672e-14	-1.371000428295157e-13	-1.3304319086004733e-13	-3.4415840642924173e-13	-1.3467068077665984e-13	-9.316238155100327e-14	-8.737968931677701e-15	-4.7068461667517703e-14	-5.292369798616536e-13	-1.2489797827794395e-13	-6.180431773331045e-14	-5.610198395533445e-13	-1.395367112344102e-13	-4.317551743147925e-14	-1.105122277608164e-13	-3.8256196268546845e-13	-2.1159195503971723e-14	-4.1149374681757165e-14	-3.203104733750415e-14	-1.3092982853286374e-14	2.362691590503058e-15	-1.0359265573319892e-14	-2.4055250793297273e-14	-1.3895928109985454e-13	1.479878773081327e-15	7.787543817460678e-16	-8.229874936351434e-14	9.726215833869876e-14	-6.862308493514448e-14	-2.36800011190615e-16	6.711891111451272e-14	-3.44457966862827e-13	-2.8056391828470794e-13	-4.3798292613374896e-13	-2.5097222215323754e-13	-5.818778763592224e-14	-1.889618538762617e-12	-3.9382653094107906e-13	4.681088421771715e-13	-1.3496202156420154e-13	-3.68678523870999e-14	-3.074324570981428e-14	3.8072487179474675e-14	-8.58953011545468e-16	-2.2221721749194477e-13	-3.398259965342527e-14
296	7.290369393579694e-16	-1.8877787079898806e-15	-4.7076881096624765e-15	-1.7039063676143518e-13	-1.2071828826482555e-13	-1.2169185967397757e-13	-4.788290872059015e-13	-2.3941454360295076e-13	-7.353135524061841e-14	2.6863401534657643e-15	-4.571764275349435e-14	-6.477987526575671e-13	-1.1712949947283414e-13	-9.680162983676169e-14	-2.6855056310688483e-13	-1.446895160096782e-13	1.9669042173336027e-14	-3.1294658381407283e-13	-3.1087568965811393e-13	-2.3000396217715122e-14	-5.646348855479747e-14	-6.68677338578554e-14	-2.1042293871353098e-14	3.3233627218368058e-15	-2.9293905205019557e-15	-9.42085598335395e-15	-1.1457501614131615e-13	-1.1410010325880299e-14	-2.542758919730951e-14	-1.4215238526425204e-13	-2.543779525781352e-13	-1.884801369534125e-13	-3.946957014293036e-15	-1.528634759476056e-13	-3.617493622563308e-13	-3.291949974540573e-13	-2.249689723285067e-13	-9.589335894895524e-14	-8.180191742488516e-14	-1.6813505172534895e-12	-3.092194309803492e-13	7.113761165395104e-13	-2.997668380303273e-13	-4.836188576142484e-14	-4.469814978016182e-14	-3.435629387380906e-14	-4.814201022976129e-16	-1.8144503323418365e-13	-5.194478095304131e-14
297	-2.2711338665185464e-14	-2.854842897357459e-15	-1.2693502347484871e-14	-5.658678324544993e-14	-1.3854487394516155e-13	-8.08822303620183e-14	-7.182436308088524e-13	-1.159664195576793e-13	-8.421803671467095e-14	1.5417630040400605e-14	-1.5487468491332684e-15	-5.148352466994416e-13	-1.54145305488717e-13	-3.8898904092097963e-14	-1.3070367410491693e-13	-1.8995510677121785e-13	-1.3975339023705686e-14	-3.6546920873801575e-13	-3.3360209767437915e-13	-3.273245713321593e-14	-2.992681795036885e-14	-5.985363590073769e-14	-3.2467601871814346e-15	-2.9091838906450245e-15	-1.3677491016379512e-14	1.8197383046298207e-16	-6.910895734571565e-14	-1.5377359482874996e-14	-3.696294912535314e-14	-2.0948772565258196e-13	-4.021416162080814e-13	-1.1064922186154136e-13	-3.65331872152039e-15	-2.2199266132850647e-14	-2.444166548674213e-13	-3.740852243796108e-14	-9.024806038158106e-14	-1.1367188253228689e-13	-4.769586610840035e-14	-1.5276835494998038e-12	-1.810285711679798e-14	1.377966578317021e-12	-2.687216915710404e-13	-5.2688844432822546e-14	-2.824256110326848e-14	-1.3514011389514399e-14	-1.2610306971732112e-15	-9.127597278402064e-14	-4.555250778124548e-14
298	-3.970774009512822e-15	-1.901478118062376e-15	-1.4354855493370287e-14	1.440401639722419e-14	-1.1987531789836466e-13	-5.520268618112547e-14	-4.058824684518775e-13	-3.7689086356245767e-13	-8.783079947428923e-14	1.6558077388498203e-14	-1.5369881888210427e-15	-4.456577923033634e-13	-9.280071712508938e-14	-1.2468906227433836e-13	2.7186867438819384e-13	-2.4428788041273984e-13	-2.5264337893945606e-14	-2.1301943356927127e-13	-2.670763924213337e-13	3.4135276724639466e-14	-1.6553271178797768e-13	-1.1409599343578123e-13	3.331896312694464e-15	-1.1765738340762764e-14	-2.922540815465794e-17	5.26240005584794e-15	-5.146114896682574e-14	-1.8743647022938955e-14	-4.796306168568931e-14	-1.907834644336014e-13	-3.083865068479415e-13	-5.757496735867927e-14	-3.0854781740154512e-15	-3.530746817451443e-14	-1.9148122105329384e-13	-3.4415840642924173e-13	-1.2198411375552416e-13	-3.1613523567019675e-13	-3.5538096316063005e-14	-9.627235312861084e-13	-8.679809227832426e-14	-1.582279580138219e-13	-2.971310715323792e-13	-4.9203714510379685e-14	-3.687082059261561e-14	-7.118213473668664e-15	-5.84964810095558e-16	1.4965692210196508e-14	-2.3457100301006937e-14
299	4.716706887960202e-15	-4.594553814813784e-15	-1.1507732784397433e-14	5.0612013865832224e-14	-1.2036667007296484e-13	-7.761286614821724e-14	-2.0481166034783679e-13	-2.0387644728688778e-13	-7.752473327675085e-14	4.685255325668765e-15	7.50265316882807e-15	-1.7219108173021292e-13	-1.6992291606921008e-14	-1.363538816275671e-13	3.5588829798031483e-13	-2.1331351423882751e-13	-5.200844039922194e-14	-7.234293141682943e-14	-1.2766891228860737e-13	-5.611278365694158e-15	-1.0848471507008707e-13	-1.3280025465476176e-13	6.466777984283852e-15	-2.0849931321585138e-14	-4.208458774270619e-14	-1.5211824944499008e-14	-3.0447167209622466e-14	-1.5194244034905974e-14	-2.518899113854688e-14	-1.7488484239746797e-13	-1.288255991457284e-13	-1.0818880781252117e-14	-1.270630273377136e-14	2.5988323175839337e-14	-1.2267091084715858e-13	-4.3025645885286153e-13	-1.1235982153259362e-13	-2.3666781188341545e-13	-9.726215833869875e-14	-7.303440914023864e-13	3.5454529914620784e-14	-1.2427250887873405e-12	-2.1622600882024004e-13	-3.124949599286829e-14	-4.259429141871598e-14	3.637832680050939e-14	-2.3831265438611972e-15	8.988639595566717e-15	7.728037004958269e-16
300	8.272160448775203e-15	-1.472857825419173e-14	-5.042239119807876e-16	1.4757461177094573e-14	-1.1463027042860855e-13	-1.0435342963922485e-13	-1.7145998987934406e-13	-1.9340986966800002e-13	-7.014851424671685e-14	-1.8658824842240087e-14	2.3048372693406505e-14	-2.287427031564768e-13	-2.1151432504930644e-14	-1.6087217248131472e-13	2.4155028163325283e-14	-2.9028410637814595e-13	-7.940292239768999e-14	-2.2439633698747656e-15	-1.617927728381864e-13	1.021005616528029e-15	-6.210399232864629e-15	3.225640263319672e-15	-2.4096263402201806e-14	-1.515542903970057e-14	9.819737139964775e-15	-7.203435220494646e-14	1.7139103618197917e-14	-4.794793525373422e-17	-9.013070210195986e-16	-1.2859179588049115e-13	-1.3697686230061382e-13	4.7441970375056764e-14	8.858095633750895e-16	6.250335153758777e-14	-6.999667911841336e-14	-1.4460731954924322e-13	6.862491152315416e-14	-1.6544908830566018e-13	7.481704487592211e-15	-1.0530633777151752e-12	4.2726176781101397e-14	-3.402095514758449e-13	-2.9738999038274933e-13	-1.9880583897205478e-14	-3.464021414756153e-14	3.427227082536442e-14	4.1897362471715455e-17	-7.738340102950294e-14	2.1704403484419395e-14
301	8.126604216754939e-15	-2.5318793048983774e-14	-1.1906214374881146e-15	-7.392783900046656e-14	-1.4392234904561843e-13	-1.3170133364344642e-13	-1.506441929211896e-13	-2.2266792808332988e-13	-6.445229953857323e-14	-2.2951848933270715e-14	-2.560762227801224e-15	-1.9271416795981843e-13	-1.963079798688364e-14	-1.9517264125907837e-13	-1.609383862966651e-13	-2.8904476641358754e-13	-9.372668308423947e-14	4.754608589160772e-15	-1.7102571858004597e-13	-5.521661391469918e-15	-9.654887572092415e-15	-1.5491863718730938e-14	-4.4937917996868145e-14	-8.237112791339734e-15	5.845081630931414e-15	-1.1265378804039928e-13	-1.9225067125236568e-14	7.873050968663167e-15	-2.0904101072246795e-14	-9.12944669876185e-14	-1.384172411079861e-13	5.493280780269731e-14	3.7898847156805797e-16	-2.0186230579119796e-14	-9.125542366891188e-14	-1.281241893500166e-13	2.0028628855388911e-13	-1.9800585050469633e-13	2.6887375502284508e-14	-8.177566022224621e-13	-9.265413343731368e-14	-1.9440102198674506e-13	-3.111939726187982e-13	-3.6153428151819264e-14	-4.7231399026067446e-14	-9.114674168233682e-16	-3.583879836715428e-15	-1.9887296608141e-13	4.009974300626515e-15
302	4.269421149093224e-15	-1.9547003261940212e-14	3.6949021391779436e-15	-1.1968900592137872e-13	-1.2240514229175217e-13	-1.1818344075441148e-13	7.872594321660751e-15	-1.1108417813134309e-13	-6.206974380346505e-14	-2.5743160816416976e-14	-7.825710944731399e-14	-3.0665718464979013e-13	-3.375854294764584e-14	-2.1768785003672593e-13	-2.788727261112584e-13	-2.3089351053785857e-13	-1.0746467982843918e-13	-1.2666748541230796e-13	-1.4699877990089852e-13	3.3785599282539016e-15	-8.174437990258067e-15	1.383834492298073e-14	-1.1146096898921203e-13	-7.94611448904981e-15	3.2965347104448346e-15	-6.764620283522495e-14	2.5154628451615038e-14	2.0320791607535002e-16	-2.4487353019333903e-14	-4.444787868239993e-15	-7.404496895658639e-14	-8.021461244448536e-15	-2.510188572283593e-15	-1.8548147165562207e-13	-1.8345610663282597e-13	-1.0380864976534194e-13	4.2003030588074605e-13	-2.0912663203542108e-13	-2.4783146115149204e-14	-6.92967990901597e-13	-2.7060490380900615e-13	-3.1308631779681225e-13	-4.233725052914325e-13	-1.1193765137885956e-13	-8.385771368932666e-14	-3.8600371114268165e-14	-1.1535131604542423e-14	-2.2229758736437006e-13	2.6095949166221384e-15
303	-7.861634793602754e-15	-1.081648338448943e-14	4.746674347493786e-15	2.137336294810507e-15	-7.40261322677367e-14	-5.3164898932841765e-14	-7.606734436853854e-14	-1.2007441599141825e-13	-2.7095149888384025e-14	8.571378397108626e-15	2.7091439631489392e-15	-9.784050176725925e-14	-7.202053863312338e-14	-1.3714331013299466e-13	-3.0417930385292755e-13	-2.5155587410320115e-13	-3.347599261490062e-14	-1.1049670176273425e-13	-4.073062938054121e-14	6.152176740056523e-16	1.156686857121037e-14	-7.89999314180569e-17	-9.785682689759566e-14	-1.431086040873122e-14	-1.0162679038779586e-15	1.2257889647617166e-14	3.5640156921103096e-14	1.5113874162480669e-15	-8.617790856816734e-14	-2.9259842192683047e-14	-6.044853278313582e-14	-1.829510550481533e-14	-3.1412889998420448e-15	7.135093002006427e-14	-1.2783832832650389e-13	-7.668747099782018e-14	8.415839861615535e-13	-7.525371357198273e-15	-1.7810545954376105e-14	-6.738212387372749e-13	-4.00431929831034e-13	1.0191819967238793e-12	-1.3066405997745728e-13	-9.429920426351918e-14	-3.2556048688094893e-14	1.4449224450463424e-14	-1.1217305290860528e-14	-3.3190930723642106e-14	3.4887545580245374e-15
304	-4.5902841653411896e-14	-5.415148478156265e-15	9.961754357716314e-16	5.304936724123038e-14	-1.0000569352921725e-15	2.102197307974556e-14	-5.86617872244306e-14	-9.698611522573796e-14	-7.315667637513567e-14	6.296762597196652e-15	6.567554269629647e-15	-1.8201390123744397e-13	-1.880787442382884e-13	-1.811372531545549e-13	-7.320377951343494e-13	-5.180641976535287e-13	3.387247637474876e-14	7.940817383821778e-14	-1.807057217372713e-13	7.025057485175695e-15	5.3235907541717545e-15	1.7292993658012284e-14	-1.0948106174848461e-13	5.959243381535545e-16	4.254808445015898e-16	2.850972814011979e-14	-2.60409802833055e-14	-1.22609720148835e-16	-1.1883307819622426e-13	-5.020050356556082e-14	-4.825605781861482e-14	6.08546061300347e-14	-3.143615045510604e-15	5.733904496594644e-14	3.0380725070770865e-14	-4.676065304745132e-14	2.496690086892161e-13	-4.223014397472644e-14	5.9214701123044035e-15	-1.4317630200542046e-12	-6.526248265026062e-13	2.2810232423263797e-12	1.2786344391163678e-13	-8.851713991892125e-14	-5.832152812675498e-15	2.9672008923020434e-14	4.577886199225582e-16	1.4825273256953429e-13	-1.4863631605156416e-14
305	-3.366538695915287e-14	-3.4234825771166267e-15	-1.4570093203915546e-14	-1.5791161580289783e-13	-1.405568606378087e-13	-5.917209024963104e-14	-5.824285926441368e-13	-4.996697714256877e-13	-3.4340151402273636e-13	-4.2566407411130914e-14	-3.940606766915681e-14	-1.440472648331295e-12	-3.1261049162029427e-13	-9.711776655653465e-13	-1.857035747684443e-12	-8.461869879459121e-13	-1.7295619378276179e-13	-1.3464693513253415e-13	-7.074443858487041e-13	-1.861002069385682e-14	-1.3496841462223538e-13	-6.614977060830602e-14	-3.696391950023328e-13	-1.488612147002543e-14	-1.8340199396303962e-14	-2.3870080433817375e-15	-2.606714615654396e-13	-1.4471257668330022e-14	-2.1705037082135247e-13	-3.047975753537618e-13	-2.9992575118716825e-13	-2.0801092924676692e-13	-3.981861969540248e-15	-4.781626608516406e-13	-3.109912213497253e-13	-4.1663741865279134e-13	-2.9316390503418547e-12	-1.410543375903288e-12	-6.048045526264849e-14	-4.005375979473931e-12	-1.8974363354439876e-12	9.516916246782288e-13	-4.739580336311246e-13	-2.2991126283566064e-13	-8.921912052338604e-14	-8.293166210886362e-14	2.6919340792453666e-16	-8.30357776254146e-14	-4.2320503000329625e-14
306	-3.926091100326366e-14	-2.0890458743049605e-15	-2.6022086513580514e-14	-2.597112470811083e-13	-2.360444887251169e-13	-1.1193993461387165e-13	-6.568693603900677e-13	-5.7213417094516e-13	-4.4056526493241436e-13	-5.91859894427671e-14	-5.881562018336965e-14	-2.149811434269524e-12	-3.4162812538885184e-13	-1.4031368469284686e-12	-1.6617761151714042e-12	-1.0544015817557567e-12	-2.854727593989349e-13	-3.1626732081564573e-13	-7.131611496719566e-13	-2.7569149476892372e-14	-1.5241370005555357e-13	-8.530713981543434e-14	-4.880620900286364e-13	-1.9199266569600036e-14	-2.1928759864794157e-14	-1.2868540851598654e-14	-3.279035997312234e-13	-1.394337373353653e-14	-2.5263961160168615e-13	-3.5520365569172304e-13	-3.7722558581522896e-13	-4.797405546227249e-13	-2.269050414570021e-15	-7.776576155377947e-13	-5.894892685955009e-13	-5.029768090171882e-13	-4.383728113444122e-12	-1.9270739816800764e-12	-8.044195130059464e-14	-4.405039829046901e-12	-2.1543651181776214e-12	7.041478511382593e-13	-8.400660915255211e-13	-2.5396879686397e-13	-1.1151653722131857e-13	-1.4286384129401696e-13	-1.1417316677918961e-15	-2.4083425913346375e-13	-3.086465673158177e-14
307	-1.853370356357796e-14	4.777669262782808e-16	-1.233982924411328e-14	-2.0100082695092037e-13	-1.6122105079116094e-13	-5.6060497575164893e-14	-4.63828233176519e-13	-4.545167441502438e-13	-3.80483990500972e-13	-3.8372960907064746e-14	-6.509003561788554e-14	-1.6729226401768902e-12	-2.4263938473401624e-13	-1.1411439630997863e-12	-1.22335378045958e-12	-9.790931847052344e-13	-2.5801080780585983e-13	-2.1526705011516538e-13	-4.844271228085257e-13	-1.8921910596507302e-14	-1.6226996895571166e-13	-6.87147568208796e-14	-3.8854906153415133e-13	-1.2029680308159511e-14	-1.446121143427686e-14	-6.3254742774735915e-15	-2.883645907034881e-13	-1.0528453287715212e-14	-2.0756478512540598e-13	-2.6443446118885296e-13	-2.9797552600159794e-13	-3.6028809184859797e-13	-5.896939606143341e-15	-6.284583464886734e-13	-4.372979556301242e-13	-3.5943772950878545e-13	-3.798787962286694e-12	-1.6429044357451627e-12	-4.662091906471187e-14	-3.751075200239205e-12	-1.839730767042617e-12	-3.950925847552789e-13	-5.631841180212975e-13	-1.9335370208670276e-13	-8.507827404591072e-14	-1.0843357060581642e-13	-1.212283629665248e-15	-1.919474576427611e-13	-1.458962913348768e-14
308	6.711911803268569e-15	3.2248411310654418e-15	6.2997308027123595e-15	-3.1656596795522616e-14	-6.959300316827728e-16	4.195307340601024e-14	-3.1683995615667595e-14	-4.223254137148913e-14	-9.610364489356806e-14	3.1999538694337418e-15	-9.726838015410669e-15	-3.013612210392646e-13	-5.727837513060975e-14	-2.8171660948055787e-13	2.121376482076053e-14	-4.840841809097109e-13	7.545977553182333e-15	-3.642947126478005e-14	1.5250411616203203e-14	-2.7324329602721814e-15	-4.869957621971186e-14	-1.8278437889227133e-15	-7.112793644558734e-14	5.110793251045656e-15	2.2304352024281743e-15	1.4142015179587715e-14	-1.2188136817998043e-13	-1.2409382290668844e-15	-7.519303660153681e-14	-2.920876907950653e-14	-3.994565318338723e-14	-8.365499096069138e-14	-1.0775884611930837e-14	-1.4492393289432495e-13	-4.152291192973387e-14	-9.084050278634127e-15	-8.312756367290031e-13	-2.2451780509011921e-13	2.3114772021601632e-14	-1.4286317915586345e-12	-5.421719628521039e-13	4.555451131996859e-13	1.1715187517595257e-13	-2.047399667684574e-14	-9.648951161060998e-16	-2.1113530803730072e-14	-6.710427700510715e-16	1.8126146113921218e-14	1.0613632223884718e-14
309	-1.2254921442101458e-14	3.708772791876345e-15	-9.654944652967717e-16	-2.3312971090869227e-14	-2.398310056691547e-15	2.1695527408309923e-14	-1.123835671767193e-13	-1.3140314315086842e-13	-1.0297504066243059e-13	-3.86868486403508e-15	-2.429761618982984e-15	-4.2218430979114474e-13	-1.1396014095256232e-13	-3.6289314883563356e-13	3.6528221179052614e-14	-3.806353689822731e-13	-2.0139616909326248e-14	-2.252183015918261e-14	-1.022261395784675e-13	1.896141056221633e-15	-6.559049219209639e-14	2.9601000314144664e-15	-1.047531670089652e-13	1.1359094185110854e-15	6.290312458287519e-16	1.315485852211381e-14	-1.6458037446443805e-13	-6.456874452418944e-15	-8.683867678066403e-14	-2.4153658222318034e-14	-3.0923221709641685e-14	-9.729777680488724e-14	-6.129415741029825e-15	-1.8168217573062607e-13	-6.810342064639449e-14	-6.916980555878765e-14	-1.2245108098019528e-12	-5.324457812667592e-13	1.4725381725174816e-14	-1.5684840458717147e-12	-8.351041651972632e-13	8.173604609478659e-13	4.522631911933184e-15	-3.4404013485561583e-14	-8.227580285164289e-15	-2.2997656335700622e-14	1.7631140763301714e-15	7.668929758582984e-15	1.5850645560442064e-15
310	-3.158102171662268e-14	3.00085577638014e-15	-4.037159067489123e-15	-1.0291910140463457e-14	-3.610890506908365e-14	-2.3988352007443254e-14	-1.529484336953833e-13	-1.4045297344475896e-13	-5.254043415703718e-14	-4.856669194200865e-15	-2.5443800165895275e-16	-4.292581143438284e-13	-1.258204052228253e-13	-2.88599078939229e-13	7.08905656256437e-14	-2.829403092852835e-13	-1.0268735305090818e-14	2.1170155032029716e-15	-7.872411662859784e-14	1.960699526188268e-15	-5.2931323991105716e-14	5.2880864497338685e-15	-1.0192700725144703e-13	-4.501740311572627e-15	1.688395210559769e-15	-5.898509330214148e-15	-1.7025604005747293e-13	-4.2767275011318884e-15	-7.451423083244466e-14	-8.181601640108478e-15	1.2827214297879958e-15	-9.002156346838246e-14	2.8001166081616047e-15	-1.5432891325923552e-13	-8.164939732607804e-14	-1.1815461491238395e-13	-1.212770415369824e-12	-5.224879654894387e-13	1.5622193627264377e-14	-1.3913812689835097e-12	-9.916920755019061e-13	6.415273910498799e-13	-5.342404610671313e-14	-2.6805407365350747e-14	-1.2161622751420234e-14	5.783890932607602e-15	3.510473831076973e-15	-2.9575656405510545e-14	-3.139134196799392e-15
311	-4.606380972176372e-14	8.567839382839896e-16	-3.0080765071058516e-15	-4.555053849104646e-17	-5.909377528871662e-14	-4.4571487317866545e-14	-1.886984142205676e-13	-1.4655971380807504e-13	-6.67629333708008e-14	-3.730834550180594e-15	4.58476444469948e-15	-3.942304352147165e-13	-1.0300495104108888e-13	-1.901036312087538e-13	-1.1961970973876202e-13	-1.3964174004496602e-13	-2.1863687666949804e-14	-3.298543957255467e-14	2.7001993899891054e-14	-1.4822504834501277e-14	-9.268746866849009e-14	-5.19051240149252e-14	-6.237175871468828e-14	-4.456988905335809e-15	-4.968319386291704e-15	-2.5400647024166938e-14	-1.5375738386016418e-13	-1.8538726680604543e-15	-5.029087686138281e-14	-5.1030844788361125e-14	-1.3659453459784061e-14	-4.9679540686897696e-14	8.461554793027453e-15	-1.9475968966670557e-13	-7.12058803808123e-14	-2.5208310160792864e-13	-1.380026512944922e-12	-4.86429691156748e-13	-3.9471025705250554e-14	-1.1475820008633554e-12	-1.0337634204815422e-12	-6.360330143168045e-13	-3.2953474282385516e-14	-3.5038524495419336e-14	-1.583885835969219e-14	2.1271530666566187e-14	1.346537848375704e-15	-9.962850310522114e-14	-4.3925945428856664e-15
312	-4.030081038951667e-14	2.279810159564459e-16	-3.732318652938447e-15	1.6957586434737356e-15	-5.270071725488538e-14	-1.3820421528135882e-14	-4.536440917286258e-13	-2.8619049432498307e-13	-8.891921760454899e-14	-1.0410723982404704e-14	-5.262514217598544e-15	-2.8123028042298424e-13	-6.30666042097403e-14	-2.0390144871027007e-13	-1.5758237331415553e-13	-2.5458983678725645e-14	-3.993594943458587e-14	-5.790283990641434e-15	1.4510574975238085e-13	-3.4246156324913723e-14	-1.5752403665959682e-13	-1.2321146673626914e-13	-1.071021306489581e-13	-2.775157995435777e-15	-6.508075997564896e-15	-2.2493974692035204e-14	-1.8714124794232725e-13	-2.8965119363279663e-15	-6.270893544509756e-14	-2.2036314504082075e-13	-1.5460549150540225e-13	4.757348471175273e-15	3.8057817394522045e-15	-2.359785531790336e-13	2.1632281798475234e-14	-3.950965233356747e-13	-1.2860595193756606e-12	-4.568583158168851e-13	-6.31187761297664e-14	-1.0384356042867668e-12	-7.758085519334785e-13	-2.2740577772750193e-12	1.6999141311957254e-14	-4.026895926109812e-14	-2.7076855467849713e-14	3.1117753332671124e-14	-5.437524181274673e-16	-7.250960757271145e-14	-8.175422635357028e-15
313	-2.922472318415345e-14	6.942176054237097e-16	-4.873736375916182e-15	-7.63924770342591e-14	-4.627386734287532e-14	-6.5097313429486555e-15	-2.334881788055892e-13	-2.4438697281226425e-13	-1.0438402498838675e-13	-1.0121580808562096e-14	-5.548403781548935e-15	-4.296234319457616e-13	-2.168525285075555e-14	-8.83195259286255e-14	-4.1885660892278495e-13	7.889946907752578e-14	-5.3890739343182815e-14	-3.872731898093996e-14	1.4915917686933104e-13	2.2825500415789595e-15	-5.110975909846623e-14	-4.750841251390837e-15	-2.550578428838581e-13	-1.4232545447816788e-15	-4.319309834107228e-15	-5.6088809689314725e-15	-1.567550431075274e-13	-4.2856321176790106e-16	-6.132289763101284e-14	-9.965708635352865e-14	-1.644821953589185e-13	-1.907049211491858e-14	-1.550131060359343e-15	-3.887135543465531e-13	3.991094801120357e-15	-1.6768434684205137e-13	-9.6237990441679e-13	-5.424043961763339e-13	-1.782590070983236e-14	-1.1422983667218953e-12	-4.687367318054941e-13	-3.047713238592104e-12	-8.335543052710615e-14	-3.368388116275074e-14	-2.0278494678936167e-14	4.066167568317633e-14	-2.2798101595644603e-15	-5.0853580130110563e-14	-8.746145767064721e-16
314	-3.116821282643815e-14	-1.44734267415915e-15	-8.362462393503068e-15	-1.7934765355208457e-13	-6.437626781267088e-14	-1.834602164558477e-14	-1.457425439972507e-13	-1.485102814788972e-13	-1.168737771514809e-13	-1.5071548693444185e-14	-1.5490351075535434e-14	-8.783197534032045e-13	-2.7428045553145668e-14	-7.481818649342817e-15	-4.1432438742380104e-13	1.64059568558182e-13	-1.3241027811469805e-13	-2.205513692271293e-13	1.24308218674323e-13	-2.7634278755612028e-15	-6.249899198573658e-14	-1.1332494497220093e-14	-2.440327289001396e-13	-4.213710214798409e-16	-3.339973256549706e-15	3.3072659150016216e-16	-1.2391184907622546e-13	1.0324217915884424e-15	-8.256708655830934e-14	-1.979372107521456e-14	-2.7229061621842668e-14	-1.358561363949331e-13	1.3930016808715845e-15	-7.71813254552914e-13	-1.5320415601673655e-13	-1.0626130081532105e-13	-5.98919029195402e-13	-4.874090848151809e-13	-2.782621319881522e-14	-1.0424312655579114e-12	-1.4463517501639063e-13	-2.96586428652597e-12	-4.878012875093812e-13	-4.24663446367264e-14	-2.002748152979534e-14	-5.25354110400106e-14	-2.2205602110009173e-15	-8.893428695562874e-14	-1.9260514348799152e-15
315	-3.8675032899163265e-14	-4.091214656400179e-15	-9.650264021192949e-15	-1.6565851803714343e-13	-2.204956582928345e-13	-9.672354319934847e-14	-9.25550410377893e-14	-6.825274421618467e-15	-1.3727539527844361e-13	7.520405321047021e-17	-2.315545641547318e-14	-1.3637736469966637e-12	-7.715507752829469e-14	-1.1576994718488957e-13	-3.276347488085507e-13	1.659007692719254e-13	-1.510122504051373e-13	-5.82777470953983e-13	1.0573250358652272e-13	-4.152234112098085e-15	-2.7407953085039343e-15	2.356526855970435e-15	-1.934556770704299e-13	-9.968604062752563e-16	1.8565554691996513e-15	-1.485130213609117e-14	-1.791106537578304e-14	-3.4108106227995685e-15	-8.05202234508526e-14	-4.755032414659891e-14	-5.758204538721673e-15	-4.997407800345636e-13	1.4551770242943585e-15	-8.119713556190661e-13	-5.544680966861734e-13	-1.3151542123258759e-13	-5.41512107933612e-13	-4.99957059471083e-13	-2.1451021478953527e-14	-7.060125691726272e-13	-9.303132386130973e-14	-1.4365589551970842e-12	-5.839556202202176e-13	-6.528476702397854e-14	-8.266937548685063e-15	-1.5315301155246593e-13	-3.590387056499863e-16	-3.162778236967013e-13	3.065778136926826e-15
316	-2.5407496729203184e-14	-1.293372721119361e-14	-5.535189558916507e-15	-1.4355223665015985e-13	-1.627133731950581e-13	-1.7273152345757287e-13	-1.5405808591125545e-13	-3.833414591185934e-14	-1.6380453120733238e-13	-8.862662103775061e-16	-1.677732503053343e-14	-9.791585993883307e-13	-1.1596641955767928e-13	-1.1654624708899767e-13	-3.6511713389915266e-13	1.331966242528593e-13	-1.9577427368476213e-13	-6.657246590609288e-13	6.257662197614738e-15	-7.254265739951136e-15	-3.186163129960763e-14	-8.723670172414534e-15	-1.0243893708159359e-13	-3.765967828929014e-15	-1.0466920104139586e-15	-6.0967854586634e-14	-2.2753121865906578e-14	-5.3536723754559415e-15	-6.240497978411408e-14	-5.4626754419546465e-14	-8.72880745119172e-16	-3.735135023325851e-13	4.15581593702329e-15	-4.013263871470173e-13	-3.696064305799094e-13	-1.1527385729763934e-13	-4.562296270563081e-13	-5.740123029852239e-13	-1.8028637708686468e-14	-6.921044714200273e-13	-1.7477205058787108e-13	-5.518321018647241e-13	-5.95407413746819e-13	-5.728453986514237e-14	-1.4050971183480922e-14	-1.5760349323801728e-13	-1.1667330911742005e-15	-3.82621783442785e-13	4.956653482401844e-15
317	-1.4006276858119404e-14	-2.9879783309119944e-14	1.5469202611236019e-15	-3.344494061873629e-14	-1.2090094706579217e-13	-1.4311317055733637e-13	-1.2889135631407638e-13	-5.6224890496034843e-14	-2.267416759918876e-13	-1.0653289162000828e-14	-7.877360574748473e-15	-1.061108127956747e-12	-9.352130609490265e-14	-6.577566255157629e-14	-2.4765131390903867e-13	3.719298505282046e-14	-2.1139080203515277e-13	-1.45286810288839e-13	-5.093395000253587e-14	-6.113704230102931e-15	-4.512996660182194e-14	-2.3998398241496415e-14	-9.389729782051735e-14	-5.361264131871116e-15	9.956046270186108e-16	-1.012308774367007e-13	-8.264146293882792e-14	-5.19133436609687e-15	-9.108908999828168e-14	-5.377308138896644e-14	-1.602602654980766e-14	-1.0001025999924135e-13	4.403689638022506e-15	-2.1711077665764088e-13	-3.87156288176781e-13	-1.029254944626684e-13	-4.968136727490736e-13	-6.012083718611419e-13	-1.769582766523778e-14	-7.183493445899118e-13	-2.742699526504011e-13	7.635137880404158e-15	-4.680147728946736e-13	-4.5347558898473414e-14	-3.152254235987572e-14	-1.1333704611776498e-13	-9.2812361623651e-15	-4.55793072521998e-13	1.0727993757552404e-15
318	-6.10285886379554e-15	-3.990523992367336e-15	2.067783248254941e-15	-1.385661080307739e-14	-5.6713731112121724e-14	-5.17698423404593e-14	-1.0145691770289689e-13	-6.08434182784755e-14	-2.5023182611969446e-13	3.315828046296933e-15	3.03056922601863e-14	-1.2018906863755e-12	-1.664679248489267e-13	-1.4686235660892658e-13	-2.369683997727561e-13	-3.7964718486904376e-13	-1.433706053049487e-13	-1.4905871452879943e-13	-9.685254597753114e-14	-7.091670866653204e-15	-3.806061435741184e-14	-2.4452647847150244e-14	-8.327289158141936e-14	-4.9446879039166485e-15	-1.1493120080320104e-14	1.244363081585008e-16	-1.7996937844587465e-13	-2.7330323094628533e-15	-1.0209285573463718e-13	-4.8619092185535943e-14	-2.707676984653676e-14	-1.5251553233709244e-13	-8.038271562224992e-16	-1.2353210428305966e-13	-2.774705914903384e-13	-4.703532621940486e-14	-1.0179182261446915e-12	-7.052331869012527e-13	-1.5444572213543175e-14	-1.105817294345842e-12	-4.649995327377173e-13	-4.019062146783357e-13	-3.201479070421813e-13	-1.9790624437729423e-14	1.2540696844301245e-14	-3.6281517635997095e-14	8.253894568678541e-16	-1.420300038676044e-13	-1.0985856611729482e-15
319	-6.014041021825527e-15	-4.096580258678573e-15	1.6092811173911074e-15	-2.925554685681657e-14	-1.2414040090093493e-13	-6.750292983821678e-14	1.1480105640751231e-14	-3.945201777377497e-14	-2.60565519460879e-13	1.2709342290381194e-14	4.544727918762612e-14	-1.319659605813468e-12	-1.0848471507008707e-13	-6.904331433911828e-14	-4.999710442855321e-13	-4.5035075354719793e-13	-7.920496592214243e-14	-2.1302491333330027e-13	-2.8930094538194317e-13	-2.901420891603945e-16	-2.5283631229797703e-14	9.991436412873388e-15	-1.1056000445344424e-13	5.04823261171459e-16	-3.968890340627854e-15	-8.409382873001366e-15	-2.9737857420768893e-13	-5.05451150799782e-16	-8.637278267644859e-14	-3.566981043582252e-14	-2.294148875440339e-14	-1.8062946168786772e-13	1.2765995059118492e-15	-1.3653497070446289e-13	-2.3730118127576713e-13	-3.0392683514146646e-14	-1.5365176140850524e-12	-9.835125002328709e-13	-1.1663021305656699e-14	-1.7997510936575502e-12	-1.0117831736672256e-12	-6.098484185512389e-13	-3.0950711859187165e-13	2.1712195023898127e-14	4.692202068193026e-14	-2.5391399922368003e-14	3.117757408998768e-16	-1.9137847547775013e-13	-2.784399389147181e-14
320	8.118042085459629e-15	-7.653746245752634e-15	-8.669157936501062e-15	6.962839331096445e-15	-1.8148430487639145e-13	-7.005330334671302e-14	-7.010901428100783e-14	-1.1479101017345917e-13	-2.774109990565231e-13	8.783804874545258e-15	-1.116950005779505e-14	-1.3507298678578877e-12	-3.17972440722669e-14	-5.900781149051169e-14	-1.3911334238229481e-12	-4.2057006263760236e-13	-6.300689761417435e-14	-1.8603616219647928e-13	-6.826037022112505e-13	-1.248415823731455e-14	-8.416871883840997e-14	-3.3760940344408525e-14	-1.0695155129991127e-13	5.640560854724118e-15	1.6518634503664475e-15	-2.92038315837929e-14	-2.9615384694720786e-13	-2.8703118145643188e-15	-1.4125775670564277e-13	-6.15874674880379e-14	-7.426438784124753e-14	-1.4833721226498133e-13	1.7659395796576234e-16	-9.509602474229837e-15	-2.583361687950816e-13	-1.1028290534429035e-13	-1.615911175219193e-12	-1.0920933394969666e-12	-2.0007260629719583e-14	-3.3711512872866966e-12	-1.446122056721691e-12	-1.0790189650090288e-12	-3.104578576509028e-13	2.7676461522460253e-14	2.8024597780927545e-14	-1.1297446839784628e-15	-1.8876645462392768e-15	-2.895840665234414e-13	-7.56513960302124e-14
321	2.830400866553115e-14	-7.6057983104989e-15	-3.4078252930212704e-14	3.055196769667706e-15	-1.7806675871030625e-13	-6.599234155422293e-14	-1.0800980218757389e-13	-1.2792760281547632e-13	-3.133803984663685e-13	1.2004793046527811e-14	8.215850165289716e-15	-1.3384316791123074e-12	7.294661875402406e-14	2.5080651637223558e-14	-2.0966726783775704e-12	-4.2235007265302193e-13	-3.884981453933819e-14	-1.24397036516293e-13	-1.2254243321302871e-12	-1.0471771978540262e-14	-5.943580389352658e-14	-2.9109419816043284e-14	-8.782263690912102e-14	1.3878644020943985e-15	1.852046080050788e-15	-1.562543296693777e-14	-3.1352310065462367e-13	-5.7209307271494254e-15	-1.7134651309924356e-13	-5.700759772839557e-14	-4.778685302363184e-14	-1.4652067048936842e-13	-1.0049088096928468e-16	2.0687935797477877e-14	-2.78337307500925e-13	-1.0531989447940175e-13	-1.7441129945596204e-12	-1.3035046906472283e-12	-1.3742919969694504e-14	-4.3070778591769984e-12	-1.327985193961526e-12	-7.937684785385201e-13	-2.990115438883304e-13	2.3833320350122846e-14	7.525856544638359e-15	-4.138135135898475e-15	-3.9037610619081985e-15	-3.06769976459387e-13	-1.0636051451170545e-13
322	3.062959768708787e-15	-3.2421937171572696e-15	-5.2801978727671234e-14	-2.021405037072014e-14	-1.4481007081831615e-13	-6.743146458233858e-14	-1.439570542178021e-13	-1.737968809142106e-13	-3.129824306037625e-13	9.911808591827008e-15	1.4498513786286758e-14	-1.206150403775792e-12	-2.1322857789637804e-13	-6.171584237659223e-15	-1.4436181470456905e-12	-4.331890459023804e-13	-4.3914258119638565e-14	-4.4970596797978575e-14	-1.0418088556936178e-12	-3.152519662057726e-15	-2.996928612159358e-14	-4.363604593341631e-15	-9.643574142607546e-14	-1.1918030116068673e-14	-4.972315047562847e-16	3.012956921944178e-15	-2.9479897529103806e-13	-3.713738828027625e-15	-1.9334491163190625e-13	-6.186640745542027e-14	-7.506294928672341e-14	-1.17898949671906e-13	-1.3811288588087552e-15	2.565467118947995e-14	-1.799125258940738e-13	-7.77043382508888e-14	-2.23878864604338e-12	-1.419415456351488e-12	3.989739130331933e-15	-3.1359413209584957e-12	-1.2820095171112286e-12	-6.13503649482082e-13	-2.6789653043767377e-13	-2.291271999325115e-14	-1.2377559702687943e-14	-1.6574459599709896e-14	-7.558649507499395e-16	-2.1477935111658452e-13	-1.0411072889254987e-13
323	4.037101986613821e-15	-2.6736681991487064e-16	-1.4213680218529456e-14	-5.861920489145524e-14	-8.744607437475332e-14	-5.6031728814012656e-14	-1.0606722583929403e-13	-1.6108907980746257e-13	-2.8453651888223043e-13	3.164906211998274e-15	9.175122815178564e-15	-8.344268435309289e-13	-5.2371931413145485e-14	-2.6964389019242056e-13	-6.68231765265946e-13	-2.648780937517006e-13	-1.0752963786453293e-13	4.4376955694837106e-14	-3.7645590729265596e-13	1.5000568625006068e-15	7.5145830717662e-15	1.628814192919474e-14	-1.0315207699717994e-13	-8.138305796191862e-15	-1.040869761133148e-15	1.4278666795060857e-14	-1.5935245125727255e-13	1.8835547232175277e-15	-1.7320837708984632e-13	-5.5425158892615266e-14	-6.939641663373685e-14	-8.611540500971158e-14	-2.5649434019170985e-15	2.3673051522493474e-14	-1.0032260654889425e-13	-5.09085775534641e-14	-2.3551806606073114e-12	-1.2937066442398782e-12	1.4833578524309876e-14	-2.0553998948434104e-12	-1.0311678389198068e-12	-1.1345296595932841e-12	-2.1243218552416363e-13	-7.154379916260052e-14	-1.9539268803336784e-14	6.776641515861105e-16	1.2957358693568665e-16	-1.2684968756627212e-13	-2.025903723556758e-14
324	3.517551859614429e-15	2.783149317978066e-15	4.254836985453546e-15	-9.630730945664581e-14	-6.120257114587609e-14	-5.3674973634541014e-14	-8.792190055127132e-14	-9.465538892540405e-14	-2.5988397380977234e-13	-5.065927683058234e-16	-5.962953638430177e-16	-6.710482498151005e-13	-2.6560050930952353e-13	-3.190975047748727e-13	-9.654983467962925e-13	-2.2482101869972374e-13	-1.81803957778083e-13	4.039864700978441e-14	-3.4405292097168353e-13	-2.005736336801597e-15	7.363889560968751e-15	8.537700680680406e-15	-8.326455777362526e-14	6.60026161117773e-16	1.5826814295003452e-15	7.546320038434149e-15	-8.241496602562933e-14	3.944288483372664e-15	-6.309503048564074e-14	-6.252811750235945e-14	-4.0912489049253596e-14	-8.945440789138115e-14	8.381113569508018e-16	-6.657963240998705e-14	-9.451131679614166e-14	-6.290495117088485e-14	-2.3361613129566634e-12	-1.0383503254590655e-12	1.3382168837785456e-14	-2.2693963246743517e-12	-9.71563075635386e-13	-4.4621786985182727e-13	-2.0929456397055976e-13	-7.575225793687114e-14	-1.4578255769083744e-14	-1.3261942244180482e-14	8.418287489548488e-16	-1.3394735192483205e-13	8.832901562414446e-15
325	4.79296693736376e-15	2.0713508029613202e-15	-1.894999438715592e-15	-9.189267456078414e-14	-5.715576541046092e-14	-4.716661223259961e-14	-8.590260750658548e-14	-5.602373749147037e-14	-2.553478708112679e-13	-1.0518407053662049e-14	-6.6104790878568e-15	-6.763834850678339e-13	-1.309298285328637e-13	-2.3697833184505867e-13	-1.0481425496171348e-12	-2.7593351768020447e-13	-2.959716447932436e-13	-1.1243562493499477e-14	-2.8547880997171694e-13	1.1864259931534123e-16	2.0365086366769402e-14	7.278610733267466e-15	-6.307779206129952e-14	5.930303377757398e-15	2.5175520051975593e-15	-4.820023272256939e-15	-1.454923014399264e-14	8.424566385831714e-16	-9.045817508356796e-14	-6.433655379367946e-14	-2.2510299822371593e-14	-8.892013089855382e-14	1.781915089632789e-15	-1.0486668659972218e-13	-9.961023722512449e-14	-2.5017805593515987e-14	-2.331870657721958e-12	-1.1004144182558758e-12	5.170485576392791e-15	-2.287821802898357e-12	-1.1268632413932146e-12	-1.0850695377910475e-12	-2.2151854757824748e-13	-6.359448814453379e-14	-4.036845122674962e-15	-7.382155441065411e-15	5.813116340762258e-16	-1.8105916651714167e-13	2.2296075297362945e-15
326	2.975831520647715e-14	1.731034624410411e-15	-7.587332647338683e-15	-7.517779600783116e-14	-4.7747923866675836e-14	-1.454717523248177e-14	1.16755505577855e-14	2.3647465020139298e-15	-2.555997116331006e-13	-1.2843111321651583e-14	1.8913748031339172e-16	-6.229049838060826e-13	7.481704487592213e-15	-3.2007667010980433e-13	-8.545723968512865e-13	-4.178292673290984e-13	-1.8419347737997804e-13	-1.0820798698662266e-13	-2.1818890596012745e-13	1.2557250298138842e-14	1.1950908700242661e-14	4.3939031219519667e-14	-3.7239420344878696e-14	2.4416915219211155e-15	3.0269417363931843e-15	-7.702150828008786e-15	-1.3544629571026427e-13	3.2194184479117456e-15	-1.246315247520339e-13	6.478229834891332e-15	-9.542894894749764e-15	-7.151914022447003e-14	2.2571633222883663e-15	-1.8339699938645069e-13	-4.6776179045533484e-14	1.0826272754603734e-13	-2.2546384068502547e-12	-1.1940495436161307e-12	1.66796025720163e-14	-1.9301913966038233e-12	-1.3461405654836018e-12	-4.313323191905548e-12	-2.0839862255181854e-13	-2.992681795036885e-14	-3.3562413060107947e-15	-2.2506304161100448e-14	2.363148237505475e-17	-1.685794605881007e-13	-3.977951929582056e-15
327	-1.449580244470991e-14	-1.9635821103910224e-15	-5.9096686413357015e-15	-5.055675957853983e-14	-7.892869448568044e-14	-1.6942060436655192e-14	2.5295047404858116e-13	1.5713794161905365e-13	-2.332080258696067e-13	-1.42384247779729e-14	-5.2485008627118875e-15	-6.073179091873478e-13	-2.3567369135915466e-13	-6.179420300220692e-13	-6.180254822617609e-13	-4.4088263459909384e-13	-4.363227859564637e-14	-1.99597664874245e-13	-2.1845216295702057e-13	2.892359302649741e-14	7.133237160048168e-14	9.25275280558937e-14	2.790144579246334e-14	-1.5453505370527948e-15	-2.4713450366405383e-15	-9.448140641748337e-15	-1.1397452533313844e-13	2.0598775470256054e-15	-6.306152401183843e-14	1.6826729955129251e-13	1.2231803687604122e-13	-1.1585773757110414e-13	1.5086118586865035e-15	-1.886766093262022e-13	-2.971858691726691e-14	2.37118237070424e-13	-2.3314372997166645e-12	-1.3349445513592288e-12	1.378468890019679e-14	-1.3785739188302348e-12	-1.358069098480726e-12	-1.7281858320858359e-12	-2.6339262105283967e-13	-5.4242357535043536e-14	-5.040212748734654e-15	-2.9218101802618414e-14	8.550715120249278e-17	-2.1030010066988092e-13	6.382919043355706e-15
328	-3.1797244072266896e-14	-2.540441436193687e-15	-1.809463747075438e-17	3.7480558502592265e-14	-8.816575005056174e-14	-7.840400707990386e-15	5.4414970101956984e-14	1.1157267626217817e-13	-2.1497707926863088e-13	-1.0320650361178046e-14	-2.3164218329832047e-14	-4.194572138927133e-13	-9.352130609490265e-14	-5.980687524769025e-13	-5.956976129168547e-13	-4.531865314322045e-13	-5.949882117986006e-14	-1.5721442999195843e-13	-2.393070032338817e-13	1.869912394020334e-15	1.954449170342692e-14	-2.9250523739789983e-15	1.1936278871902744e-13	1.27427346024329e-15	-2.3666301708989002e-15	7.937666519505107e-16	-1.1327836697795445e-13	1.3621209273331677e-15	-4.2341251898501926e-14	7.394243743432506e-14	9.440252064781591e-14	-1.239824010380988e-13	2.4077498064446254e-15	3.077900687819103e-15	-1.552782467017124e-14	4.064186861944651e-14	-2.2746299559690475e-12	-1.2931334951709702e-12	-4.035730618584689e-14	-1.3065880853692951e-12	-1.141826650368399e-12	-1.2152155317442634e-12	-1.3397018427495286e-13	-5.4242357535043536e-14	-9.849447735559504e-15	3.062366127605645e-14	-1.2215307314641825e-15	-1.82876164939757e-13	1.7292529875900454e-14
329	-1.870426121898053e-14	-2.3613216494958086e-15	1.2391687219325205e-15	1.333793972155765e-13	-1.1454533408615906e-14	6.932426640735504e-14	-4.989142489601897e-14	-3.45233125149429e-14	-2.4700881157663863e-13	-2.1026025821892006e-14	-2.943809149603257e-14	-9.034909353086571e-14	-1.6459749872702868e-13	-3.927894855985911e-13	-6.503493544895647e-13	-4.497735517361434e-13	-4.188217895888507e-14	8.455458555545192e-14	-2.7045055712218935e-13	-4.101403592641597e-15	-2.7757744688890392e-14	-9.038642442331325e-15	4.246169254538928e-14	1.3105198160601011e-15	-5.686225554965769e-15	6.265082711404007e-15	-9.958557828699399e-14	-3.0907581549808923e-15	-5.855182091816115e-14	6.5392635608080624e-15	-3.778731112646556e-14	8.449613473914261e-14	3.850361903063117e-15	2.2161080454295444e-13	9.607944260243998e-14	-6.626447462722552e-14	-1.6766178277204447e-12	-8.684323183451315e-13	-3.470908222361347e-14	-1.3702455908001625e-12	-6.464687682630291e-13	-1.3526920800272715e-12	8.250743704361868e-14	-1.3092982853286368e-14	-2.245984032860457e-14	1.1357998232305057e-13	-1.471202480035413e-15	6.666132941276311e-15	4.690092929850615e-15
330	-3.530429305082575e-14	1.5305665903495604e-15	6.592555693011952e-16	8.271589640022184e-15	6.625400028660759e-14	1.3397520739197947e-13	-2.5015122792376793e-14	-4.6768644369993625e-15	-2.0553818572868146e-13	-3.4785798920019445e-14	-3.5127570660890564e-15	-4.0115594365336533e-13	-1.5150451587374227e-13	-2.506371003343391e-13	-5.603540482238211e-13	-4.837343893058598e-13	-1.0574643132009643e-13	1.683337845008006e-13	-2.5285617644258215e-13	-7.525285735885338e-15	-2.058290698692208e-14	-1.0857695776457521e-14	-2.868413875460525e-14	-8.051257461356212e-15	-9.780008850754541e-15	3.302984849353968e-14	-7.984952316605334e-14	-2.073519876222799e-15	-7.328159787073423e-14	-2.1839142890569849e-16	-4.014692034970231e-14	7.636142503809479e-14	3.690599668202051e-15	-3.040849063553967e-13	1.1151959104814724e-13	-1.8024513615445893e-14	-7.518884686528965e-13	-6.249172559031062e-13	-3.043312531429816e-14	-1.0760445947587887e-12	-3.918008448383594e-13	-1.4560797012563854e-12	-1.6268140790488897e-13	9.352130609490266e-15	-3.6587014480613746e-14	-7.214383332377584e-14	-9.769962616701378e-16	1.738327277039003e-13	-6.2267885791857344e-15
331	-8.41691754854124e-15	3.261144567757555e-15	8.477080791109615e-16	-9.42415525794641e-14	-8.59774976149818e-15	1.0233687647655349e-14	-1.3384323640828108e-14	2.2486782501747143e-14	-2.1165234660578682e-13	-8.863575397779894e-15	1.9907954176912818e-14	-6.702430669880896e-13	-1.6091509729954187e-13	-6.733534038832991e-14	-4.4534961265760754e-13	-3.062767976967772e-13	-1.1120393380772682e-13	-2.171393028250731e-13	-2.7011355163440597e-13	-5.393400664666179e-15	8.413721019524323e-15	1.580797760615377e-15	-1.9874190839171647e-14	-1.195638846427166e-14	-1.407277607784631e-14	5.288725755537252e-14	-1.1945154948012213e-13	3.094925058877943e-16	-6.644442208661528e-14	-1.029996567899046e-14	-1.2785316935408243e-14	-2.355029053802509e-13	3.49905765601656e-16	-3.9363986220862245e-13	-7.416860613249067e-14	-1.5023657839065755e-14	-6.294244188978326e-13	-6.588294605670653e-13	-3.312865548868756e-14	-9.87602573271765e-13	-3.397188842717484e-13	-1.6420670022236063e-12	-3.4976009520788515e-13	-8.416917548541238e-14	-1.6132425301370708e-14	-7.778251050961497e-14	2.651406657780901e-15	8.961058116620759e-14	-1.0866878662271742e-14
332	-9.583878963216646e-15	-1.678805623509022e-14	-1.997745014259308e-15	-3.099149043650296e-14	-1.7268563043383001e-13	-1.1987737280987554e-13	-5.6222378937521554e-14	-9.322334392582588e-15	-1.8084591236701314e-13	-1.3245417330780536e-14	-2.2259486456294322e-14	-6.99011599816829e-13	-8.206494609827706e-14	2.992681795036884e-14	-3.137400650616468e-13	-5.509811401757209e-14	-7.969711722899683e-14	-3.063078496929415e-13	-2.5248720566462964e-13	-1.298704074872574e-15	2.7601571414063943e-14	1.1920541674581964e-14	-3.278337327398537e-14	-2.980991631775022e-15	-1.1948197358665814e-14	-4.1511609916424067e-14	-1.1271760445898698e-13	-2.563159624563909e-15	-2.0139474207137992e-14	-3.600538890172336e-14	-6.2944222813092675e-15	-2.2285469670731823e-13	4.6954728023478345e-16	-2.894625127994857e-13	-2.65269896879774e-13	-8.876472821554395e-14	-2.639798690979473e-13	-5.139130480780613e-13	-3.2768132680279715e-14	-9.101783023355458e-13	-1.3855994329624129e-13	-1.3068047643719418e-12	-4.490493095903108e-13	-6.733534038832991e-14	-1.2910324052319764e-14	-3.188126712071154e-14	-6.350932347858312e-15	-3.113652152447044e-13	-2.2010456867570237e-15
333	1.9573260464579163e-14	-1.3413434887232161e-14	-4.1441000873675416e-15	1.0281407259407877e-14	-2.6306977162213116e-13	-1.7421927939144588e-13	-3.2546145156229993e-14	-3.597042686560085e-14	-1.5242694281862365e-13	-8.755835245647248e-15	-4.1681825086574826e-14	-7.102440886205198e-13	-5.867936813402363e-14	-2.7682306604091183e-13	2.469945413578132e-13	-1.5285893088290968e-13	-2.602865081424025e-14	-3.379635331944593e-13	-6.323853180615012e-14	2.7998169335662687e-16	4.728579710023032e-15	1.4640102897473527e-15	-6.038140567378059e-14	5.348249692302245e-15	-5.909925505274561e-15	-5.4680852819114e-14	-7.97682399996232e-14	-3.156344080702964e-15	-2.6047059396525168e-14	-5.081794025859384e-14	4.093041244409844e-15	-2.6024312667717296e-13	5.331353753212835e-17	-1.3658214804790004e-13	-4.050824229036438e-13	-9.316957374129132e-14	-2.5941842219080873e-13	-2.3818798975446003e-13	-3.123847938393499e-14	-2.3586822298218414e-13	4.1408110873326367e-13	-9.305707875224603e-13	-5.882375991618773e-13	-8.603960160731043e-14	-1.0754950200913806e-14	1.1627145975529351e-14	-1.5948396559396846e-16	-3.7168554438191177e-13	3.626704763410802e-15
334	3.1891085031263494e-15	-5.5318217872736846e-15	-1.2275527638085503e-15	-3.0703460339728736e-14	-2.1702696766247863e-13	-2.0694853999564488e-13	2.26569976718979e-14	-1.8284830947260957e-14	-1.228622459411711e-13	-1.18579810352509e-15	-3.1154285092864444e-14	-5.153265988740416e-13	-1.0105369839976307e-14	-1.4963408975184425e-13	9.769422631621021e-13	-2.2031391278587273e-13	7.33397918231047e-15	-2.6485160822556044e-13	2.446319639290607e-13	-9.038271416641864e-15	-3.075243573073791e-14	-4.3255658980403347e-14	-4.163444796007411e-14	-6.5464914266431856e-15	-6.957017081815634e-15	-1.744049063979282e-14	-2.3297901739789477e-14	-1.2713052547275828e-14	-9.254265448784875e-15	-3.683168451748663e-14	7.697241872732809e-15	-2.8664280318087663e-13	-2.2631710844139085e-15	6.701965460747185e-15	-4.016858824996697e-13	-7.150763842809666e-14	-4.155204600848805e-13	-1.8977884102828507e-13	-4.2163559133686595e-14	9.123001126322741e-13	-9.361948520042218e-15	-1.4954757797723644e-12	-6.160948928972945e-13	-9.16508799730046e-14	-3.460288325511398e-14	-5.056908904760508e-15	3.1748382843008336e-16	-3.1040671318663216e-13	-1.6540610640655671e-16
335	-3.689136970772436e-15	-5.8318388678613365e-15	-4.795364334126445e-16	-8.911386338932903e-14	-1.627407720152031e-13	-1.9133692060053022e-13	-1.1273427207457516e-13	-1.142666652529344e-13	-1.1517779018450596e-13	6.87756050339516e-15	-2.5820648104639528e-14	-5.366936829258636e-13	-1.5251553233709247e-14	1.0474386282629097e-13	3.2385981928219923e-13	-1.309243487688347e-13	7.28009483602532e-15	-2.4493723245017614e-13	-1.3881155579457287e-14	-2.039850721925876e-14	-7.88364517911923e-14	-7.563809618626702e-14	-4.7971880680923483e-14	-8.416917548541238e-15	-1.467692006204336e-15	-2.5491177292396012e-14	3.019258650577526e-14	2.8056391828470796e-15	2.1398193128861466e-14	-7.835731492390677e-14	-5.974244235564928e-14	-2.61577449218234e-13	-2.2623719521596793e-15	-4.8099228113722395e-14	-3.857991332855991e-13	-1.5318646094539293e-13	-2.7811446376374574e-13	-1.5491241537190146e-13	-2.7553138291370142e-14	-3.1544307297628393e-13	-1.3677331189928666e-13	-1.6985467017469895e-12	-5.759519682088632e-13	2.244511346277664e-14	-6.35944881445338e-14	-2.3955701746770474e-15	-7.861178146600337e-16	-3.195074596212922e-13	-9.883353775488929e-15
336	-4.939893110391276e-15	-6.769791810824862e-15	-2.2407497165952576e-14	-5.2279688718657344e-14	-1.689027666658116e-13	-1.3908759890753356e-13	-2.5113849874299245e-13	-1.448552788715554e-13	-1.0928327651556295e-13	2.037010948379598e-14	-5.751560324836513e-14	-7.04111319378066e-13	-1.2493861986115903e-15	1.122255673138832e-13	-4.462696992866012e-15	-8.225582454528718e-14	3.030332340386126e-14	-2.3303244509717754e-13	-3.155394254937938e-13	-2.4497855900389484e-14	-8.141468076683595e-14	-7.688451417936289e-14	-8.343634266784683e-14	-1.3560589383760884e-14	-2.7896279973248507e-15	-2.5585360736644416e-14	-3.836337132001399e-14	-1.4963408975184422e-14	-1.2181287112961796e-14	-1.418683722340772e-13	-1.0565019296433714e-13	-2.285408651814087e-13	3.86301958716135e-15	-1.5392186240234708e-13	-3.802663982043206e-13	-2.6536428010708594e-13	-1.808550453070615e-13	-1.8554891984490088e-13	-3.338937238662974e-14	-8.668482098937486e-13	-1.8263094549945932e-13	-2.581413860162008e-12	-5.992898265613643e-13	-7.855789711971823e-14	-7.481704487592211e-15	-2.836965167212852e-14	-1.5843367748841051e-15	-3.212892962247214e-13	-4.366351610465542e-14
337	-1.1752381415942081e-14	-5.635766061198745e-15	-1.1150320883693555e-14	-6.724732167861412e-14	-7.6677424763767e-14	-7.246691107798551e-14	-4.86134525950561e-13	-2.686416641838669e-13	-1.1028196350984788e-13	-1.9873277545166813e-14	-7.855789711971823e-14	-6.017371120090649e-13	-2.146674726009925e-14	-5.6112783656941593e-14	1.9366776106261472e-13	-1.1664499700327022e-13	1.3969060127422458e-13	-3.0262910144147403e-13	-2.8495412256594034e-13	-2.3962123345241955e-14	-1.0072993567504978e-13	-7.487389742772298e-14	-1.2502763748619258e-13	-9.174552006425541e-15	2.7870593579362575e-15	-1.0766252214223614e-14	-1.6946295837602604e-13	-8.767622446397123e-15	-5.034924205637917e-14	-2.2712679352244122e-13	-1.9469441768579766e-13	-1.387841569744278e-13	4.5095318510513585e-15	-2.4262825396333235e-13	-1.776868284042957e-13	-3.3865027320521844e-13	1.152376109418225e-13	-1.470117943404674e-14	-2.920040673127477e-14	-7.587208211030524e-13	-2.28451362368935e-14	-2.6377830511108065e-12	-6.368303199830237e-13	-7.668747099782018e-14	-3.553809631606301e-14	-8.865618893115708e-14	-4.19190532043302e-15	-2.2435501043375767e-13	-5.186382600164416e-15
338	-3.74952853684202e-15	-4.531479447605003e-15	-4.292824307967071e-15	-1.0591276499072664e-13	-4.483816916727779e-14	-7.348340730536468e-14	-3.432670314805247e-13	-3.0400543550675743e-13	-1.4024040426513407e-13	1.0287343670439291e-14	-5.283953794362e-14	-6.866023316879107e-13	-2.909983022899255e-15	-1.0100301058249484e-13	4.4862599781907074e-14	-1.584058220212631e-13	7.43189571580363e-14	-2.107371118511935e-13	-3.1903277506228017e-13	2.8958269658243416e-15	-6.801346118691844e-14	1.6763283135209126e-14	-1.9435464377556213e-13	-1.306809559165467e-14	2.742507734762996e-15	-8.304125738944355e-16	-2.1123382962807208e-13	-5.4243955799551986e-15	-1.4910352301591154e-14	-1.22194314078824e-13	-1.848588120624989e-13	-8.37298810690877e-14	1.3078512851397297e-15	-2.956689163710791e-13	-1.844771693302293e-13	-1.9915397523052206e-13	-6.002624846765115e-14	-9.072811054287141e-14	1.6520461091674142e-14	-9.921149306261438e-13	-1.3067912932853704e-13	-1.3828253024227326e-12	-7.743002468844967e-13	-5.3307144474094504e-14	1.8704261218980528e-15	-1.0727642710169297e-13	-4.688508935560982e-15	-1.1360167305566536e-13	-4.469717940528169e-15
339	6.293166502052623e-15	-9.450480957635723e-15	-8.745874632907036e-15	-1.2808948417783284e-16	-1.7467752465837085e-13	-1.2750543266174224e-13	-1.8885184761337952e-13	-2.2651917473996015e-13	-1.9067900643179862e-13	-5.611278365694159e-14	7.481704487592214e-15	-1.0761319284980009e-12	4.540304150926702e-14	2.0896166830579818e-14	-2.1476833450765122e-13	-2.5748041231255303e-13	-4.796848436884301e-14	-2.6477763141116896e-13	-2.973756060021732e-13	8.290683192810723e-15	-1.9541295174410007e-14	3.11612489596513e-14	-1.6104030419951694e-13	-4.7389113484527054e-15	2.7923964197770005e-15	-2.4365999078441715e-14	-1.8465149432340182e-13	3.766024909804316e-15	-5.89483046780093e-14	-1.0457108615186103e-13	-1.66133316757906e-13	-2.0724284898870234e-13	-1.4427619339161596e-15	-2.1079733217463722e-13	-4.437522043622793e-13	-1.7488084673619682e-13	-7.217552462574354e-13	-4.4315348306123587e-13	2.5559617261883188e-14	-1.3761660191864926e-12	-4.4692978252859456e-13	-2.587630880776408e-12	-7.598277334369099e-13	2.1977506932302124e-14	-3.5538096316063005e-14	-3.289958993610037e-14	-3.842056635706666e-15	-2.2767688905283663e-13	-3.571607448525484e-15
340	-6.920485321622317e-16	-1.6725838081010973e-14	3.607225914713973e-16	1.0260858144299135e-14	-1.288785701980087e-13	-1.5116066068092266e-13	-1.1973375732761556e-13	-1.852232163704273e-13	-2.0742619276017256e-13	1.94056710146923e-14	1.7215534910227383e-14	-7.106739076115444e-13	2.918362495393597e-14	-9.843117466488503e-14	-2.191517461647227e-13	-2.8186307900658297e-13	-9.139903915117189e-15	-1.512392039653383e-13	-1.9243766819985522e-13	7.880785427266596e-15	3.239910482145187e-15	2.1190818308889068e-14	-1.327638655967567e-13	-4.26462635556785e-15	8.927448897242895e-17	-5.315245530202591e-14	-5.275825477718985e-14	-1.0177520066358118e-15	-5.682518152114901e-14	-1.3162949022676936e-13	-2.1154743195698164e-13	-6.84742180123567e-14	-3.634553383764836e-16	-2.0988923252945674e-15	-3.8113494080291677e-13	-1.9238572460333035e-13	-1.0294051814904791e-12	-6.100044776643148e-13	1.7033361296700843e-14	-1.1463374094582691e-12	-2.3671712975967644e-13	-3.4999901291954948e-12	-5.896321991072573e-13	1.0521146935676546e-14	-7.06085861016515e-14	-2.1917229527983143e-14	3.123465496528975e-16	-1.903912046585256e-13	5.37159577030079e-16
341	-1.0575259605462907e-14	-3.735657884143618e-15	4.7954784958770515e-15	5.954254513034145e-14	-3.0447395533123674e-14	-3.967508983445544e-14	-2.2090755388901418e-13	-2.0232909891919939e-13	-2.1661552871330135e-13	6.546491426643185e-15	3.1346733263945357e-14	-7.329663868137633e-13	-1.470334850730822e-14	-2.9246048599166304e-13	-2.0487627589867875e-13	-4.614098306517212e-13	-2.755362347881021e-14	1.5726922763224826e-15	-1.4773443822179153e-13	-3.523345568457589e-15	-1.262765955782394e-14	-3.207671203774581e-14	-9.115404803437541e-14	-2.2691931167582762e-15	-5.012499983775501e-15	-1.2157998115838553e-14	4.710085506425163e-15	2.731034478827281e-15	-8.381144963989434e-14	-1.695393825329461e-13	-2.168713651964052e-13	3.207488544973614e-14	1.017109846788663e-16	3.91542839281994e-14	-2.925116304559337e-13	-2.1928925399332537e-13	-1.6613818004848175e-12	-8.682490887354119e-13	-2.862548815523239e-15	-1.131607803748322e-12	-3.974936346939849e-13	-3.1117018130997233e-12	-3.581715329923974e-13	-1.9806378759312793e-14	-1.589862203613345e-14	-2.335292770358067e-15	-2.5378157159297924e-15	-5.758524191623365e-14	7.969574728798958e-15
342	-1.3568694868053777e-14	-3.698555315197276e-15	8.417317114668353e-15	1.0708977263945521e-13	-2.6991491018835477e-14	-1.9064555703887162e-14	-2.1051107158499736e-13	-9.272491372268824e-14	-1.0461874154762885e-13	1.5224154413564255e-14	2.929912810510969e-14	-4.1480592168784927e-13	-1.438849039914203e-14	4.5007128558171914e-14	-2.63761363507291e-13	-2.2303461562627033e-13	-1.6013468757241176e-15	6.338625711143187e-14	-1.5558990828086166e-13	-1.5558933747210862e-14	-5.6073968661736185e-14	-7.548409198470204e-14	1.8519319183001796e-15	-6.11336174485112e-16	-9.391373711260434e-15	-2.7781262009514845e-15	5.3395391507311496e-14	5.5408976464467135e-15	-5.15043591894294e-14	-1.2857313043426735e-13	-1.2167941604316172e-13	7.08131639587341e-14	-3.118420974174155e-15	1.4254146278052974e-13	-1.2061234616026493e-13	-1.8596803617180627e-13	-6.650515613793668e-13	-5.330934208779364e-13	-3.8417683772863907e-14	-1.0564254412704667e-12	-4.949083131314907e-13	-1.5180466994843067e-12	-4.924618268160442e-14	-2.4219415390666006e-15	-3.7995599240442806e-15	4.61213472440682e-14	-3.4893539072152093e-15	-3.630275172160946e-14	1.122991302919287e-14
343	-1.5483415749186233e-14	2.7558646595836794e-16	-4.0297670941375066e-15	3.856383935407487e-15	-8.3953638100271794e-14	-3.1335573952823805e-14	-4.1000553423669623e-13	-2.1917263776508324e-13	-2.1366764398920152e-13	-5.348249692302246e-15	-1.4145639815169395e-14	-1.0252146461110533e-12	-4.2268388161178835e-14	-1.481728193441114e-13	-1.1141815262464795e-12	-2.4726613216250033e-13	-6.337552590687507e-14	-6.527768899544109e-15	-6.439800420998591e-13	-2.1576456702429816e-14	-1.1002407211523315e-13	-8.739435910172963e-14	-1.2575707399167765e-13	-2.556309919527661e-15	-1.0831352952505619e-14	4.422397894902758e-15	-8.833585105896189e-14	-7.135109412758195e-18	-1.369182402416786e-13	-1.889297915486045e-13	-1.8672273096461254e-13	-5.227603554263802e-14	-6.175501412726829e-15	-8.018865491644173e-14	-1.4034040995866328e-13	-3.1074891303406806e-13	-1.7270558590783562e-12	-1.0616343565461566e-12	-7.322540174899934e-14	-2.8761454800201897e-12	-9.813353214870997e-13	-1.7235821453309738e-12	-1.8758830535769302e-13	-6.96325031339862e-14	-2.0139331504949733e-14	1.46254901933962e-14	-9.759117250393985e-16	-6.683074545065965e-14	-9.24832903775346e-15
344	-3.1827725259678206e-14	1.8678004016341577e-15	-1.9356724164120778e-14	-1.461576361224473e-13	-1.804988606451766e-13	-9.3724514010978e-14	-7.517985091934205e-13	-4.771981724367709e-13	-4.500709430964672e-13	-5.704799671789061e-14	-7.515450701070793e-14	-1.9688713384582623e-12	-1.4974596826743628e-13	-1.1058456064599919e-12	-1.6178309762982272e-12	-6.455878961953676e-13	-2.0887661780159803e-13	-2.4643914444112406e-13	-9.86602744659974e-13	-2.0095436311842448e-14	-1.3057364387097883e-13	-7.202784498516203e-14	-3.077847888009448e-13	-1.9427019262055272e-14	-2.294103210740097e-14	3.069466988493222e-15	-3.4060866095595696e-13	-1.8957985709698207e-14	-2.6157462371490657e-13	-3.220189753239265e-13	-3.693226244679075e-13	-2.917102149666927e-13	-4.82832853961339e-15	-4.995845639490807e-13	-2.703085399044378e-13	-5.362725973087602e-13	-4.6048315688971725e-12	-2.1982456985808317e-12	-1.0706160322749365e-13	-4.399709845234695e-12	-2.1807958466774895e-12	-2.3315436984682276e-12	-5.978701110308512e-13	-2.457794036843828e-13	-1.0761220535065735e-13	-7.288816793771476e-14	1.197385521211409e-15	-1.7527710217254374e-13	-3.834071734762849e-14
345	-3.050504721717876e-14	1.1087389218673027e-15	-2.676739150239957e-14	-1.6185978578579102e-13	-1.28056605593659e-13	-1.011562156518056e-13	-7.095691643509482e-13	-5.070874311711911e-13	-5.172590148265178e-13	-7.388183181497309e-14	-9.143776852506434e-14	-2.0456712587804277e-12	-1.9110448727630023e-13	-1.4112365089720811e-12	-1.9067506785140277e-12	-7.541392817278075e-13	-3.046102644614581e-13	-3.138420685858116e-13	-1.1170608568393415e-12	-2.416932692258845e-14	-1.46027948373761e-13	-8.96436880738828e-14	-3.2979497453435734e-13	-2.339219934578849e-14	-2.68110869124433e-14	6.281522003491001e-15	-4.156470654663005e-13	-2.0554823196273463e-14	-3.0241410632464883e-13	-3.645820078283052e-13	-4.0143347086908403e-13	-3.0291633240599403e-13	-9.142301311879875e-15	-5.776837734250903e-13	-2.182900532711627e-13	-5.885421541720515e-13	-5.538042232740603e-12	-2.4689546037446383e-12	-1.218459494968555e-13	-4.816347263887487e-12	-2.5352849782424e-12	-3.015786306771151e-12	-6.433535224125436e-13	-2.920965383307371e-13	-1.341505598409074e-13	-9.578810181489823e-14	-6.581424922328049e-17	-1.31357706774128e-13	-3.9815323274853784e-14
346	-2.309577836034487e-14	2.8485069201989298e-15	-2.553698469482592e-14	-4.766007639958595e-14	-1.0840343190365693e-14	-2.2973682368073753e-14	-4.0601809261159524e-13	-3.661912818105869e-13	-4.1518197049433926e-13	-3.2849358765834556e-14	-5.740166982126221e-14	-1.414075940033107e-12	-2.0617338170904286e-13	-1.0511794805067058e-12	-1.1742226728225845e-12	-6.313505559540255e-13	-2.430389508611307e-13	-1.3704752842423778e-13	-7.337904063296239e-13	-1.9347705385823053e-14	-1.5245023181574689e-13	-7.492960836201778e-14	-2.2906229897729306e-13	-1.0319194798857843e-14	-1.7022401768642848e-14	2.7222668563808837e-14	-2.650517337743695e-13	-1.3778581246539468e-14	-2.271386449391758e-13	-2.156235915325209e-13	-3.0661015000854123e-13	-1.1350189568563735e-13	-1.519721224042168e-14	-3.570995398840058e-13	-4.1207825498066476e-14	-4.1133123756558666e-13	-4.571805031094401e-12	-1.952017639216575e-12	-8.061589099785886e-14	-3.412709361035616e-12	-1.969241108368469e-12	-3.640973041486559e-12	-2.459619483235988e-13	-1.8107571997097927e-13	-8.082506386540328e-14	-5.788366073231284e-14	2.0954389323387911e-16	5.455721564320972e-14	-2.897326765822903e-14
347	-1.2702663827970853e-14	4.258689944536436e-15	-4.790227055349261e-15	7.812402538654723e-14	3.404166408914408e-14	7.148352175828155e-15	1.2549572920410716e-14	-1.8102514631546167e-14	-1.2758351929915547e-13	1.1482046390511503e-14	1.1447769324892612e-14	-2.568493261552134e-13	-1.1674180616778252e-13	-2.2445113462776635e-13	2.890933993193449e-13	-8.038128860036738e-14	-3.456543820091582e-14	1.6783603926816664e-14	-2.754403389175947e-14	-4.7631992608937336e-15	-5.618356394231615e-14	-1.035287251528606e-14	-7.199525180536454e-15	4.036188692608988e-15	4.163307801906687e-15	3.0915801195852416e-14	-6.236188372326102e-14	-2.7267534131796263e-15	-4.763010894005237e-14	7.502934292138932e-14	-5.910907296329756e-14	4.622546276061917e-14	-1.4473883388593916e-14	6.840072638540529e-14	6.173776143270825e-14	-6.349111467936176e-14	-1.888223025523232e-12	-4.726002508503144e-13	1.975272273652885e-14	-3.5806970071085853e-13	-5.13615542555987e-13	-1.6276867314705077e-12	2.662494046999574e-13	-1.044180451900668e-14	1.5277582112846987e-14	2.5160336539145244e-14	2.4392941251584288e-15	1.8210945462269967e-13	-5.0680896212102995e-15
348	-2.924755553427428e-14	-2.418345443922571e-15	-4.3618350862072664e-15	4.426296518685888e-14	-4.1366738654907425e-14	-3.805330800537318e-14	-1.662601504628272e-13	-1.8720780424292946e-13	-1.5049795171866568e-13	8.311489171858326e-15	2.4338429015670813e-15	-4.0921753275315124e-13	-1.152589591891855e-13	-3.3854712806354757e-13	-2.096004033004282e-14	-5.964266498562127e-14	-6.839727299244951e-14	3.695963843458562e-14	-1.078438110021955e-13	-3.0888744860959242e-15	-6.638871115232046e-14	-9.759573897396403e-15	-9.620213794390176e-14	5.359894190863866e-16	-1.1248928095777872e-15	-2.9054165528750884e-15	-1.4953853636658858e-13	-5.181345212919008e-15	-5.176187955835467e-14	1.0477751200228154e-14	-1.0129572131104384e-13	4.1920194821836247e-14	-2.1042293871353095e-14	-9.050586615488285e-15	-1.466138264778614e-13	-1.8350074387731218e-13	-2.097798427400278e-12	-3.8290096600388736e-13	-1.4320449995781974e-15	-7.008225476666622e-13	-5.225270088081453e-13	-1.4007327146224964e-12	8.173342037452268e-14	-2.3781262591847363e-14	2.2472740606422834e-15	-1.2539526686357553e-15	4.2656538113232877e-16	1.0628618807695275e-13	-1.0984800615536393e-14
349	-3.0517319605368705e-14	-8.515210815811394e-15	1.5466063163094404e-15	4.511027369984273e-14	-8.272434436976652e-14	-4.951354950151929e-14	-1.9123600161299618e-13	-2.6043126524216856e-13	-1.03489681834154e-13	1.0602258859480782e-14	8.92901862131371e-15	-3.357081536495241e-13	-9.794473144556084e-14	-1.5103690934326779e-13	2.2107936732367338e-14	-2.6362231449505518e-14	-5.9071171262097e-14	-1.614201488842145e-14	-9.456588611293044e-15	1.786631396954622e-15	-5.75092101903313e-14	2.0916715945688552e-15	-1.456368587566289e-13	-5.603629528403683e-16	-3.654802824278243e-15	-2.1638789018259672e-14	-1.297295318870119e-13	-4.174666896091797e-15	-3.5737565434806074e-14	-5.0808372076871324e-14	-1.1577188793464984e-13	6.075871025952723e-14	-1.1923966527100088e-14	-2.08627174376528e-14	-3.1667875976482306e-13	-1.995175233253209e-13	-1.190562758348304e-12	-1.2830804684936456e-13	-4.395501386460424e-14	-1.8482604764007552e-13	-4.537998083564499e-14	-9.48797395976913e-13	-6.517631336090462e-14	-8.153089742895097e-15	9.257604679990046e-15	2.3070719856087262e-14	-2.5492889718655076e-15	7.260915661923826e-14	-5.00856140337966e-16
350	-3.217574735639489e-14	-1.0827785397799238e-14	-1.5840513705075948e-15	5.088463212627488e-14	-1.080842356489678e-13	-5.562599795236558e-14	-1.4432054523172564e-13	-2.1069053385694703e-13	-8.294467654843249e-14	1.0272559723736053e-15	4.422283733152154e-15	-3.5612541193631957e-13	-7.4902437865374e-14	-2.5952162441335483e-14	-4.1294793919676705e-13	-3.8967515304211046e-14	-5.922734453692344e-14	-8.452855667631418e-14	-7.431998461379174e-14	-2.167189592593487e-15	-7.339595940440192e-14	-8.316455208009605e-15	-1.6322607361702125e-13	-9.692332626290571e-17	-2.8394596014635526e-15	-2.390250237098895e-14	-1.1450492082644523e-13	-2.517266600821041e-17	-4.611638120791692e-14	-8.617999202011587e-14	-1.0329024125584859e-13	6.321775436754017e-14	-5.845081630931412e-16	-1.374654745931995e-13	-4.010379004032407e-13	-1.733084684046885e-13	-1.0986388034678545e-12	-2.448393958299084e-13	-6.546491426643187e-15	-5.852050064188292e-13	-9.795763172337911e-14	-1.253429351170986e-12	-1.483308192069475e-13	3.2760997570866954e-15	-4.471801392476694e-15	1.3721785775613915e-14	-3.605399326704306e-15	4.903155859046866e-14	-3.664659977931969e-15
351	-3.3992802859885513e-14	-1.0979163879100314e-14	-3.743535044935303e-15	-1.8095379522133407e-14	-1.2978592779181034e-13	-9.955167224706456e-14	-7.539242009896693e-14	-9.549345033658898e-14	-1.0371960359987071e-13	-7.112733709639667e-15	-2.3735654972481014e-15	-4.616175479569453e-13	-7.833128604476902e-14	-4.0210508444788805e-14	-4.862319059238263e-13	-9.414051943017944e-14	-3.365762396011179e-14	-1.350519810236776e-13	-1.2063049787861098e-13	-3.6998681753292234e-15	-7.744093855180742e-14	-8.983388155038928e-15	-1.1872650820203532e-13	9.440605966208464e-16	-6.624264119242248e-15	-3.8901073165359445e-14	-1.0826381208266808e-13	9.196585224292138e-16	-5.10757959776615e-14	-7.422199102111692e-14	-6.32820274331303e-14	4.9820187963641975e-15	3.2618866191364817e-15	-2.7442652549135466e-13	-4.856495668339946e-13	-1.4944857690711253e-13	-1.1313991160682178e-12	-3.4416731104578887e-13	-1.6366228566607964e-14	-6.72536462395976e-13	-6.822397545503245e-14	-9.715831681034923e-13	-2.724666536378583e-13	6.103087187296743e-16	-1.3305894518163072e-14	1.2160053027349426e-14	-3.820708388343694e-15	-5.029167599363704e-14	-2.2099039250929633e-15
352	-3.7223180835855255e-14	-8.053026968490577e-15	5.295107397396022e-16	-1.0664191609183521e-13	-3.6328552277245995e-14	-7.604245710690684e-14	-9.013252868996967e-14	-4.715279866077651e-14	-1.3763294988133576e-13	-9.279095629541274e-15	-5.7501561353040825e-15	-4.1305867609485306e-13	-9.416198183929301e-14	-1.2368969030954982e-13	-6.233771568065813e-13	-1.229951302188743e-13	-3.3990976271875846e-14	-1.088422696729792e-13	-1.7752985599721503e-13	-3.3554992546318677e-15	-5.0739875026508854e-14	-8.74593171378234e-15	-1.0790548688795938e-13	-3.988240757355255e-16	-7.74179349590607e-15	-2.2205259624757357e-14	-1.0466452040962109e-13	1.6760657414945228e-15	-6.094784773984062e-14	-8.09982829166168e-14	-8.071201519186753e-14	1.5972598850524928e-14	-5.496816940494692e-16	-3.572809429057158e-13	-3.879175187298093e-13	-1.3636475553431215e-13	-1.2454330055116704e-12	-3.119202696761417e-13	-2.2211310197539377e-14	-6.346754027786201e-13	-4.222728993096135e-14	1.5886977537571832e-13	-2.4871963957119216e-13	-1.756686769771159e-14	-2.441959802035035e-14	-1.3465606807258248e-14	-4.306752041540774e-15	-1.985044519504598e-15	-3.377061555277223e-15
[truncated: 31 more rows]
[truncated: 105 more columns]
