# Supplementary material for: Qualitative Profiling of Venom Toxins in the Venoms of Several Bothrops Species Using High-Throughput Venomics and Coagulation Bioassaying
Source: Toxins (Basel). 2024 Jul 1;16(7):300. doi: 10.3390/toxins16070300 (PMC11280908; doi:10.3390/toxins16070300)
Supplement: Supplementary file 1 [file toxins-16-00300-s001.zip › all_merged_ys_well_Bothropsneuwiedi_Dimoetsha.csv]

well	BOTAL_PA2A4	BOTAL_VSPTL	BOTAM_PA2A	BOTAS_PA2H2	BOTAS_PA2H3	BOTAS_SLB	BOTAS_VM1B1	BOTAS_VM2	BOTAS_VM3BA	BOTAS_VSPL	BOTAT_BPP12	BOTAT_OXLA	BOTAT_VM11	BOTAT_VM31	BOTBA_VM1B1	BOTBZ_PA2A2	BOTBZ_PA2H1	BOTCO_CRVP	BOTCO_OXLA	BOTDP_PLA23	BOTER_PA2A	BOTER_TXVE	BOTER_VM3BE	BOTHY_PA22	BOTIN_BNP	BOTIN_PA2A2	BOTIN_SLA	BOTIN_VM1B	BOTIN_VM2IA	BOTIN_VSP	BOTJA_QPCT	BOTJA_SL1A	BOTJA_SL1B	BOTJA_SL9B	BOTJA_SLAA	BOTJA_SLAB	BOTJA_SLEA	BOTJA_SLEB	BOTJA_VM1BJ	BOTJA_VM2J2	BOTJA_VM3B2	BOTJA_VM3BP	BOTJA_VM3H3	BOTJA_VM3JA	BOTJA_VSP1	BOTJA_VSP14	BOTJA_VSP2	BOTJA_VSP3	BOTJA_VSPA
1	-8.259305835657178e-14	-8.228082596866948e-14	-4.3213376322023344e-14	-2.0407568808212963e-13	-1.725079519392335e-13	-2.636073307652884e-14	-1.2097851997532766e-13	-1.3271725906207256e-13	-3.85696865762386e-14	-2.13096128860349e-13	-6.33660790220126e-14	-1.7294179780763288e-13	-1.988191709239925e-13	-7.58738152283816e-14	-6.363066314925649e-14	-5.138905582131923e-15	-1.1395077968901278e-13	-5.894659581930495e-14	1.3853671137999331e-15	-1.4710110361309822e-14	-9.388873568922204e-14	1.1524093590280793e-17	-5.791230106149565e-13	-2.942930817634546e-14	-1.539073424546921e-15	-1.6960126533688296e-14	-1.706175903216362e-14	-6.699359147980891e-13	-6.561790242841645e-13	-2.0455964828337818e-13	1.1366693076635442e-15	-9.1301265319867e-13	-4.1956312745683626e-14	-1.8465454815023046e-13	-7.717990770905109e-15	3.406979069044917e-15	-8.917802229316855e-15	-5.2592463374875e-15	-6.241872200484304e-14	-1.973165989354239e-13	-1.6390730532331377e-14	1.412471619600535e-13	7.37617621937752e-14	-2.814287506264095e-13	-1.6465006307807245e-13	-1.6571288757086865e-13	-1.8939304566233725e-13	-1.3811690829880695e-13	-2.019742413876653e-13
2	-6.360927209123704e-14	-7.863355781993112e-14	-3.4555163643361456e-14	-3.5986680644843105e-14	-7.799512249989634e-14	-3.4603568225617606e-15	-1.0769502970072066e-13	-1.4078047496680456e-13	-2.625881874123171e-14	-1.370100155865002e-13	-5.677343770768768e-14	-8.213011105254379e-14	-1.17887333713782e-13	-6.645806441581247e-14	-4.112140505285915e-14	-3.175922820931572e-15	-5.643437730839342e-14	-5.420337664854429e-14	9.00732644711873e-15	-1.8706991736163923e-14	-1.5678906330920743e-13	9.695516668866011e-16	-4.573289048230942e-13	-4.333365999650363e-15	1.4644731799705058e-15	-1.7343624394405218e-14	-5.7638555453765775e-15	-6.270823335033136e-13	-7.223165795851559e-13	-1.7573306420445664e-13	1.4081851937019345e-16	-8.685771325257728e-13	-4.1284513654034804e-14	-2.118142850490188e-13	-3.00139233660798e-14	-4.910990209182075e-14	4.536045917629168e-15	-4.504251870085919e-16	-1.651839190994444e-14	-1.083775171862698e-13	-3.369081648909994e-14	-2.4838005830891074e-13	6.942638409327044e-14	-2.380609277260376e-13	-1.683661636273157e-13	-2.5717520087231287e-13	-2.5043002518896204e-13	-1.4837966616598723e-13	-2.387598973143302e-13
3	-3.9710080411015603e-14	-6.695024426310453e-14	-4.4898874678161535e-14	4.0984653545854235e-14	-3.606789246017912e-14	-1.834465170457752e-15	-1.2667005405169652e-13	-1.914386958011938e-13	-1.8572229586852146e-14	-1.1427132091182624e-13	-1.8496172888066852e-14	-4.9626196825150567e-14	-1.1775342198032337e-13	-4.581921103598496e-14	-6.122548911730987e-14	-1.1214679570596632e-15	-1.5719702032499127e-14	-5.5549306228842546e-14	-1.6628686431246857e-14	-2.3699230684873222e-14	-1.7877992716633024e-13	-1.4985103275353916e-15	-4.97694059629295e-13	3.074932482303394e-15	5.550345423197881e-15	-7.575859391402967e-15	-2.8375673704472893e-14	-6.977310474603025e-13	-8.914958460109307e-13	-1.4874945034641284e-13	-2.05710627052969e-14	-9.91110421382578e-13	-4.2423733763313406e-14	-1.9372969381231746e-13	-5.704919541627196e-14	-1.2128912555828386e-13	6.3229627189603e-15	2.066498928560645e-15	9.649950076378783e-16	-1.827878037447894e-13	-4.768721835579209e-14	-6.01707107090207e-13	6.067935357263853e-14	-2.399844390619666e-13	-1.40421564693124e-13	-4.682786292407574e-13	-3.069780433849725e-13	-1.4418264140455056e-13	-1.8286467741360247e-13
4	-2.4608250313223677e-14	-8.415733120378721e-14	-4.189393761919729e-14	4.749311483932742e-14	1.1313372403993902e-14	-6.508818048943823e-15	-1.8212252614314384e-13	-6.786927489590541e-14	-2.749738454641885e-14	-2.1794080393562704e-13	-2.7169697511528524e-14	-3.6812901341957544e-14	-5.091089646402325e-14	-6.225206725428926e-14	-8.275064438306196e-14	-4.188822953166709e-15	-9.321706502954264e-15	-4.9943129466378516e-14	-5.167189155844096e-14	-2.274615130995465e-14	-1.4646530204032544e-13	2.631580864388876e-15	-5.497248471911977e-13	9.081096343337237e-15	-1.7013093126525225e-15	6.720702258065087e-15	-2.2890772396697504e-14	-7.074908496812001e-13	-8.794313463688369e-13	-2.040870757167524e-13	-3.805327232982611e-14	-1.1105272656905166e-12	-4.4330834347593036e-14	-1.94891575029091e-13	-4.357044573747541e-14	-1.577210655709207e-13	-1.5287400023398948e-15	-3.77139051208271e-15	-1.0127545760031162e-14	-3.266300112414838e-13	-2.8577911245668105e-14	-5.070170272628381e-13	5.920999195083161e-14	-1.3487103464897006e-13	-1.7501226118136098e-13	-5.768305570415127e-13	-4.032185610824055e-13	-1.7374775925345846e-13	-1.9451054591623088e-13
5	-3.214726399961916e-14	-7.301802692902694e-14	-6.881036728701056e-14	2.0397996345424806e-13	1.3676101097065906e-13	-1.273246004487853e-15	-2.0363950457350891e-13	7.314611641320478e-14	-4.615323404803381e-14	-2.2147418146791896e-13	-7.060150807311404e-14	-1.1014753448095681e-13	9.38421719651944e-15	-2.939568754079255e-14	-9.516055467182734e-14	4.68234420102836e-16	4.768947305036652e-14	-1.7963397835770914e-14	-4.488561764487263e-14	-2.659112575946681e-16	-1.4461302763677341e-13	5.577600649265941e-15	-5.338134104985589e-13	3.3264179756873486e-14	4.253235153390383e-15	3.1731829389170737e-15	2.1078540227169907e-14	-6.918931580196591e-13	-6.142719580636477e-13	-1.8964070531005407e-13	-5.0675544880043424e-14	-1.0898120452346443e-12	-4.0547456851696894e-14	-2.0086451782069903e-13	-2.452074533138561e-14	-1.154623668883244e-13	-3.197670634421659e-15	2.0083934515469082e-14	-6.081482075994916e-15	-3.4704007733799116e-13	-1.7281520402076561e-15	-1.3589205988704897e-13	4.8019857156614866e-14	-1.1832454467815818e-13	-1.696740577231119e-13	-7.668526767603352e-13	-4.398348152413927e-13	-1.9665469624053057e-13	-2.0207931300887758e-13
6	-2.0963179778184435e-14	-4.8018658458233525e-14	-7.872794104724307e-14	9.933510740616854e-14	1.024279204726603e-13	1.2254464795099041e-14	-1.4103805241660511e-13	2.6491188562987944e-13	-5.829990874523432e-14	-1.934786592578484e-13	-6.926267614290412e-14	-6.686601429648692e-14	-5.975825375810793e-15	5.600822576360703e-14	-1.0235985152886259e-13	2.4463721536958847e-15	5.285403648594672e-14	-1.6139410573485798e-14	1.1476666518014285e-14	-1.1496616283932355e-14	-1.2855800400231232e-13	-1.7027323210360295e-15	-4.384728798269042e-13	2.6990634805705947e-14	8.272307610406841e-15	-6.851988271259834e-16	5.142827038265175e-14	-6.192508944927456e-13	-3.0779971544983627e-13	-1.2306180068122712e-13	-7.148423526922282e-14	-8.053257575226797e-13	-2.5073801932187315e-14	-1.9019804297650342e-13	-2.115080461530232e-14	-8.875556673505797e-14	2.1113074156727655e-15	2.2691417439705044e-14	8.581110686347626e-15	-3.6186694885945305e-13	2.517260892733519e-14	2.6012551510116774e-13	1.637022422787911e-14	-2.2203227545596606e-13	-1.4941220211932627e-13	-8.641503394034717e-13	-3.594091177200403e-13	-1.5328673777307982e-13	-1.6833826534951182e-13
7	-5.236188517909232e-14	-1.2552027398048704e-14	-9.891442135519232e-14	-7.566375403971529e-14	-2.6602827338903717e-14	8.719360566329228e-15	-9.840548827099911e-14	6.676473712646035e-13	-3.703195276848393e-14	-1.6875705346138424e-13	-6.253324051091782e-14	-1.0238885931618015e-13	-9.743770343558084e-14	5.506259544291538e-14	-9.539527123106943e-14	3.3436835134443404e-15	-1.1054082527934274e-14	-5.088720076566348e-14	8.723067969180097e-14	-2.9036320620109574e-14	-1.3374300239125064e-13	-1.0396948761794698e-14	-1.6675127431392618e-13	-8.181087912230758e-15	-1.4258879352881925e-14	-2.2524113394194694e-15	7.256286402936828e-14	-5.867806669006674e-13	-6.8266443626257204e-15	-5.711991862077121e-14	-3.514283979503386e-14	-6.478330011827485e-13	-1.7840684656535594e-14	-1.2697275393342338e-13	-4.3968484951175527e-14	-5.610008316218688e-14	-3.367086672318187e-15	6.4420334248404076e-15	-8.419143702678019e-15	-2.427247777234681e-13	-4.504708517088335e-15	5.7588208337972e-13	-2.2351415205968296e-14	-1.0708006889065387e-13	-1.0389642588133769e-13	-9.526378543481113e-13	-3.259042849928933e-13	-6.533914369281316e-14	-1.169497803369456e-13
8	-1.88864976214699e-13	7.014212118868302e-15	-1.6694146779043266e-13	-1.257488828860718e-13	-1.1620279146230514e-13	5.804668371217554e-15	-1.4194780740716942e-13	5.366184503322154e-13	-1.0956545582261871e-14	-1.5277146871172808e-13	-7.988771027163043e-14	-9.963067217848261e-14	-6.719289506401362e-15	9.882774404604612e-14	-2.8502621571144686e-14	7.693246211461662e-15	-3.158907012004027e-14	-3.623376234869751e-14	6.312451275773425e-14	-6.0107998983747815e-15	-2.5458321540572146e-13	-7.972074692759453e-15	-4.0720754389113965e-14	-2.393600884479126e-14	-9.147880967440653e-15	-2.2340826703599764e-14	3.759078167280055e-14	-3.425742979778589e-13	-5.644362441019236e-14	-8.593206123824134e-14	-1.1996116753481896e-14	-4.576436344992909e-13	-4.832067336945675e-15	-3.689559369249671e-14	-5.826065137324532e-14	-3.8763708038945026e-14	7.17917584849127e-15	-1.583537642629876e-15	-6.875248727945427e-15	-7.246211628446014e-14	1.3187394621035983e-15	3.9162097586517317e-13	-1.810045972003529e-14	4.670585540716134e-14	-1.2820323922720058e-13	-1.2128449059120934e-12	-3.2823100136173723e-13	-2.3463764493198453e-14	-5.6470966149462044e-14
9	-2.766698609716011e-13	1.482972556522699e-14	-1.8470674861069422e-13	-1.8419213597940842e-13	-2.1483825857989627e-13	2.993606505216778e-15	-1.5556239529896606e-13	2.5923376555920653e-13	-6.874107110439386e-15	-1.0495163007728106e-13	-5.290255522995347e-14	-8.14407702944037e-14	-1.0879874550556137e-13	-2.149504510403025e-14	-5.942610014472523e-14	2.09401191045624e-15	-1.0274409144095843e-13	-6.706770243425735e-14	-4.99845095334178e-14	-1.0716265421455184e-14	-2.8792620958116825e-13	-4.471675636173294e-15	-1.9480212929749265e-13	-3.296723077333332e-14	1.6066134783594123e-15	-4.834761554259932e-14	-9.449738906256798e-16	-4.765721093964579e-13	-2.5835489132218063e-13	-1.2903930994285932e-13	-3.4603382712772875e-14	-6.88827115883684e-13	1.4691475685245385e-15	-2.7634792483489744e-14	-7.122137783845681e-14	-5.001446272273256e-14	8.642044520732564e-17	-1.081950867088044e-14	-2.4035672053068665e-14	-3.364077368572262e-13	3.2762139188372996e-15	-1.523009688943867e-13	9.754493699494518e-15	3.3701690395844984e-14	-1.0197955019716258e-13	-1.2222401325824366e-12	-2.1024371903530127e-13	1.9071326922719868e-14	-2.5861946117920572e-14
10	-2.878947009380015e-13	-2.512934162385622e-14	-1.4715575230797918e-13	-1.9936677273364815e-13	-2.885505601952222e-13	-3.4654370204636442e-15	-1.272252797257597e-13	1.3799866704939608e-13	-4.632683839515564e-16	-1.3433655073796977e-13	-5.469101321491777e-14	-1.2956235984102568e-13	-3.0795360548965074e-14	-6.703495228205278e-14	-5.603075843913252e-14	-3.721216422692196e-15	-1.354695847073875e-13	-1.1465059122021608e-13	-3.905781724893891e-14	-1.8011765850591327e-14	-2.2090572730100452e-13	-1.2589189723536379e-14	-1.9067717984378896e-13	-2.3028651250989644e-14	7.302122702559858e-15	-4.057388529696175e-14	-4.593280911294548e-14	-4.325986013282558e-13	-4.267233809951649e-13	-1.8950508115033635e-13	8.473998423843304e-15	-8.011803160347426e-13	-1.8190247936885437e-14	2.9037041266160268e-15	-7.606075152744115e-14	-1.4409079470863485e-13	6.4872414780796426e-15	-2.1116042362243364e-14	-2.4793078187451756e-15	-2.451623594223675e-13	-2.1632338879350537e-14	-3.32813186464384e-13	1.6982644938994957e-14	7.395215545334524e-14	-1.5377280996671456e-13	-9.69855330008099e-13	-9.863255599295073e-14	-1.3806636496750436e-14	-8.575234210235279e-14
11	-3.028617630892053e-13	-2.357794051402141e-14	-1.2377017434372575e-13	-1.125687375361992e-13	-2.3829336105026764e-13	-1.9652146234246615e-14	-1.60283212009948e-13	1.8969127896557171e-13	9.591313747224742e-15	-1.1614352724352278e-13	-8.262251208822764e-14	-3.645268106218881e-13	-2.2052205819766168e-13	3.623693747238619e-14	-1.1815969511028582e-13	1.795764337002952e-16	-1.2404713075069136e-13	-7.561953776668443e-14	5.951862824358987e-14	-3.941653844222002e-15	-2.5188511659194345e-13	-1.2011530373590808e-14	-2.298221595893141e-13	-1.517035568859206e-14	4.459975840513725e-15	-1.2589643694872765e-14	-6.141388454624433e-14	-5.374993223998769e-13	-4.4371932577810525e-13	-1.9719045020100635e-13	5.6062538216456945e-14	-8.512941280209384e-13	-1.4976708819129803e-14	1.1101202790496128e-14	-6.881116641926478e-14	-2.0349469039286755e-13	3.889490843082682e-15	-2.7724637781215195e-14	-6.85461399152373e-15	-3.320421915141243e-13	-3.574084758513594e-14	-2.4639216331319575e-13	2.4116099006369273e-14	9.288382687952919e-14	-1.2718637910924135e-13	-9.715588516506138e-13	-1.0577091901560101e-13	-9.601103117339044e-15	-9.271446792250795e-14
12	-1.852534692343374e-13	-7.603743398988026e-15	-5.932141381942125e-14	-3.993904321802725e-13	-4.103943120783786e-13	-5.3955354894024755e-14	-1.6452569098589866e-13	2.4849359930499597e-13	2.7846733773486313e-14	-1.1505837699337405e-13	-2.0182644473128943e-13	-4.3000391879030635e-13	-3.482273024633988e-13	5.130667384803953e-14	-1.5157483951211444e-13	-7.268678660964906e-15	-2.885274709811625e-13	-7.607236035045571e-14	8.927919814464145e-14	-1.8129567398884636e-14	-1.3402749347375614e-13	-4.92610451145112e-15	-3.535965008369369e-13	-5.792552955434691e-14	-1.0006099062716605e-16	1.243940683107773e-14	-1.1004542036259612e-13	-6.885887461484226e-13	-6.701733141584704e-13	-1.8299945963040945e-13	7.548399209317026e-14	-9.819328440897617e-13	-5.318065325442513e-14	-3.1610703771779754e-14	-4.3908435870357756e-14	-2.761442031909444e-13	-5.027569334855246e-15	-4.7603851737413424e-14	-6.713544316302208e-14	-4.637775453592508e-13	-8.106003728858422e-14	6.225004088321605e-14	-3.730417859790889e-14	1.3250708727921035e-13	-5.4591107412920324e-14	-9.694255110170745e-13	-2.0546032741476946e-14	4.4800959571690256e-14	-2.7970713434642395e-14
13	-1.7461656228354823e-13	-7.017796797837273e-14	-3.875563109508979e-14	-7.448498259193989e-13	-6.703810314636947e-13	-4.726239394135647e-14	-1.3962575739988143e-13	2.3610602190869253e-13	1.7159581382212533e-14	-3.5463249018323173e-13	-2.4159480471598844e-13	-3.01283369860462e-13	-3.825202936464979e-13	7.351493021875025e-14	-1.59935132832356e-13	-1.047308483867221e-14	-4.897185199490271e-13	-1.5758104618380476e-13	1.0786390347030181e-13	-2.4430878628331923e-14	-1.1871360792421706e-13	-8.56926105339039e-15	-5.005592627055199e-13	-1.0789786659110655e-13	-1.517414799924494e-15	3.0482329028808543e-15	-1.7483255631569125e-13	-8.329780167540119e-13	-9.569161230328764e-13	-3.373082447459916e-13	3.476125414363956e-14	-9.38522153452038e-13	-6.838494352338428e-14	-4.107539786736569e-14	-4.791539915481209e-14	-4.237711010436668e-13	-3.059534916190665e-17	-8.178330905953668e-14	-1.053557698095291e-13	-6.521814222632598e-13	-8.168119137362129e-14	-1.289062044767642e-14	-1.291961681881894e-13	-1.8174322372676162e-13	-1.1687868610675689e-13	-8.54268041624176e-13	-9.989880959021407e-14	8.387956139434852e-15	-1.063840246972205e-13
14	-2.6116989176857727e-13	-1.4371548795352375e-13	-4.6941485260408265e-14	-5.822025523779406e-13	-5.119442145271426e-13	1.4955189329140926e-16	-1.3712630003215463e-13	3.394766330369664e-13	-1.9736982685164307e-14	-5.214936879927709e-13	-2.309742228955357e-13	-3.987177626052753e-14	-1.8115793070163307e-13	6.268812946604997e-14	-8.812682089360573e-14	-1.5877273788770476e-14	-3.730040555205142e-13	-1.474477994713528e-13	1.0309830681264539e-13	4.052248040119754e-15	-1.5177781910468856e-13	-9.649161646788676e-15	-4.924198723726972e-13	-7.173519133748835e-14	-1.6776533033388616e-15	-4.679375995512652e-15	-1.4357084501550833e-13	-7.43143450233119e-13	-8.764352853859822e-13	-5.13678103195318e-13	-5.554557099906497e-14	-7.205232126449156e-13	-2.518807784454205e-14	2.1982986696331122e-14	-2.511923830892776e-14	-3.919380672625855e-13	4.57674458171954e-15	-8.351069050792776e-14	-5.969038459737378e-14	-6.178443075635521e-13	-8.688148743714059e-14	-9.397375765298446e-14	-1.4597337905697223e-13	-4.198604331958471e-13	-2.7127754484356566e-13	-7.617638025654055e-13	-2.745967406615054e-13	-9.22745170761173e-14	-1.9097280169697834e-13
15	-4.0597105797034634e-13	-8.394370602796923e-14	-1.1155395373507909e-13	-8.56650369035783e-14	-6.744139665464115e-14	2.991894078957716e-14	-9.49684204455606e-14	3.709381274007066e-13	-2.18579795794196e-14	-3.5282665107173795e-13	-1.4717196327656496e-13	1.517302421951243e-13	8.943465790852663e-14	3.342105227242238e-14	2.1738737630913585e-14	-1.0403674494304899e-14	-6.995027236679279e-14	-3.174821160038243e-14	3.80441465248872e-14	1.855866217630379e-14	-3.8307089576966165e-13	-3.5866794752712595e-15	-2.854917102495352e-13	-4.684855759541651e-15	1.2637488171040013e-14	-2.5555678681487343e-14	-3.573947764412869e-14	-3.601424214548271e-13	-3.6315492172976885e-13	-3.548115243486167e-13	-3.900331928324427e-14	-5.079670474595959e-13	-6.7914825434396465e-15	3.2770016349164685e-14	4.336262854071942e-15	-1.7620734919734147e-13	4.688623097311587e-15	-3.531559506413556e-14	2.6499054307604563e-14	-1.6299923421857085e-13	-9.47117277493272e-14	-1.394504691669382e-13	-1.2741404618038364e-13	-3.372680598097789e-13	-1.9625776296878945e-13	-1.1835971791351931e-12	-4.3636385564624355e-13	-1.0045712476665298e-13	-1.4198502413786638e-13
16	-3.0216971455704304e-13	1.2730861780370073e-14	-3.916969576453096e-14	1.6418451859421822e-13	2.1620466057287707e-13	1.869375833792495e-14	-3.307402909102348e-14	2.0933280815701213e-13	-3.849548500590062e-15	-2.4073288349892776e-15	-6.999028606037954e-15	-1.1933426255159523e-13	2.73538718097344e-13	-1.3974417167569557e-13	1.0269209076355825e-13	-1.7450308550344774e-14	1.0322639629682323e-13	9.899184442743016e-14	1.8774670478665626e-14	1.3198015231396876e-14	-3.261724509450624e-13	1.3689695621030035e-14	-6.924366821142856e-15	1.787710225497831e-14	-1.0976384040473105e-13	-3.3347788968972187e-15	-2.627626765130061e-14	6.194507917180535e-14	-7.014189286518181e-14	-1.590802896438323e-13	1.1275470702793332e-15	-7.365515224297354e-13	-1.7337745064249102e-14	-2.2808376153198975e-15	3.1345391863375768e-15	-6.988246028693393e-14	-3.931707858456089e-14	6.821164598596719e-16	5.1094404343009977e-14	2.3396674486412176e-13	-1.0713897635396559e-13	-6.097690832696785e-13	-1.5771360224647497e-13	-5.252417752375115e-13	-1.0799401932555287e-14	-9.412404588956728e-13	-3.61679095698834e-13	-3.675463247093826e-14	4.23364285645389e-14
17	-1.7555565684401782e-13	7.444693248046353e-14	-2.1654200854591225e-15	3.159038298017222e-13	3.126818427144218e-13	-1.0465892648384149e-14	-7.592669709179425e-15	1.1501819205716139e-13	-1.3955075312973453e-14	1.661274945086252e-13	5.125622862449133e-14	-7.59680764453226e-13	4.552989091142891e-13	-1.9242844963849396e-13	1.5312064669616965e-13	9.265367679031126e-15	1.927581487742387e-13	1.3078975919998186e-13	-2.3615242866031308e-14	2.1721288720844686e-14	-2.699770141806834e-13	1.2748518500500618e-14	1.275536660013725e-13	1.6510529019371584e-14	-9.455365296784226e-14	2.273873748533046e-15	-4.53804374826474e-14	1.997355722689748e-13	-3.5394115516201083e-13	9.614702635879759e-15	1.1840685530034377e-14	-1.1685692687709173e-12	-5.132837885087314e-14	1.2120553061640398e-14	-2.2057305995974407e-14	-6.465459416064375e-14	-3.3626115316945054e-14	2.6224209893025126e-14	4.840332647689414e-14	3.849292207459956e-13	-9.961674444490892e-14	-1.3629965693656298e-12	-1.8887422331649795e-13	-9.94152032903924e-13	1.495788069241142e-13	-7.082681770410635e-13	-2.5399180045671673e-13	4.655173704384577e-15	1.0816791621216061e-13
18	-6.481990037551853e-14	4.458473008093662e-14	4.034053867872691e-14	-6.861692020061171e-16	2.2824358798283534e-15	-1.606895136803481e-14	-2.191222924330668e-13	-2.8655638273566926e-13	-3.2850400491808816e-14	1.821294900099307e-13	4.1888115369916484e-14	-7.614151311737323e-13	2.567130455654297e-13	-9.994070695268578e-14	6.988383022794119e-14	7.914720007633673e-15	4.961812166507268e-15	4.082504114829083e-14	-4.474213059458207e-14	1.1371254195327548e-14	-1.7162438280021403e-13	6.0872918388342555e-16	-7.36306188827687e-14	-8.939721285432848e-15	8.5358223631275e-15	4.159026736259031e-15	-8.647113302459405e-14	-4.432229504864785e-13	-7.276327498255384e-13	-9.966320827740479e-15	-1.3067125216774535e-14	-1.193845137001674e-12	-5.220434196325862e-14	6.455618673162297e-15	-6.467634197413383e-14	-1.97656572628723e-13	-1.430675058570947e-15	-6.634738459860177e-15	2.166527454439983e-14	-9.298931233708742e-14	-8.017830900779324e-14	-1.0880383426559457e-12	-1.4311208602070564e-13	-7.595099071232282e-13	2.0108002666540197e-13	-2.999095402185825e-13	3.087193454318277e-14	-5.60676897654519e-17	4.6489804294143023e-14
19	7.983102896245545e-15	-1.4167929896974852e-14	5.1841764243339905e-14	1.5042580149228383e-14	-2.1926819115033893e-14	-1.8273414772200546e-14	-2.830930577075918e-13	-1.9678808711100208e-12	-7.859756832805316e-14	6.87782878350908e-14	3.001426585133161e-14	-4.105054128670447e-13	3.560182711333776e-14	-6.592196083497548e-14	-6.8024991523729454e-15	2.1998969341415697e-16	-6.946913766887167e-15	9.642543832808345e-15	-1.7637134255208433e-14	1.5737812723966062e-14	-8.834658226351868e-14	9.908927791401608e-16	-4.557136159435775e-13	1.7968488736336915e-15	5.7381102868379935e-15	9.652490175329729e-15	-6.821666910299378e-14	-6.681462581147436e-13	-8.966610944170146e-13	-2.263736185079399e-14	-5.4367507354143314e-14	-1.1347983963542064e-12	-4.079707151939282e-14	-8.301831087757216e-14	-3.2798043058937996e-14	-2.88493079753793e-13	6.128659419432072e-15	-2.193618037858343e-14	9.04126816259522e-15	-1.13364262279109e-12	-9.057787367907638e-14	-8.648317066768432e-13	-7.964186294170443e-14	-5.906623947447089e-13	3.500623099021719e-14	-3.294956995051486e-13	-1.0490523046076985e-14	-9.27416098787141e-14	-1.0012664790398226e-13
20	-1.5184380459653779e-13	-2.1147665167160706e-14	-5.099262914234639e-14	9.69645957357491e-14	3.2860318293892563e-15	7.330211844540532e-15	-6.79324063439895e-14	-2.1207151430548e-12	-5.605966990247301e-14	-2.1751067099978832e-14	2.7286941629398963e-14	6.646834610847626e-14	-4.892075034128854e-13	2.8542278509260796e-13	-1.6308359975226731e-13	5.6932465026279235e-15	-4.4149802351572533e-14	-1.606071745177249e-14	-3.2080054122994743e-13	3.09456544936354e-14	-2.3616778341576935e-13	3.0859044968028634e-15	-6.694939375806253e-13	1.0446656393407354e-14	6.90820223076825e-15	-5.2404809997319476e-15	-2.8902672885699205e-14	-9.662782998764197e-13	-5.108738339534783e-13	-8.228276671842975e-14	-6.949082840148647e-14	-4.720697982761323e-13	5.72410442381622e-14	2.97347978858527e-14	2.0434953358139134e-15	-3.0877391474861663e-13	2.3864828993289587e-14	-2.1415831119329807e-14	-6.520217099741646e-14	-1.6861453107788629e-12	-1.234341963116978e-13	-4.897981691754017e-13	-4.6529475502477965e-14	-5.795106182986953e-13	-3.583819901796361e-14	-7.863292422221527e-13	-4.923759200987146e-14	-7.947492992188354e-14	-4.8054847733175036e-14
21	-2.6213364526717733e-13	-1.6246016243221816e-14	-1.1962267794427773e-13	-4.989310878184038e-13	-4.5259985419584985e-13	1.7724525075295892e-14	-3.501729040980697e-14	-1.8139004151891763e-12	-2.116924173802489e-14	-1.8302760050193337e-13	1.5171868331787565e-14	-1.5170385656051593e-13	-3.9448079193379133e-13	3.1310526864741255e-13	-1.2486275937788257e-13	2.2878014821067494e-16	-3.2667955744124593e-13	-1.184054710891177e-13	-6.590888646048755e-13	2.5077232136037497e-14	-2.793980984875386e-13	-1.1741380861004961e-14	-5.982068881951335e-13	-9.58395887644207e-14	3.879712175632497e-15	-1.7698382034407548e-14	-6.769814643174983e-14	-7.61487645290694e-13	-1.783864116119978e-13	-1.9843960807611673e-13	-3.228069054563774e-14	-2.394410291290909e-13	9.304091344836047e-14	9.081955410510532e-14	1.0511243403811639e-13	-2.312795484975264e-13	-3.7445054198154075e-17	-5.437010453396956e-14	-5.889410638690999e-14	-1.0632463775455624e-12	-1.4350440287665673e-13	-6.352707206324736e-13	-5.2569659565191836e-14	-8.176698392920031e-13	-1.1611191870882423e-14	-9.119567140864569e-13	-3.567140870033098e-14	6.980748455722469e-15	5.135526394314041e-14
22	-3.8072487179474677e-13	-9.165818632504327e-14	-1.7876942428527465e-13	-3.61787948928035e-13	-4.388296638379798e-13	-6.799588027732539e-15	-4.0997082906451254e-14	-1.0378844313548501e-12	-2.6069378018768274e-14	-3.162609277576119e-13	-1.6147859970052385e-13	-1.6131436375206099e-13	-1.6811179697675087e-13	1.6198716175902757e-13	-6.004126073785558e-14	-2.000045373533981e-14	-3.180325468843621e-13	-1.3911331384185714e-13	-2.2131014530251966e-13	-1.3024242138937447e-13	-2.790327808856054e-13	8.522897112426286e-16	-4.969474703207817e-13	-7.924503669660448e-14	-8.946499639374967e-16	-2.99421156249498e-14	2.8460752749110624e-14	-5.209173281246271e-13	-1.2794335713705971e-14	-3.89065072646882e-13	-6.632004285933208e-14	-4.3066150474400497e-13	4.06942117820985e-14	7.82339060715037e-14	1.3040137378931719e-13	-1.8589146217758855e-13	-2.092265235671997e-14	-6.025297370435094e-14	-3.6004104582029064e-14	-3.39403797840081e-13	-1.596364856927756e-13	-5.90739682249868e-13	-9.30749336500405e-14	-1.0188420230305802e-12	-2.208579506083767e-13	-9.432854383342447e-13	-2.61778887627175e-13	-6.91255964208662e-14	-1.4423195571325684e-13
23	-5.051420007791461e-13	-6.674192760868965e-14	-2.7591045700658243e-13	1.3489329619033785e-13	-8.8634954845544715e-14	-8.879044314986753e-15	-6.629783839883958e-14	-3.7831057909297066e-13	3.336425680149683e-14	-3.635389903992388e-13	-1.6259053515140806e-13	-4.2184412204456325e-13	-1.5241347173205236e-13	-4.933919596790915e-14	-5.360116806277544e-14	-2.0154572098655388e-14	-8.964017760005171e-14	-3.486566933478586e-14	6.992235981877008e-15	-2.824751786377752e-13	-4.807296520299591e-13	5.75845426755112e-15	-2.759482445460324e-13	-9.531535800564653e-15	5.574839361923209e-17	-2.913818857719552e-14	8.559802395597367e-14	-4.3436856510962223e-13	-8.029772219892514e-14	-4.0280603759659743e-13	-8.954590853449036e-14	-7.067863575182219e-13	2.1131111713323106e-14	1.3319593928235567e-13	1.0109422582122756e-14	-1.3743807577305452e-13	-4.089022750788579e-14	-2.2597747723334355e-14	-3.410890536024991e-14	-5.436610887269841e-14	-2.3764537895383857e-13	-8.918874493559405e-13	-1.800018003830462e-13	-1.606648090775174e-12	-2.715173701411473e-13	-1.337689171086378e-12	-8.019277330159478e-13	-1.5520899332975216e-13	-1.9978426225560745e-13
24	-4.381655849347156e-13	1.9435581393350582e-14	-2.5026105152784913e-13	1.542310409634207e-13	-5.804143227164775e-14	-9.799416348357244e-15	-8.25081220141223e-14	-1.6476508817691553e-14	2.1697639400696098e-14	-2.289477376605618e-13	5.853392606375396e-14	-1.260773262425599e-12	2.6796965103893574e-13	-2.8518921015087185e-13	8.017962186792518e-14	-2.2647408084847152e-14	-3.51965528986931e-14	3.164256917041713e-14	-3.1138759094782284e-15	-3.260297987025731e-14	-4.38316278445513e-13	6.102399541127093e-15	-8.663506929846158e-14	6.048860355759787e-15	-2.313211390502934e-15	-1.966321992405521e-15	5.785717520617269e-15	4.287413040988433e-14	-1.2609485007127763e-13	-3.4889931560833004e-13	-6.055284808275033e-14	-8.396898143955299e-13	-3.3229859880598115e-14	1.7464384694194264e-13	-4.12055422630544e-15	-6.189895782456126e-14	-4.6176144884358184e-14	-4.8941142483990196e-15	1.4563728686319367e-14	3.10219031268639e-13	-1.646514972350644e-13	-1.1597537554701419e-12	-1.8791697703768234e-13	-1.815081418499176e-12	-4.175491714739911e-14	-1.292120595038735e-12	-6.7049011301639695e-13	-3.287601553460062e-14	-5.81341316131383e-14
25	-2.782866196836568e-13	2.2780977333053984e-14	-1.365143930489165e-13	5.131456527905004e-14	-8.621404076223354e-14	-2.367532048728673e-14	-1.443383544648199e-13	7.237660913325765e-14	-2.2494916526477686e-14	-1.3865835072526202e-13	-1.7806561709280023e-13	-1.0568810750873466e-12	3.4409710156916734e-13	-6.11571633095733e-13	1.1467804712123639e-13	-4.0383349335203455e-14	-6.846474258705655e-14	5.41854479023673e-16	-1.10202050284425e-14	1.3290436303620332e-14	-1.4940119978061184e-13	3.720772262131251e-16	1.9999608938385343e-13	9.793365775575224e-15	-4.4072928682759486e-15	7.890175231253787e-15	2.1379299359136487e-14	1.0942769113007718e-13	-3.126050118562653e-13	-2.606139240431352e-13	-5.26154384271841e-15	-1.3298186316762281e-12	-6.973661865053715e-14	4.381162670584546e-14	-3.4958782512622354e-14	-5.0020884321204044e-14	-8.881670035250648e-14	-5.828688003544663e-14	4.893212370569247e-14	3.0161854162512633e-13	-1.4345862401466448e-13	-7.693007113945243e-13	-1.1417248180868599e-13	-1.2897816490923576e-12	-7.216963387941236e-15	-7.625842830669973e-13	-4.447884505725129e-13	-6.161181248135423e-15	-2.892596188282245e-14
26	-1.6568157871076548e-13	2.081762354616417e-14	-8.496214300510866e-14	3.101512191887801e-14	-3.4208226083275506e-14	-7.813093217245878e-14	-5.76142390008871e-13	5.6069630515213216e-14	-1.4120552770474138e-14	-3.8483069915522425e-14	-7.858063814043857e-13	-5.053092477437811e-13	-2.9116751854475833e-13	-7.491346589048237e-13	-5.37520328161988e-14	-2.5335460664571975e-14	-4.3386288563532126e-14	-6.175665520243322e-15	-1.794839626823059e-14	9.326419242721391e-15	2.4696839831692477e-14	-3.9630609562376304e-15	-2.1913348028462567e-15	1.4989894501324584e-14	-6.728825580131511e-15	-2.013584957155631e-15	1.8142585406008216e-15	-5.429742916353497e-13	-9.46013675850182e-13	-5.6044743253581526e-14	-1.1447569541829056e-16	-1.909290434979718e-12	-1.31408166267895e-13	-1.6917595573500727e-13	-1.6153191323805598e-13	-1.30467473442917e-13	-6.023973094128086e-14	-3.947142527137767e-14	-5.878188538606613e-15	-2.0063882003975468e-13	-9.460687018139731e-14	-8.981164141434972e-13	-5.353592462230519e-14	-8.915726768690873e-13	-1.5451735863393588e-14	-8.309886340879844e-13	-2.7393956854415274e-13	-7.764711467339848e-15	-6.821815320575164e-14
27	-1.412861259006679e-13	2.2012212104485777e-14	-8.063335774570129e-14	-3.8674005443407834e-14	-5.056269598957124e-14	-1.2422316817012293e-13	-1.063571738534784e-12	1.1120724449849435e-14	-8.686596143905842e-15	1.488383823501335e-15	-7.022632689592863e-13	-1.0673879375339788e-12	-4.880848938383196e-13	-5.244650757672763e-13	-1.2827967765433946e-13	-5.136822130183398e-15	-4.33456755207547e-14	-1.6349618031895064e-14	7.262456845556982e-15	2.026264046582103e-16	5.417660036669556e-14	-9.01395853131789e-15	-3.795283424866649e-13	2.0335632635113533e-15	9.526312900474515e-15	-2.2268391072841443e-15	-2.171173837689571e-14	-8.633231233585944e-13	-1.3941615642577227e-12	2.868245486878384e-14	-2.6042778330877512e-14	-1.919216570871246e-12	-1.3253517106985897e-13	-2.399845532237172e-13	-2.333165936944312e-13	-3.193270840553376e-13	-1.2516009365733102e-14	-6.343374839968319e-14	-2.101831990372623e-14	-3.216932004983588e-13	5.3307829444598114e-15	-1.6060490983399728e-12	-2.3556706428409042e-14	-6.092671069171627e-13	1.8407183803470937e-14	-8.913539429549298e-13	-1.5783923725301482e-13	-2.966303295537918e-14	-7.7113750974576e-14
28	-7.970042791976435e-14	1.9526910793833885e-14	-4.6455841173338296e-14	-1.4328053168372204e-13	-1.578024771693203e-13	-1.4182462687826756e-13	-7.771275767999586e-13	-3.738160309716861e-13	-1.97927935109909e-16	-2.3634193716631594e-14	-3.0285034691414483e-13	-7.021345087748238e-13	-4.504458788258888e-13	-4.670009023875583e-13	-1.1204427845392381e-13	-7.685597374171186e-15	-1.0518740976782567e-13	-2.975792991056886e-14	4.8016660627597953e-14	-8.921965565659199e-15	6.170305626052458e-14	-5.364226094166087e-15	-3.574211478056765e-13	-2.259044137129569e-14	-5.789320750870711e-15	-1.456932261209897e-15	-1.500943899302801e-13	-7.835373024493781e-13	-1.5192764498618143e-12	2.09733401739882e-14	-1.7062672326168454e-14	-1.7054975540942724e-12	-1.4068426515148292e-13	-2.160367286377384e-13	-2.5612337158312177e-13	-3.5446515759728374e-13	-1.6228092848376968e-14	-4.390227113582513e-14	-2.6567380115341135e-14	-2.47549709951001e-13	7.743808450804233e-14	-1.3280200132954602e-12	5.253198618749248e-14	7.335075135116271e-14	3.687638597795756e-14	-8.139098078741054e-13	-1.8641632082599104e-13	-3.515230095011518e-14	-3.4177516572362995e-14
29	-2.911078975705053e-14	4.213641717748047e-14	-1.639408403375537e-14	1.5199038828431343e-14	-8.779894834587066e-14	-1.5938167666542722e-13	-2.7961386419618036e-13	-4.840816693511976e-13	-6.356951526158915e-14	-5.950395845863725e-15	-3.0064725345098637e-13	-1.9238332720656768e-13	-3.815801716302729e-13	-4.2713216568364067e-13	-9.781858271114327e-14	-5.8633475110280764e-15	-4.8185020669301394e-14	-2.942011102031242e-14	4.038648878334507e-14	-4.390204281232393e-15	4.0352982309542764e-14	-5.881241473546597e-15	-6.112423335261154e-13	-2.9744273311152842e-15	-3.97534226331434e-14	4.2114269797863264e-15	-2.3887273193458357e-13	-8.056084220171755e-13	-1.714850141350765e-12	5.60716854267241e-14	-7.831724414944471e-15	-1.7379030519737582e-12	-1.8442967804197797e-13	-2.362796619313614e-13	-1.1768843540379196e-13	-3.0987072376754576e-13	-3.3283858388633875e-14	1.0746502231369098e-14	-2.899788378570305e-14	-5.299210370712736e-13	1.1432043543746895e-14	-1.0895310860312981e-12	1.778343253860762e-14	4.952574197648382e-13	6.701360403468982e-14	-8.917108125873183e-13	-2.1913764718852308e-13	-1.1617427956509175e-14	3.8027164964484834e-14
30	-1.43213632897868e-14	6.133271554156479e-14	1.0124320690576594e-14	-1.1616540348898229e-13	-1.5841666738757051e-13	-1.2491122104101402e-13	-3.1733564647779917e-13	-2.062142516157591e-13	-1.0969597124399688e-13	4.4286824992735144e-14	-5.921417027090372e-13	-1.3816462969433685e-13	-4.4863384643942476e-13	-3.0353945578122904e-13	-9.835754033574538e-14	1.1089215806682695e-14	-5.5620889214026046e-14	5.571407374295668e-15	2.5807062856317636e-14	4.844989020092179e-16	-1.7890516260674295e-14	-4.119674824070317e-15	-8.668227518233639e-13	-3.412112066756455e-14	-6.55847912396756e-14	1.2745017837444985e-15	-1.7057729122367294e-13	-1.290513197590229e-12	-1.4862773108791873e-12	1.1150497834406992e-13	-1.3997278058128034e-13	-1.914321771652343e-12	-1.3423047306633029e-13	-2.108747909224221e-13	-1.0120347861655572e-13	-2.9657213560142136e-13	-8.991607801082425e-15	1.2709171047755288e-14	-6.047045183925181e-14	-8.799765828897223e-13	1.435641094722227e-14	-1.4979355516615373e-12	-7.361332337755218e-14	2.743119641746234e-13	1.6324034383584676e-13	-9.536182183814243e-13	-1.537029857860013e-13	4.7339181988856575e-14	6.231393578800728e-14
31	2.5407839214455004e-15	2.5725208881134476e-14	4.105827360477507e-14	-4.398999302498935e-13	-3.6841583768285895e-13	-9.795968663488999e-14	-3.656007230747117e-14	-1.3112139195037745e-13	-2.5938063465135875e-14	1.0143599756209866e-13	-3.849965761788521e-13	-2.112352094332301	-1.3558709710537187e-12	-1.1981401303829025e-13	-3.5384834165876963e-13	1.0854270923939396e-14	-1.6128215586817179e-13	-2.8158966161388603e-14	-2.530443720884531e-13	3.667025266702298e-15	3.921958444954496e-14	-3.3674666168944164e-15	-1.095054010337134e-12	-8.136502040532316e-14	-1.1849780041375269	3.0823672663114885e-16	-1.6103702204918709e-13	-2.004707282781652e-12	-1.0442494055980328e-12	6.532883345971173e-14	-7.497216215455547e-14	-1.6814117079518132e-12	-7.017385815535098e-14	-1.7846917888118578e-13	-7.177623248683053e-14	-3.8511861509024787e-13	1.4199895187144007e-14	-2.910325508151066e-14	-1.8724970160540117e-13	-1.5597011257507366e-12	3.224007750286032e-14	-1.6627296940039816e-12	-8.043209057938621e-14	1.293429801994663e-13	1.9501184443335244e-13	-6.276345909718611e-13	9.200084281948156e-14	9.878995650659616e-14	4.601837334502328e-14
32	2.7586045415981783e-14	-9.130656813318255e-15	8.141490909033717e-14	-2.6749993251607503e-13	-2.095734611272856e-13	-4.6639184944808526e-14	9.058849072188257e-14	7.292282744519817e-13	2.774775553571253e-14	1.8853890171453596e-13	-9.689638408976312e-14	-20.52170693064577	-8.269044403792464e-13	1.2222185560115724e-14	-2.0000898966167168e-13	-7.671669640597484e-16	-7.029955024276613e-14	-5.205633125359998e-16	-3.325311462919618e-13	3.897468252161617e-14	1.268574505653132e-13	4.26901355596802e-15	-6.076311690310055e-13	-5.811860561505614e-14	-10.057762640214298	1.0588045721530567e-14	-2.0823559957195583e-14	-1.1652996762336152e-12	4.2542148039127576e-14	3.757930841686483e-14	4.941716844357176e-14	-8.248907983412154e-13	-2.197887687330937e-14	-9.789141790802863e-15	4.5773153904725605e-14	-1.1319799710552916e-13	5.528168611254353e-15	-3.3148462552417376e-14	-9.773033567792629e-14	-2.9291895958208927e-13	6.952279369165563e-14	-1.1998906866666663e-12	-6.034727131034995e-14	4.0341200816880415e-13	1.379803440884241e-13	2.681712036096273e-13	1.2586384376893017e-13	5.561365421308151e-14	3.6229574039472216e-14
33	2.0649120802272474e-14	-1.435453869451236e-13	8.683645062652726e-14	-9.785565103156444e-13	-9.027955760857274e-13	-1.7705996623172843e-13	-3.2651014140334946e-13	-2.197481728145789e-12	-1.0462853091774315e-13	-3.7143507350108634e-13	-7.816038590411465e-14	38.66676428222292	-1.276454206543768e-12	-1.5139723236861207e-13	-3.2835990424838813e-13	-2.947656400598616e-14	-5.637741630292949e-13	-2.83309037469516e-13	-2.844995304750347e-13	-8.043341770973698e-14	1.7677125116445059e-13	-1.6660478695012753e-14	-1.874686067621846e-12	-1.2256445501472024e-13	35.69009583220647	6.306751750374514e-15	-2.301694967155272e-13	-2.8897718265722986e-12	-2.242594342161519e-12	-2.0776616645347166e-13	-7.830360182024753e-14	-2.537320710579173e-12	-1.4063723051023402e-13	-5.040866895565616e-13	-1.7255046292111472e-13	-8.145952350247326e-13	1.0558135342872286e-14	-1.32978118662203e-13	-7.633299876219434e-14	-2.3256113972598344e-12	6.185317896256902e-14	-1.6720371302881105e-12	-2.402145891511845e-14	8.831283605004011e-13	-1.6457563675178797e-13	-1.5120776381922193e-12	-8.184832417650575e-14	-1.248929694311362e-13	-3.1624528759777917e-13
34	1.8517035947989756e-15	-2.334447973403597e-13	7.666486697120056e-14	-1.443132959605623e-12	-1.324324140781402e-12	-2.516243711535636e-13	-5.875441806887078e-13	-4.139370822687015e-12	-1.874902974947994e-13	-7.784563339556777e-13	-3.681693624633046e-14	210.10643156936914	-1.7530454665738899e-12	-1.9358630665355867e-13	-4.915949966437071e-13	-4.291043384657646e-14	-8.830980505556157e-13	-4.666541646105359e-13	-4.262555461411892e-13	-1.6129805645949812e-13	1.688068707953041e-13	-2.737856802881157e-14	-2.754317311215991e-12	-1.4537916714507774e-13	87.9220837631997	-2.2033217866596937e-15	-3.2656699395515026e-13	-0.9398799010078989	-3.801605474291605e-12	-3.9936154925736964e-13	-1.8037724984034557e-13	-3.6288152716942207e-12	-2.3925129229958686e-13	-7.76838519247429e-13	-3.247187152128694e-13	-1.2946158284216896e-12	3.653678331034793e-14	-1.7805762577025792e-13	-8.12114728507606e-14	-3.968247381648452e-12	-8.334150279353244e-15	-1.7551949896355774e-12	-1.3628241637168891e-13	9.327773058381368e-13	-3.7288101769380063e-13	-2.6882829581375456e-12	-1.942252128908147e-13	-2.4998954634447483e-13	-4.917456901545046e-13
35	-3.5758656818230184e-14	-2.2518268312563763e-13	4.347667612957294e-14	-1.1520322542254058e-12	-1.0495750512637153e-12	-2.2780863171303377e-13	-1.6098353705982218	-4.353238706386776e-12	-1.6567324490297138e-13	-7.607822683741488e-13	-8.324515027602257e-14	410.28055957893326	-1.590149919765305e-12	-1.877117712909714e-13	-4.496121270207892e-13	-4.257274338828945e-14	-7.55750988782399e-13	-4.257962306078523e-13	-3.6613248850902575e-13	-1.518241901807621e-13	1.0056006299015084e-13	-2.2364104998058886e-14	-2.57550142309822e-12	-9.200306897361833e-14	89.47588098134023	-8.031735802002907e-15	-2.9678721633955955e-13	-10.553909503372905	-3.800503128427771e-12	-3.9195930134819795e-13	-1.774525114111807e-13	-3.6467519093021394e-12	-2.127988730671041e-13	-6.939819755704629e-13	-3.413259392350027e-13	-1.256169233185485e-12	3.155978763101031e-14	-1.528650956174423e-13	-6.72827118213014e-14	-3.874831104364105e-12	-2.534623753382901e-13	-1.7516824608929895e-12	-2.511343889199707e-13	2.7288585558607663e-13	-4.3597265186736086e-13	-2.569965719811426e-12	-2.1846940138136177e-13	-2.536039359090392e-13	-4.695073236220721e-13
36	1.3377017288789444e-14	-1.2231015971524954e-13	3.9757057971389207e-14	-4.513922511979594e-13	-3.1385942117190345e-13	-1.0115473154904775e-13	-14.546707583937375	-6.733778355570157	-5.253053062517227e-14	-3.4619944728741766e-13	-8.542518306555901e-14	536.1830291052311	-7.599287951266324e-13	-1.438824495137823e-13	-2.4351009640587393e-13	-2.039157189290956e-14	-2.864997870478073e-13	-1.919402511822542e-13	-1.2543493807191047e-13	-5.480682317579624e-14	5.808458541337611e-14	-4.974856930291143e-15	-1.3335255778800948e-12	-1.6124833544955532e-14	39.822885673016664	-4.124664049327189e-15	-1.5820421236969621e-13	9.24417403187146	-1.8834387348789142e-12	-1.5027887531925635e-13	-7.115707623242904e-14	-2.1948683373509594e-12	-8.307687585563207e-14	-2.2611070399629857e-13	-1.4367301978229902e-13	-6.487661593321866e-13	8.819223557670189e-15	-4.826918641993429e-14	-7.870653571900479e-15	-3.0302002600074642	-1.967828927513496e-13	-1.2024604206398315	-3.5042668566966267e-13	-9.73280981658477e-13	-2.9736644452168726e-13	-1.1154607657428742e-12	-1.4490031568216874e-13	-1.2564462466733259e-13	-2.4215922041097524e-13
37	-6.417716971961727e-15	-6.158866618641926e-14	5.502596379119028e-15	7.694958637720716e-15	1.7441181318383974e-13	1.3119240055925322e-14	50.275355966034056	-68.23722254313493	4.314161139154982e-14	-1.7685995484466999e-13	-4.4950047682869836e-14	495.70124715193407	-6.1702713775272766e-15	-3.114304016042994e-14	-3.3950677173912585e-14	-4.663964159181095e-15	5.6484779721285143e-14	-3.19700564222439e-14	-6.92442390201816e-15	2.4815603727867838e-14	-2.960807834268212e-14	5.121574401368334e-15	6.969700452307755e-14	2.7657510671859967e-14	-9.543455761009886	-3.203835368954282e-15	5.882366858678723e-14	141.03725203902678	1.9464578478004034e-13	-5.722974222485239e-14	3.699856759154163e-14	-6.046773478958744e-13	4.0494999527294296e-14	2.1899408878713837e-13	8.904502385371474e-14	1.0513589427786555e-13	-4.086990671627825e-15	2.986699719305228e-14	3.585478101223886e-14	-30.52894785578748	-9.341422237283597e-14	-11.04220359869759	-1.2400580419697268e-13	-5.674697501389766e-13	-2.1095190718495518e-13	5.585226654206296e-14	-1.152676354822314e-13	-6.570294151644146e-14	-1.2064020162741234e-13
38	-7.602259296230172e-14	-9.116386594492738e-14	-4.4367594431287563e-14	-1.289975267421382e-13	-5.897333464182925e-14	3.968262450999531e-15	125.79860943674764	144.09614606899981	1.3897052603228904e-14	-3.897647985567724e-13	-3.2813740299646066e-14	398.1546377047307	-8.39761850460161e-14	-2.450795921531795e-14	-4.2956441032069926e-14	1.1196984499252993e-15	-1.126617508225039e-13	-1.0485572707166419e-13	-2.0953858471247606e-13	-1.508242973529864e-14	-9.42912129409769e-14	-5.755747385417655e-15	-1.7156159383738175e-13	1.6552883028845713e-15	-1.585546926974102	-1.487070963369387e-14	3.204314848306819e-14	245.60975466282628	-1.473079299215345e-13	-1.2903383017883034e-13	2.4337572802541286e-14	-6.375157471336508e-13	2.84767353941952e-14	1.166639478538705e-13	1.53442525751998e-13	7.017260237609433e-14	-1.1603400331403693e-15	-2.1236597170881323e-14	2.056544023907965e-14	66.89775588315847	-1.1649567343348003e-13	37.91084299762007	2.1727721021980286e-14	3.710001172312846e-13	-2.714075465370661e-13	-1.1875013968441038e-13	-1.9719535915628232e-13	-1.0736601553547956e-13	-1.8202075094248026e-13
39	-1.5424942100526797e-13	-8.218276102490054e-14	-9.840925560876904e-14	-5.186003012343657e-14	-2.1996377869676983e-13	1.556298648935731e-14	128.72890519672296	656.8208681733911	1.888786185438962e-14	-3.4855126497117566e-13	-1.2822419504354585e-14	258.67480641447884	-1.0772765142095579e-13	1.3591527218174606e-14	-3.270151929880221e-14	4.955533270224041e-15	-2.9541262324097286e-13	-9.260040606343562e-14	-2.2101598678862375	-1.2029755226808345e-14	-1.4234143712325245e-13	-4.1816994383067465e-15	-1.1000131967833776e-12	6.277754665721062e-16	-1.1673185269015173e-14	-2.94692576539475e-14	8.906306141031018e-14	208.83911178236798	-5.5656136654525076e-14	-1.4901396312256262e-13	2.3322275273543463e-14	-4.0318003149157655e-13	4.140441203260679e-14	1.5736934748752822e-13	1.1291008117050554e-13	1.0989438436654683e-14	-2.0361889837752487e-15	-3.8005131746618237e-14	-3.5803408224467e-15	293.6563633400627	-2.456715208300619e-13	95.23560046969801	1.2290996555292363e-14	5.350058014431815e-13	-2.6343320555517945e-13	-8.394130863120655e-14	-3.20156355011726e-13	-1.0918518303135635e-13	-1.637499618905436e-13
40	-1.9583352363332564e-13	-8.814976740547716e-14	-1.1668221373396718e-13	-3.306432534222213e-14	-1.3862564338371395e-13	-5.441519842545818e-15	58.069356628416394	1324.569586222841	3.0447680937500185e-14	-2.812263989234637e-13	-3.750441830846853e-14	120.77260582755832	-1.7077336403033554e-13	-2.3868710492810128e-14	-3.032684072448572e-14	6.14350044701061e-15	-1.5660908730938e-13	-8.112259792791529e-14	-23.142002415735057	4.73095570145748e-15	-1.6338829746462973e-13	-1.5573616018604965e-15	-1.394361575644781e-12	-9.244304836044664e-15	-1.679488453479823e-14	-3.5830578721110786e-14	3.7487750692880326e-14	71.35185491084614	-1.3646913933097704e-12	-1.9370691854307194e-13	5.384387594455982e-14	-4.5469255324617415e-13	2.4594094256148763e-14	1.1463757678064722e-13	6.9129620622575e-14	-1.2118852051556397e-13	2.62069714686839e-15	-4.977612152790879e-14	-1.8982587566953395e-14	568.8573409773568	-5.436679384320204e-13	97.58827425262444	-4.887549947739282e-14	2.742699526504011e-13	-2.613544056979912e-13	-1.3390853692962665e-13	-4.307504938286009e-13	-1.2371951506689515e-13	-2.0481211699483921e-13
41	-2.084611831911496e-13	-8.125348437498292e-14	-1.1677879457497826e-13	-2.6342481466651002e-14	-2.0467803401875467e-13	-1.96600233950383e-14	-13.57677968738529	1382.6460134988656	-4.991094655537228e-15	-2.406599341402912e-13	-7.550749514357589e-14	31.593749070545375	4.1490489992562306e-14	-6.781487682174256e-14	3.5095719532472e-14	3.8130024701779147e-16	-2.0908130982043123e-13	-3.111608371706854e-14	52.35509419011396	-4.1989790679048286e-14	-1.677638890417848e-13	8.081117894248604e-16	-7.017811638864852e-13	-1.5744218268441366e-14	-1.6901425988549534e-14	-2.736206006129648e-14	-5.175933945940372e-14	-19.862605090103887	-1.597011469083178e-12	-2.018014433079071e-13	7.050224443096375e-14	-4.624710782853371e-13	-7.249042839860996e-15	2.2170554452573704e-14	7.776824029078946e-14	-1.8419587477674073e-13	3.828071821257661e-15	-3.4341452846230523e-14	2.9182026689427507e-15	575.1644812505401	-2.1919307271844138e-13	42.959981989521914	-3.478725448233965e-14	-4.367280601711084e-14	-2.671043620502317e-13	-2.256107896904031e-13	-5.654394975662327e-13	-1.3249578526590054e-13	-1.757789572281995e-13
42	-1.9569424629758863e-13	-5.797590342680097e-14	-1.185323190642577e-13	5.134025167293597e-14	-7.528381231752969e-13	-1.4191447217599303e-14	-2.36526561751947	1096.6270766196042	-2.4982815016955823e-14	-1.9206250414693242e-13	-1.2538111080650062e-13	-42.127749142093045	4.1590644096367306e-13	-7.399199790430608e-14	1.1726695022056152e-13	-2.7307490744507706e-16	-9.783457962644669e-13	-4.3498682234023773e-13	225.9478371009996	-1.1140416995073175e-13	-2.1203216275004676e-13	2.281130779127894e-14	-3.815767467777548e-13	-1.0098063487937645e-14	-1.887836502376124e-14	-1.0430274182195661e-14	-6.668667332139725e-14	-3.225362205708278	-8.665863228378627e-13	-1.8929753508773805e-13	8.318567200395781e-15	-5.116811858537506e-13	-6.002853170266321e-15	-1.1732631433087566e-14	1.098738352514381e-14	-1.4216848207108722e-13	-6.123636302405493e-16	1.5708200236125764e-14	5.998069792916009e-14	482.56984218193884	-9.349824542128061e-14	-23.350862852477796	-3.158924136266618e-14	-4.1214355550201035e-13	-2.3277204214404954e-13	-4.695230779436554e-13	-5.900012840469604e-13	-1.1263309622310226e-13	-1.2055732019647374e-13
43	-2.258895726853784e-13	-6.878336803299269e-14	-1.2241107870278358e-13	-1.1875898722008221e-12	-1.6965413364358773e-12	-1.4562587068813326e-14	-3.870049096954799e-13	1126.3216072846676	-5.97567696553501e-14	-1.3597818386846021e-12	-2.4627982093673837	116.13968013938207	3.516542669739089e-13	-3.5589697427336076e-14	8.813378476039258e-14	-1.653062148747792e-16	-1.2699804361522597e-12	-1.2635218064629252e-12	435.94738384180357	-1.2313991046838768	-2.558921940381484e-13	-1.8886313535647053e-13	-4.1715662629453885e-13	-1.1129258040707093e-13	-1.6680109164784603e-14	-1.8836688849681328e-16	-6.179415733750669e-14	-6.443380533497537e-13	-1.5787127104023435e-12	-2.0149001005225904e-13	-2.3765793674640507e-14	-5.702909153199058e-13	1.1512984224925223e-14	3.592556129761342e-15	8.742050214261798e-15	-1.901615112163101e-13	5.0354464956469315e-15	-2.179108079356558e-13	2.8834404158837936e-14	447.2258088508727	-8.108087180806947e-14	35.97987606332736	-6.120953501266293e-14	-8.096296555204553e-13	-2.8416555027364234e-13	-7.454903875020387e-13	-6.024226533214428e-13	-1.377211112932398e-13	-1.33664459106835e-13
44	-2.39670265924304e-13	-2.3673630893377795e-13	-1.1742221020138315e-13	-6.2319416693653785e-12	-4.9142405654644e-12	-1.5423709153620274e-14	-2.8427234859133247e-13	1045.2272912979165	-6.92236328241975e-14	-2.5683120297730498e-12	-13.954997265264296	258.0029816976283	1.5262375767666518e-13	-3.648757959583755e-14	1.1813572114265893e-14	2.370956901246797e-14	-3.018378748884745e-12	-1.2617501017148621e-12	364.14505259608393	-9.560526289969346	-2.5486839145873054e-13	-1.5324177677300401e-13	-4.0190872623684895e-13	-9.502332653951365e-13	-9.894976868722311e-15	-3.271647448813135e-15	-3.861133064232616e-14	-6.019840438756216e-13	-5.672998774540775e-13	-1.0694060889611588e-12	-3.56845087612128e-14	-3.920807694508407e-13	1.4175692896015932e-14	1.2806665182771215e-14	1.9145724708566697e-14	-6.534985063799796e-13	2.480049870124103e-15	-6.006440132470304e-13	-2.1141614594378685e-15	276.6793737109833	1.929561908710992e-15	148.13673741206466	-2.7102912887425108e-14	-9.037299900144222e-13	-2.100398118785035e-13	-8.914699312935435e-13	-5.397194259638754e-13	-5.14378599697025e-14	-4.272639368842755e-13
45	-3.634197769911704e-13	-1.0121498612101661e-12	-1.4691338691144662e-13	-6.6167237356148455e-12	-5.068683148151691e-12	-1.411507300644514e-14	-1.6904181567804742e-13	894.17865497283606	-5.212168885582123e-14	-2.4267182094140664e-12	60.0958175737873	246.78806986530975	1.736746707601889e-13	-5.556994453281895e-14	2.3412976784398444e-14	-2.1149560252220734e-13	-3.238629672924722e-12	-1.1885200835500727e-12	175.34739280172593	15.240391693545602	-2.491100727582583e-13	-8.939455502607224e-15	-2.456238012183094e-13	-8.128137409065551e-13	-2.7727498960089712e-15	1.7329753741706816e-16	-1.886134778781181e-14	-3.566440487693142e-13	-9.680551133628222e-14	-2.777559958668488e-12	-9.802841200875367e-15	-3.1265706961454074e-13	1.6907126940970328e-14	-3.822751883679508e-14	1.6616699447433424e-14	-1.072464596421594e-12	1.8434839487554786e-15	-6.361293668343143e-13	2.439522448659637e-15	119.27405080587077	6.863084793418557e-14	196.45865511986082	-2.6378214094590096e-14	-1.2947106968364415e-12	-9.36633061883916e-13	-1.0403921083686206e-12	-6.219542447470514e-13	-5.818491361385079e-13	-2.0238611129745113e-12
46	-1.4801162295225835e-12	-1.2057277769750554e-12	-5.970307938404098e-13	-1.8350903202040607e-12	-1.9381675356332818e-12	-2.0044748494574217e-14	-2.0208136792038845e-13	541.7998717915237	-2.167577742545541e-14	-3.3616210072653884e-12	132.73008319154945	70.708886010822	1.729810810443935e-13	-2.3638674565342806e-14	2.066122194783651e-14	-1.626042345614806e-13	-1.4799225826531214e-12	-1.1596750623484284e-12	34.10436328738314	129.7416783066749	-5.00793808022136e-13	-1.1985577304990576e-14	-6.842855331211505e-14	-1.0018264424265359e-13	-1.8553425005994823e-16	-7.149219805132747e-14	3.5441515475051914e-14	-2.093315523777555e-13	-8.410707149308374e-14	-2.6595660264200796e-12	-4.414292410609864e-15	-2.1085310018980733e-13	4.012077730881396e-14	-1.7825215739328734e-14	-6.713852553028839e-15	-8.763397320007265e-13	-3.6458696672934706e-15	-3.2305560683006846e-13	6.4937486978640775e-15	-36.442625372483164	1.5446541503741098e-14	131.89655624078335	2.1184653574356444e-14	-1.4432136719633e-12	-2.759326500508999e-12	-1.0675091773131204e-12	-1.7883582075942602e-12	-1.0288518680257386e-12	-2.4869794883857736e-12
47	-2.3714491667154023e-12	-1.0856759650102568e-12	-1.2455910053745066e-12	-2.900032684716598e-13	-8.715723943763734e-13	-4.876795910832373e-14	-1.8095345273608226e-13	411.4678919678889	-2.1263368101397993e-14	-3.7928512087700276e-12	129.51038643081523	48.1773512581942	-1.3437066369607217e-14	-7.844915805226779e-14	-5.374746634617463e-14	-2.654945672049629e-15	-8.403106545357528e-13	-8.2043672056052005e-13	-17.806321533858185	205.1973463774991	-2.213113211685509e-12	-4.080618127033556e-15	-2.462217804679738e-13	-4.386122998648295e-14	-7.286409407855611e-16	-2.321081915642865e-13	3.0985554025471544e-14	-7.699936090047066e-13	-3.262724566385916e-13	-2.6060259919747523e-12	-5.935646147685671e-14	-3.6451207662095075e-13	1.9192416864563786e-14	-1.6933566802410245e-13	-2.8034358610604196e-14	-6.803448978137972e-13	-6.965693374861548e-15	-2.8556717116668454e-13	-7.508418337233579e-15	-3.769453462995244	1.4168637699828595e-13	24.23041872265423	7.548340701419842e-14	-8.089670607199491e-13	-2.8714745519942217e-12	-2.375524284564967e-12	-5.0983783889909585e-12	-2.0154041531919454e-12	-2.54527572968477e-12
48	-2.8192655293991882e-12	-5.993423409666421e-13	-1.5997947325629068e-12	-2.703169878739825e-13	-3.9264763962346553e-13	-5.684421799306224e-14	-3.1678538683988727e-13	263.0832020915047	-2.8117582526794608e-14	-3.426933429973451e-12	51.532068129586335	277.000965307217	-1.6382222627867603e-13	-1.5819998838492386e-13	-1.0609725037970291e-13	-1.4068837497450468e-14	-3.2768917542315127e-13	-2.726701826338572e-13	-1.679523043078351	162.9902605028525	-3.2734238056525353e-12	-4.7785602595707256e-15	-3.735009445400187e-13	-2.359512185748733e-14	1.0680723657692883e-15	-2.2722206863842977e-13	1.5949309853401682e-14	-1.1489001124358308e-12	-1.0282119628731647e-12	-1.8838743761192196e-12	-9.591036904979526e-14	-5.618392925991809e-13	1.2388376528557685e-14	-2.2380132594332764e-13	9.695985802309902e-15	-3.649754591666529e-13	-5.154174716275225e-15	-8.311591917433869e-14	-1.9774870116146056e-14	-9.955548524953475e-13	1.6343236390036292e-13	-11.883593022990599	1.4759185019528696e-13	-2.11136677978308e-13	-2.1880972326800024e-12	-8.063602913066542e-12	-5.4809897837144386e-12	-1.444575878511946e-12	-1.856776828834073e-12
49	-3.7512583156871735e-12	-1.0455298437928086e-13	-2.078859449622055e-12	-3.093301678784352e-13	-2.2562174921846111e-13	-5.6501161932496836e-14	-4.45435861860189e-13	82.3932426996262	-1.2507275991811886e-14	-2.12999303998596e-12	-18.16382339869571	543.5986164531764	-5.013709527523152e-13	-1.1440405891978648e-13	-1.955022262330725e-13	-1.577258746346649e-14	-1.1568486814025185e-13	-1.2987858432264441e-13	-1.6929382774250603e-13	47.30723676378553	-4.231363274617827e-12	-1.6405486830485635e-14	-4.856975147692485e-13	-2.4519774956505474e-14	2.8288996395326705e-15	-4.520321278100955e-13	1.8189163400254696e-14	-9.225548060420407e-13	-1.0068408831600718e-12	-1.096102586016433e-12	-7.6334825350204e-15	-6.2425563147748e-13	-1.430720723271189e-14	-1.961060277320177e-13	-2.4930871420430944e-14	-3.105925685166157e-13	-5.625891069771487e-15	-3.8438261428410304e-14	-7.410924202217653e-15	-1.0007350560907605e-12	1.0077331714027935e-13	-1.1361093853421063	1.4255046728860862e-13	5.97376475621239e-14	-1.025559072112626e-12	-1.0523096361729864e-11	-3.877296427368401e-12	-1.4646324712881457e-13	-1.0995207029912714e-12
50	-2.5820027064716245e-12	-6.94085177793009e-14	-1.3205107958259724e-12	-6.296867626007208e-13	-4.865367748788146e-13	-6.139687444540431e-14	-5.214337958843601e-13	-30.14764619546048	-1.537085226309056e-14	-1.6813315093220138e-12	-23.52900710481636	826.0107370957426	-1.0135652385941562e-12	-8.992361268636411e-14	-3.1461071965262926e-13	-1.2566925506502544e-14	-2.795672862019339e-13	-1.5519200463424037e-13	-3.059526354059367e-13	-16.6890310312279	-2.8235187395796958e-12	-1.967922754202274e-14	-5.867952796047447e-13	-7.546046050232699e-14	2.8856094891452716e-15	-8.334264441103849e-14	-1.3333179176557459e-14	-1.2619001530658125e-12	-8.835735913277571e-13	-1.6446954623695155e-12	3.895958106254406e-14	-5.888216506779681e-13	1.5731489233249001e-15	-2.05354042824957e-13	-9.069557444394924e-14	-3.867180212162117e-13	-9.893713954356254e-15	-5.44405423340923e-14	-5.1785596662042677e-14	-1.0850307227958422e-12	9.617031535592086e-14	-9.51556271652669e-13	5.27097360331831e-14	-4.552039978888807e-14	-2.5767460145033063e-13	-6.881702748354081e-12	-2.9227337488242287e-12	-4.274030429773866e-14	-5.545709564234677e-13
51	-2.177228976941614e-12	-1.2499958223598163e-13	-9.7342893528726e-13	-1.1675545991315478e-12	-9.22475121140119e-13	-5.2249550016497856e-14	-4.954999737416141	-3.165944433675266	-1.673634096206655e-14	-1.1779763397228858e-12	57.656507810454684	808.6920370727654	-1.268268894646765e-12	5.902133965795829e-14	-3.724428934354196e-13	1.8106966939819725e-14	-5.767274689807172e-13	-2.2726985246616702e-13	-3.9603287801412975e-13	-1.7534461478813632	-1.9645931268543725e-12	-7.589829935633148e-15	-7.631555484670205e-13	-1.7605243170177169e-13	7.226581515429635e-16	-2.6850843742091234e-16	-7.3387283111356e-14	-1.3971827408257102e-12	-1.1905225734120914e-12	-1.4093761290842362e-12	1.9448082105041733e-14	-5.081567842890999e-13	1.365032051973573e-14	-3.175266390865599e-13	-5.996939591585028e-14	-4.5099314171784733e-13	5.6759852459365794e-14	-2.160275956976901e-13	-1.341421118713627e-13	-1.3298825622565666e-12	1.0631952330812916e-13	-5.028663860639164e-13	-5.688794194354363e-15	-8.64784393766327e-14	-2.0508222369676858e-13	-4.799439908623015e-12	-1.9419314485507e-12	-7.781670195392091e-14	-6.980927118862163e-13
52	-1.3248516822309436e-12	-1.7950222856240256e-13	-4.4750721266315025e-13	-1.2219990229651608e-12	-9.360439301699234e-13	-2.641286218589845e-13	-32.88115393601703	-1.0919719855560744e-12	-3.2170781320243577e-16	-8.250214564647819e-13	217.7620955443286	487.49796397103665	-1.0192377647390494e-12	-2.341160227692117e-12	-3.1311428742571027e-13	-2.3220226084678433e-13	-6.576030208803251e-13	-2.1646190267253527e-13	-3.806007779718401e-13	-6.253625152709e-14	-1.2202502932694068e-12	2.1573591956000595e-14	-7.562409995564295e-13	-1.9521425321717355e-13	-1.1731332843174444e-15	-4.1139328447704e-15	-8.816438010955448e-14	-1.4636257929713184e-12	-6.470176579599338e-13	-1.0617618181407063e-12	-2.7293334687432795e-14	-3.8452061300823335e-12	-3.345505534983982e-13	-1.272185099339489e-12	-6.74787275470887e-14	-4.894347138370251e-13	-5.358798238058067e-13	-4.790039830078271e-13	-1.432994825343223e-13	-1.4333240678319656e-12	4.0425589182926983e-14	-7.153735187773516e-13	-1.1448414338783527e-13	-5.542484494780111e-13	-2.0365200528520006e-13	-4.069806131632887e-12	-2.6740048621512376e-12	-1.1572961954648868e-13	-9.962822911701971e-13
53	-4.052303765324267e-13	-1.670980977122615e-13	-2.431362166726454e-13	-5.927456183697332e-13	-4.2949688364521693e-13	-5.408530521473744e-13	109.47427467303287	-1.2086989506962786e-12	2.6391399776784873e-14	-1.0072688184822113e-12	433.79494682960586	217.00929153036157	-6.866821307515831e-13	-4.240337073185815e-12	-2.131887925262925e-13	-1.990058503591132e-13	-3.141316969470943e-13	-1.0876537459883791e-13	-3.304188114205336e-13	-8.954155611774857e-15	-4.55284367761306e-13	8.19062398596091e-15	-4.943368194079665e-13	-7.767685380943086e-14	-7.830497176125477e-16	-6.312688161405928e-15	1.1821677598558787e-14	-1.6205872405239381e-12	-1.090507746942826e-12	-8.578652783857121e-13	-1.692099759366873e-14	-6.64208043036503e-12	-8.195322740913588e-13	-1.7910871300807014e-12	-8.964597130889488e-14	-3.382705141418338e-13	-4.3634219345406643e-13	-9.721169884493173e-14	-6.989941330689864e-14	-1.106729218409668e-12	-1.2452535432397206e-14	-6.652137424163188e-13	-1.4872033910000877e-13	-5.490358239454266e-13	-1.8378991559159243e-13	-4.143528593644017e-12	-2.7277344051025677e-12	-1.2678204672903919e-13	-1.024367794245072e-12
54	-3.110469322840201e-13	-7.4023164062221e-14	-2.2694168737894603e-13	1.4521306179794873e-13	1.1972519519632024e-13	-5.014560603373905e-13	304.9302945681538	-9.411366858643736e-13	1.4841883791666326e-14	-8.923698112926806e-13	551.2740211164603	302.79591737612753	-3.16542507715477e-13	-2.1900846745962698e-12	-7.955150391610127e-14	-2.0086531695295324e-14	5.347987120275855e-14	1.432268328502816e-14	-3.3190730940578553e-13	-2.6948616146374215e-14	-4.0075158273272553e-13	1.2099022868987399e-15	-1.1184792024288471e-13	3.323950654852417e-14	-2.4733214619478718e-15	-1.282949753289204e-14	5.544196921039173e-14	-1.1375414748977223e-12	-2.0628315964842378e-12	-2.7353520762351293e-13	-3.297619247075574e-15	-4.8557549869020274e-12	-7.470114786670882e-13	-1.7938690236194228e-12	-4.496149810645543e-13	-2.771555050586711e-13	-1.3654658666258688e-14	4.0503447496839e-14	2.558867142741194e-14	-3.113958105938663e-13	-3.76916435794593e-14	-5.597863646487232e-13	-1.3629520248775656e-13	-3.1562938495326987e-13	-1.61203298638942e-13	-4.206741781541533e-12	-1.9315579127585544e-12	-1.1006485640063647e-13	-1.1386107138538805e-12
55	-3.595510635866977e-13	6.397738665606005e-14	-2.365682628368886e-13	4.137388518049525e-13	3.659647848973883e-13	-4.832211180751436e-13	491.7416746958039	-6.40283027968295e-13	1.773691162523644e-14	-6.759147940007287e-13	526.1095888074396	645.4445488772716	-1.1328601581524494e-13	-1.3565801438484716e-12	-3.311735347537775e-14	7.246987928350119e-16	1.8552979775167468e-13	8.991798308503745e-14	-3.6632764802168354e-13	-3.14408810326467e-14	-4.6971441303766785e-13	4.0484468105801065e-15	3.384073940808081e-14	6.398469300809871e-14	-4.847257984885437e-15	-1.4855183635611707e-14	4.0035155995860866e-14	-7.783283300928128e-13	-2.8579216114477513e-12	-2.839157072824452e-14	1.3037271918991562e-16	-5.1120298511282e-12	-7.789594162501525e-13	-1.6264253582880827e-12	-9.286852920494825e-13	-9.366242143482441e-13	-6.531878722565857e-15	-2.6555507293278307e-13	1.3078598472710251e-14	1.5448961732853908e-13	-4.9725662034141766e-14	-9.532273000069182e-13	-1.150877165632793e-13	-4.642497183597495e-13	-4.9602481505239913e-14	-4.073694480858464e-12	-1.5503486526559945e-12	-4.145361574711717e-14	-8.259569549301074e-13
56	-4.2970482927394235e-13	2.399428841847467e-14	-2.7066929103634685e-13	3.410465854312744e-13	3.4927348074593507e-13	-4.881065560304967e-13	610.8886501122552	-4.4583086151727926e-13	1.1271646284148093e-14	-4.5025183239029945e-13	368.957439237401	711.0629907327259	1.6502606193879656e-13	-1.1410061127859318e-12	2.5670924968722214e-14	2.173548402102137e-14	1.643207421031266e-13	9.576679637819175e-14	-3.5503979076894967e-13	-1.5600060517866e-14	-5.358542515736713e-13	8.713581127704893e-15	1.9450513750329602e-13	3.767543261087351e-14	-2.366466063382407e-15	-2.1973397109280375e-14	-2.0685332909564104e-13	-7.464059647418838e-13	-3.725793852244419e-12	-9.671509522980377e-14	1.3627545250490206e-14	-5.16547216311501e-12	-5.757135984736019e-13	-1.4969093088747004e-12	-8.635320393621999e-13	-1.9493362080183852e-12	-2.900621759349715e-15	-4.592841388554723e-13	3.326445089103117e-15	4.4373804830520434e-13	-8.472034841732912e-14	-1.397942230412042e-12	-1.2599313195148934e-13	-8.19384548786077e-13	-9.667650855809957e-14	-4.2894108716240074e-12	-1.3134055967918725e-12	-6.440192566611916e-14	-8.181172962734959e-13
57	-3.819505123492327e-13	-3.825902747996182e-14	-2.353006107581804e-13	-4.2817506181584707e-14	1.397741105947915e-13	-3.5463331785592365e-13	530.1691142036053	-6.863509475130804e-13	-3.9903527497414305e-15	-4.373675942979927e-13	232.72855455835267	551.8181972175058	1.0824531787907021e-13	-1.4239453375345844e-12	-1.928991099957971e-14	-2.7494716015498484e-15	6.103192786916056e-14	4.124567725350116e-14	-2.6038200444678286e-13	-2.12117527199061e-14	-5.082828188617669e-13	9.259775537028878e-15	-3.1279406371526564e-14	1.6631882960263772e-14	2.155880444174265e-15	-1.857046364727249e-14	-7.044200127516995e-13	-9.131086061500526e-13	-5.150360800511043e-12	-1.9916476351595415e-13	9.852216158011653e-15	-4.736517148219036e-12	-5.338025365918139e-13	-1.6105131510036273e-12	-9.801423311932865e-13	-2.3309703781566936e-12	1.2667387847034177e-15	-2.857039369439083e-13	-4.6055133428717814e-15	2.6291131511229266e-13	-1.0507584519704778e-13	-1.6317950846597172e-12	-1.0348728443739132e-13	-8.648387347596147e-13	-1.6100928074379028e-13	-3.8339940762320005e-12	-1.2102425317261969e-12	-1.5756413597449652e-13	-6.255328160623637e-13
58	-3.5133507071921975e-13	-1.9938121419509958e-14	-1.9796560848760838e-13	-7.905130420582927e-14	9.741764664302159e-14	-4.135542522542256e-13	327.64395285163016	-3.4732315281478918e-12	2.5525425817577247e-15	-3.544309090721025e-13	167.09362428000904	339.54087504750044	9.030508417600782e-14	-1.5869870970052554e-12	-3.108173530035552e-14	-1.4037328854283727e-15	1.449043684243152e-14	-8.242171583913381e-15	-1.7762187036820196e-13	-6.259548007032531e-14	-4.649817235046231e-13	-1.808278427024254e-15	-4.934036612585283e-13	1.0631027620633022e-14	2.313630578180934e-16	-6.475254494266209e-16	-1.2178341739796209e-12	-1.0709833477075053e-12	-6.499948137568884e-12	-1.6602132408056337e-13	-3.5578509575776865e-15	-4.451260725337496e-12	-7.235695047980361e-13	-1.4901857525728703e-12	-1.523939957373993e-12	-2.12529382838628e-12	-2.6211537938708065e-15	-3.934013925818292e-14	1.1583079539796157e-14	-1.933032425929358e-14	-2.1481382796526698e-13	-1.2439164380059887e-12	-8.050686652603191e-14	-5.979641803133491e-13	-1.6544657674714688e-13	-3.836953605454662e-12	-1.2901621502071212e-12	-1.2416483151556422e-13	-4.951955440960107e-13
59	-3.6073560591096614e-13	4.431759158452296e-15	-1.6693096490937707e-13	1.9287422273416543e-13	3.485828592356554e-13	-5.721052880222572e-13	96.95326742019556	-4.662346715498536e-12	-5.645641052626002e-14	-2.9040711566442186e-13	155.66058737334555	135.85458997450843	5.728311284325981e-14	-1.610822072700762e-12	-1.7526283195371822e-14	2.5302810403899197e-15	2.0667983177516042e-13	7.649598606650999e-14	-1.586766136936961e-13	-1.0146288265436594e-13	-4.3946976877361717e-13	4.404487878388058e-15	-2.211778889144448e-12	3.026365219552633e-14	2.29900360388478e-16	1.0407898479077252e-14	-2.192105166339337e-12	-1.6411226562226088e-12	-1.0461448559756632e-11	-7.872411662859784e-14	1.1334149842603855e-14	-4.190127137005611e-12	-7.324987802832888e-13	-1.5111117156203577e-12	-1.3794666637199592e-13	-1.811793902567029e-12	-8.129686584021249e-15	3.4680969892527205e-14	1.9821904757394956e-14	-2.523583855452479e-12	-3.838937736680162e-13	-1.1829931493127468e-12	-6.905552964643293e-14	-5.023888760015769e-13	-1.8518657044848337e-13	-4.173427099480236e-12	-9.20671593804075e-13	-4.847636145684313e-14	-2.628351692246397e-13
60	-4.3086105948406097e-13	4.866875254704874e-14	-1.5147574711259006e-13	3.204828576184538e-13	4.4155356320739433e-13	-5.573626678727411e-13	112.812883885929	-2.6847163167251713e-12	-6.334048966561468e-13	-7.330246093065714e-14	237.12506089885196	37.76003604762285	9.247044718059164e-15	-1.2695435676731353e-12	1.7299672120422626e-14	-6.529595487553774e-15	2.701553633755647e-13	1.3162825585284094e-13	-1.5895140102740024e-13	-1.2317728956218203e-13	-4.2549089073564277e-13	3.677726147044082e-15	-4.215008918873282e-12	3.741034902597072e-14	-5.232318434563751e-16	-2.9571546582488796e-14	-1.530008111065605e-12	-1.9914129186002995e-12	-8.897805200434033e-12	3.4022941562045e-14	2.781128654992373e-14	-5.023959996948146e-12	-8.248533532870172e-13	-1.7678588670087804e-12	-2.62069714686839e-14	-2.0088294352724653e-12	-2.429225058755145e-14	-1.8748555978214934e-14	1.8869110786852893e-14	-3.641805052324961e-12	-1.9440855666228491e-13	-8.71037546574793e-13	-3.676841750232371e-14	-3.024980437517805e-13	-6.652519152516771e-14	-5.165941139586492e-12	-5.101200239142392e-13	6.826658632844544e-14	-1.731827477768357e-13
61	-3.998830401341293e-13	8.4716923564811e-14	-1.4011162981045262e-13	3.0023672779581394e-13	3.857531261001056e-13	-4.946706283667329e-13	208.5398990256623	-4.533413347660237e-13	-8.59348296606935e-13	2.8873938373072146e-13	328.7233671648933	-16.21760096057865	4.3398931977411536e-14	-7.762325486752223e-13	5.544527990115925e-14	-2.552702408208571e-14	2.5001272117984746e-13	1.323111999853925e-13	-2.404588959392827	-1.0451894277227259e-13	-3.976189842961482e-13	5.237081120096768e-16	-3.813270293644833e-12	3.24192543704335e-14	2.5670625294126874e-15	-4.6078879072843464e-14	-4.819854312866046e-13	-3.0792364944629214e-12	-6.36650857711074e-12	5.5877153803694664e-14	-5.334820845578682e-13	-5.466151381856165e-12	-5.892527254482492e-13	-1.7600782870581066e-12	-4.777367875761212e-13	-1.798608791181005e-12	-7.526136240927339e-14	-5.592829826796531e-14	-9.384095899659409e-17	-2.6047884785982035e-12	-1.3648037284723646e-13	-9.14960595149228e-13	-3.243746316965486e-14	-4.2288982940987825e-13	3.209509207959307e-14	-5.272112480942337e-12	-5.511931385465928e-13	1.4252241203839766e-13	-3.193821100191288e-13
62	-2.086493217561452e-13	5.5591521103683135e-14	-8.250652374961385e-14	2.416073625085549e-13	3.094130493093738e-13	-2.5156375126399285e-13	158.0659810799256	-3.0687135209392346e-13	-7.804220565988926e-13	1.9895145228495033e-13	429.36573584547364	-1.9120254470393092	-5.973850377525343e-13	-9.967049179709334e-13	-1.379374763510723e-13	-4.082241542802694e-14	2.067271232803482e-13	1.2574468744173711e-13	-18.833304085443995	-4.2823806483196165e-14	-2.711615565049519e-13	5.917913260262142e-16	-4.5776836762800095e-12	2.648706732379113e-14	1.5023615028409275e-15	-2.130121272172326e-14	-8.16315880929838e-14	-6.145673173448108e-12	-5.449994297616664e-12	-4.2841708472712773e-14	-1.8280259910766772e-12	-5.6774474296383175e-12	-1.7927230679668583e-13	-1.409163103257609e-12	-9.452362343285679e-13	-1.1389012555091681e-12	-1.1845194919183238e-13	-2.852947812297431e-14	-1.1558192278164458e-14	-4.997747089068431e-12	-1.2912104975629187e-13	-8.366507144326974e-13	-1.2719673928810867e-14	-4.700546150544683e-13	1.0898143284696564e-13	-4.166887001111627e-12	-6.748836279883969e-13	8.359625474000556e-14	-2.3549371535932726e-13
63	4.5576110723182877e-14	6.86205733766312e-14	4.328054624203505e-14	2.8050523914489743e-13	3.3986461174639455e-13	-3.7311621944048277e-13	39.96133723582338	-1.0981492778812638e-13	-2.36096660645143e-13	3.635438708140771e-13	341.28840242865573	-4.966699145646254e-13	-5.9918842809447756e-12	-5.581091715599416e-13	-1.659081555371895e-12	-2.9628170810788446e-14	2.133223332340617e-13	1.2486768260337737e-13	52.80222062432566	1.028493913856719e-14	-3.231234189099273e-15	8.108646038251702e-15	-4.1903954171195305e-12	2.758844281274447e-14	1.462711699834231e-15	3.4945368506926366e-14	-2.433768696429189e-13	-8.709673941790467e-12	-4.540176289766026e-12	4.95799916403709e-14	-2.6671284432653485e-13	-5.872115133474473e-12	-1.170728752445345e-13	-1.5888143129045497e-12	-1.0850476187349316e-12	-1.803774039587089e-12	-9.630319963362406e-14	8.296362739903278e-15	-3.9945653183387224e-13	-7.957268548730836e-12	-1.4964596257390707e-13	-1.4159479358790758e-12	-5.2074197567569916e-14	-6.027105692564664e-13	1.721269228263734e-13	-4.246765521362334e-12	-3.4190234191380296e-13	9.942306903500902e-14	-8.518869699918255e-14
64	6.916375498600564e-14	7.349299689241543e-14	2.5073573608686107e-14	3.0846824666137404e-13	3.160342025209121e-13	-4.2704143563234804e-13	-14.669226456378718	-6.608321430770381e-14	-2.2711624069561972e-14	3.7528449356970695e-13	166.09508400567677	-5.047304476682182e-13	-9.154961564617496e-12	-4.564571514252622e-13	-2.740786632210888e-12	-1.1562758748188624e-14	1.6984091939183865e-13	1.225593462763807e-13	203.24182900465118	2.643341130100719e-14	4.163707368033801e-14	1.5405290760559914e-14	-5.926625771123436e-12	2.0478506065994604e-14	-3.3624203107622434e-16	1.4969345386215838e-14	-7.136515885525519e-13	-1.1294151675015189e-11	-4.7614966525452246e-12	8.054613816823973e-14	2.8472568490298146e-14	-5.743015546127295e-12	-1.972998171580851e-13	-1.69367519152521e-12	-3.046004465509062e-13	-2.249592229150051e-12	-4.1636617033335586e-14	1.193127287913875e-14	-1.2461860164186551e-12	-1.0361794941066277e-11	-1.629373585497434e-13	-1.5357202798783956e-12	-2.222192724034556e-14	-5.714850472312249e-13	1.6045063021720896e-13	-3.34141397784233e-12	-1.5386161353846574e-13	1.0074300719549395e-13	1.380514668590505e-13
65	3.680574839477126e-14	8.555875231376584e-14	3.2533359040162325e-14	5.032439475136019e-13	3.759869879020495e-13	-4.461643279907939e-13	-1.8069733262730507	-6.666498258878246e-14	-2.958718674232156e-14	4.918450679584055e-13	74.84127850789386	-5.773918618287955e-13	-6.199455230804715e-12	-4.610282450003268e-13	-2.1210644780116487e-12	1.2425364935753422e-15	2.209457124541536e-13	1.2471154500409799e-13	269.8781980514274	2.7503213930809075e-14	6.082355413387038e-14	1.61909760092118e-14	-7.557478664585199e-12	4.1267360851006534e-14	-3.499414411487197e-16	1.0001482646926552e-14	-2.215655822194964e-13	-7.96462969840979e-12	-4.236239351309631e-12	2.530344970970258e-13	-5.078085909497574e-14	-5.890704319648845e-12	-3.7472818335901306e-13	-1.864084664975495e-12	-3.238348749396923e-13	-1.9213824476037073e-12	-1.0448083415289906e-14	1.812112299689464e-14	-1.7129331372346206e-13	-6.783704018400484e-12	-2.7366809190121614e-13	-1.1864588146567116e-12	2.3688220765105e-14	-7.608935475405502e-13	1.6295265622432438e-13	-3.170964547779334e-12	-5.115542379870788e-14	9.871018598336153e-14	9.135297488480312e-14
66	1.5599426920150149e-13	5.944516515707612e-14	7.623036734840124e-14	3.4560529245639846e-13	2.0926094333500683e-13	-3.7820646357641965e-13	-2.16517577931283e-13	9.401539815151732e-14	-2.6383008888115468e-14	4.461058771744846e-13	63.37571204372713	-5.559081330082939e-13	-1.4559290648264631e-12	-3.752046945060347e-13	-5.779023075561841e-13	-1.0246702087224222e-14	1.5491212996752493e-13	8.650692986851785e-14	181.49779337489684	8.598227813828834e-15	1.3729548774654996e-13	1.0269971462796579e-14	-5.0573662367334275e-12	3.607231622801503e-14	-2.6265836121339152e-15	1.7966776310077854e-14	-1.0526352711504096e-13	-4.915814113953852e-12	-3.42072990898606e-12	2.7779937733207835e-13	-5.190883427181983e-14	-5.726919652586118e-12	-1.5500060532424314e-13	-1.925369090096554e-12	-2.5019278280098784e-13	-1.0332560856618576e-12	-1.6625604063980545e-14	-5.420856565686472e-15	5.721512952077505e-14	-1.5339265989933412e-12	-2.526226015008461e-13	-1.8145056437100041e-12	3.8106393219404104e-14	-1.139955310952496e-12	1.0598965292975853e-13	-3.0993216562172093e-12	-8.239932586579656e-14	8.070413803107586e-14	5.836690742262013e-15
67	2.0038127113039177e-13	8.080391540110386e-14	7.893006442668768e-14	4.283095443580587e-13	2.5361540916497494e-13	-1.5513896936597535e-13	-2.347375650042008e-13	1.2496145221127984e-13	-2.0187393601954074e-14	3.9221011471427517e-13	78.9591296814506	-3.9933611972742257e-13	-1.6327778889004493e-13	-2.9734769345415053e-13	-2.5061872029249183e-14	-1.2685653727130838e-14	1.9894386052853516e-13	9.64863721624684e-14	32.45608475516268	5.9233751865176095e-15	1.359392461493729e-13	3.691347070913037e-15	-2.6108972738730308e-12	5.564763160410506e-14	-1.681752423696491e-15	1.1908440529017926e-14	-1.0947792230034299e-13	-3.845678303082832e-12	-1.937788861106528e-12	2.954423909174429e-13	-7.204805161501898e-15	-4.9216966406389816e-12	-1.1641621685505953e-13	-1.923848113093255e-12	-2.1746991525482265e-13	-9.00316211186107e-13	-4.585283880664729e-14	-6.3368904525340045e-15	7.860721499597921e-15	-1.9169721508543685e-13	-1.8972358674099267e-13	-2.5360460375528027e-12	1.0566126665414575e-14	-1.0649090292813608e-12	5.94115445215232e-14	-2.98540558170038e-12	-9.940428942703463e-14	9.828972825588651e-14	2.1562586049731416e-14
68	3.126223644423571e-13	7.455926764305799e-14	1.372804183954702e-13	1.238600196414512e-13	7.690203800808063e-14	-3.8381614367760536e-13	-2.319198246757897e-13	1.3008959804841732e-13	-2.7980303021693142e-14	4.086583114178169e-13	34.79463479573205	-1.2962046745857224e-12	-2.0344166225971195e-13	-4.010001128637907e-13	-3.1846676110278485e-14	-2.0618068806108152e-14	9.467102908523684e-14	6.986427289304081e-14	-15.166359760986774	4.392623083323318e-15	2.3729935468775747e-13	5.293118485647216e-16	-2.3002757082717616e-12	2.4314226724542743e-14	2.6903714902839727e-15	1.2618526617775609e-14	-1.1470150736098552e-13	-2.089090625711197e-12	-1.4465152297907715e-12	2.0302525727438338e-13	-1.3387177684593207e-15	-4.212780481501489e-12	-1.0442375327759698e-13	-1.3513332127098305e-12	-7.898737362549097e-14	-9.398673213594062e-13	-6.532152710767307e-14	-3.025423385110149e-14	-1.843917763407774e-14	-1.7281075171249215e-13	-1.2073038941038958e-13	-3.2386721410959464e-12	-1.1586961039316699e-14	-9.56863151980596e-13	1.28284129962613e-13	-2.891737691917702e-12	3.653632666334551e-14	1.1111677131114057e-13	7.149151308082383e-14
69	2.4475731353122404e-13	4.861372658325755e-14	9.725667857466976e-14	-1.2994803747766821e-14	7.444556253945629e-14	-3.467364070813842e-13	-2.2227041686772627e-13	3.59193965630808e-14	-1.9709398352174585e-14	3.224650480941933e-13	-8.908395856979341	-1.916392437484801e-12	-4.997737727804882e-13	-2.540739969171517e-13	-1.049797780839144e-13	3.0869337363356543e-15	2.1357836950022908e-14	4.5647169277824535e-14	-1.8308206472492523	-9.1201682024815e-16	2.0028354867187465e-13	2.007487114273753e-15	-2.3476190428942963e-12	1.7541010061199755e-14	-4.337026310779107e-15	8.919229251199408e-15	-1.3976457808861606e-13	-1.6171212897755967e-12	-2.011053306174234e-12	1.534406991639883e-13	-1.529870203670875e-14	-3.8633934668945785e-12	-3.094810897127339e-13	-5.119592838782223e-13	-1.623124371269364e-13	-9.99867198462668e-13	-5.339116752253914e-15	2.7183739406852828e-14	-8.825799274504987e-14	-4.728940461154941e-13	-4.811461140961631e-15	-2.7637432473972467e-12	-8.040414378283833e-13	-1.744043584215253e-12	9.255013208251332e-14	-2.5888049202196207e-12	9.211643159196824e-14	9.830964948136694e-14	2.3687307471100163e-14
70	1.3290619675932238e-13	1.70943522119611e-14	6.344699116275327e-14	-9.316945957954071e-14	5.918590382145414e-14	-1.5468574721607694e-13	-3.4530857760792952	-1.6117949591394105e-13	-2.0975965894252097e-14	2.9852104792685973e-13	-1.2959483901196716	-5.701189591830583e-13	-7.335421045220599e-13	-1.9936979802003917e-14	-1.8989979540305014e-13	3.088395006743387e-14	6.387264324988077e-15	3.592284995603657e-14	-3.734133824773053e-14	3.5073914638106613e-15	9.105906545787278e-14	4.887582947620316e-15	-1.171715338294066e-12	1.4788513173258904e-15	-3.197670634421658e-16	4.7148802999505366e-15	-1.8906738499852013e-13	-1.8141863903744396e-12	-1.2158043780538796e-12	1.64103406670414e-13	-2.002751007023299e-14	-3.471402200256211e-12	-2.1510676701731716e-13	-1.037563522673902e-12	-1.1449966938591744e-13	-9.747763864296406e-13	6.110850186337829e-14	1.1025741873346799e-14	-1.006447710090991e-13	-8.002976173790715e-13	-4.2124498690717396e-13	-2.0278455863940966e-12	-1.166666078226596e-12	-2.7034027687110576e-12	6.908452673108637e-14	-2.632208761152308e-12	8.695529300890616e-14	8.163464191981246e-14	-8.889147629915219e-15
71	-4.9340708611104656e-14	-4.426096735622331e-14	-2.130897572076434e-14	7.514628736466441e-14	3.17009828841575e-13	-6.147187871555122e-14	-27.78683667483788	-2.6476393200109655e-14	3.8766476461397175e-14	2.5782152762335815e-13	-6.676042181228752e-14	-7.313693210036869e-13	-4.284496208260499e-13	5.564723203797795e-14	-1.1300780362902268e-13	2.5494602144914137e-15	1.687857223310047e-13	8.840102314833802e-14	3.102459734417816e-15	-1.1904930055186848e-14	-1.0346890439554405e-13	1.663101158502674e-14	-2.3795875295924676e-14	2.4508758347572175e-14	3.2553151833673316e-15	-7.098577652564754e-15	-6.218938531809818e-14	-1.084851717170895e-12	-5.836332274365115e-13	-6.024087255878688e-15	3.0469942478867997e-14	-3.4910845993543677e-12	2.283235012082584e-14	-3.841351116087933e-13	-3.9982413267081763e-14	-8.10698780314863e-13	7.583993416133512e-15	-3.947713335890787e-15	-3.660208383169349e-14	-1.758593271006248e-13	-2.0402670698303293e-12	-1.935430136636858e-12	-2.5722000935942503e-13	-5.044561169815165e-12	-3.668051295435853e-14	-1.876784931406703e-12	-2.7245797734481235e-13	-1.2878358762150607e-14	-1.1908971381158234e-13
72	6.991594392838613e-13	-9.656508668950993e-14	3.32541763334768e-13	-1.3741487810533177e-12	-1.2247056839102341e-12	-3.8418477197030607e-13	100.91854910020746	-2.198047513781783e-13	-1.592486782259734e-13	4.5670979137934913e-14	-7.075590042463108e-13	-6.900009270033956e-13	-1.5707632281416509e-12	-1.1028367593610693e-13	-4.639671109461289e-13	-1.442776204134985e-14	-9.535125046003648e-13	-4.1391264880002843e-13	-1.428234851151784e-13	-1.6298045461059648e-14	6.80300831378064e-13	-2.8737063428674385e-14	-3.683770455200037e-12	-1.5592799830527578e-13	9.02323060599977e-15	3.069307162042376e-14	-5.001850975679147e-13	-3.846810787648825e-12	-6.511099457367896e-12	6.957656387619017e-14	-1.5152209678333532e-13	-6.75344932790238e-12	-1.9867478128236123e-13	-9.437561272319853e-13	-5.999958028271001e-13	-2.2334574064519177e-12	4.9697806566994365e-14	-1.4033584348863913e-13	-9.819029337111032e-14	-2.4664226102779895e-12	-2.4335275868119132e-12	-5.674450854927585e-12	-1.1314156695220553e-12	-6.1933343343843236e-12	9.054699292553796e-14	-1.9887451868121824e-12	7.763507060870975e-13	1.9220300872148845e-14	-1.3809770236804517e-13
73	9.75157800838409e-13	-1.1397658024464931e-13	4.680471948318451e-13	-1.8698158131793235e-12	-1.904187461808589e-12	-3.3299909530768815e-13	245.2569273469146	-3.9734362615369105e-13	-2.6577072447967427e-13	-8.407128178426934e-14	-9.481758994066243e-13	-1.7577206471250676e-12	-2.0573954422439704e-12	-1.7861764623784647e-13	-6.227231241373702e-13	-1.5304067638987145e-14	-1.4846864098036434e-12	-6.715642181171747e-13	-2.1025974449104236e-13	-1.6232209806508128e-14	9.893640890835869e-13	-5.389885820580586e-14	-5.733436690281105e-12	-2.011182423114167e-13	-7.444273703612883e-16	4.740589526186586e-14	-8.209586110034068e-13	-4.836336529771267e-12	-8.848730260378336e-12	8.808264029612193e-14	-2.5507314055843906e-13	-7.728191579968589e-12	-3.166531875326877e-13	-1.6188822347786654e-12	-7.040099437435296e-13	-2.872167399658638e-12	9.151571246028931e-14	-2.0092924753329158e-13	-1.2262524614691694e-13	-3.6856650836130625e-12	-1.6773128444581224e-12	-1.3483018443515577e-11	-1.761097066520498e-12	-9.993200896890725e-12	9.181458792337092e-14	-2.1342945691274106e-12	1.2113796969239648e-12	9.173496010232452e-15	-1.3948391142475582e-13
74	8.107785793785354e-13	-1.1016837256799677e-13	3.869553634957177e-13	-1.4019106355652298e-12	-1.6247401596065397e-12	-2.6314340595127085e-13	248.3721919422374	-2.8482763134627097e-13	-2.103848657697045e-13	-7.450195844425472e-14	-7.732700512470451e-13	-1.5623836700259947e-12	-1.7902366250387007e-12	-1.9835706913042995e-13	-5.557310681331069e-13	-1.5882639391048873e-14	-1.2762604455125552e-12	-5.80055084227764e-13	-2.1122138599725623e-13	-1.4927562185494728e-14	8.425913494488845e-13	-4.295962953408875e-14	-5.539608760282393e-12	-1.514718085321942e-13	-4.1141611682716085e-15	4.971059268306202e-14	-1.0562541986445606e-12	-3.912181632632759e-12	-7.305924617070008e-12	3.1377128830043705e-14	-2.1762220703012855e-13	-7.104966144128561e-12	-2.8468698406952665e-13	-1.083813530210901e-12	-4.946514491926315e-13	-2.7389818490955874e-12	7.130999589736327e-14	-1.686461310504535e-13	-9.974266485582527e-14	-3.1243107501304482e-12	-3.8074610588035916e-13	-2.104426227679745e-11	-1.7054311119554209e-12	-1.3595110983849569e-11	1.0472171544667378e-14	-2.118937073789141e-12	1.0091920444137638e-12	-1.5892428761163176e-14	-1.3740125860848468e-13
75	1.872471900468879e-13	-5.859762832059106e-14	9.834121520540898e-14	-1.0649236419854379e-14	-3.039422469777981e-13	-1.0990306065959278e-13	109.20452987084673	-1.3931980390826238e-13	-3.3883321741056154e-14	6.718002332663298e-14	-1.7294911575422436e-13	-8.21650659535569e-13	-5.263663255618375e-13	-1.4653608232569998e-13	-1.7924416592516194e-13	-1.8156284816080706e-15	-2.9759359786495183e-13	-1.2857828911837277e-13	-5.874358411873844e-14	1.3997514943760539e-14	1.857932259911937e-13	-2.5633219483030502e-15	-2.9439137217668105e-12	3.533991151701421e-15	-9.22157951256503e-15	1.9028937237698673e-14	-2.78818613441472e-13	-1.3471050039527054e-12	-2.5224942957047134e-12	-3.0112216633349955e-14	-3.599725487699281e-14	-4.631075528773053e-12	-9.869694322029145e-14	-3.016263046241674e-13	-1.073243750369467e-13	-1.0839295185495149e-12	1.940932419071163e-14	-2.5698266707991902e-14	-1.3688678867938717e-14	-8.414501885898456e-13	3.24719400183373e-14	-1.3511004740029177e-11	-1.426061325582032e-12	-1.1010282089079987e-11	-1.3118537961159104e-13	-1.7459354727462648e-12	2.844273802486529e-13	-1.927992184640185e-14	-9.86765082669333e-14
76	-5.190615147068063e-14	-5.6317818161026606e-14	9.71744821142347e-16	4.0738575038383267e-13	-1.4954287828652817	-4.240024498312661e-14	-26.755684093786726	-1.4627316781405867e-13	1.3446713037533264e-14	5.615633636479707e-14	4.652319660619474e-14	-2.9908575657313614	-1.081400036641379e-13	-6.923510608013322e-14	-5.3847757444080366e-14	1.5211824944499008e-14	-2.093600296011553	-2.382825442243978e-14	2.00336748047656e-15	2.163914577373031e-14	-1.4359721637989788e-14	6.480769933842271e-15	-3.6887243310694604	3.973902041479376e-14	-1.487720258325948e-14	7.908669434851655e-15	-7.339732934540917e-14	-3.7107226745766646e-13	-5.451945093610989e-13	-7.815422116958203e-14	1.4658368777570193e-14	-3.451434853428547e-12	-2.2366570178360986e-15	-2.742005423060337e-14	8.899205280143443e-14	-5.447911758962145e-13	1.1524857046988052e-14	4.897082453914726e-14	1.5793364902076444e-14	-1.6025250249903552e-13	-4.916649777968274e-14	-6.77927714899763	-4.0841663099178794e-13	-7.466748841616069e-12	-2.203853780417509e-13	-1.3554776267420123e-12	9.887229566921939e-14	-5.49490187712831e-14	-9.088137269305746e-14
77	-1.4230033889303497e-14	-9.238630997039639e-14	3.430743264455049e-14	1.8400271309471855e-13	-13.183267871377856	-3.402796467907158e-14	-4.2562009887542684	-1.9147711123027209e-13	-2.6004733927488684e-14	-1.5485653319498074e-13	-1.154860269111371e-14	-29.07050915241549	-2.0562580487227016e-13	3.6451961129649055e-14	-6.575442846596393e-14	2.1519946635880773e-14	-18.456575019929026	-1.241211503757393e-13	-1.1748785320798051e-14	1.382316141015038e-14	4.7895877495458784e-14	1.223938830890991e-16	-37.484205859259035	7.414691539987586e-15	-3.829056466356621e-15	-8.6625936358413205e-16	-1.4693302273255053e-13	-6.281800558162476e-13	-1.2365343253755796e-12	-1.2630764757440372e-13	-1.0063244154003385e-14	-2.4764852836232397e-12	1.896226677534586e-14	-6.69203624248839e-14	1.2501921805708552e-13	-4.070251134136742e-13	2.6259029226959383e-14	1.3071520444172795e-14	-9.261942826513002e-15	-4.785190238912607e-13	-1.0646405208439398e-13	-65.9095417964469	8.081190672364615e-14	-4.355596831507255e-12	-2.940324362166066e-13	-1.3784177455554083e-12	1.643606130945251e-13	-1.3866851112106581e-13	-1.5160520653777513e-13
78	-1.1553169161137852e-15	-7.515998677473692e-14	6.715633476338263e-14	-2.0920802936360181e-13	46.034425113408844	-1.1806836570980252e-14	-8.458326298720369e-13	-1.3486566904669166e-13	-4.5220782274427524e-14	-3.2715800933802785e-13	2.164506791454289e-15	67.85119051872122	-1.891927916815588e-13	1.2256222886058344e-13	-4.577669291899433e-14	2.14350102934313e-14	64.44819515877256	-2.042937227555647e-13	-3.323020236584993e-15	-2.6135392051055112e-14	5.498029909094847e-16	-1.5952435031324472e-14	66.75217567453811	-4.807505436303197e-14	-3.321778727547173e-15	-2.0423080536076298e-14	-5.933351496498528e-14	-7.905134987052952e-13	-4.508517213056932	-1.2485642340072403e-13	-2.2075343552569862e-14	-1.8089029845564806e-12	3.207488544973614e-15	-6.04592639876926e-14	5.572737358690205e-14	-4.856372373649294e-14	2.3217760190865382e-14	-5.923533585946573e-14	-1.865334507821109e-14	-5.144388771013439e-13	-2.9087207826166797	150.30422924722362	3.877663685720095e-14	-1.108185465700374e-12	-2.4738982641927994e-13	-1.4216119855139868e-12	6.038642879080717e-14	-1.8560474494094629e-13	-1.3791184703806163e-13
79	-1.4817738581413554e-13	-1.728100667419885e-13	9.42702071788657e-15	-3.0437006813818703e-13	114.48627478435694	4.303897997775671e-15	-9.60928451919609e-13	-1.6074294137963084e-13	-6.624503858918517e-14	-5.176665722761745e-13	1.3434554811093918e-15	312.9805902613408	-1.172968035183445e-13	1.830607644904839e-13	-2.2837944046605443e-14	1.6609621418895967e-14	160.28078469809992	-2.1560868628895763e-13	8.233802100572215e-15	-3.4891683943704775e-14	-1.5237214517833368e-13	-9.887264707335797e-15	412.862511909476	-5.376801546128338e-14	-2.1446283766303457e-15	-5.3109872969050574e-14	2.6074543837983112e-14	-9.457561269408191e-13	-46.145571618044045	-3.578797355578532e-13	-4.450538766426675e-14	-2.2574052310378965e-12	2.206837968578301e-14	-2.069284475275386e-14	-1.3997600565073491e-14	-2.181732658002947e-13	1.3331352588547792e-14	-7.094102511941072e-14	-1.345053745617851e-15	-4.981087236479269e-13	-26.471994529454193	679.489017190728	2.528134799478562e-14	-3.2758212024152217e-13	-3.988920019771349e-13	-1.3004598825968653e-12	-3.1275399294080364e-13	-3.0788767707867674e-13	-3.737673980659287e-13
80	-3.249920184438157e-13	-1.4277821998106387e-13	-7.86624692832716e-14	-1.8504866305375359e-13	116.90237488243365	1.002602742330644e-14	-1.2586358119690379e-12	-2.873387332125594e-13	-4.960111156423266e-14	-4.611022218147183e-13	2.744768137424958e-14	443.55022550828505	-1.4036170112515094e-13	1.7746763784313576e-13	-2.391996911883138e-14	6.849705036247753e-15	163.6633248354072	-1.9233657083458587e-13	2.086933881918784e-14	-1.992351585054204e-14	-3.920606769827344e-13	-1.1971788706050423e-14	722.1909619613233	-2.6876758459478327e-14	-3.0423749780529797e-15	-5.149516916850577e-14	-8.408697902497742e-15	-7.537214497205964e-13	88.9087065869229	-4.026375348527057e-13	-6.897150659798829e-14	-2.4889928450194283e-12	2.771207998864874e-14	1.3396881433394567e-15	2.459318096214393e-14	-3.3413100906492807e-13	1.025355179226047e-14	-4.237729847125518e-14	-1.6067124780025144e-15	-4.371933834665708e-13	91.22142037527522	1111.5563292851548	2.2339285519966608e-14	-1.6197999810917718e-13	-3.854015079082449e-13	-2.2648581667643364e-12	-6.819251247656595e-13	-3.344020290608623e-13	-3.7486249465859884e-13
81	-1.9823229033701964e-13	-1.4473335412191018e-13	7.762999041080794e-16	-2.3560359604428376e-13	52.46076815427289	-1.3088416383262204e-14	-1.3082463989585707e-12	-3.440931059078962e-13	-6.120896420390991e-14	-4.604724485175106e-13	2.563296618664634e-14	319.3885849542492	8.937951778298489e-15	-1.0797144383937092e-13	-1.0209485356527284e-15	-1.6052512075947818e-14	73.4450754159821	-2.9564587710278536e-13	2.0449737304842363e-14	-1.3350067980537457e-14	-1.973244760962156e-13	7.81523696086894e-15	789.3971018103529	-2.7399448034619335e-14	-2.699975347553545e-15	-3.517095212612012e-15	-6.762531123486439e-14	-8.814812347626847e-13	467.6108552303498	-3.846319435474225e-13	-1.0384050089376049e-13	-2.845118142793997e-12	-2.391916998657717e-15	-6.488685624224785e-14	1.1046564976656992e-13	-2.3819358368023964e-13	-2.6263595696983547e-14	2.034819042767999e-15	-7.815970093361103e-15	-5.382146599291623e-13	228.65394296237616	988.1992939311867	3.948204231418386e-14	-1.198154971410481e-13	-3.6379183013638927e-13	-2.3600731765912017e-12	-8.028345198009964e-13	-3.4363782884648693e-13	-2.9445329351020876e-13
82	-2.006251206296822e-13	-1.724675814901761e-13	8.368056319282673e-15	9.365693025462036e-14	-15.173726742242385	-2.840983660834118e-14	-1.2116208065412406e-12	-2.3281919094704907e-13	-1.008245757663006e-13	-5.706516664518147e-13	1.0766823022976633e-14	71.79940282029615	-1.9780920688928072e-14	-7.284889629550693e-15	-1.6821562708892533e-14	-4.766024764221186e-15	-20.63029089414609	-4.1748718877852256e-13	1.7959127472787378e-14	3.7939445929364384e-14	-6.906968570350784e-14	-1.4234212387753343e-14	543.5372154730197	3.0867567856222175e-14	-7.805524293180824e-16	1.523283070661017e-14	5.995318494726449e-15	-1.162716424140945e-12	936.0589590611315	-4.312729550802407e-13	-9.207510503824954e-14	-2.8665522397934235e-12	-2.2690789550076722e-14	-1.201583819589876e-13	-4.861007340723816e-15	-2.4237384450211105e-13	1.9727150504393525e-15	-4.64775319059531e-15	-3.416861195581587e-15	-8.241747758414263e-13	234.12335637121006	432.57242428197617	7.02546846747787e-14	3.773918053241086e-13	-4.3388389139743244e-13	-2.1552825220054765e-12	-8.092014347939393e-13	-4.032226709054272e-13	-3.1542258094205047e-13
83	-2.4595464197156015e-13	-2.1109740633610016e-13	-1.7638447115340378e-14	-8.149048416923711e-14	-31.273460811338342	-3.034202423731607e-14	-5.645883075537283e-13	-4.085186915968281e-13	-9.502972530563501e-14	-9.205861437337478e-13	-9.648494514058584e-15	-26.891417853739288	-1.9551307159937987e-13	1.5131260997097675e-13	-8.246964950416871e-14	-4.371938401135732e-15	-37.82366143290344	-2.7934914523254966	-1.587362061275114e-15	8.152647366111519e-16	-8.649807519773662e-14	-6.399836566151091e-14	252.54665319660882	2.343198471587403e-14	1.057239842658839e-14	1.8292822269803247e-14	-1.0367439554663147e-13	-1.2239199085808258e-12	1000.3607572868444	-4.45471023679375e-13	-5.4927556362169516e-14	-1.3887466441030676e-12	8.15571546315899e-15	-1.588951192843524e-13	3.1690616997202647e-14	-3.1092032690260016e-13	2.35666385007116e-14	-5.93421912580312e-14	1.111866953833856e-14	-8.952514251205548e-13	105.76896616009131	60.54312868182701	7.317094659396118e-14	5.964239099741982e-13	-4.898471231610825e-13	-2.0197108766930487e-12	-7.315316019321707e-13	-4.0703156355258337e-13	-3.604075050397299e-13
84	-3.5473343771120344e-13	-1.0825524995137277e-13	-1.0671201140670616e-13	-8.036295422322036e-13	68.70030939828602	9.870424957233011e-16	-5.045223307968669e-13	1.2194438546631388e-13	-1.1709941785154995e-13	-1.1134615002368686	-1.6515095489395748e-14	-3.9211949038686256	-3.6358291413278376e-13	2.6002496357176846e-13	-1.362183145487247e-13	-1.244545740385975e-14	76.38436986554869	-30.67932247432033	-5.3046627359215885e-14	-7.864005076949671e-14	-2.811182877456416e-13	-9.603849599329752e-14	70.41325630990946	-4.710302413751311e-14	1.9276068887318966e-15	6.150578475548065e-15	-2.0847762248323662e-14	-1.267885881973488e-12	575.2162430828228	-2.696664942190402e-13	-1.5431095418884358e-13	-5.733148317699079e-13	7.796608260458642e-14	-1.23960139496731e-13	5.317859834291426e-14	-2.761667501366887e-13	1.8712480865024026e-14	-1.5337585528964518e-13	-3.7705114666030586e-14	-9.338412933537673e-13	-24.661618691130275	-37.27266809450107	7.463187451644222e-14	5.093207774982597e-13	-5.131942286153825e-13	-2.490792947502954e-12	-7.868218501760095e-13	-3.544748042652098e-13	-3.371530418460453e-13
85	-5.313307063677334e-13	-8.031849963753511e-14	-2.681910677542324e-13	-4.316060502948317	272.11398256364185	-3.3637759815506666e-15	-1.4862809640552066e-13	4.405164037031558e-13	-3.6058845141443744e-14	-16.68500166068021	-1.0237112500173474e-14	-3.7124570769727174e-13	-8.983861926303936e-13	3.234161296384763e-13	-2.827960088325199e-13	1.519995212243618e-14	337.29385679085374	58.98472745072362	-7.30857819280105e-15	-1.3688339950241611e-13	-5.70300961553959e-13	-1.5414501796238056	-26.01313697049892	-2.961003050861745e-13	-2.830997361700022e-15	-4.5443226445479674e-14	1.2029771637559996e-13	-1.4856014733156108e-12	87.4228699574475	-3.7805531341861984e-13	-1.0407864230552069e-13	-4.762207195280984e-13	1.1478187723341084e-13	-4.29834973669631e-14	3.959129510951201e-15	-3.443286215993925e-13	1.0706545618657653e-14	-1.541450179623958	-9.009188710675461e-14	-1.1870086747284964e-12	-4.318735559413945	-4.966545893326392	2.466887020279447e-14	3.1591935579980434e-13	-5.44437731116344e-13	-2.9881290244227923e-12	-9.056876357137818e-13	-1.54747737046655e-13	-3.407751658692131e-13
86	-9.69036904418018e-13	-2.0049931438051642e-13	-5.786713011082536e-13	-70.90994834437495	478.69115188920586	-2.4601058122935616e-14	-5.0815450105408784e-14	3.313416950124174e-13	-1.900039680004764e-14	-19.57621790133926	1.5448368091750765e-14	-6.033532713719299e-13	-7.456558078786641e-13	4.0084348294196187e-13	-2.065093597410708e-13	-1.5013183498447826e-14	675.2844354047029	357.16937148433976	-2.671122392110234e-14	-3.4622894949191405	-1.1491987595754111e-12	-15.355442604138382	-3.996486955058679	-4.688517024369977	-1.9522158810964985e-15	-1.815518886327491e-13	2.379966546604475e-13	-1.1633794755884537e-12	174.40594131463345	-9.472201372305665e-13	-7.597635745330706e-14	-4.256379310704209e-13	1.3761970711826568e-13	5.728431154164116e-14	3.889490843082681e-15	-1.8754068097482772	7.916432433892736e-15	-17.663635600751345	-5.275916807119469e-14	-8.076322815318856e-13	-1.3073118708681253e-14	-5.263378992859371e-13	6.253346883441902e-14	4.85576503313608e-13	-6.016682153925754e-13	-4.0243711248334515e-12	-1.0400160595621305e-12	-2.1002360090991771e-13	-5.47355591300035e-13
87	-1.1004973567676897e-12	-3.8293390166893664e-13	-6.763928463313834e-13	-17.969653588067978	461.83449117235824	-5.115017235818009e-15	-1.910930711012398e-14	1.5259635885652017e-13	-1.8592953512141504e-14	260.0985116286508	1.4124913749347216e-13	-6.897025938086294e-13	-4.440911505998229e-13	2.980846646351755e-13	-1.0961006452666727e-13	-6.750703966123851e-14	510.3501234668454	564.6457670389498	-2.8155427147119876e-14	-19.71992083853098	-1.2575994515970536e-12	62.00065664231709	-1.7813180807580047e-12	-31.5624254095483	9.252809886464671e-17	-2.248397412268228e-13	2.301587655109704e-13	-7.038519438806934e-13	499.23925091079207	-6.358743657687484	-8.423264941874828e-14	-6.900931696978838e-13	1.097130955065875e-13	1.0680733646846061e-13	2.2959982958001257e-14	-14.611184474872196	5.047775964712177e-15	46.281966663707756	-2.2073859449812007e-14	-4.3738837173660263e-13	-1.4222202393212054e-13	-9.17124388429741e-13	2.5025625673432374e-14	5.825902456829922e-14	-6.105241419530648e-13	-2.9288594400381453e-12	-9.854797355192813e-13	-2.897651841407749e-13	-8.070514836256871e-13
88	-1.2595803862935363e-12	-6.1563013740255785	-6.739351721643777e-13	848.7842090199621	946.4092600921568	5.141616923708771e-15	-8.139732818074412e-15	1.0985602601834388e-13	5.5431808814587964e-15	742.2259574454592	1.1044327406345151e-13	-6.945378005937167e-13	-5.441352024772431e-13	2.8338588259789143e-13	-1.4847277934382373e-13	-1.027734310108637e-13	559.5445703826226	646.2196384203295	-4.5239561882401906e-14	84.69050002598826	-1.213160391909888e-12	136.68553523824426	-1.795175947340339e-12	81.73539168502069	-2.4417700081246558e-15	-1.413171778968322e-13	1.852452495882939e-13	-8.147258360674238e-13	490.8448615872891	-50.370079598140485	-2.899811210920426e-14	-8.308756139548862e-13	8.764608576181174e-14	1.418781687393009e-13	-6.319789022293506e-14	20.187173298056486	2.9590725756590303e-16	175.7768552726745	-6.890803266465245e-16	-4.519481047616509e-13	-1.7329799406407055e-13	-2.5429907537059908e-12	-8.784004657608815e-14	-8.04624347726968e-13	-9.919959740820144e-13	-2.7497437631632883e-12	-1.116267090187391e-12	-3.93691591751865e-13	-10.968123137632082
89	-1.3938145125358861e-12	-39.32907472729818	-6.50118291106342e-13	2495.3995351034328	2066.3709925771927	-2.7115356518240956e-14	-1.0205284204105043e-13	2.7790075296661484e-13	4.194491084084204e-14	1196.3081463620597	1.366274131820146e-13	-4.649247853315093e-13	-1.160952625094111e-12	3.647122021697598e-13	-3.373366139410167e-13	-2.803104462651504	1168.6063636088215	634.8610812360104	-3.765802294390638e-14	187.32700568419605	-1.0809519517702579e-12	133.26788937301498	-1.5440705555050215e-12	344.2887318442878	-3.163571946538088e-15	-6.549550961559376e-14	1.490687607628526e-13	-1.2916479653912338e-12	194.10163805037362	67.4596048566554	1.570509503650933e-13	-9.35794829230105e-13	7.96908383327136e-14	8.623727267848149e-14	-7.106020998704143e-14	175.89527898820174	4.862377281731072e-15	303.8299631411728	-1.1348751130506123e-13	-5.308923252454135e-13	-2.306980656208243e-13	-2.128826478137412e-12	2.4304922541868504e-14	-4.547468942394617e-13	-5.466053702171589	-2.5397441362209972e-12	-1.3974160874439453e-12	-7.288071602894204	-72.2905820164491
90	-6.17598931525797	127.0859056514638	-1.73482845934243	3999.2495262984025	3101.0321054213455	-3.9474964285646405e-14	-1.1366491866550004e-13	3.274451261407972e-13	8.357359363251064e-14	1307.558457364881	1.330062024528516e-13	-3.150898850603524e-13	-1.5128265392761825e-12	3.7127753028525265e-13	-4.70410970958979e-13	-16.538726152140992	1907.9040218957073	640.9011496394332	-7.56595585953806e-14	182.8948337826675	-1.2704659375371414e-12	52.91040216998027	-1.3799034465777706e-12	635.3877794341532	-3.836805195178876e-15	-5.285049747167799e-14	5.312402902612549e-14	-1.6702256829806183e-12	-57.16671756210747	623.9386906841565	4.8037438066207906e-14	-7.424988929892081e-13	7.721855146163059e-14	7.650081653558241e-14	-1.0363626552192971e-13	359.7298813955686	1.316787296168268e-14	362.12412274990163	-2.482401602186548e-13	-7.31718370556159e-13	-2.662496330234586e-13	-1.97494197516795e-12	-5.6353664950716304e-14	-3.6202015392876383e-13	-44.25552893532088	-2.71441252793932e-12	-4.996305962906302	-43.00068799556713	213.69126583826827
91	-42.30486550461892	391.0812641491243	-12.626060376625551	4384.83200814722	3278.674215694264	-2.8011297936982164e-14	-4.733945312301426e-14	3.3735664932824773e-13	8.651554194557905e-14	1128.12692978621	1.3163489150459481e-13	-9.377317545717301e-14	-1.3635358480701552e-12	2.8325996218697507e-13	-4.73365876630741e-13	69.72798683678064	2071.68882700502	613.4572879907175	-8.698668749032229e-14	72.90180920230254	-1.622322499133121e-12	-15.479590913366234	-1.3117723987877298e-12	630.8162671458877	-1.3190320015895217e-15	-8.742963508266631e-14	2.9519032177210895e-14	-1.9276878294130746e-12	-6.057534034073757	1248.7686088899982	1.0979734687853334e-14	-6.906128339866338e-13	7.535588833877362e-14	8.961138029846183e-14	-3.1573943688085226e-14	510.47657143726246	5.782064344597936e-15	378.6772000056134	-2.6870570892595586e-13	-8.702294526231417e-13	-2.1448892362304762e-13	-2.354798418525851e-12	-1.7803719081689975e-13	-8.47434547556514e-13	52.538365560262655	-2.4031779137373066e-12	-36.016762212169674	176.41445054777427	753.6964615745081
92	112.19003514059699	617.4913119076074	24.93929903985874	3210.26514910842	2470.4188109801075	7.21787668194607e-15	-4.2485295487326686e-14	1.5783729650325453e-13	1.0312984399624978e-13	1125.551897974667	1.1547872055909845e-13	-3.8686620316849586e-14	-6.596277366081646e-13	2.475131781908077e-13	-2.5673807552924966e-13	155.7872314638249	1560.0652271210035	581.2311814196746	-7.187275624696632e-14	-21.186969737937115	-9.659435262358695	-1.6674735477307605	-7.640055968620187e-13	342.16042540613904	-4.907670956283259e-16	-1.9727015676644912	1.175153661898761e-13	-1.2093793547298792e-12	-6.864683057927015e-14	1572.4123033398648	1.4852672077098418e-14	-1.7949332394585545e-13	1.0843631048783093e-13	1.608274781559532e-13	-1.8644440461663965e-14	536.7691317411286	5.36194910237474e-15	326.01245907594284	-1.136414013448756e-13	-1.763739682723482e-13	-7.581276366469133e-14	-1.8955964761308138e-12	-1.7319718923828712e-13	-6.566456033588836e-13	523.8820311013078	-2.8451647207882438e-12	70.01333064790879	367.1307701817354	1206.7551991922412
93	418.2006814629528	666.6531112634325	121.25977895864332	1512.3971152449308	1331.3143954471266	3.123967808231633e-14	3.868507913321643e-14	-1.3313543355453547e-14	1.1735154407775917e-13	1420.689809115772	5.829555632849254e-14	-1.8420338091184294e-13	2.3202336938358766e-13	1.8210283324116461e-13	2.447867672628799e-14	152.73096809189818	908.5636984966485	583.2838649572727	-4.150955500491319e-14	-2.319675578704932	-67.63900081994808	-2.859899950748185e-14	1.2581812198781323e-13	74.20746541771541	2.3400447532269637e-15	-12.067034080658463	2.2702342719237858e-13	-2.3568901578531514	-7.99205317749291e-14	1425.0142231299276	-9.486727313452533e-15	1.4941946566070847e-13	1.3926135309195307e-13	2.002939373911796e-13	-2.3953646835259597e-14	471.5134259850429	1.0639875156304847e-15	172.12880682752365	1.1836769781988655e-13	8.368332590719134e-13	-3.0520915700512736e-14	-1.872993277183888e-12	-1.1664385538576418e-13	-5.34880223517517e-13	1200.665339125385	-5.454517222464221	303.761942312251	460.3218415549225	1278.1962168403861
94	840.7587759408017	626.0525926521188	316.41199760141416	242.45188767363226	552.4655666057694	1.257537347604725e-14	3.767086614084935e-14	-1.2035708048591408e-13	1.176759917729761e-13	1835.581417437265	-8.082651942772351e-16	-2.3302465355769883e-13	4.5404708270825843e-13	1.1155224130882003e-13	1.3776223806389493e-13	61.59893752012989	516.2038726149194	574.1267129213096	-3.593184019389665e-15	-1.6406227989975885e-14	183.437139603934	-1.697836253551429e-14	5.399933000035747e-13	-34.107380196940404	1.3688564706188113e-15	49.93840381429772	1.480906228836764e-13	-16.927354230382875	-4.4891322878359076e-13	1278.5711795272728	1.487676020647589e-14	5.85841572340198e-14	1.4628732387113358e-13	1.9279813392738778e-13	3.969586727306539e-14	384.4309753862209	2.058564686893658e-15	102.73810169381332	1.3525427564574812e-14	1.0095398952678545e-12	-4.204805598251287e-14	-1.6597164659478797e-12	-1.9290253484831525e-14	-4.712446371427656e-13	1613.5379664406032	-50.70609156538654	901.6241046394796	592.6296060551523	1259.7273084407238
95	1096.9303380992626	616.8727178879983	512.3094398989716	-147.17643748265309	320.1445191896196	3.5550996593881274e-14	-9.197304443320945e-14	-1.9139628471084436e-13	1.1032648659258349e-13	1995.8517784482292	-1.4198981893139175e-14	-1.809603024411185e-13	3.9155197222204236e-13	-4.4050909735111716e-14	9.902224712863792e-14	-17.550349328248853	394.2781150461445	503.7732581568893	2.6856837233997908e-14	-4.091747649073311e-14	709.1015937109613	-3.777804217339405e-14	5.296644014559155e-13	-3.478686465911861	-7.937381115128593e-16	112.71475302167701	1.1309045673646006e-13	45.39814087499094	-4.947807930793019	1274.1040549174995	4.841987993073173e-14	-8.504867761206662e-14	1.26276138931237e-13	1.9828765878606262e-13	1.073355628885059e-13	315.60783131144564	-1.0108338045492017e-14	117.13441740135991	6.614075183000829e-15	9.154089654247257e-13	-5.348067033501279e-14	-1.4317034276203894e-12	3.8200462501901905e-14	-4.2037416107356564e-13	1606.1634809084076	-7.863899618253969	1949.1131949740252	860.0171796812326	1345.120696413165
96	1111.4571239201184	565.4045161341882	585.2555886386601	-14.559818304790317	321.71392270335986	8.366595048874938e-14	-2.4662979456463297e-13	-1.3373775095072288e-13	1.2198651115228683e-13	1889.1594257366248	-2.5871792568910178e-14	-1.6617658406138498e-13	4.819144226777288e-13	2.6429815205863157e-14	1.177636679974401e-13	-2.015199765368713	332.6308625451999	347.55525728601776	2.595946879337415e-14	-6.666087990087012e-14	1163.3281759970707	-5.099885006586564e-14	6.416068476283004e-13	-1.9626528337411048e-13	-2.4378028872911623e-15	106.978477403928	1.545430450278218e-13	195.71827310546692	-31.405581985383428	1307.5893584591186	7.068313372479599e-14	4.503854587193816e-13	1.2851736241909724e-13	3.1489618111001485e-13	1.6442808268913214e-13	255.68037538065363	2.885095761267553e-15	131.95355808972408	3.533648666449611e-14	1.0170478569580858e-12	-6.389907169514561e-14	-7.669756575061735e-13	7.44927113424558e-14	-1.6575875205417388e-13	1418.127732468358	451.8842734840963	2893.373808841289	1242.821026349777	1318.628819415446
97	1059.7145479806313	436.60649610786123	560.1440803385241	-1.6707476305043803e-12	210.19354489917305	8.375145763995187e-14	-2.4344833489879706e-13	-3.7499851838444366e-14	1.203183796524593e-13	1770.9407984320642	-3.14017877681742e-14	-2.0244522996000147e-13	3.8611867202554e-13	-8.087001505470366e-14	5.85875250056626e-14	-2.3823274116069684e-14	216.53198408234397	170.8973045001992	1.6927504813453166e-14	-9.226662564510679e-14	1287.5804326950386	-4.379092329399566e-14	5.469151552662043e-13	-2.2353715565242968e-13	-2.3999368616376554e-15	19.67680144644554	1.7382633464586647e-13	269.8604976844086	127.56211337567939	1077.332415860385	7.425662484220645e-14	4.648502091679272e-13	1.1652900866465642e-13	2.00509817261572e-13	1.9579402366761662e-13	140.1174950952734	-8.616928935599673e-15	54.64057145021333	3.541434497840813e-14	8.216899311777769e-13	-1.347252500934486e-13	-8.5301289025715885e-13	4.1129168051900234e-14	-3.736564328443415e-13	1228.406454690189	2072.604781673927	3100.3712163747336	1080.1348649079466	1173.5609058212485
98	1359.5618449378271	228.79369432213224	766.7392018070333	-1.5650002858902791e-12	16.69434249835894	6.086396739358424e-14	-2.4237795432513275e-13	-2.649831225622564e-14	1.0360704011377505e-13	1663.2051032211484	-2.342599122396731e-14	-1.8032707575095504e-13	4.979060865406046e-13	-6.653301160508408e-14	1.0561229126313657e-13	-3.656326883648808e-14	17.390319071003326	29.486598465067004	-1.6096806835182218e-14	-8.800812834852451e-14	1626.2021239366798	-2.8627672390601356e-14	6.888675291433978e-13	-1.9788575234306077e-13	1.1074189266259425e-15	90.67219639506236	1.4557038807733966e-13	188.99197020490382	290.90628422089594	745.2363933281463	7.078793421185059e-14	3.7577481828855174e-13	1.0788650749692143e-13	1.425276349384878e-13	2.0386206290631166e-13	28.786183466392576	-3.4257658121287095e-14	-15.264279223856933	4.3502248361708266e-14	8.549155670736026e-13	-1.9167757926433296e-13	-3.0041155831380517	3.367691729596389e-14	-5.817847203707295e-13	990.8535694598553	4320.404442736704	2545.34154937958	587.0826916188228	805.4333067251606
99	1843.7207846223657	56.15283407862925	1028.5855765928043	-1.4671417465664243e-12	-16.082665074170443	1.4867513104676955e-14	-2.2805111127131696e-13	-1.247778801163084e-13	9.665436117848237e-14	1223.413414415497	-2.0665103447357052e-14	-2.612500333175014e-13	4.857888441697317e-13	-3.6301358948252094e-13	1.0539053206258806e-13	-6.235469153297296e-14	-16.622775341910412	-16.722537147480836	-8.28117922707293e-15	-9.080752431063541e-14	2117.1672515232053	-1.448585521029985e-14	5.881238940582756e-13	-1.9730895009813343e-13	3.55537507461146e-15	234.92125047712656	1.3099147587818992e-13	39.90138511921111	287.56533994608066	430.4018845911217	1.8821105770723856e-13	-3.9555767972724007e-13	2.404246467722961e-14	-8.236176664984781e-14	2.6032783469612124e-13	-13.812252153929819	-8.833836261747518e-14	-1.8351694799232172	6.24110874377714e-14	8.097490687115873e-13	-2.0536191998574868e-13	-21.132635924320812	-3.85238827413634e-15	-7.350802057879493e-13	624.4752345639397	5479.4666758465255	1907.9095299254063	131.1734925604842	595.4505352298925
100	1856.5047752256876	-24.05541787849635	1029.5905376162707	-1.1133802819998645e-12	-1.5404187202374047	-9.576081715650384e-14	-3.653066424051555e-13	2.781012210006757e-13	7.927928522178572e-14	774.3325857131025	-4.352576568233272e-14	-4.224397467081215e-13	3.4676038104901106e-13	-1.1301883165413103e-12	7.49656834752087e-14	-2.1998786682614732e-13	-1.5935366071418133	-1.7528902678555387	6.3904893944426425e-15	-7.160375548699593e-14	2179.483472727783	-3.70727352701099e-15	5.387749658011273e-13	-1.4087297452523156e-13	2.7074814826557666e-15	234.0484348477066	2.6445067215743874e-13	-17.061887639946498	111.79554508430525	401.72538177346905	2.6364137950740607e-13	-1.9323319294276506e-12	-1.43566621030736e-13	-3.808232221428922e-13	1.8043744162335161e-13	-1.4873008333315678	-4.532787741266926e-13	-5.015943102173721e-13	5.776995562871113e-14	8.922884710453752e-13	-2.5186559493259014e-13	70.0758101999318	-1.1069990967880959e-13	-1.0507232901512918e-12	276.9555110007166	4931.1506269314095	1725.8150306572543	-58.39166470600919	405.5801786180596
101	1420.6957952323953	-2.6901180048660978	752.9243380524488	-9.321316069767199e-13	-9.539330194087151e-13	-2.359874078498148e-13	-3.588108128781841	-3.217991426029194e-15	1.3310849138139292e-13	690.3246453225593	-2.4504591443675126e-14	-3.682563251768273e-13	4.827193771812386e-13	-2.515842318820512e-12	9.84769535268773e-14	-3.5801444642356613e-13	-7.801059712519074e-13	-5.078627464302002e-13	1.9017064415635844e-15	-4.7696329890512177e-14	1697.2512662562465	8.986848683104121e-17	8.83691862901383e-13	-1.1744270223561658e-13	3.740723811826676e-15	96.95381760660459	1.3202258480964643e-13	-1.8830826034054773	-79.05630755794469	661.2318781061231	2.980345476266603e-13	-3.5990039854354636e-12	-3.975527704807978e-13	-6.134634074649941e-13	1.1770487469587896e-13	-1.1742734748016034e-13	-7.882480729263069e-13	-3.9579011305147005e-13	5.0797412548813335e-14	1.105190089688023e-12	-2.5077352362631106e-13	217.05109953175605	-2.2049223344031636e-13	-1.069779169562133e-12	47.41821319739172	3442.6446425464533	1533.8365435476271	-6.456283211678353	271.6537369124
102	991.8060505766443	-2.395752833478014e-13	493.2291154505346	-5.120633993947733e-13	-6.350219978534543e-13	-3.592470508448389e-13	-24.59281388345623	4.981470819961299e-14	5.1678627101726607e-14	726.9720217850734	-5.3398473874577814e-14	-1.6314984210805535e-13	1.2832515969578015e-12	-2.508357862555181	3.182900387128497e-13	-3.389215786055291e-13	-5.244180125855897e-13	-4.594813033338749e-13	2.5314797387712632e-14	-1.787373448333549e-14	1105.5379197883265	-2.2953809750526208e-14	9.890056211866898e-13	-5.5566805084677344e-14	1.2813728941089844e-15	-26.389025209577603	1.36871262681305e-13	9.960777133131143e-13	179.12053363468124	855.5314068202814	1.2118486733954462e-13	-8.320406568468142	-6.560916905449524e-13	-4.771997884854652	5.443095274704156e-14	-2.3238537629475332e-14	-7.661892828275746e-13	-3.793126523858342	1.342941753231674e-13	1.6119536439727502e-12	-2.7272591497348026e-13	261.8127107527408	-3.361888887813181e-13	-1.229067233592065e-12	-28.043356382300193	2577.0203990416944	1186.9115970391647	-3.869626698477564e-13	101.74964248651096
103	968.81823880157	-2.1427110300289497e-13	488.96182379531615	-5.246684549259776e-13	-5.805524584347085e-13	-1.7543546192189787	92.25831362785979	3.633951180530399e-14	-4.389519310728769e-15	588.318447786848	-5.959152052135062e-14	-1.9643335801143741e-13	7.67971347754505e-13	-35.08514324945906	1.9216105427814144e-13	-2.601284435393212	-3.8070646321246184e-13	-3.8587567160426975e-13	8.415433445783384e-15	-9.513441163093899e-15	921.5836953210868	-6.006503224675287e-14	8.854303180395827e-13	-5.312779636389542e-14	-4.685697702452355e-16	-3.365449695436175	3.93616016672965e-14	-1.0284147767829255	425.20226991159245	815.2037242032475	8.263255832228081e-15	-79.8056035951791	-2.601284435393825	-38.223221641324855	-1.754255124483291e-14	-6.947096425688137e-14	-6.230983647569768	-26.343357053143368	4.422694715454328e-14	7.650579398790877e-13	-2.6802998552413e-13	156.10726162218063	-2.963079653105234e-13	-1.341686430622031e-12	-3.034421856541294	2107.97074369468	749.7051231252018	-3.554701234878519e-13	32.0536891544492
104	986.5569026295395	-1.5983078899230384e-13	388.20233420522226	-5.410643655477426e-13	-5.627784442405256e-13	-14.081883585264935	192.4209142734014	6.791528208139889e-14	-7.4205137892682e-18	193.65241910827189	-5.0262222261981176e-14	-4.4714446370060566e-13	5.968931147691812e-13	-73.84357259936627	1.1431820928333215e-13	-18.308182193488825	-2.949472428646351e-13	-3.02762499447055e-13	-5.247844432645914e-15	-2.558444030753017e-14	822.1803258992807	-7.128934421505672e-14	6.301628171007401e-13	-5.863781325680372e-14	-1.0705004435024499e-14	-6.334744211622646e-14	1.0218846620076809e-14	-9.690349602368348	423.22277886664574	377.2326356759239	-2.7661392171380507e-15	44.60800292239707	-21.238897363661767	87.7208353397934	-4.7827608768597515e-14	-7.807419378240854e-14	-43.854482928589505	102.3864757608152	2.8233342541907195e-14	5.582288130745746e-13	-3.223947244558212e-13	13.572526200686104	-1.2878792576802903e-13	-1.3256307220170662e-12	-4.58762533816962e-13	1724.1160352339107	610.3898524421311	-3.247123792357109e-13	285.60553828789983
105	754.6975337978392	-1.2521283638611013e-13	209.83533788121474	-6.648508650218047e-13	-6.47563636532198e-13	33.65725909663267	302.0305244776304	5.39094618702819e-14	1.2310404052895064e-14	63.09831141979466	-5.310256661701191e-14	-1.5372770525944874	7.348341872153975e-13	505.48519004096534	1.320463875346474e-13	70.70631276096634	-3.5793353428282544e-13	-2.2278277480443762e-13	-2.289947723018107e-14	-5.538214845307516e-14	647.944611167812	-4.144778725461562e-14	3.9051492687955447e-13	-1.022290507031079e-13	-2.6215105493414445e-15	-5.623265349507592e-14	-2.363559219807649e-14	8.095946326256216	170.55124078953048	202.90974572236755	2.1536385927967766e-14	927.0871305463651	47.43539653669002	396.2192272113024	-2.1478574417461836e-13	-1.1357050689775042e-13	169.36628405533793	239.33023439634732	3.073850799716421e-14	6.859477282099467e-13	-1.1604336457758646e-13	-11.686772405395864	-9.614748300580004e-14	-1.3228986030016082e-12	-3.768796757108985e-13	1612.8266044139334	924.8127576705186	-2.377239793191295e-13	384.0055619627314
106	393.85708830461465	-7.253221159933107e-14	46.067727970445254	-8.237610536572369e-13	-7.397502776007878e-13	146.26743681592978	453.03158557923285	-2.704820657653561e-13	9.310632813145663e-15	165.71747841798657	-2.9064668409806466e-14	-17.19368545778878	7.55203269243438e-13	1678.2438233050132	1.2782645550444107e-13	165.8729306818061	-4.649205898871746e-13	-1.7004571130220366e-13	-5.4996053412532e-14	-6.918146432756811e-14	350.3158411895011	-5.348451705087494e-15	2.884995298927022e-13	-1.3637562944105717e-13	8.696271352269547e-17	-4.3570060441567125e-14	8.257547744697874e-15	112.85785211085002	-105.14125090535629	226.06134707663816	9.004622240651295e-15	2468.5774426841513	226.2512800389177	728.8411595378343	-1.5194807495858162	-1.797021257877104e-13	397.32353163316344	238.87297491502622	5.4875498603894037e-14	5.087638964788127e-13	-8.030491438921321e-14	-1.2017192472686915	-6.283371423850789e-14	-6.588384222644877e-13	-2.787433237669486e-13	1591.0740392133198	1169.4903335080244	-1.229031729287627e-13	333.419101985924
107	81.31685523762492	-8.32131849858534e-14	-20.59085385691472	-1.0836142037943462e-12	-9.28564052270341e-13	259.3720831085823	480.1880050973069	-2.8250695127999024e-13	5.909668641335702e-14	230.77376313655628	-7.242101805424266e-14	-2.1690128276983653	5.016122336122171e-13	2539.453403403285	7.765487767243956e-14	165.7841338405945	-6.177615688348018e-13	-2.1079669714989945e-13	-5.2056616657976876e-14	-5.3204627222052004e-14	67.69669507774171	3.0749333741920718e-15	1.0709879141775296e-13	-1.6235501945991176e-13	1.9628757345591593e-15	-5.317745672540822e-14	-5.758958006275661e-14	266.75881180764105	156.50596675537275	261.27714880080913	3.28809815707519e-14	3626.9804445047425	398.1280062635254	890.3740563986044	-13.160110156701167	-0.9818705996857591	397.11083222281934	101.17025699239697	3.1381923623569077e-14	4.372335684027835e-13	-5.5287280038323135e-14	-7.97891116216774e-13	-2.333185344441915e-13	-9.013252868996969e-13	-2.1708421978040659e-13	1719.4186177274914	1266.8554415922772	-4.6203029976625457e-14	262.9324805457788
108	-38.17815093127904	-3.651714748924402e-14	-2.4609342427180403	-8.499296667777179e-13	-6.6747002098504e-13	283.8643085498262	357.7607853631621	-1.3618766211868747e-13	6.048757610184242e-14	303.35455523754	-8.794701613640422e-14	268.96449684574253	3.533935212443628e-13	2329.4634109252875	6.037706752725762e-14	70.47013092271177	-4.4184847154964247e-13	-1.7136697659303937e-13	9.045435066492271e-15	-2.285961337389199e-14	-33.067320879706806	-2.997041614454683e-15	5.805627329922628e-14	-1.2245674340302523e-13	-4.086633916157187e-16	-5.055424802002654e-14	-2.928340232396397e-14	400.8250102126729	539.8189787595114	113.07997752714174	7.501602880722511e-14	3586.155076567653	475.24756686182735	874.4359589835597	24.95094859541406	-8.724694043404451	168.80054616370498	-26.494709941461046	1.1733773050593608e-14	3.5394115516201083e-13	3.097231126240146e-14	-1.276833195015336e-12	-2.6655752726483795e-13	-1.457241411230533e-12	-1.129282328888516e-13	1669.1497629882601	1033.0846523120797	4.1026251233730616e-14	378.0787739316884
109	-4.564417214147998	-4.304103488926758e-14	-1.529402140493398e-13	-7.252789628515825e-13	-4.812788271312403e-13	253.3553293925923	80.90995465749974	9.446336886088794e-14	1.0998799700204225e-13	324.75328549935256	-1.8269989919682422e-13	500.73229663424905	3.3271003775515843e-13	1407.9461580913876	8.048352044803339e-14	-18.337573947930156	-3.5894166816197287e-13	-1.256785806530279e-13	6.156457805704178e-15	2.776634963084218e-15	-3.912357612126912	-6.133922454512658e-15	3.576961634628818e-13	-1.0381744022013845e-13	6.443217853002924e-16	-5.4614981489015416e-15	-2.2457899578844255e-15	435.96859045682396	931.4641455377139	-29.425409358306858	1.0533054006264559e-13	2792.0943218514876	420.37018326328973	880.248145427827	137.22443893096533	11.644370114178193	-43.92488643341411	-6.269099824412423	4.2917968522116345e-15	5.895276269437041e-13	1.9577256125850308e-14	-8.988221763559506e-13	-1.4164196807730096e-13	-1.2324806699351283e-12	7.475773784648327e-14	1758.7498422233666	800.8292400693795	1.0003411980511763e-13	524.3673393807233
110	-5.045163943858355e-13	-1.0817008528542209e-13	-2.273243575669711e-13	-6.825841805518972e-13	-4.254258185377984e-13	247.46170111112028	-31.985611625356626	-1.8660240447947577e-13	3.6339340562678087e-14	326.5491488657589	-1.5482433958131036e-13	444.77172057910616	-8.40590093960794e-14	842.9458040840432	-1.3919742251161477e-14	-2.578392609728627	-3.1832223232652006e-13	-1.2163275242760229e-13	-3.1157595783631957e-15	4.448883421042913e-16	-5.536324326717512e-13	-1.341374258882559e-15	-1.7715848782249973e-13	-7.692818104896898e-14	1.8752351856422517e-15	-1.2549801243911919e-14	-4.645387759122791e-13	377.30919802345403	1169.1438112988487	-4.137420699332412	6.562165835001133e-14	2237.7084353476853	382.3116341544671	840.446763370189	272.0122497632027	61.1469180259589	-6.176149739582486	-21.61057002433139	-5.003252881976564e-15	-7.161252453646425e-14	7.858358351360415e-14	-3.381328065301676e-13	1.631245838207342e-14	-7.6714458835663e-13	-3.9104052757933577e-14	1806.5690381191748	612.5003769440681	5.940064207434039e-15	519.6436689554437
111	-3.447021360150191e-12	-4.1929510420685545e-13	-1.5938270412118264e-12	-7.39515047313668e-13	-5.273571924762061e-13	253.84419656680043	-4.002708073553938	-3.7228562420778736e-12	-6.53781855844979e-13	327.8599650036593	-4.001113636353376e-13	161.6005674289244	-1.974304866978266e-12	741.9391781345485	-5.715170125213941e-13	-2.276659295247786e-13	-3.7309218839198063e-13	-2.559052013426078e-13	-4.017962769125039e-14	7.40745653904305e-15	-3.4956510693785332e-12	8.170209546042332e-15	-4.973458948303901e-12	-5.31355593629365e-14	7.216306957875263e-16	-1.6352437827134985e-13	-2.7446937039635637e-12	324.85469184601595	1313.4086916330527	-2.38540977887328e-12	-4.67317929568986e-13	2474.7063421789726	401.7738639637464	796.8254761984318	360.49795253659636	255.62210022630748	-4.257986708152715e-13	59.86867253991259	-1.383971486398798e-13	-6.22975170450354e-12	3.583981440673466e-13	-3.1027448533899496e-13	2.8423159284636683e-13	-6.940189639776587e-14	-1.0705417129752932e-12	1606.7919609369803	510.8909576205922	-5.948661158063295e-13	509.5060293674696
112	-4.370060212014794e-12	-4.757131563849124e-13	-2.0075763958978346e-12	-5.542671720051102e-13	-4.810361763303312e-13	255.527230271172	-2.1047670889806554e-12	-5.084357042781759e-12	-8.475818162147934e-13	321.17766149842674	-4.265927799524738e-13	-45.67176949170945	-2.667853598705186e-12	687.0225225547022	-8.063033816739782e-13	-2.856710583597343e-13	-2.9663044371554243e-13	-2.581207883823481e-13	-1.0537917296840293e-13	8.626425766228054e-15	-4.4174012634023156e-12	1.0322838610046072e-14	-6.702598944301286e-12	-2.945943974339554e-14	-6.460748816830072e-15	-2.1166433358960024e-13	-7.063514657686614	325.57330645055987	1583.8905634452092	-2.857879599923529e-12	-6.365403491364892e-13	2819.861333584234	461.5875703149293	762.1991980895903	538.253069445722	577.5139966094704	-5.49534025825063e-13	225.73906289454553	-1.5117390344399274e-13	-7.887097887104501e-12	4.771869845852118e-13	5.650851680327951e-13	4.146045974406589e-13	7.757391415891112e-13	-1.3781048852778778e-12	1626.7406653618561	531.4543328082318	-7.797734466128352e-13	476.4771994698779
113	-3.0766176239040625e-12	-3.524506593461233e-13	-1.3866492644209686e-12	-3.90812089916377e-13	-4.1461253168232585e-13	252.6880157912766	-1.5891820279032457e-12	-4.364554419106657e-12	-6.533427326712802e-13	260.3318325860793	-3.076079237088213e-13	-6.449667994511742	-1.8036685541295307e-12	586.984911339833	-5.773080956442897e-13	-2.168822105627126e-13	-2.2324276103805929e-13	-1.8731677163388113e-13	-6.424897746074727e-14	6.124471110206783e-15	-3.0211619552835983e-12	5.119166747885867e-15	-4.97693951175632e-12	-2.2423593972787758e-14	-5.193710357531318e-15	-1.3894581001328324e-13	-56.37854142969749	376.01301153389164	1722.4929228179994	-2.036351550108109e-12	-4.599549533020221e-13	2870.086333953149	408.5566795636053	721.6686435124896	609.3586061966346	901.9716511393885	-4.2434835993559664e-13	284.8826518767767	-1.0035959495608999e-13	-5.701188507293952e-12	3.1178601545743125e-13	8.209565846323336e-13	2.3680731754265366e-13	7.013499749544534e-13	-1.0022710453642637e-12	1724.382439121303	428.73699609348245	-5.482830984428182e-13	494.8354870068076
114	3.2195074940772165e-13	6.433471293545097e-15	1.7966296830725318e-13	-3.394359914537513e-14	-1.0919365954133871e-13	272.110604566599	-1.3115518382855624e-13	-12.23509558443244	3.47916497097379e-14	185.5352114256625	-5.626393381474145e-14	-1.4709050886750894e-13	1.8297913883880192e-13	567.9353748802976	1.78985075832166e-14	-1.6961239610756685e-14	-3.790338508639231e-14	-1.4325416031933246e-14	-1.4312686996740887e-14	-4.783420160969491e-15	4.551482869545858e-13	1.0369441131231162e-15	-1.9067681430285057	-1.4356582189848176e-14	-5.252432307998317e-15	2.887652984481086e-14	205.50083008526474	402.12514842716865	2054.967471770041	9.426838059085607e-14	4.894445317475772e-14	2597.907053939074	289.3478150498791	750.5027325502153	395.6756738976623	1102.658112378237	-2.3182598371679317e-14	259.79340960582834	4.638528921146495e-14	1.8672021940609919e-13	-4.8306973959384253e-14	4.599609753343665e-13	-4.117768679590699e-14	-3.5178098651707947e-13	8.366846204726269e-14	1728.988817297534	225.26131742144133	4.1810028732503264e-14	402.2293344394762
115	-3.190135958881787e-14	-3.5880353244374184e-14	-1.5224611060566674e-14	3.083212063265959e-14	-3.962902556808667e-14	219.14568364366636	-2.70507181350489e-13	-114.5977383320673	-6.052039760514111e-14	179.7684989943032	-5.4243270829048366e-14	-1.9709335563211753e-13	-1.0295106669480332e-15	665.5185490671723	-4.02102801212876e-14	-2.905211061724001e-14	-3.206792158294929e-14	-3.43021812040227e-14	3.1534900369378623e-15	-3.679647275253467e-15	4.045161806206473e-14	3.690243804620089e-15	-17.296515002469597	-2.0836859801140967e-14	-6.512592521823172e-15	3.2721040958155513e-15	489.9003156630392	401.64335254958144	2344.1240067417075	-1.6948818812290957e-13	-4.207066000913249e-14	2326.499372690157	247.43794562554527	809.2112708786278	232.95464152328404	1131.60375019093	-6.397578839155159e-14	176.49411007602137	1.0833265161828239e-14	-1.0275331571040726e-12	2.624179080261816e-14	7.239425568585729e-13	1.0659311194345196e-13	2.0188820623836627e-13	-1.0190523089751929e-13	1556.0970909322948	160.39555927645875	-8.135594454615013e-14	296.5491922021572
116	1.703521642514816e-14	-1.96600233950383e-14	-3.116615791492728e-15	5.081659172291482e-14	2.4836859218808446e-14	168.96962992267405	-1.025912288568995e-13	233.92173417505145	-1.4524411379411306e-13	193.8154055923176	-1.5137848130107534e-14	-2.359659454407012e-13	6.971835277044051e-14	755.5308037982747	2.8591810438804153e-15	-2.4576741670056936e-14	-2.1553709973621944e-14	-1.0758653322699025e-14	3.859180898297285e-15	6.575645483703714e-15	4.624372864071582e-14	2.4055530846341725e-15	38.69427631668704	-9.876304287389124e-15	-2.4328653915775337e-15	-1.2199324669557247e-15	425.3753229188597	380.24101265192337	2841.661327124801	-1.2823743780661592e-13	-5.819726306122239e-14	2376.3581308709945	309.3638480128265	817.7795510562744	593.4185784385716	1146.3763285298182	-5.751788648337721e-14	127.13869201049314	4.673097099229425e-15	-10.009786060917701	-1.6510987316975398	5.045619163838889e-13	9.09407938842469e-14	3.3001673373490587e-13	-8.626489982212769e-14	1482.2010212864038	218.10927254907827	-1.1778998228095435e-13	203.89913372692877
117	7.63924770342591e-14	2.2368853413373086e-15	6.097242105665816e-14	9.669271952668536e-14	9.243448622915132e-15	182.65961490338157	-1.6087559733383285e-14	1196.5803238141843	-2.779144523766873e-13	201.09121883553362	1.2435411169806588e-14	-1.5519690645440695e-13	-2.2152562560678496e-13	773.1565863676386	-3.7765506232100165e-14	-1.628677198818749e-14	-7.674067037360169e-14	-1.4180723148151928e-14	-3.2015521339421996e-15	1.7346592599920919e-15	1.039292045739799e-13	2.1586323666858984e-15	141.0290767115071	2.2548658170574584e-15	-6.615958851885797e-16	4.7950218488746355e-15	401.41728157397955	481.2301547983855	3135.056496178971	-3.4317022231601237e-14	-6.388514396157192e-14	2375.570624844976	397.58907761328624	782.183882345524	1005.7377781134111	1098.358035896717	-3.991003471719874e-14	60.91658143890783	-2.790592664117455e-14	-95.60951865793336	-13.990284185941606	2.611541945278692e-13	3.5745756540411914e-14	3.74549406057567e-13	-5.851691596291394e-14	1669.8184931204473	327.92987130517855	-1.0723373060696702e-13	178.65831530703508
118	9.353637544598239e-14	5.5063637168889644e-14	6.334082073469142e-14	-3.585055702746651e-13	-3.018592516762751e-13	241.4061775437333	3.8013922201414757e-14	2141.2287550828805	-2.662078115956512	127.80056295545336	8.774928798435788e-15	-1.7737550931039825e-13	-2.187460153030756e-13	793.4106430395296	-4.9331975237183426e-14	-7.291739334586941e-15	-2.2241424640326866e-13	-9.98545291011985e-14	-1.6177290869358131e-15	-3.6775923637425926e-14	8.624965922842204e-14	-2.487879537843759e-14	286.51137014641245	-5.6607560684059884e-14	1.202258800940323e-15	7.375534059530371e-15	786.4845458302168	460.79615333381923	3789.4193288397614	5.404873920601893e-14	9.50436530392087e-14	2271.9135021886696	391.8301986858552	722.407451079243	804.1439851459487	1029.5667684129055	-2.3123234261365163e-14	-15.486194566293756	-1.758456276905523e-14	197.36880008581286	49.68089453831795	1.027181110805647e-12	2.5453732238197858e-14	8.163437363969854e-13	1.0167645074930862e-14	1629.9523500219807	280.74616203974676	-6.354648312840476e-14	189.51254861914802
119	4.336639587848936e-14	-7.927186470799644e-14	6.111032845138795e-14	-3.258595335866565e-13	-2.46842763310385e-13	300.3596588905652	7.660904187515514e-14	2547.6676822881827	-25.642647402358975	127.3671715930403	4.992065030417362e-15	-1.641254398882806e-13	-3.5786044222200117e-13	799.010964822762	-9.881492938954081e-14	-3.125109425737674e-14	-1.879551498730406e-13	-1.1057886254762215e-13	5.78189310197203e-15	-6.148209619223029e-15	1.5585818839478137e-13	-4.975376009500921e-15	654.3250465367798	-2.879998439103079e-14	-2.1632510121976442e-15	5.490951880557407e-15	1264.4662529847167	548.6034965033624	5324.032392828125	-1.486185068184699e-13	-1.0964163025070931e-13	2125.5497902739667	389.49985748549733	719.5401672983269	238.0262781831766	943.4802190816957	-8.708258336082975e-15	-2.446546469886031	-5.591870868091457e-15	965.9284870892894	122.33581760541377	1.139302990709544e-12	5.287195988079157e-14	1.1489597048696462e-12	-1.9682279228318576e-13	1486.4012248630443	138.7527878889318	-6.393902830785706e-14	111.99207385235009
120	-1.964426907345493e-13	-4.8823327557366726e-14	-5.786174167619685e-14	5.262400055847938e-15	3.292579005786402e-14	293.5695168137903	-1.435321441820535e-14	2384.9908457832075	58.02935353344898	211.39710235905878	-1.3166959667677846e-14	-2.1051569513589682e-13	6.583947897016399e-14	800.4172212511303	-2.484861787912067e-14	-8.789769826014325e-15	2.2077798030207845e-14	-1.226182822801299e-15	1.6938521422386465e-14	2.8890628821010465e-15	-1.9161456197799947e-13	7.011003103409925e-17	1411.4979577818206	-1.81146157771102e-15	-2.2001752034086674e-15	-8.99343438909209e-15	1210.2691411016774	919.515973197662	6286.201028402004	-1.362990839872771e-13	-4.974200999682828e-13	2154.5208338069533	389.3583117510326	762.8672413295403	-76.22954906232656	910.1718164006359	-4.849591165663409e-15	-2.572986668055912e-13	-7.517322953780701e-15	1819.9384365599988	124.47874203916555	9.031648608084941e-13	1.2415518484763817e-13	1.084040483771102e-12	-2.1884642056273193e-13	1562.0485533044657	69.57117943286075	-1.4327881925746296e-13	51.58551837038041
121	-2.776094121790731e-13	4.622980090714212e-14	-8.004839293560573e-14	-1.8786149442688872e-13	-1.457183417061226e-14	272.1247049739723	-4.9593576888692786e-14	1853.1867000610591	252.07896492454825	224.0469934183154	-2.6634849709948177e-14	-8.123122283361511e-14	1.0918053094001924e-13	723.5081696427535	-4.502796307765715e-14	2.373194471558638e-15	-1.788891799616584e-14	4.022741151898763e-14	2.2859235213093114e-14	-3.798489657632366e-15	-2.701724590977177e-13	2.946342648577992e-15	2164.3491213959883	-3.033956975967808e-14	-7.716121372238966e-16	-1.866864275279204e-14	910.8151124034426	998.0049170262621	5881.538118793591	-9.87289085104606e-14	-8.050876161109195e-13	2372.0172926272808	409.5026603386156	811.4670438843073	-25.54465253592604	992.987478477172	5.140018659200313e-15	-1.3380716129509018e-13	-3.172920366890684e-14	2123.9406683166694	55.380644947211	3.09598362371042e-13	9.397150295841003e-14	9.792073464558386e-13	5.165693636911182e-14	1839.6495789014953	-17.884101165127728	1.0263763560852008e-13	-37.96414992444637
122	-1.3151707657797135e-13	6.678553739742043e-14	6.406277964551193e-14	-1.9596538045527343e-13	6.270847879809515e-14	243.89901103388578	-2.6920368248209105e-14	1001.5824159680573	442.1093929764787	165.58895947513477	-4.466007683633516e-16	-1.4040422637725098e-13	-5.465884243359752e-13	553.7194591008587	-1.711758412820904e-13	-1.3496430479921363e-14	2.1600387859400207e-14	6.464693818824385e-14	1.1019006330061156e-14	3.581239846232708e-15	-1.949517382716594e-14	1.2793364892881496e-14	2374.748117552711	-1.9938977632639488e-14	-2.669030378030413e-16	6.009017904798945e-15	713.3726050688066	1072.1340325953904	4318.187613311505	-1.6770817810748995e-14	-13.202218946332462	2497.676031816803	449.37106982157354	906.4316000203763	45.884680008427736	1099.099664252956	-3.753821018664735e-14	-8.684101709655142e-14	1.2604370560700698e-13	2082.625442692834	-13.280976198369908	-1.1397599090361912	1.4685893175640847e-13	5.088481478507586e-13	1.3849338699563908e-13	2072.5014810339735	-3.8338907051080113	1.6493787198645487e-13	81.58559828754139
123	9.5256108057083e-14	7.223128122473858e-14	1.4458037737610063e-13	-1.1993787853769573e-13	8.594655978056807e-14	226.06432380636215	5.843323539972112e-14	196.8504223286877	511.3563837267566	26.72618303957768	-1.4196698658127093e-14	-7.968227620141829e-14	-1.766847393898428e-12	267.8634301750098	-4.959242385501169e-13	9.36354678455068e-16	5.6320700745229356e-14	7.18848787978586e-14	-1.8071234311880634e-15	3.49282157038981e-15	1.721403939129447e-13	8.227131665159963e-15	2050.8483834588283	-5.969118372962802e-15	1.3875861328273012e-15	5.691876561620674e-15	466.27367321574116	1183.9727616486225	3345.7434417293543	4.601266525749307e-14	-123.00647100047928	2421.2786853401813	385.78966709332815	893.3798310666406	84.65869786506555	1057.5130523538976	2.9819049257798554e-15	-3.32375087178886e-14	1.9511841442754134e-14	1649.9410459775906	-2.203544650718654	-10.619263683495308	1.2674865441698747e-13	2.4525848361637616e-13	1.534730069394093e-13	2161.104356372454	-8.406917082766947	1.4242197823830367e-13	207.34029824682133
124	1.8224005566539078e-13	1.1873963680335479e-14	2.051436427185936e-13	-1.8933794834745193e-13	-5.416626872826588e-14	192.2868932009595	2.6101486011125685e-14	-90.18388223932264	477.7304341898301	22.033394356136252	-2.245744293184188e-14	5.290369684745952e-15	-18.632904129134758	222.99373063030646	-5.027194430880458	2.8563270001153135e-16	-5.061843546430371e-14	3.9635040465321626e-14	6.234944009244519e-16	-2.4953618149238817e-15	2.879332876097057e-13	6.4317557456756674e-15	1849.0623731492267	-1.5810317922041156e-14	2.0930201302478666e-15	1.5012955174946616e-14	103.10624799885912	1788.6697497146467	3189.801717037098	-6.659739883242481e-15	419.8234963651947	2338.817378563739	217.89677521792353	808.2910304788503	263.6753160080495	782.292154517054	1.7113303062561385e-14	-1.0570830129539464e-13	-2.6652681775392546e-13	1371.6539008768113	-2.4960553475588024e-14	32.96916054434139	7.9732107805557e-14	3.2325812977564023e-13	3.62014331679483e-14	2115.874565310711	28.692972773160548	3.9996455162406064e-14	192.36454282303316
125	2.08792708914904e-13	3.3874531286259633e-14	2.3479921234952706e-13	1.1009622234161496e-13	9.869962602143064e-14	100.13372099221694	-9.196756466918045e-14	-12.500889576198652	487.18950823017667	89.33287349156781	-1.0056736934218949e-14	-2.130118988937314e-13	-198.18756407496858	324.1911821715881	-54.00943828410623	6.977794520425586e-15	2.8793191766869845e-14	8.796503942278084e-14	-7.290483555330295e-15	7.808663741322436e-17	2.9138005918394556e-13	5.947054384936863e-15	2131.6565684696307	1.7478335260118088e-14	2.136159001757402e-15	3.972212447570434e-14	-41.52361130723567	2744.850870631811	2892.1998812057705	7.335486117418444e-14	1058.3637836189187	2312.797885774955	55.493668634766806	666.0283165102486	357.8743058115257	439.30333544358837	3.39151728694747e-15	-4.6389399034486695e-14	-4.330904101498584e-13	1972.2531688391998	-3.258633009244264e-14	58.28457704303507	4.826376373678059e-14	5.198524273149918e-13	6.810427685952402e-14	1874.850302715521	72.33421542719202	4.227940477011214e-14	171.89383221329962
126	2.4393717551488394e-13	2.2038697630625935e-14	2.424848097236982e-13	5.279056255261083e-14	5.937963631222935e-14	34.23190578948869	-3.7196106159985654	-3.309499832137445e-12	410.77659752583	93.74138445698317	-9.686396215259155e-15	-4.801355542798152e-13	394.7784927985326	305.7357858190987	101.1577709764985	9.796676466342743e-15	1.4178875154814019e-14	6.817094018676742e-14	-1.6080196300469317e-14	1.4419628016619305e-15	3.091993385122429e-13	1.5606000496452123e-14	2316.4336197502644	1.469153276612069e-14	-1.165570068339921e-15	5.295118813571083e-14	-10.303806768966167	3438.0432761406596	2529.0980690073816	6.751069283725785e-14	1085.837703293387	2352.204707004335	-20.60263595871825	581.4215831761734	514.3388856572396	393.37688740709905	8.93977836630815e-15	-1.179519207241863e-15	-8.425142118165542	3049.4819955731537	-1.277174310326141e-13	180.6581604760277	1.0752695506339373e-13	6.325892109480802e-13	6.235686060623444e-15	1797.3474203730086	74.2119293617781	2.8989835382285456e-14	167.58710900796302
127	3.0227839654361817e-13	2.027741014230543e-14	2.215192325487511e-13	9.699342157777663e-14	1.3179939858721536e-13	74.09513523053919	-36.96485523097058	-2.685267489657088e-12	235.0938542785781	42.55239953226026	3.820765469218997e-15	-7.531394531160165e-13	1867.3103278084052	142.18237515926825	518.6508402355446	1.358753155690346e-15	7.084659908144229e-14	6.335905807435043e-14	-2.5619323857449147e-14	7.247701439291397e-15	3.003440398413818e-13	5.186416491934126e-15	2085.024984304059	3.1141270653295574e-14	-2.299117765635384e-15	3.898532453730529e-14	-43.19989105306354	3852.8145951279375	2341.0330863756603	7.04040082445689e-14	492.8986279153461	2376.111347722421	-3.0787425135344173	663.7955056596952	659.6055033355818	675.7727005245289	-1.552782467017124e-14	-2.2279807247901857e-15	-83.72762389665625	3792.730403627218	-1.4697263686001016e-13	320.2128737589636	1.227653796957835e-13	5.982219575462132e-13	-3.079233526257405e-14	2017.5988548830342	33.687316296372494	1.4855668823051778e-14	191.4893772338859
128	3.449114173362266e-13	1.476339758812599e-14	1.685657611780282e-13	2.7429369829452675e-13	3.292303875967446e-13	207.23080128659004	148.5816846360939	-2.704709235784971e-12	54.35010878143897	-10.525759016666042	2.959300899160237e-14	-7.472443115574453e-13	4261.238755884686	-35.52443668124946	1183.580240699165	-3.2419653936560616e-15	1.7270752094950835e-13	4.271374028539496e-14	-4.257285755004005e-14	-8.787743454941101e-16	2.768637076241269e-13	3.3467761374304326e-15	2053.7172725332307	5.934416054822912e-14	1.2534960216333382e-16	2.185055906563033e-14	173.64365553856624	5079.931137660287	2601.394518553893	1.5676234945956606e-13	-121.92337527638426	2559.1431284776977	-2.682917879071253	835.2038291723243	586.0501233506163	1063.4275848691245	-1.476979064615982e-14	2.3773042945803868e-14	336.54646640464637	4804.142339784781	-1.2517162399414203e-13	584.7742703346819	2.0124661719997107e-14	5.161903466791125e-13	-5.1853066256649715e-14	2420.403462342849	-8.332892554860754	2.990629737569776e-14	89.37996357748223
129	2.8015156604152585e-13	5.961092801895332e-14	1.0310016194109271e-13	4.5360847326243735e-13	3.9203236486858453e-13	201.69191235597327	324.4827806729129	-2.3059518305117986e-12	-21.71700593029065	-1.0596452158494136	1.4616813900350287e-14	-4.456715487943112e-13	5130.2447270150005	-3.5763026034930547	1508.7598213362896	1.829099568179358e-15	2.1631419877258172e-13	3.658545902676176e-14	-3.7652200694625573e-14	6.582166973706976e-15	1.7590910162388821e-13	-8.662163299554868e-15	2458.907591316323	7.383571046772903e-14	2.7344593313454046e-15	9.766537764183254e-15	379.2148159671381	5820.393340742032	2464.63434304508	3.435044879217813e-13	-12.274223750257542	2221.808000242578	-15.182707613461533	768.9885287225455	272.77581312226096	1070.1904789006076	1.7352586091827205e-17	3.7056447599097926e-14	734.9730453796097	5468.485927833633	5.2407321555832754e-14	652.0998188479622	-2.905083771372077e-13	-3.1588191074560617e-13	-8.445800471444084e-15	1848.2864491223568	-0.8388857958808342	6.370057295128269e-14	-22.27013124839903
130	2.1423868106572338e-13	7.04037799210677e-14	5.928944852925209e-14	2.791198863013163e-13	2.152431332284138e-13	170.07434419653526	315.6924834052187	-1.877330624574591e-12	-1.964552053183687	9.778975686911574e-14	-2.2147379617201093e-16	-1.360776672719804e-13	5042.029444814295	-8.0817546314126e-13	1546.5302264064142	8.598663055503012e-15	1.360482991616375e-13	2.1599574456927152e-14	-3.454722940169447e-14	-3.96101317983617e-15	9.191801846941826e-14	-1.9677186008842013e-14	3435.557093091418	3.4309972743501434e-14	3.2944227180586586e-15	2.3003592746732036e-15	368.94181795549554	6167.709334290385	2380.0270946008227	3.937776697118205e-13	-2.576726607005704e-13	2182.308933786486	65.42742203163871	720.3490219730088	35.42505227699873	1115.343883320463	5.11946954409157e-15	1.8378671906257553e-14	715.062492532302	5830.109343928825	1.672054097578294e-13	480.44303413886286	-5.465839149468263e-13	-5.195012657701335e-13	2.5598203933587382e-14	1319.9609536688713	6.851229095618317e-14	1.0550811866571031e-13	-2.232445514980886
131	2.2749514354587487e-13	4.9385003370339046e-14	5.232444012489416e-14	-3.0689966420807333e-13	-2.5873704778232795e-13	163.5696218064661	124.56146768398926	-1.5565717238431763e-12	-5.438497410198575e-13	1.7792622559531256e-14	2.03344910176075e-15	6.770505321766137e-14	4309.3901811143805	-7.591504688514511e-13	1425.0901600054897	-4.476738888190323e-15	-2.0884586548002902e-13	-5.442956140070607e-14	-2.517766058479942e-14	-2.0389673953805764e-14	1.1072365532293526e-13	-1.4457925716392284e-15	4115.671063158599	-4.7839024943657926e-14	3.0899304822890123e-16	-2.3021858626828698e-15	145.5718357270708	5025.772487530143	2094.9344159216175	2.7076244702483985e-13	-2.3174390141810873e-13	2204.8618751564813	144.45247634654282	783.7370170094264	138.91690651794946	1074.4306038555205	6.995832077021038e-15	-1.4117242079706618e-14	282.139228007108	4789.426406007009	9.974551889959039e-14	335.4044486072853	-8.060949793982503e-13	-2.5200178990106087e-13	1.1197384065380107e-14	1321.600366706771	1.0598714137124525e-13	6.905267560266782e-14	-4.625012169874966e-14
132	1.4536261369124014e-13	-1.2947312459515503e-14	3.1813455040852685e-14	-3.9038797901288267e-13	-3.4202409542082227e-13	214.7524952664665	-36.822210008707714	-1.1109070818347766e-12	-5.050949090570219e-13	-2.3499910957483487e-14	-2.348672527528871e-14	8.674323755715899e-14	2759.9332546890387	-5.752419962818562e-13	1002.7706131379448	-9.956731240689734e-15	-3.2830259504958486e-13	-1.1468131500134742e-13	-2.6821275848684718e-14	1.825646175223583e-15	7.849944630340891e-14	-5.227657870284206e-15	3913.3777871167795	-5.6239817144926336e-14	-1.4911807863911357e-15	6.103087187296747e-15	-43.03318519090035	3377.617819203757	1665.761145695438	2.1119923861763903e-14	-1.8904010034012575e-13	2227.555104325357	140.92685824249872	853.5656160659113	201.0869349337059	807.2786718229905	-2.0842282484294662e-14	-4.3121176438191684e-14	-83.40452387514554	2754.979297503235	-3.265484997515524e-13	189.1958852475998	-7.278954930945538e-13	-7.668089528098537e-13	-2.812797124609958e-14	1537.026980598655	-7.336490740823758e-15	2.964769247014175e-14	-1.491079753241851e-13
133	5.351674544820369e-14	-9.871772065890141e-14	-5.890518007671859e-15	-4.416361021530811e-13	-3.3003679766257454e-13	218.79822284303128	-3.8659213187650736	-5.057173760021909e-13	-4.4264723277818185e-13	-1.3859407765967193e-13	-4.234304994607394e-14	-3.792555529835963e-13	1245.1845073277718	-2.3733971086659603e-13	494.4267300711892	-9.724526239960933e-15	-3.091327822116407e-13	-1.4202543383002552e-13	-1.4640787867977155e-14	-7.114060839990439e-15	2.8062784886504625e-14	-7.315510843484221e-15	3058.9019998883705	-4.913167844574848e-14	-9.442603796844038e-17	1.2420798465729257e-14	-4.518004432774528	2545.027186967233	1456.3186343015211	-1.140649414396169e-13	-2.498990446166834e-13	2143.8993453053267	56.04998299850203	859.6434845176215	124.00528825605234	472.52123278501335	2.0608479219057404e-15	-4.9368107431249635e-14	-8.756544673829916	1178.4500756221537	-2.595388628376961e-13	234.37274752135625	-5.557343217429991e-13	-2.0278254939259902e-12	-8.915387708291578e-14	1525.538889797941	5.367543028154345e-15	-4.20765964201639e-14	-2.904293201249144e-13
134	4.534139416394079e-14	-7.363958058019113e-14	5.5829662515443356e-15	-3.21002750230705e-13	-1.7403953171511968e-13	117.74723915427778	2.9602484416902515e-14	-1.4664213859201123e-13	-3.457662605247503e-13	-1.656052615804866e-13	-3.436816669587189e-14	-9.179676727410162e-13	193.45013291234034	-1.0962102405472527e-13	115.77993655255842	-1.462046707636962e-14	-2.2146139535185128e-13	-1.1938785079083975e-13	-3.875762892572536e-15	-1.5466676782503903e-14	4.4503446914506484e-14	-6.4688908685587045e-15	2005.8900523353257	-7.528025617899839e-15	-3.0292535118429177e-15	4.255721739020729e-15	-3.944416344533341e-13	2255.702158307834	1472.4220026099758	-4.451851626558623e-14	-1.6996527007868423e-13	2045.4241291143708	-16.349687205899922	854.5440781649213	60.02914515882734	311.07940310303127	3.367314995819395e-15	-7.183148677412293e-14	-1.929866720585105e-13	205.9839989213037	-4.641812213093869e-13	292.32649488110553	-2.5884972543017425e-13	-2.1602878297989637e-12	-1.062904120617251e-13	1388.5277609399807	-4.0302180330523917e-14	-1.1332842690559436e-13	-3.5440790547935575e-13
135	1.3043573647624904e-13	-6.63895102845747e-14	4.484707378382491e-14	-6.194513625268065e-13	-4.594720490969666e-13	19.129792313154923	-2.401813680817587e-13	-2.5860924370252664e-13	-2.9309077301674846e-13	-1.3656582291756365e-13	-3.553489978704609e-14	-8.668157655117811	-125.69986112469694	-9.046976250125427e-15	-53.84203603050383	-4.160739162518093e-15	-4.0809968943167324e-13	-1.6638953140180874e-13	-3.651554922473556e-14	-3.0929600497456693e-14	1.67631461411084e-13	-4.44988010663901e-15	1222.3490872755601	-6.02105055331262e-14	5.3421991195202265e-16	1.057868445798103e-14	-1.4952038464824253e-13	2030.2521109885565	1225.149641262831	-8.13996114157562e-14	-9.736490391424248e-14	1875.7140117126135	-1.7740135318483232	831.9692313517155	74.07552127684139	354.0979238053611	1.0614759571171933e-14	-8.710952553397233e-14	-1.9033435210672476e-13	-126.3131681036799	-8.11292878065007e-13	338.014328724411	-1.9838823528834486e-13	-1.6839556884022757e-12	-2.7527765842298373e-14	1255.168311314957	2.2022264046626473e-13	4.3914572064452734e-14	-3.328992608567848e-13
136	9.873758480350652e-14	-4.857399829404731e-14	1.6616242800431006e-14	-2.8970941612560477e-13	-3.121203096036378e-13	22.07110112348879	-3.503770253081499e-13	-1.1021814709126017e-13	-2.3611932175263787e-13	-1.1947147070560258e-13	-4.399748203582898e-14	-64.17113945599662	-11.963173076591378	-5.824783671674001e-14	-5.398017119925119	-3.00747715791518e-15	-3.328100577189065e-13	-1.3830900149819458e-13	-2.680203959370792e-15	-4.084770225578575e-14	9.751422748403267e-14	-4.2507021895488534e-15	956.6211078198368	-2.7998711603978057e-14	-6.308435636195925e-16	3.3376329406623217e-15	-7.150909399041687e-14	1701.8298814067834	591.1153686262757	-8.869089410334074e-14	-6.936079816754837e-14	1649.9841569620003	-2.8370268145581785e-13	842.4996616427406	82.90948493696148	360.01026910393216	-2.477309988109604e-15	-4.175625854796872e-14	-1.866304882701244e-13	-12.157696216048924	-1.0528175874661245e-12	515.3834298934615	-5.157196577813717e-13	-2.3211239271670875e-12	-6.056469236437552e-14	1444.9129401843163	3.6623660402557673e-14	-1.305399661545506e-14	-2.5170742382712814e-13
137	1.39734896033459e-13	-5.3975447362131086e-14	2.6524112811862172e-14	-1.8254075771648205e-13	-2.841489397389294e-13	139.55472930176904	-4.59090406364697e-13	9.810604199916448e-15	-2.2570548686252923e-13	-8.181025123267926e-14	-1.0631290192659412e-13	152.40144419419187	-1.9052777636077334e-12	-7.282320990162101e-14	-6.209983113283677e-13	1.613333859537554e-15	-3.3377431067516547e-13	-1.050830730628829e-13	9.033619325304744e-15	-2.861357252251307e-14	9.444464633378884e-14	-4.804327369381887e-15	911.7057129781349	-2.7347904004221567e-14	4.250241974991731e-16	6.31908121943976e-15	-1.0028013837766952e-13	1191.9696483133562	242.8948037510452	-1.1124651614070217e-13	-2.6285537585449667e-13	1424.6069857413152	-2.7867434824052597	682.133296968127	32.35604062873744	351.5230010280804	4.7221866519892005e-15	-5.6199546587400725e-15	-2.1516761523038918e-13	-2.5532974192527198e-12	-1.2559923966337994e-12	606.5370010153736	-7.165911811899219	-11.744133247280951	-5.822409107261435e-14	1588.0797695773379	-8.255104683234946e-14	-4.9132820063254526e-14	-1.8157183839866717e-13
138	1.6525598370451328e-14	-3.695176127379394e-14	-3.572577823405619e-14	8.983730640290738e-15	-1.2000186619890934e-13	183.49516420958076	-3.02903660451677e-13	3.66504884139496e-15	-2.145763715240104e-13	-1.1273952351510297e-13	-6.648415037582552e-14	774.662323991771	-1.6768471786774084e-12	-2.534566101698846e-13	-5.092445745297314e-13	-1.0495118056538806e-14	-2.399938716766103e-13	-1.0816330336392526e-13	1.9998941092144307e-14	-3.786010351269452e-14	-1.8968659833379692e-14	-4.028203167343097e-15	1034.738549648809	-1.7120523793287097e-14	-3.6610246396861685e-16	1.8822989439608825e-15	-1.3567461921147253e-13	667.1320689756602	626.7249802701484	-1.1784917514864257e-13	-6.310479131531739e-13	1304.6901610344635	-17.566620036623434	380.18821289960977	-19.682167784717947	372.4008098425345	-2.685358362410569e-14	5.5033726790231357e-14	-1.813720838755476e-13	-2.3481058285988724e-12	-1.5886734373043042e-12	660.456885472569	-51.34396550326022	-74.03075586863002	-1.1205375387922396e-13	1510.6833178306692	-3.3265015991696657e-13	-9.156251877803699e-14	-1.1665076217167573e-14
139	-1.3541044892057457e-13	-5.030982771198309e-14	-6.837992040635769e-14	-1.450186443366699e-13	-1.7918617175585502e-13	169.8507309758932	-8.976321542676531e-14	-9.081795584059687e-14	-1.8221208603649278e-13	-1.3719696615577859e-13	-4.101101064002496e-14	1118.9363299567085	-1.326567190857272e-12	3.1056391391721405e-14	-4.1341917036282326e-13	1.4103770993135331e-14	-2.8524006921076605e-13	-1.5242513050083281e-13	-1.4028738182550767e-14	-3.494372743176143e-14	-1.0479637723156886e-13	9.803912359175956e-16	1091.9546274869042	-3.6526936859358324e-14	-2.2101429512582903e-15	2.196700405124654e-15	-1.2334674841073501e-13	451.5450537088403	966.6244162544409	-1.3296145104661478e-13	-7.736869699602513e-13	1336.065332727288	71.59956151707021	58.01528911681595	39.79898265488612	403.41933928884464	3.516227583307421e-14	4.914206716505346e-15	-1.0558786064850729e-13	-2.3248207129751504e-12	-3.054158178777321	478.51327342557454	144.71478015044286	290.04423324668534	-1.2740097465993948e-13	1427.5502990887142	-2.801452300643673e-13	-8.97003408426201e-14	-9.691085409165219e-14
140	-3.339272303400997e-13	-2.5741762334972076e-14	-1.8667386973535395e-13	-3.043198369679212e-14	-9.844638671815304e-14	111.55623526669477	-4.11504740591991	-1.2305906079921263e-13	-1.7499535097205274e-13	-2.70164011128173e-13	-1.4732345591961666e-14	812.7935737885324	-1.162152921739963e-12	2.821820469377709e-13	-3.3350474624155146e-13	3.8777778474706985e-14	-1.8993773991490718e-13	-1.6281208029867422e-13	-4.911381213177893e-15	-1.6229719653323076e-14	-3.553905527476808e-13	4.0770371939970275e-16	868.8926577821521	-1.3593011320932458e-14	2.6905213275816407e-15	-2.1490492904224907e-14	-1.4957358402402406e-13	458.33218256363904	663.3876540388417	-1.4562472907062722e-13	-4.911372080237846e-13	1361.3026899584145	162.96947044827039	83.0657182884748	93.12541168472549	395.564584830725	8.482263734587042e-14	8.658712136320784e-15	-8.334492764605057e-14	-2.4718035102309645e-12	-29.449433682955785	468.2366959867133	578.6471702119499	595.5094021370123	-1.5826585971502245e-13	1447.8680977323042	-3.622657158543133e-13	-5.424227191373058e-14	-1.320392809656723e-13
141	-3.7392037481173826e-13	-1.082641545679199e-14	-2.275789382708183e-13	-1.5488781351464626e-13	-1.7462455360609054e-13	72.50910691258365	-26.93691697166695	-7.402339238572222e-14	-1.4391629847283642e-13	-2.5375679849309815e-13	-3.272926060419901e-14	147.01723430454902	-9.91640246067132e-13	3.688457137547588e-13	-2.921214255923688e-13	2.7086473595338115e-14	-1.7326364564735754e-13	-1.5784511301561623e-13	2.1262169403016648e-14	-5.665490927012295e-15	-5.030469043320592e-13	-1.519397736019167e-14	429.76639740022557	-5.749984892678176e-15	-2.1256061749359328e-15	-5.215182755798072e-14	-1.3742860034775437e-13	466.50093315449965	346.51969790358214	-1.426432807918498e-13	-9.960019099107132e-14	1353.3392158634824	160.9746390852419	399.1123227589268	91.98550804870933	399.72386462780787	6.343374839968319e-14	-1.726239830885038e-14	-8.000912129339791e-14	-2.157525572081346e-12	6.999370356643322	525.2545889514225	778.426406809396	862.0701938026887	-9.711146482790131e-14	1571.72087803309	-3.802581785582771e-13	-1.860191520956393e-14	-1.3179374758056045e-13
142	-3.7515469165927006e-13	-1.8293621402057477e-14	-2.1246278087332553e-13	-2.2425226485821397e-13	-2.4613484629488876e-13	31.760499124625305	107.74820597782937	4.216861079115083e-14	-9.237997399323786e-14	-2.714145389442906e-13	-2.992864453837851e-14	129.88200542987448	-1.039647088784178e-12	4.403131957870805e-13	-2.9403700268663074e-13	1.0512013995628218e-14	-1.5524746583970575e-13	-1.372119070748889e-13	2.6335032412424085e-14	-3.154203547879137e-15	-4.74374039050326e-13	-3.1082110339544026e-14	63.947526825359795	-9.987669075103452e-15	-2.255194032090445e-15	-4.17309146393346e-14	-8.452102200077432e-14	401.4368097398931	304.0694587241311	-1.3117778785517586e-13	8.591505113740132e-14	1381.738602472605	66.29370905768711	500.41841012577754	35.868402042902844	388.38937775958834	2.557771189935394e-14	-3.2034015543019864e-14	-5.831564879659887e-14	-1.5215644796674223e-12	369.92925074801394	348.0307445462822	525.0174623560828	1249.2718567568907	-1.243943537151538e-13	1480.532107990821	-3.9475820498775934e-13	-2.4430243603594186e-14	-1.5658174557011034e-13
143	-3.0139661118195183e-13	-8.937643541571854e-14	-2.000787424912908e-13	-9.21487736159144e-13	-7.688805890171916e-13	-20.958896939324294	247.82466058912252	9.673975416793426e-14	-2.95798803902829e-14	-6.134680310158934e-13	-2.7017063250970802e-14	467.6336398212892	-1.0955228726468652e-12	4.2356389746632033e-13	-3.2568540837654754e-13	1.7090014065438143e-15	-4.729168071145208e-13	-2.3751163489545115e-13	3.544120153023775e-14	-4.249803879273787e-14	-3.7415052490095615e-13	-3.969182389575005e-14	-63.682116489057016	-1.3115823765538493e-13	-7.393971182252939e-16	-1.43213632897868e-14	-1.0287617658640741e-13	309.2235549923348	535.1444575628482	-3.789818501865229e-13	6.298646266081621e-14	1574.3656900015314	-18.226909217785966	309.7304411696697	-23.940079867950775	330.7440356356549	9.905130129416667e-15	-8.926124620935896e-14	-2.8261997141308832e-14	-1.1492186237200162e-12	941.8947961163	347.32432283956507	56.10159830124585	1880.5008182555355	-1.9563693709878536e-13	1265.3225924634926	-6.221758897858493e-13	-1.6159644316758496e-13	-1.6214733069512518e-13
144	-5.533470282952408e-13	-1.5168043913142326e-13	-3.3410509434754093e-13	-5.011433713024859e-13	-4.61426526807747e-13	43.88458641478915	245.80445870003211	5.498943203099697e-15	-1.4298245535289465e-14	-7.784353281935665e-13	-1.759780553212531e-14	464.5873592498511	-1.2278603155646779e-12	3.096643193224535e-13	-4.150029077885167e-13	8.592041673967973e-15	-3.651461595242437e-13	-2.213140874504702e-13	-8.411523405825194e-15	-3.0542948918379333e-14	-5.84557937616405e-13	-1.9917226697539034e-14	52.8749691327717	-8.664702774183735e-14	-1.3340799473410283e-15	-4.948181253485135e-14	-1.7382770458687373e-13	375.57002686756636	843.0481915030674	-4.977890707462353e-13	2.567691846062893e-14	1856.6443610870083	-2.2724759570162822	32.56791396294941	50.892388252760924	418.6016745455861	1.9344936963370904e-14	-8.188708209083584e-14	-2.591528819589035e-14	-9.429050513812315e-13	1328.9703256356129	880.3875752014186	65.95939594217153	2647.6756890492006	-4.56615836258602e-13	1119.7954445285266	-1.0978920143762775e-12	-3.477044701860696e-13	-3.3372290934695596e-13
145	-3.758766505700906e-13	-1.0317665031399748e-13	-2.1604974307730728e-13	-9.235421910230157e-13	-7.253208316736165e-13	104.40765571318381	102.3748729932266	3.6462349848954035e-14	-8.062102827663604e-16	-5.423913246558897e-13	-1.8448995544629696e-14	137.67792599205615	-1.0533661346777773e-12	1.4019816441741054e-13	-3.5761077047342997e-13	-2.9704430860192005e-14	-5.039503376156837e-13	-2.310398480643595e-13	-2.0805322617536575e-14	-4.211218634591474e-14	-4.0876528097813297e-13	-6.427935563501643e-15	229.8823396718028	-1.2255512229160835e-13	-1.5529851041244462e-15	-1.711284641555897e-14	-2.675161434846608e-13	494.72867570556764	1219.2079391975562	-5.054694166798788e-13	7.531250687354412e-16	2135.845286779624	-2.16644754121456e-14	-54.192724699567435	115.2543143597358	550.7307477046324	-1.445242097948034e-14	-6.800935136389668e-14	-7.611928796506343e-14	-1.064135240935766e-12	1397.7219209623142	1859.7344714842525	472.63429092929266	2864.741670135021	-2.2365559846868147e-13	969.6917605576278	-6.603430741374501e-13	-1.3994315560699855e-13	-1.7477981358691215e-13
146	-1.2997726288582286e-13	-7.706009495179204e-14	-7.721946475563542e-14	-1.307964305272828e-12	-9.90236969828706e-13	103.84212898692991	-27.60560379695666	1.5440879080911133e-13	8.110050762917339e-15	-4.370291617883268e-13	1.0508360819608885e-14	121.02178067922694	-8.759206442142587e-13	-2.7289333318074125e-13	-2.846795064748621e-13	-2.9350072786316787e-14	-6.447322538745896e-13	-2.2081127272259843e-13	-1.682864073742999e-14	-2.2492533399933826e-14	-2.5609996842424793e-13	6.198439005711494e-16	461.39201247102187	-1.846125651664458e-13	-7.837204178973464e-17	-1.4775955380692444e-14	-4.393926689010153	545.6948211811906	1523.8991378275275	-4.071291147684746e-13	-3.807705364949884e-14	2221.825742824975	-6.322186419056192e-14	113.32039019562583	156.17851400710845	562.7991769577178	-3.147759117057534e-14	-8.741593567259382e-14	-1.670017451947516e-13	-1.0308991021588847e-12	1249.9867120099816	2636.1732197093397	833.952520511917	3370.332086379869	-7.396848058368162e-14	790.3491617764075	-4.615983117019685e-13	-6.949633670595311e-14	-2.0777487128695523e-13
147	-1.4019976268191899e-13	-5.743249349392533e-14	-2.343889150178558e-14	-1.082408541546216e-12	-8.769098557832435e-13	43.57074297721239	-3.5942393589124624	1.726600582016947e-13	1.4104798448890767e-14	-4.275430338240649e-13	-1.9422566953781712e-14	619.5759574994464	-8.029135197324145e-13	-1.5836478087192093e-13	-2.625746521097611e-13	-1.6084020719114555e-14	-5.185266526350072e-13	-2.091986181542864e-13	-1.1784375246548889e-14	-3.13170083981318e-14	-2.5600681243575493e-13	-1.790925640257474e-14	643.1319912651568	-1.61797795955213e-13	3.4426902916557712e-15	-8.472171835833637e-15	-31.109845492258078	485.0117851698683	1427.858062391219	-3.168993202669902e-13	-2.2777666642286462e-14	2153.8603782718424	-5.090906274090417e-14	270.31480710456043	128.8722011139783	520.5552931705623	-2.7258172868246723e-14	-1.4115050174095018e-13	-2.2140176010737945e-13	-1.0125976035960356e-12	1072.828069620813	4417.864797528405	1034.990994761284	4484.077468376256	-5.815199792710784e-14	736.5790548748648	-4.054541906444861e-13	-4.915996201946065e-14	-1.3532297247917415e-13
148	1.816085128610491e-15	-3.929458871969188e-14	6.641268511994734e-14	-4.4657759352798084e-13	-4.550316136454684e-13	-11.598657647826679	2.0230512495157259e-13	-3.2195988234777006e-13	-2.208932836701887e-14	-8.364497326707588e-14	-7.498143779679206e-15	786.5625579262999	-9.052056448027312e-13	-2.88165778014811e-13	-2.586216017120296e-13	-2.179416316083189e-14	-2.5265713543040387e-13	-1.5416735297680242e-13	-2.034759107848932e-14	7.52524292522886e-15	-4.689673385417145e-14	-1.2757620224445269e-14	760.5893389120076	-8.572990931835908e-14	2.6945027186339597e-15	5.3955126570523545e-15	119.80717848533128	379.12048425065393	1223.487372980033	-1.5865560793158494e-13	-3.779233424349214e-14	2079.5534304193507	-9.49104262762537e-14	269.5920421179545	63.27974053574816	646.0787168893092	-5.422089512592996e-14	-2.1974082079783998e-14	-1.7775406967540152e-13	-1.4344135134179808e-12	721.1019900103732	7809.4312201233915	1041.1097789388846	6190.020586559434	3.464295402957606e-15	750.3539129974271	-1.084795207104346e-13	-1.7934668317720442e-14	2.4711795021021627e-14
149	-3.8501233050043545e-13	-1.460171030074536e-13	-9.428481988294307e-14	-5.194298005142553e-13	-5.606600302558778e-13	-1.5532812819427966	-3.7207908469715822	5.964449157363093e-14	-7.409839665586909e-15	-3.45016645929846e-13	-7.263701208638566e-14	634.3201160995366	-9.042612988017339e-13	-2.0468922187031388e-13	-2.731528228398644e-13	-3.074010626167266e-14	-3.34620092274735e-13	-1.786780092634784e-13	-2.6983642398481445e-14	2.6872249070329464e-15	-3.74411270339336e-13	-4.551159194226235e-15	829.5070934545384	-8.276815394156086e-14	2.4168328007270664e-15	-1.6921967968548865e-14	281.51208937133117	281.71260204947333	1043.822442196224	-4.4556463631487043e-13	-1.0239532729286282e-13	2092.7928711134723	-4.411575360945486e-14	113.9498536566087	30.71617508096145	780.3929684147456	-2.2658824259907563e-14	-4.681019924721351e-14	-6.081853101684379e-14	-1.0257249491362538e-12	302.34552734823905	10779.79534151249	1033.0472898463647	7494.273877991351	-2.313739317248384e-13	770.3720908613419	-6.166880202725582e-13	-1.7397665713097446e-13	-2.651787672623542e-13
150	-1.2809523793006343e-12	-3.3911496861105254e-13	-5.494880186395696e-13	-8.426694360862976e-13	-8.00802925827683e-13	-3.02684641133143e-13	-27.44311914782361	7.115500990474311e-13	1.777764168380823e-13	-1.2665991363419914e-12	-2.7662670782987273e-13	388.98824035405573	-1.4031813700112043e-12	-5.425417327623106e-14	-4.592281425168009e-13	-6.925987918001431e-14	-4.906130771565422e-13	-3.3740262797330355e-13	-2.4441973723468763e-14	-3.3243559290670614e-14	-1.2889213261398049e-12	-7.617261086742665e-15	834.5141317694762	-9.204011446168937e-14	1.4455731670247862e-15	-7.052319311219961e-14	281.53362481786917	187.52770194464912	936.5475244735758	-1.1419207196508969e-12	1.3796184988482626e-13	2110.5783546542393	-5.1055418105178664e-14	-29.947558650625883	-8.556445328750005	634.1026144911222	-6.002990164367047e-14	-1.1110815209896996e-13	-1.6558134469373506e-14	-2.1673654016894176e-13	51.75036247843356	10693.00542296179	981.8411737984248	7539.469397454935	-8.089507355896127e-13	762.3381795718783	-2.03438271655719e-12	-5.250096273176581e-13	-8.158285814973843e-13
151	-1.4276077606557155e-12	-3.548449737415437e-13	-6.311020258229603e-13	-9.546874573375826e-13	-8.376398689208068e-13	-3.745793164362253e-13	100.04736441210329	7.887225291618176e-13	2.3758655711183984e-13	-1.5090381101228218e-12	-3.473923805003555e-13	316.9707475651439	-9.378532797552482e-13	-3.729681516499492e-14	-3.2349592870214857e-13	-7.793343234391363e-14	-5.703379499611546e-13	-3.601050406166136e-13	-3.44776192742636e-14	-2.6717517087604393e-14	-1.4400408885905101e-12	-6.7718259859240056e-15	888.1431271265579	-8.803706121719324e-14	-3.6869393570733056e-15	-8.028493608285749e-14	119.86445846603247	192.18066949289772	754.2741505474394	-1.2415136042899294e-12	2.2215579847011975e-13	2094.5996719496516	-8.507424984420192e-14	-4.1228517927455535	-1.1779576550698718	377.52462149077604	-6.74819240761056e-14	-1.5940998877957704e-13	-1.8349446498102894e-14	4.942777977829042e-13	-30.25488106648916	8189.868586162116	956.364571356026	6672.916482895073	-8.933549130386437e-13	782.0686884159524	-2.2324129976765158e-12	-5.480301160034795e-13	-9.315835449525071e-13
152	-9.29529175709948e-13	-2.327277473848151e-13	-4.1106392782654715e-13	-6.072121954062884e-13	-4.3335854756158985e-13	-2.827861338410926e-13	214.81386473996474	5.055292374371953e-13	1.6411764834880186e-13	-9.829622691353967e-13	-2.0957426025953986e-13	193.70278258206406	-7.808560995746895e-13	-1.0764128805662377e-13	-2.827502870514029e-13	-5.124629655218877e-14	-3.502790031750374e-13	-2.1959584964479156e-13	-2.8962379481265167e-14	-1.810810855732577e-14	-9.431705916131367e-13	1.824186599404335e-16	768.2165147657549	-4.011583981310033e-14	-3.4764250889592914e-15	-4.9620290738334155e-14	-31.102717259453893	200.8009001002418	446.86878613496566	-8.308587180157969e-13	1.4902583594462544e-13	2040.388912228134	-8.992155777485325e-14	-1.0451336168968994e-12	-1.6230878395091708e-13	286.1517945065732	-4.99644884164056e-14	-1.0187885953312973e-13	-4.023630900042534e-14	6.564403405312974e-14	-3.5153590008228766	5603.501163394958	800.0963476997782	5404.0855776518665	-6.001209241057623e-13	854.9750725436235	-1.4957422903791497e-12	-3.306033253499475e-13	-5.748081245486852e-13
153	2.1835489714550602e-14	-4.6994912959690996e-14	5.873918889134019e-14	-1.164748959948701e-13	5.2391681396e-14	-5.971418732237475e-14	316.3643577715978	-8.941422295516849e-14	1.2475596106019253e-15	-9.239695555364022e-14	-2.6296017634155134e-15	64.09395907065138	-5.559665838246032e-14	-1.3868643451591065e-13	-3.553504248923435e-14	-3.2996170777111464e-15	-1.8085761394645005e-14	-4.405401707526097e-14	-1.027547084837646e-14	4.806751968749209e-15	2.2672980316982487e-14	7.150399952229616e-15	457.96023891034736	7.266195642889267e-15	-5.186097195787905e-15	6.82584523037149e-15	-4.399478527127296	146.96456680348848	105.09517826602875	-7.396631151042016e-14	-6.971287300641149e-15	1992.9348272899515	-9.530519760984277e-14	-3.08104869809201e-14	-3.796791501592129e-14	305.5839159915584	2.7074600773275286e-15	-2.4796845525221697e-14	-4.159940030263864e-15	-1.1315735552231408e-13	1.519943839455847e-14	4013.782678557725	444.79181548127036	4414.468247639084	-9.191579231528148e-14	832.7298964526816	-1.9633652030648748e-14	-1.9865600167438692e-14	-4.571972620544287e-14
154	-2.1074259161522254e-13	-8.796094386997793e-14	-6.334698546922404e-14	-7.960750025477258e-14	2.2070834163421e-14	-8.475710850102365e-14	433.36463208598695	4.336137276146277e-14	2.506475461345194e-14	-3.1911188915544884e-13	-4.676750275248757e-14	93.4968767790905	1.6998342179703026e-13	-5.865847653366307e-14	1.3815227168483394e-14	-4.694901993594814e-15	-1.748201697657507e-14	-6.632115593640048e-14	-7.724840475941357e-15	7.525671031793627e-15	-2.1085447013081457e-13	5.021833821748234e-15	109.80097559820351	9.140046617305444e-15	-1.2873021700309865e-15	-1.50567932871786e-14	-4.412488654950319e-14	20.137534447788298	-43.12703525089085	-1.7645159826275901e-13	2.0281519965327178e-14	1826.3832337969982	-8.254533874481925e-14	-2.0856412854975687e-13	-1.4519548088835567e-14	267.3242032440873	-6.631884416095074e-15	-5.80071837464665e-14	8.128316643014001e-16	2.575024455304196e-13	-4.3022472188619355e-13	3151.5967627940367	101.95617907156287	3538.8104136463166	-1.8551918070886851e-13	747.4572359575362	-2.3340820849929103e-13	-7.919905805154866e-14	-1.6330159161504589e-13
155	-2.2244028955262524e-13	-4.256520871274957e-14	-7.703988832193512e-14	1.0727933822633337e-13	2.973277151477948e-14	-5.309742933823472e-14	565.2833132840364	1.577834121569694e-13	2.0648607074394756e-14	-2.2566627230119671e-13	-3.554174949208234e-14	137.5242224655061	1.2502561111511936e-13	1.0217333976881309e-13	1.9186794398346533e-14	1.0450366650301987e-15	2.7211923089033223e-14	-5.732728987318891e-14	1.0070892991293863e-14	9.804339573852047e-15	-2.617180964949783e-13	-2.8347174293700982e-15	-43.89427415016635	2.1871422125553236e-14	2.5417971069821114e-15	-2.392099657458682e-14	-9.205546921714564e-15	23.939260989969927	-5.485584021633733	-9.367656607572426e-14	-8.968090480457975e-15	1455.9472174996524	-6.081944431084862e-14	-1.8034411439223272e-13	-4.5134989718848525e-14	205.66781584922884	-5.881841714625946e-15	-3.6760540341532025e-14	4.582224345748538e-15	2.460424323577747e-13	-4.195525389544677e-13	2428.597133486926	-42.87053280128746	2735.0618556140876	-8.147772659360708e-14	760.4180833180035	-1.701361702193386e-13	-6.887532532310431e-14	-9.38062823648482e-14
156	-2.34891226720514e-13	-8.53168435642357e-14	-9.257422021189079e-14	1.665178135339407e-13	-4.944919081461622e-14	-5.8601395658361e-14	711.5068963786531	1.0463883401573517e-13	1.862685955207093e-14	-3.24841753039583e-13	-3.5293105199266545e-14	226.05229487294088	2.6198717574115223e-13	6.046297424458723e-14	8.366632151443885e-14	4.9632962692651215e-15	-2.895956824815654e-14	-7.576209011764192e-14	1.2266936966352543e-14	2.4462294515076296e-15	-2.3185429583094294e-13	-1.6401188373008788e-15	-5.671142633209652	1.2298331447768678e-14	2.3766621347332387e-15	-2.6869794592691477e-14	-2.9068549909327e-14	77.49260707295736	-4.2151851846162144e-13	-1.9496041456470528e-13	-1.6855868314949075e-14	1120.6155290240577	-5.2547283862073424e-14	-1.4140388374641605e-13	-2.863359363952527e-14	118.97650032013141	6.6076821249669985e-15	-2.5665844770820328e-14	2.7785942641289613e-14	5.044985851527412e-13	-3.671991017449201e-13	2059.505969038725	-5.484181887060234	1800.2790307392274	-2.3195806886224206e-13	959.2558987549933	-2.292709295765221e-13	-1.5027037026883637e-13	-2.0313736411347664e-13
157	-2.7224769140019956e-13	-3.5579537031532304e-14	-1.285633696045907e-13	1.182261943300127e-13	-3.337889804601181e-14	-4.3215930691193114e-14	536.0368155184736	2.6625260122897434e-13	5.6620518042753455e-15	-2.70519368117366e-13	-3.953215932269907e-14	342.304171974739	7.086122605573844e-14	-1.3770818247498387e-14	2.966741391255861e-14	-5.051657464232716e-16	1.2605997365646806e-14	-2.293199192377501e-14	1.551626579292257e-14	-1.0906414303527833e-14	-3.449356196273547e-13	-2.8300738109754075e-15	-3.58049379919251e-13	-3.933214793564064e-15	1.3240051728502139e-15	-1.622295556959978e-14	-5.956389337770442e-14	120.10519487422775	-1.732308669547153e-13	-2.3188489118010485e-13	-5.589279396352743e-14	912.6162858799522	-4.6600141626101916e-14	-1.5098699211781612e-13	-3.337176293659905e-14	25.43264815350144	-3.0618181512027466e-16	-4.6398988621537445e-14	4.208002127268199e-16	4.090215741082393e-13	-1.9200670759132466e-13	1653.9086096184135	-5.185822922182079e-13	784.0439187760511	-1.6879799471919464e-13	1060.4379700638574	-3.144480391580183e-13	-1.0125145509224709e-13	-1.2684109689453918e-13
158	-1.4388718722643238e-13	-1.7588900915578188e-14	-8.280174603667612e-14	3.499704953142486e-13	1.7315357944955632e-13	-4.5346074795715555e-14	382.3785200948531	8.140646112079246e-14	1.7192131751353537e-14	-8.276912431644099e-14	-2.967018233501077e-14	413.2395109940874	1.2474671395839348e-13	-1.48897632298697e-13	4.062728445580683e-14	-6.531193752062232e-16	1.229974848049805e-13	1.475407556767822e-14	6.7584612570774024e-15	1.0621609276208183e-14	-2.5861061364353387e-13	9.889145254610397e-15	-5.546411659000892e-14	2.4968430636379704e-14	-2.4157197236586763e-15	-6.7007239517093636e-15	-8.207179580331333e-14	190.4955941691975	-2.511375854489876e-13	-1.5495357068299424e-13	-2.45480870706553e-14	939.9336090208819	-9.100449614108401e-14	-1.8665366310549703e-13	-1.3360121349700033e-13	-22.166171594285466	9.674066746193909e-16	-2.806095829849496e-14	8.842055907791015e-15	4.951093519743047e-13	-1.0307710126747067e-13	1210.6837019876264	-3.792104020112324e-13	135.70476400834065	-1.3154276297185728e-13	859.385726787485	-3.3284754558376116e-13	-6.356554814075565e-14	-1.7545468077560846e-13
159	-6.174232790273241e-14	5.1363540670059205e-14	-5.360773236343518e-14	3.610848837869395e-13	2.0579910240968721e-13	-6.32613356158333e-14	400.346811846182	-2.2271496272457876e-13	4.9202515811998343e-14	-1.1114017447001442e-14	-4.8190871459019855e-14	374.63409158185453	1.9255662474398475e-14	-1.870791439499986e-13	-4.161001734544483e-14	8.5623596188109e-15	1.7508077250194228e-13	4.615392258609215e-14	-2.271482059857889e-14	-3.256606638171042e-16	-1.9882775802817075e-13	-1.0152680966714955e-15	-9.660047683219722e-14	2.524398856190042e-14	-3.714509419844203e-15	1.1948168818228163e-15	-1.5309547403016144e-13	213.36856634656104	-5.764287076793862e-13	2.4366684048945337e-14	8.297276033908111e-15	1058.659758447465	-1.1228652968870578e-13	-1.8276788251930898e-13	-1.8190487676561707e-13	36.22233365521192	-6.35584130313429e-15	-8.620125464616589e-15	2.3935152631661733e-15	3.058743775258976e-13	5.338888428752706e-15	898.4545763239842	-2.8162696396589596e-13	-76.43805726176859	-1.189334263750053e-14	715.4111608519661	-2.7553263869295807e-13	-2.215223149160174e-15	-1.8478963004163278e-14
160	-5.862274390572397e-14	7.460048003502609e-14	-2.5453389752946044e-14	9.50351479887887e-14	8.643962438142731e-14	-3.614072765706455e-14	559.1765264447008	-2.2772438034108796e-13	2.9774840119877103e-14	4.5225577067952896e-14	-1.0676429748848284e-13	265.54774709108966	1.0513041451383654e-13	-1.782566097015609e-13	-4.105031082267043e-14	-1.344026289862413e-15	1.0552292401774179e-13	8.624461827362192e-14	-2.9920938620212736e-15	1.3808577246510704e-15	-2.0214529850072675e-13	3.502839264005322e-15	6.837992040635769e-14	5.29779019853522e-15	-3.523773675022354e-15	-4.0196352387713897e-16	-1.1754778812704769e-13	167.04416131238784	-4.960501589610332e-13	5.183674112631332e-14	-7.658426877527404e-15	1134.9147442647218	-9.923601500664415e-14	-1.2489909135501232e-13	-1.8886052390642544e-13	83.86326148461384	-9.24139371140426e-15	7.707288106785971e-15	-2.21702119673219e-16	4.598252655533359e-14	3.5077567814125946e-14	655.595558761968	-1.8477801408350883e-13	-9.62860494008956	1.1746482107479613e-13	755.4663780614015	-2.119288749061877e-13	3.798789332227702e-14	-3.946400475758841e-15
161	4.088109456783746e-14	3.627706532772353e-14	8.373650245062273e-14	6.991082948195906e-14	4.588508950119295e-14	-3.73322623885575e-14	679.9381987555499	-3.0654895931021743e-13	3.200824352782098e-14	1.4862955196784085e-13	-9.56543042431902e-14	238.35439947430913	1.8595670561805882e-13	-1.53858730954263e-13	-3.64392320944567e-14	-9.654773410341811e-15	4.10413990710139e-14	2.1185648922119524e-14	-9.692275545415268e-15	1.1077785361403456e-14	3.3760826182657924e-14	1.8140128252704195e-15	-1.4776994252622943e-13	5.1786196011233346e-15	1.224967000157367e-14	8.786915782249222e-15	-1.4081281128266316e-13	43.93110171078473	-8.652241448296543e-13	7.772177645829358e-14	2.4088586024473678e-14	1191.9678413713953	-1.1029463546416494e-13	-1.3074999523522454e-13	-1.9208993150751505e-13	138.97927685870545	-1.7795305360670453e-14	1.3215820896936412e-14	-3.44680582276505e-14	-6.496146094626769e-15	-1.0237626228051192e-14	613.2451398582983	-1.581335177056346e-13	-2.9921599616748732e-12	1.2737254838403903e-13	941.2680342918275	5.876798619293008e-14	4.0799040809590746e-14	4.746948335695236e-14
162	5.938648601726559e-14	2.0320334960532584e-14	1.1970966919823807e-13	2.3007759650629087e-14	-6.4329861061050296e-15	-7.327988544447516e-14	633.2334161677111	-4.42960378460089e-13	2.7460039383752472e-14	1.5955597311816206e-13	-7.600067390618573e-14	189.7842158286924	1.5678620926544233e-13	-2.804138526635388e-13	-4.409814415942417e-14	-1.4647637573013405e-14	2.985054363074646e-14	2.075233015992802e-14	-9.143756874200078e-15	4.916746815456288e-15	1.1951479508995681e-13	8.118668637254936e-16	-2.77629048000177e-13	-7.591299768172176e-15	2.9092552417391523e-15	8.681316162940402e-15	-2.166059391262506e-13	-15.079948693244786	-1.4906825845114994e-12	1.0175693478348453e-13	5.963752770684408e-14	1156.1022588789529	-1.7344434942834504e-13	-1.5875041926546168e-13	-1.6781001038902887e-13	146.18048426445895	-2.1988923107362534e-14	-1.6105939775230551e-15	-7.781493244678656e-15	-5.549699517418291e-14	-6.009856993665885e-14	544.0895112339215	-5.335306603827502e-14	-2.0713512596083228e-12	1.362683173954893e-13	1030.3430814938365	6.958486914354661e-14	5.204631355998485e-14	-4.513356269696597e-15
163	1.55958650735313e-14	-1.1116272141575873e-14	9.21047870934066e-14	-6.742193207616313e-14	-1.2479540394502612e-13	-7.438100406948965e-14	622.9093712711083	-4.692668989752997e-13	-1.6307948992924557e-14	7.09598047273851e-14	-6.349859227402633e-14	179.88589600004428	5.878177122431553e-14	-3.047312188362232e-13	-3.340244390707391e-14	-1.9248127798858603e-14	-5.90918131336281e-14	-1.823923403055873e-14	2.4456386644482533e-14	4.588760105970625e-15	8.741867555460832e-14	-1.0950421874608371e-15	-3.110840348529665e-13	-1.8217147299371536e-14	-1.631057471318845e-15	9.364916725557928e-15	-3.074238949668475e-13	-2.147569954077773	-1.375200667423384e-12	-1.462868672241312e-14	1.0817168354993055e-13	1075.9718421322486	-1.8745405113898258e-13	-1.9645713219600072e-13	-1.175450482450332e-13	94.6508601425497	-1.157234833523937e-14	-1.7401675644587414e-14	2.016735821472305e-14	-5.249157292777979e-16	2.7052167989281567e-14	465.8541058989729	-5.878910611679185e-14	-1.5530000593137754e-12	9.190334868446564e-14	1020.984921759459	-7.009933907264413e-14	9.794892688989556e-15	-1.0546764832512114e-13
164	-4.758832573933126e-14	1.9451449876684556e-14	6.383137377703737e-14	-3.7200006000482613e-14	-9.208228295831877e-14	-4.091779757065669e-14	625.2338273059379	-5.190998730550093e-13	-8.74901408104865e-15	1.1902267232354008e-13	-9.98734942220176e-14	223.7802504508727	1.613369249680241e-13	-1.0337731813112189e-13	1.7156713068228606e-14	6.423082574240122e-15	-2.08008631741536e-14	-1.1388585376091139e-14	9.252995399309403e-15	-8.0474473129298e-15	6.880597205961229e-14	-3.9137123098173046e-16	-1.0649567488931132e-13	-1.2021004015113598e-14	-7.409668422961006e-16	1.7218902681870203e-14	-3.285951916163832e-13	1.4874225815612478e-13	-1.348302789040044e-12	-1.7559903830924737e-14	4.0066550477277e-14	1054.4287054616584	-1.5230821459799538e-13	-1.3615307110825445e-13	-1.5901361918147948e-14	45.11726130292284	3.072343864608446e-14	-2.1701920466343754e-14	3.310011505103653e-14	3.015081472122921e-13	-7.849933214165833e-15	483.01379199027963	2.4343423592259743e-14	-4.1316827137543305e-13	1.4059068105642517e-13	980.7515501199701	5.07165289485103e-14	4.002321182270391e-14	-5.5054304445777754e-14
165	-2.7802496095127213e-14	2.1672866300815003e-14	8.815433387550133e-14	5.740087068900797e-14	-4.357125913994846e-15	-4.109871540492658e-14	658.3336812832198	-4.954400785658048e-13	-2.7618924000155773e-14	9.637152544136064e-14	-6.132997565955029e-15	282.92081054630313	4.1796751720908e-13	-3.745226351270503e-13	9.6254052999989e-14	-2.7640843056271765e-15	2.000619036330767e-14	2.375210139967743e-15	-4.143614899927474e-15	-2.273302939780025e-15	1.1182326130475423e-13	1.3343519733873897e-15	1.545898513455695e-14	5.757519568218048e-15	-8.962839039930184e-16	1.5904215961913053e-14	-2.843393615389371e-13	1.766306038877063e-13	-1.4457261437705956e-12	-1.2318966184190374e-14	2.0301384109932298e-14	1107.1819028839825	-1.7164230619505889e-13	-2.203143694328751e-13	7.203469469019828e-14	-11.195277788705416	-1.1890402972422474e-14	-2.7724066972462173e-14	2.75616148013525e-14	3.639200337823177e-13	-3.0641242185649484e-14	438.0348700003331	9.724460596954337e-14	1.2064887792045827e-13	8.580322970268458e-14	850.7657124786272	1.5956787448066254e-14	2.556210027995883e-15	-6.472454677332642e-14
166	-6.978273999778124e-14	2.2942173724907013e-14	7.282001337260409e-14	5.1437974131453104e-14	1.577405729600552e-14	-2.5414917242992453e-14	556.2604966200198	-4.2840018878803833e-13	-6.705998224587274e-14	7.167397209872688e-14	3.180386545380194e-14	317.7058721870295	5.126750780545102e-13	-3.106367491140995e-13	1.5574017368509436e-13	-7.689935520694143e-16	4.0597052997224976e-14	-3.509528429079783e-16	-2.360944915718815e-14	8.884780942954614e-16	7.454762314449637e-14	-8.986505751907965e-15	-6.326707224380115e-14	1.64128921821674e-14	-3.4588156389286047e-16	5.45510509086771e-15	-2.459751910866689e-13	-1.0639875156304007e-16	-1.4886139735905526e-12	-1.619612755820781e-14	-5.302425165609748e-14	967.7994378611179	-1.2877742288697345e-13	-1.9602137679394477e-13	7.036930307238523e-14	-1.8674544773555297	-9.954219682176442e-15	-1.0444772724522385e-14	-2.8993659800930698e-15	3.107741998618268e-13	-1.1658209387868734e-13	313.09991952763613	6.684036357814805e-14	1.9968682520146686e-13	6.076927022145812e-14	740.4571128927818	6.331210905441448e-14	-1.1593425448444658e-14	-7.010230727815982e-15
167	-1.2100323599433347e-13	3.114138481504618e-14	2.875700249192833e-14	3.707819541258801e-14	6.505094948852246e-14	-2.8658851926846435e-14	295.7167622906295	-3.3878367121079936e-13	-5.524015977576128e-14	4.597536290548317e-14	4.469843518453833e-14	192.88443567255771	6.716590151808326e-13	-2.677590226090711e-13	1.6426747137625096e-13	-9.89439892485988e-16	3.3268303850114053e-15	-5.083711943269535e-16	-5.372266470585589e-15	-9.391102577102749e-15	2.6404927944231462e-14	-2.527712623973496e-15	-1.8317983519636398e-13	1.9907640232098655e-14	-1.5986498043660979e-15	-7.137506809520763e-15	-1.111064396727109e-13	4.8299553445594955e-15	-1.2858302825804475e-12	-1.6329696806414644e-14	-1.6928577933908843e-13	541.3719760685455	-9.755201502348264e-14	-1.5563859826749432e-13	1.5659339006867194e-14	-2.563042323365163e-13	-7.301328921637688e-15	9.75455078036982e-15	1.0831489946606343e-13	2.812088180138707e-13	-1.1315067705990374e-13	110.4796677624541	1.2095654383833636e-13	4.818607666549448e-13	1.6401047900542224e-14	615.6655325018827	-4.876667478862944e-14	6.118456212971829e-15	-9.012741995163015e-15
168	-7.937620854804862e-14	-1.0337403598079203e-14	3.4389857428486676e-14	-1.0072565460940213e-13	-2.7409422917578367e-14	-2.4146979759907692e-14	179.53281297282743	-1.8349948809805553e-13	-9.036085219117793e-14	-8.974435019747799e-14	1.2847763412988701e-14	61.166013122893865	6.027894550261338e-13	-1.5978152819691816e-13	1.724886586033814e-13	-4.655744513137597e-15	-9.0681118712279e-14	-4.2507760379312753e-14	-5.173182647750813e-14	-2.5063684347040024e-14	8.757325056492631e-14	-8.327179500429149e-15	-9.937997297415596e-14	-8.997515671676188e-16	-3.1343251330551927e-15	-1.5366171631315792e-15	-3.335589445326508e-14	7.766195570097703e-15	-1.0621385519176998e-12	-8.811300732178263e-14	-4.5949077162406567e-14	123.79112219328371	-5.5952272235592185e-14	-1.905345347364091e-13	-8.749356566300481e-16	-2.977241418267676e-13	-4.537929586514136e-15	-1.835583955613673e-14	9.805358467476188e-14	2.4328793763919827e-13	-4.356321073653087e-14	75.75801986961682	9.890794267584553e-14	3.7708961917025944e-13	-9.227454561655496e-14	525.0591565146174	-1.182643243547145e-13	-4.054875544161001e-14	-1.0770931418976501e-13
169	-7.4753114295584e-16	-1.274707274895586e-14	3.5809572958999625e-14	-2.6195897778875304e-13	-1.468529668049394e-13	-2.659925978419734e-14	212.8215689545157	-3.098048524374472e-13	-4.778685302363184e-14	-8.693224660550295e-14	-1.158056798128287e-15	-19.047694264346468	1.546951084796265e-13	-1.7814062136294712e-13	4.985769009871544e-14	-6.488383095585684e-15	-1.4506034905118748e-13	-3.381024751800539e-14	-6.143005270417363e-14	-1.831476986635689e-14	1.3831038570942066e-13	-1.1802505559566706e-14	8.880437088344124e-14	-3.808729966661556e-14	-6.837860754622573e-16	1.0643300008822962e-15	-7.078439519758186e-14	5.454100467462394e-14	-1.1157484533543964e-12	-5.226850086709814e-14	-4.2694097329181634e-14	-49.57126637116866	-2.152987870818333e-14	-2.3870174617261626e-13	-6.325108959871658e-14	-4.053255588919929e-13	-4.419658012888258e-15	-5.008264582828088e-14	8.508852006302743e-14	1.981820591667538e-13	-8.468004931936586e-15	98.63782196960229	9.221726495818933e-14	-1.9655913572016534e-14	-2.974555763084714e-14	499.4912413303409	-6.42066519917108e-14	1.480425322462344e-14	-7.330792642446731e-14
170	-1.7587759298072155e-15	2.0979790312897335e-14	-6.388320321181164e-15	-2.8899944419859767e-13	-1.8777655808443923e-13	-5.236057231896037e-14	245.62068640949397	-4.4855978400372034e-13	-7.030874026368975e-14	-1.5792537229384563e-13	1.5268677496299866e-14	-3.019920683357318	-3.6804663858140517e-13	-1.5406379399878565e-13	-8.290350696712088e-14	-3.7268103484717976e-15	-1.3966794016672964e-13	-5.7179998025804e-14	-8.367648191024262e-14	-2.3891728355775685e-14	7.965225166100941e-14	-8.289137103789845e-15	-4.251817407150068e-14	-4.520291596045798e-14	4.268850340340203e-15	-9.260458723755149e-15	-1.8445102628934094e-13	-1.5222008172652896e-13	-1.2628600250648918e-12	-5.284547435465141e-15	4.19991947532543e-14	-7.262190214741519	-7.106055247229325e-14	-2.458091999012905e-13	-2.0819450134173834e-14	-6.419268430152438e-13	8.652547401788162e-15	-3.9545516247519755e-14	-2.4389858884317973e-14	-3.159340826656323e-13	7.932169631213515e-14	157.3948115716596	1.3040474156096e-13	2.9334718030860535e-13	-2.6916301235843833e-14	401.9537259186992	-6.396240292629326e-14	-1.2148836635352571e-14	2.348357155692827e-14
171	-2.2246243693224244e-14	-1.529202357429841e-14	-1.4735542120978582e-14	-3.8369450433233667e-13	-2.0049235051372958e-13	-5.55725417126452e-14	114.62322866010273	-4.69016199770973e-13	-1.2443585151149841e-13	-1.813315992647396e-13	1.6284717076676615e-14	-3.4949238590271845e-13	-5.630260039967107e-13	-2.0341945779921941e-13	-1.7513487090150981e-13	3.4374103106903305e-15	-1.1215659934629946e-13	-3.500631661153015e-14	-4.9915641457365863e-14	-1.3366871163204502e-14	1.082502268343462e-13	-2.083294530173939e-15	-8.398949630613654e-13	-5.950942395244742e-14	-8.245047033006722e-16	5.482047264010287e-16	-2.6251231979393125e-13	-6.332228086639332e-13	-1.3738713679993496e-12	-3.1019574227151574e-14	-4.957611014085036e-14	-2.4053065737390714e-12	-1.0623127627491217e-13	-2.9008535077034413e-13	2.7238993694145226e-14	-7.380818321561461e-13	5.313772843619798e-15	-2.1955131229183715e-14	-1.5202138319960249e-13	-8.103271267357714e-13	9.075025792248862e-14	154.39012983637977	1.0026686707416179e-13	2.812346185695072e-13	-6.422533170815339e-14	327.2242308690496	1.2950508988532438e-15	-2.0724867123798315e-14	-2.0116028237607668e-14
172	-2.575648920080001e-14	-2.611706909008315e-14	-3.1776923280659365e-14	3.291034968109481e-13	3.0036123545506655e-13	-5.015268406227651e-14	-28.502105202002774	-3.6231743112733695e-13	-8.920199626079542e-14	3.572380894385827e-14	-3.910496605193841e-15	-2.0860080301213844e-13	-2.0406960896890997e-13	-1.1554716052858563e-13	-1.0052137642691486e-13	-6.772531692839361e-15	2.0083601305859506e-13	4.472664740715638e-14	-9.879272492904832e-15	2.4456600697764918e-14	1.0650789019662597e-13	4.175832483106022e-15	-6.351626451301986e-13	6.973871637270451e-14	-2.357825445883557e-15	6.082024344310286e-15	-1.2182988123045796e-13	-3.5479599835053454e-13	-8.642624462425651e-13	6.55877523100819e-14	-1.3374734053777361e-14	-2.00642473215774e-12	-1.0764037476261893e-13	-2.0647498278392014e-13	-7.54855760874599e-14	-5.529772583850341e-13	4.584050933758204e-15	3.421701653807202e-14	-7.132540773369482e-15	-3.78839947130522e-13	1.0521769117217341e-13	73.19798879461652	7.493577309655042e-15	1.2523612538323336e-13	-9.739869579242129e-14	340.4185395744646	6.686311030695593e-14	-7.908488203072571e-14	-6.458077431865935e-14
173	1.1146068358483551e-13	7.159089088472473e-14	1.8789882531933627e-15	-2.611520254546077e-13	-1.2075218003453616e-13	-6.495172865702864e-14	-2.87166789632139	-2.561826215316853e-13	-8.432369341485507e-14	1.9830307062239418e-13	2.1935267084578592e-14	-2.0792268221354992e-13	-3.369293418957365e-13	-1.0543011764961004e-13	-1.5951003728376271e-13	-1.1132597271912264e-14	-4.835734783183833e-15	3.66660411686921e-14	-1.758647497837785e-15	-2.354286431614829e-15	1.350656804337501e-13	-3.2738498564139012e-15	-6.753986116453721e-13	-1.8151803967369498e-14	-4.589330914723645e-15	1.9628514751871558e-14	-7.200946494331477e-14	-3.5880330412024063e-13	-6.496849331010486e-13	1.7830695503357733e-13	8.051371623106817e-15	-1.8854462692632877e-12	-1.2121603349745956e-13	-1.499328225127376e-13	-8.917585321990707e-14	-5.263126980794911e-13	-5.7893706966366e-15	1.2296362157570758e-15	-1.8358522357275926e-14	-5.520171580624534e-13	6.285069579891025e-14	32.99000561756286	-6.24883749429304e-14	-5.031827568152781e-14	1.931257638814028e-13	374.00965228154405	3.7912258308458015e-13	7.475387061718156e-14	1.3174424419145472e-13
174	3.18585260999912e-13	-7.0102621222974e-14	1.1284044250263701e-13	-4.495404334414098e-13	-4.1341988387376455e-13	-6.332092804964866e-14	-5.531059472184026e-13	-3.9137159665608783e-13	-8.509996477852551e-14	-5.987838046018113e-14	5.888691419662193e-15	-1.66832500399481e-13	-3.7707146745191347e-13	-2.472480946059049e-14	-1.8844105082404938e-13	-6.800900887864488e-15	-2.0861319669718841e-13	-9.086233800492158e-14	1.8027710144462805e-15	-8.451080452409524e-15	4.028007861560696e-13	-3.1471056748186266e-15	-7.530826005642157e-13	-5.024748112593442e-14	-1.2272973268915736e-14	4.2685363955260423e-14	-1.1841518910813785e-13	-6.115571916342815e-13	-9.139887932472104e-13	-2.402419879713295e-14	7.944402062790747e-15	-1.6715276977462583e-12	-8.358398235181562e-14	-1.706372689533966e-13	-8.212248362058155e-14	-5.751599282533907e-13	4.025343326301596e-15	-2.5283973715049517e-14	-3.3886518270073066e-14	-6.673272046350342e-13	1.1851134184258417e-13	-10.214974350015318	2.3775754287380713e-14	1.2102024609517347e-13	-7.015387984899525e-14	270.2379327880562	4.2774624174014026e-13	-9.316419386879411e-14	-7.687169952285758e-14
175	1.2857261670638966e-13	-2.074632953291189e-14	-4.915519576637293e-15	-1.3822093997782233e-13	-2.1596513494989078e-13	-7.516475302782465e-14	-4.1230226887578776e-13	-3.3818683357864094e-13	-9.197604117916281e-14	-1.187144213266901e-13	-1.8536329283841854e-14	5.726713019817524e-14	-2.457347664398966e-13	-6.917592748266381e-14	-1.1791214962431958e-13	5.904559902996167e-15	-1.0603616670802029e-13	-3.160474417164275e-14	1.0344481626616658e-15	-2.230085582066949e-14	1.3619793667624184e-13	-2.1829006575760418e-15	-7.406958223001665e-13	-2.1941731493706553e-14	-3.855370749870873e-15	3.2452190035482787e-15	-1.3964025594220815e-13	-7.785710379745972e-13	-1.0643430153218655e-12	-1.1067296750566703e-14	-3.1742103946725104e-14	-1.4591952895921225e-12	-5.2796042316639824e-14	-2.0172150154204657e-13	6.313144808408344e-15	-3.794016942945884e-13	2.3045033462201334e-14	4.2420679936484746e-14	-4.228494161501644e-14	-5.861120786082543e-13	1.3783367477933547e-13	-1.0625333552350744	1.10073646855433e-13	1.7958214178782546e-13	-7.965904428517036e-14	54.008971259913714	1.9134439819519478e-13	-9.567312666182104e-14	-2.896449147365134e-14
176	-1.032435490998515e-13	-1.1902218713610001e-14	-6.958615346324092e-14	-2.774272100251089e-13	-3.252686609059672e-13	-3.0424591723440505e-14	-3.826282335816941e-13	-3.1174423225671017e-13	-1.1565355928014865e-13	-1.5257950572808724e-13	-3.080015534249044e-14	2.21944770474128e-13	-1.8820272389944445e-13	3.5254589878656477e-14	-7.783087228121465e-14	-3.1732400197923756e-15	-2.193876079090255e-13	-5.907936058392548e-14	2.5976507434651814e-15	-4.287612824051992e-14	-2.877492588677318e-14	-1.3007898680288754e-15	-9.375298595157867e-13	-4.974241527104292e-14	4.7594033826861465e-15	-9.37267972459901e-15	-1.3779334714093455e-13	-6.714363997671546e-13	-1.1628689442397522e-12	-1.0417122748526065e-13	-1.160608313254289e-13	-9.853717385032098e-13	1.8877444594646995e-14	-1.4282065961185095e-13	4.7589467356837305e-15	-3.264781333025238e-13	1.055082899083362e-15	-1.4642157808984404e-14	-2.8184709636149835e-14	-5.410801198693259e-13	2.360027626052711e-13	8.884449873877859e-14	3.448384108967152e-14	1.6099723667910156e-13	-9.531130526350009e-14	-24.998797260062894	1.3207635499418097e-13	-7.260531793037419e-14	6.5924843419178236e-15
177	-2.6386844722935766e-13	1.9024484929425114e-15	-1.45626955224764e-13	2.2963464891394684e-14	-4.251814553106302e-14	-1.461353175002042e-14	-3.808753940629183e-13	-2.622053388465567e-13	-8.790324937526637e-14	-2.0942302448042704e-13	-4.5192869726404814e-14	4.355373531123073e-14	-3.324708688876428e-13	-6.73598851647098e-14	-9.47054060423875e-14	8.904616547122184e-18	-7.116687987276217e-14	-4.779369202600397e-14	1.9515508888992297e-14	-3.927269820401354e-14	-1.7490744642408756e-13	3.459724473490055e-15	-8.531046192237692e-13	-5.806280905944837e-15	4.214423725739684e-16	-2.1783603198901007e-14	5.3469710806954793e-14	-8.252074830373912e-13	-5.404250597443595e-13	-1.2314787864118264e-13	-2.741874137047143e-13	-7.321239872560554e-13	3.1447566630166455e-14	-1.624569373627636e-13	-6.258027515216672e-14	5.3955240732274155e-14	4.091214656400178e-15	5.6250120242918354e-14	-3.848261326852001e-14	-6.722475760860722e-13	2.54803005316072e-13	6.881425449461864e-13	1.353233292346448e-13	4.0567132629413516e-13	-1.7427019553221532e-13	-2.4258684881263886	-1.6792676931945925e-13	-1.0300358110008162e-13	-3.890205781045841e-14
178	-2.301975805061758e-13	3.048758046933633e-14	-1.214771214210912e-13	2.1856438395786443e-13	1.0914869408181951e-13	4.9738020043644665e-14	-3.668822172656807e-13	1.0723350228346581e-13	-7.864323302829481e-14	-1.0470920046476378e-13	-4.949322870991176e-14	-6.088137706055137e-14	-2.440853574671681e-13	2.2184482186147412e-15	-5.389982947257467e-14	1.4470001889073377e-14	1.2514132831957546e-14	-4.4174391722386255e-14	2.5622805790842573e-14	-1.932193337062417e-14	-1.5397520448031685e-13	2.347034484785437e-15	-5.083635312194441e-13	2.733872111840735e-14	1.1899792776409663e-15	-6.764426208546468e-15	2.010212619042785e-13	-7.920368731053567e-13	1.2248117401765453e-13	-2.081511198765088e-14	-3.3774616922130903e-13	-5.56075950781682e-13	8.866931753247655e-14	-1.5650666994886928e-13	-1.4850936818489236e-13	1.2534443634411903e-13	2.858575986602214e-14	4.696408928702788e-14	-2.2445113462776637e-14	-5.747933976828573e-13	2.22188163326416e-13	1.1308296772562043e-12	2.0202929589189412e-13	6.304506188740131e-13	-1.5054953855971993e-13	-8.329691121374648e-13	-1.648392362339329e-13	-5.737657564145753e-14	-9.029703577259023e-14
179	-1.5319468059143643e-13	1.9276468453446077e-14	-6.907042775488677e-14	-6.957019935859399e-14	-9.583788347327105e-14	1.4674822339876012e-14	-2.1526647930641234e-13	-2.3583580104501253e-13	2.639548105936897e-15	-8.001109058359584e-14	-6.295997713467605e-14	-1.3836866528310406e-13	-3.4777961715840473e-13	8.142508375635976e-14	-7.861801755163013e-14	1.484079925503559e-14	-1.135426407279389e-13	-1.0806045878873845e-13	2.7921780854289698e-14	-4.990052929562964e-15	-7.514092176238603e-14	-6.128366656973981e-16	-2.9961374712276716e-13	-5.7604164226396285e-15	3.1882522899968184e-16	2.1005762111159772e-16	-4.8078193811173576e-14	-5.034000066266777e-13	-6.089093239907694e-13	-5.976858539653762e-14	-4.8134018907219e-15	-3.148456645353725e-13	4.357034584594363e-14	-1.0233918825200322e-13	-3.1917113910401235e-14	-4.4517274756548406e-14	3.764803379072852e-14	-3.3824414277744423e-15	-3.8797414295810894e-14	-6.644701926644153e-13	1.440993853803678e-13	5.907406526247481e-13	2.1967841713091598e-13	4.0863245378130506e-13	-6.519475048362718e-14	-4.242993845445875e-13	1.5183584181443312e-14	1.0873621340666797e-15	-8.144108780677257e-14
180	-1.794590754206742e-13	4.093697674475818e-15	-8.767816521373151e-14	-9.303457747120194e-14	-1.0160364409286083e-13	4.3042618883557214e-14	-8.183753589107364e-14	-1.748442008142529e-13	-7.338348723314842e-14	-1.5154681280234113e-13	-3.337267623060388e-14	-2.1968100004052342e-13	5.316101743332122e-13	1.6144209648076818e-13	1.71690589480455e-13	1.4762198889744647e-14	-8.310766385274812e-14	-1.0320600504601023e-13	7.568681471333732e-15	-6.014326426202038e-16	-9.001265885183533e-14	-1.6820142822119395e-14	2.8807005338692945e-15	-2.5962237215826304e-15	1.2677519702400293e-15	-1.5001653161636806e-14	7.09294377017244e-14	8.562884762863678e-14	-5.951247492523232e-13	-5.917928243991911e-14	-7.831507507618324e-14	-1.3329126434411012e-13	6.69618031403532e-14	2.4203447015800257e-14	-7.867685366384772e-14	1.3536856582832168e-13	3.6183338530477545e-14	-2.3105082543019107e-14	9.397404305736097e-14	-4.128574089285379e-14	2.511932963832824e-13	3.8293978099909276e-13	1.6074715109418437e-13	5.774785391379418e-13	-5.963360339666706e-14	-4.808973556415966e-13	3.6333061666394856e-14	-1.682523015513069e-14	-1.2533173584936434e-13
181	-2.2141774275246404e-13	-1.454112465969975e-14	-1.004707885011784e-13	-3.779341878012288e-14	-1.3311602605693278e-14	-1.9286628849249848e-15	-1.607943141674027e-13	-1.2329491897596075e-13	-3.9104366702747746e-14	-1.1205266220748381e-13	-2.3629313301793267e-14	-1.9786234918418693e-13	-5.628015049141478e-13	1.0469089177401065e-13	-1.7025693908125893e-13	6.801129211365695e-15	2.8872898074119762e-15	-5.755635007444403e-14	-1.0344381735084879e-14	1.9788512445343243e-15	-1.142718025317116e-13	-2.6570873085856937e-14	-3.227723715268196e-13	7.566897693980543e-15	-3.028711243527548e-16	-1.0830068632811322e-14	-1.7578911762400327e-14	-5.164246065913522e-13	-8.102739844408651e-13	-6.595238494151148e-14	-2.5422908565534743e-14	-2.471442074128552e-13	5.800227479119053e-14	2.8007159573522763e-14	-9.463506813379653e-14	-3.035957660647145e-14	7.710256312301679e-15	-4.172634816931043e-14	-3.304523178943359e-14	-1.0718472096743267e-12	2.1056469906734364e-13	1.2094752506003864e-14	1.2159189679110483e-13	4.775650312223373e-13	-4.1336749790045606e-14	-4.81278199241612e-13	4.383682791229132e-15	-3.2347325332443483e-14	-1.2585280575466863e-13
182	-1.8535210498685935e-13	-1.8287199803585994e-14	-9.765233466182602e-14	-2.31273697707808e-13	-2.0817314595926599e-13	1.8078940230046437e-16	-1.0321492304088752e-13	8.920188209904482e-14	-7.864560188461985e-15	-1.5635679697565433e-13	-5.537986521806312e-16	8.24580620864824e-14	-8.427383327027872e-13	9.1797078364872e-14	-2.578741775957149e-13	3.847308076234456e-15	-1.157003263547946e-13	-8.448338786617672e-14	-2.3599602706198545e-14	-2.145324763309031e-14	-9.69342857909637e-14	-2.573067877864499e-14	-3.303757153596805e-13	-3.1182454504826014e-14	7.612020125906825e-16	-8.808777757489911e-15	7.271920854682064e-14	-8.927687495301668e-13	-2.521660686601802e-13	-9.480459833344367e-14	-1.8401504256378377e-14	-2.54588809331501e-13	8.827483160326398e-14	-1.2105835471454702e-13	-1.2349127718699985e-13	-4.65122085376991e-15	2.1901931853402177e-16	-6.95914049037687e-14	-3.551634850257292e-14	-1.1123735751425995e-12	2.1098678359976476e-13	3.3919225611621154e-14	1.4356676373292423e-13	6.927823068142394e-13	-7.288578481117089e-15	-2.527945290972559e-13	9.538825028340728e-14	-2.916356102626729e-14	-7.328922530269647e-14
183	-2.439102904226167e-13	-1.725529173987527e-14	-1.2629334881514056e-13	-3.9150476633816754e-13	-3.705711045076237e-13	-7.426792685551626e-15	-7.352073819781224e-15	-2.9287512146985727e-14	1.2580660592122102e-14	-1.4544657965880947e-13	-5.279695561064466e-15	-3.016861253814839e-14	-8.709407374102807e-13	1.2939219818419553e-13	-2.622524733793374e-13	6.399879198429832e-15	-2.1650198771721612e-13	-6.442041986971703e-14	-2.0295005322117292e-14	-2.9114599905476945e-14	-2.060972358213899e-13	-6.262854717746831e-15	-2.5965119800029056e-13	-6.34775936470246e-14	-1.012643268296277e-15	-1.7392571244976737e-14	-1.4407212926241116e-16	-5.617475065516951e-13	-1.6270675181352308e-13	-1.4879637082591113e-13	6.068404847463213e-14	1.9356067734054806e-13	5.967582897417176e-14	-1.3657128841137383e-13	-1.812477617291397e-14	-1.3748107194237578e-14	1.1950509134115548e-14	-6.124264192033814e-14	-2.8646750781282395e-14	-9.293246834741784e-13	4.396132986345642e-13	1.1455895358300616e-12	1.850119315104967e-13	1.7163778538973495e-12	-6.75273889932838e-16	-4.530612389109165e-13	7.625224359386075e-14	-2.2912170589826365e-14	-4.546054335602444e-14
184	-5.1691356136918965e-14	-1.0258061181409332e-14	-2.576134107520068e-14	-4.60130876559703e-13	-4.533555693093021e-13	-5.78660798227198e-14	-8.178289522319075e-14	1.4710654859346883e-14	-1.4738153571023653e-14	-2.956940604966497e-14	-9.414577087070723e-15	2.4088700186224282e-14	-8.878210363398591e-13	-7.763602671337105e-14	-2.636422928014109e-13	-1.2528595698737207e-14	-2.8010200022021274e-13	-7.499847643806973e-14	-2.4675776988706022e-15	-2.9800226839167695e-14	-1.7210454712325497e-14	3.07474323467483e-15	-1.2343065729742905e-13	-7.128109156913218e-14	1.9788797849719757e-15	1.8229633740843862e-15	5.42744369869633e-14	-6.095147237542231e-13	-1.3927505250202555e-13	-9.358569332224338e-14	-2.709058341835986e-15	-6.290318166375051e-14	1.5735085328393034e-14	-9.125023644436882e-14	-5.589815956580583e-15	-7.665885207396561e-14	-2.60770553964964e-14	-4.122049745238354e-14	-7.54455338534355e-14	-1.0372554857303343e-12	1.2408928497710193e-13	3.066574757622542e-12	2.7096492715975505e-13	2.243206049361694e-12	6.240719166803203e-14	3.646320606208356e-14	1.543701185160942e-13	-8.528746118367395e-15	7.706389082999963e-15
185	-1.4761445422190658e-13	9.109822293833e-15	-6.342966711709908e-14	-4.198283252034897e-13	-3.7806541673354824e-13	-5.370769524630792e-14	-1.030415398821575e-14	9.812636279077201e-14	1.1973498456643455e-14	9.346779277430684e-16	-2.21234627304495e-14	6.260287917878633e-15	-1.0118262697280787e-12	-3.95658441742367e-14	-2.944528939440816e-13	-5.134082248168899e-15	-2.2083743360126031e-13	-2.422247010938335e-14	2.403677085991823e-14	-1.2158269249996238e-14	-1.4501521948415176e-13	8.195400718740582e-15	-3.4442865583335937e-13	-5.678362307637439e-14	3.0254861740729812e-15	1.3197098369837337e-15	-1.3426449326801033e-14	-7.817115135719663e-13	-1.8141432372327111e-13	-8.561628983607033e-14	2.0728748623318856e-14	-6.053563819884676e-14	3.803144603013249e-14	-5.945503301339396e-14	7.570636491312828e-14	-1.0449184362672294e-13	-4.118442233919263e-15	-2.737387580248401e-14	-1.519460079037661e-13	-1.0601236255599746e-12	-1.2832051902061808e-14	2.1418451131506173e-12	1.0687818096981987e-13	1.3354844222778359e-12	1.0257248492447218e-13	-4.9355378396057276e-14	5.131017005165178e-14	1.8704136354565807e-14	3.169820161850841e-14
186	-1.5156878893933242e-13	-3.582395733957575e-14	-4.494157117288748e-14	-4.4089308039927414e-13	-4.082660338049676e-13	-4.728808747035181e-14	2.941655773582486e-14	6.078702237367705e-14	1.9452712791050612e-14	-8.292477672828031e-14	-4.504480193587126e-14	1.0464805257709644e-13	-8.601976600314298e-13	2.8842952019914414e-14	-2.50572887917179e-13	-3.263998611522658e-15	-2.4398881408548145e-13	-6.259239948683635e-14	1.520906365715627e-14	-1.0455147173608535e-14	-1.2271914418678882e-13	-9.471406226793818e-16	-4.556857890168677e-13	-6.468131514539452e-14	3.034918788716647e-16	4.22338542316211e-15	-2.253504438181504e-14	-6.811037880509381e-13	-2.1866496046014667e-13	-1.3374340195737776e-13	-2.0968773703964037e-14	1.8667175774296779e-13	2.7941174081673577e-14	-7.986361500714353e-14	5.039088255491202e-14	-9.199495635421603e-14	-9.649807374190532e-15	-5.1932094728505423e-14	-1.5932274066167783e-13	-9.460790619928405e-13	7.308696635617301e-14	2.2181007102459017e-12	1.401876829416832e-13	1.024334087988206e-12	4.3977268270862635e-14	1.6887177175052255e-13	-1.6334384573298823e-14	4.758222522078334e-15	-4.694767853537854e-14
187	1.212942913774987e-13	-2.6306249381053016e-14	8.089066406134419e-14	-3.480686889811532e-13	-2.576568956763229e-13	-1.9414468604598232e-14	1.0227779777061586e-14	2.105245426715686e-14	3.3170752634222827e-14	1.3127447929038287e-13	-7.974997411952654e-15	1.8272584245464901e-13	-4.71543455524972e-13	-4.285564334139589e-14	-1.5094601161690394e-13	-3.464181241206999e-15	-1.5765093814805741e-13	-1.013895792159253e-14	2.538465367641824e-14	2.7874303836257206e-15	1.1618121489144096e-13	2.9627697050672045e-15	-1.290967903842885e-13	-6.423807858111929e-14	1.6729691040093858e-15	2.001740675530453e-14	3.381336912837348e-14	-1.851410199099923e-13	7.184609947820025e-14	-6.269243907213528e-14	-1.2608309141096541e-14	6.651796508635447e-13	3.4872647471791534e-14	2.7330351635066194e-14	1.4497514870968973e-14	3.7708682220736965e-14	-2.066807165287276e-14	-2.9951676671562895e-14	-7.157175452127971e-14	-4.682236460876227e-13	8.985844059698798e-14	2.725893318550575e-12	1.9009653177488814e-13	1.5168463457575797e-12	1.3367511539274297e-13	1.0570266741300234e-12	3.165168855375758e-13	5.145271883505456e-14	3.048963894840191e-14
188	-4.1730455138288417e-13	-1.7630113307546277e-13	-1.844063034235418e-13	-6.814386958165542e-13	-5.97996659331396e-13	-7.914056442458288e-14	8.288705340481505e-14	3.708658630125741e-15	4.4655959878204184e-14	-4.926148891831668e-13	-1.4308982447933784e-13	-1.306667998594718e-13	-1.049717553668907e-12	-1.2703085512937147e-13	-3.3952397092036534e-13	-2.8312742039452366e-14	-3.9480995415255273e-13	-1.6868657641815971e-13	-2.6687139359279576e-14	-6.605284728204312e-15	-4.58197718555848e-13	-2.0591072060527177e-15	-1.039592119901262e-12	-9.304227982181301e-14	4.054996841021018e-15	-2.2074415988346203e-14	6.781128072659852e-14	-1.2694026920728899e-12	-4.339018718731526e-13	-5.229606522178151e-13	1.0169528743815831e-14	-1.4068540676898897e-13	2.6789367639390866e-14	-3.0672129004030904e-13	-9.200695047313887e-15	-3.0984710298783487e-13	-1.2161679832295536e-14	-8.24044346041361e-14	-4.77829715241113e-14	-1.0274009292564353e-12	-1.7791934021472926e-13	2.4318693588439504e-12	3.382776421161371e-14	1.045821698308228e-12	-2.289212378642028e-13	-7.220006083999213e-13	-4.678031669548195e-13	-1.816584336540551e-13	-4.010667084074947e-13
189	-8.663429585260124e-13	-2.933322322543856e-13	-4.0695062287140504e-13	-1.0380373010740184e-12	-9.131443084537767e-13	-1.6156617960101073e-13	1.9511725140470713e-13	1.393127258797249e-13	3.40395520967579e-14	-1.0977718769715401e-12	-2.3552548086643283e-13	-5.201042110559492e-13	-1.4004381773059376e-12	-2.968433625155285e-13	-4.60369355105383e-13	-6.652706092383385e-14	-6.204338144715114e-13	-3.182230935487845e-13	-5.543389583409119e-14	-2.6152273719925697e-14	-8.782190912796093e-13	-7.913524904678558e-15	-1.9436566751960486e-12	-1.1347961987405071e-13	-2.4356659220220413e-15	-4.8902070624845923e-14	8.157813185326341e-14	-2.405915569597669e-12	-1.2277539738939902e-12	-9.159139599285232e-13	-9.770733208517956e-15	-1.3839053582047607e-12	-1.8379685091794164e-14	-7.84655923497782e-13	-5.4441512708972436e-14	-7.466708735166059e-13	-3.270431626169201e-14	-1.3496167907894972e-13	-6.092604284547524e-14	-1.333047211604626e-12	-4.3262908251566714e-13	9.749253389737413e-13	-2.0699349832005468e-13	-4.5158078932908225e-14	-5.613286863318304e-13	-2.5462009250521034e-12	-1.1600564232438763e-12	-3.7190849871328695e-13	-7.837346167650784e-13
190	-8.776940328481433e-13	-2.9525854055320433e-13	-4.3833611404968047e-13	-8.986052761649123e-13	-8.261358089339796e-13	-1.8692847541208412e-13	2.4259070545004767e-13	1.7995990302057452e-13	4.3672022938852785e-14	-1.1911493731524514e-12	-2.6027591964003396e-13	-5.718357806695185e-13	-1.3101208492821776e-12	-3.2717409544219893e-13	-4.351072558520157e-13	-6.981945013570986e-14	-5.943633670782198e-13	-3.102585096060476e-13	-4.968087673613524e-14	-3.014837736785381e-14	-8.79742608381859e-13	-8.578435744977393e-15	-1.9857660360386357e-12	-9.003722146598876e-14	-5.845017414946701e-15	-4.607511887018294e-14	1.1359752042198713e-13	-2.3061961366580915e-12	-1.4134742219861103e-12	-9.10007031169202e-13	1.0514568364797985e-14	-1.7617298080232213e-12	-6.677018264196417e-14	-8.081031398884749e-13	-6.862071607881945e-14	-8.592088087854703e-13	-3.7452617414131903e-14	-1.4326098148393108e-13	-6.574541682277562e-14	-1.2326383130424939e-12	-5.023147136743407e-13	-4.4738822757858315e-13	-3.8578946877989953e-13	-8.195205439714842e-13	-6.001725858654654e-13	-2.73293198982451e-12	-1.2439347145887494e-12	-3.87286757219948e-13	-8.612583208022965e-13
191	-4.265395948469111e-13	-1.7531871769819365e-13	-2.410154124263442e-13	-3.140718440817854e-13	-3.338557650842215e-13	-1.22995340704602e-13	7.685861016463989e-14	1.679327342709283e-13	3.0946368004576675e-14	-6.579574467377397e-13	-1.5518237937164258e-13	-3.255416573272087e-13	-7.159990038738022e-13	-2.495273250378296e-13	-2.660430430655216e-13	-3.289791318538837e-14	-3.051643873151727e-13	-1.569773965289067e-13	-2.6039110884639355e-14	-1.2378708455303399e-14	-4.208020250446111e-13	-5.384135390635458e-15	-1.2474020174403244e-12	-3.698209084013022e-14	-3.1692015478647547e-16	-2.1002308718204e-14	6.176626619481222e-14	-1.2304275850122637e-12	-1.016454815204135e-12	-4.720327385178424e-13	1.8259815253659828e-14	-1.3591372100895971e-12	-5.858537020261994e-14	-4.955782472839168e-13	-5.458801077543518e-14	-5.852951727964782e-13	-1.9638261311329386e-14	-7.007271084431571e-14	-4.186498691275503e-14	-6.277335834798537e-13	-2.844755208318608e-13	-1.4579498705143445e-12	-2.897300936726829e-13	-1.1482861862166288e-12	-3.412917781149118e-13	-1.3264222910553176e-12	-6.095527289145101e-13	-1.704773015841399e-13	-5.20313923516143e-13
192	1.7835763928329084e-13	-2.4084349553259855e-14	5.219916722515702e-14	2.1380450163095895e-13	1.3318953730543507e-13	-2.9014529550018675e-14	-4.837576979245339e-14	1.7549517965663527e-13	2.0372357935149677e-14	5.887915119758085e-14	-1.6754171600489032e-14	-5.433580249546772e-14	8.441299287671046e-14	-1.6529547787294592e-13	-2.2403487234462605e-14	3.692469066868194e-15	1.650204972223711e-14	1.0433945697675906e-14	1.7483516687384766e-14	1.0909719642963292e-14	2.1118207867950136e-13	1.0655629986543472e-15	-2.2191776408500074e-13	9.710339858671018e-15	-4.764576337010396e-16	9.19111616292726e-15	4.508793723982609e-14	3.5181078986909656e-13	-2.1390440118973565e-13	4.575737817781401e-14	1.758315358494621e-14	-3.220598452306428e-13	-2.766045033693802e-14	-3.316033314475851e-14	3.771547484489791e-14	-1.146604390090387e-13	4.778739529194719e-16	5.5313151945053805e-15	1.4193862452135518e-14	2.0181302359048401e-13	-2.138897991883224e-15	-9.049923799499385e-13	-9.118210373053073e-14	-6.267886738052127e-13	3.436023423798227e-15	7.699216799667166e-13	2.2960493965618513e-13	5.94634056183455e-14	-7.851491566656012e-14
193	-4.2918885383675874e-14	-8.067204609271462e-14	-4.900659462641077e-14	-4.2837506785157334e-14	-8.388126846927553e-14	-9.634713005633408e-14	-1.2911826617173222e-13	1.6998801680749208e-13	4.905952286803462e-15	-2.6700538381245796e-13	-7.254364917971972e-14	-3.160197646270154e-13	-5.3069948464331485e-14	-1.9570383008736297e-13	-6.486526540116484e-14	1.2667601900316559e-15	-1.0602912714218202e-13	-6.79549920311482e-14	9.347893692332101e-15	1.6698956556298405e-15	-1.1851623652764133e-14	-2.0775383189785377e-15	-7.266506091499816e-13	-2.1708800495595008e-14	-8.39120974932707e-16	-3.8872539862817825e-15	-3.361608692066542e-14	-1.9582221448490645e-13	-7.26123517212333e-13	-1.8295335968849362e-13	3.858627927317798e-15	-1.22816805283365e-12	-6.177746118148083e-14	-2.870195347281485e-13	1.0272816587674915e-14	-3.720769207412534e-13	-2.8519959887017686e-15	-5.866594699321823e-14	8.291243298899625e-15	-1.4433077697862354e-14	-1.0260306511152659e-13	-1.3993874218507133e-12	-2.313179358321114e-13	-1.3034080170497947e-12	-1.4258576021543015e-13	-3.4773829773979544e-13	-1.9878200636878312e-13	-3.663818436371168e-14	-2.593261228613896e-13
194	-6.473634824429513e-14	-7.526187970470581e-14	-6.120791534282624e-14	-1.0796787271710981e-13	-9.433710596471975e-14	-9.647602268626518e-14	-1.0991549358774451e-13	2.369631483322283e-13	-4.5072486160392764e-15	-3.0749274520512586e-13	-5.239113912768463e-14	-2.6298364371640976e-13	8.61834240077434e-14	-1.2015877260622795e-13	7.980776850576989e-15	3.891395917295888e-15	-8.960142994244139e-14	-5.776649710739546e-14	4.148452504109323e-15	3.616751285780004e-15	-5.798684868464015e-14	-1.3192920986248334e-15	-5.079380004291766e-13	-2.0057839636569272e-14	-2.6082035702866506e-15	-7.889233396811302e-15	5.847100866895226e-15	-3.908304699582243e-14	-5.839041618111328e-13	-2.2149792711204462e-13	3.4354552907112343e-15	-1.2052471702752307e-12	-4.399093200538807e-14	-2.871937807891732e-13	2.929165051044512e-14	-3.2603840364452494e-13	-7.586433623552675e-15	-5.521159079767259e-14	2.3885788377189564e-14	1.6272603087915635e-13	-5.827999465486332e-14	-1.3775620746941928e-12	-2.2833573078579186e-13	-1.2830737686259072e-12	-1.4175987040901474e-13	-3.5415689233021496e-13	-2.570490985161065e-13	-7.470244253231175e-14	-2.4896148856418097e-13
195	-1.0089729680143544e-13	-7.700319245422531e-14	-7.466974767720514e-14	-1.536998534729691e-13	-1.4681585531710628e-13	-8.741048088144776e-14	-7.849058806507297e-14	1.2482617053681394e-13	1.5522733769605237e-15	-3.7430378169981015e-13	-3.1886661263427584e-14	-2.004889542016491e-13	1.378428648002591e-13	-9.102297964201775e-14	4.520228093572025e-14	1.5544763419917125e-15	-1.216844017008639e-13	-7.040398661626849e-14	-8.637900805941122e-15	1.2195899817039125e-15	-1.131053548449139e-13	-3.2267612001570233e-15	-2.329456964369372e-13	-2.678887174928668e-14	-8.479863483780591e-16	-1.661956062630794e-14	-2.1137090935011e-14	4.444727933320925e-14	-5.996562001594905e-13	-2.5041879452674634e-13	4.791868130514196e-15	-1.178741366154122e-12	-3.620223230020253e-14	-3.0031167320130814e-13	6.597781447145856e-14	-3.0065280813366417e-13	-6.006078239720889e-15	-6.700275866838242e-14	1.7973504718254085e-14	2.553952622079874e-13	-2.011739817861492e-14	-1.2019473962251127e-12	-1.4763618419762313e-13	-1.2333742424975444e-12	-1.4217733317431372e-13	-3.8973374656060804e-13	-2.274782154987931e-13	-1.0775269208743986e-13	-2.3425184778225935e-13
196	-6.657870484576338e-14	-6.826188429134243e-14	-5.613064997091113e-14	-1.49892673252072e-13	-1.5091004531413158e-13	-5.0360761690526075e-14	-1.3743501481111645e-13	2.058815842744987e-14	-1.832353178071576e-15	-3.9080149071134436e-13	-4.310904675219e-14	-1.3123583910535807e-13	4.659626012658137e-15	-7.228902566521604e-14	2.0425140798919234e-14	2.1829153737392052e-16	-1.3175941789350964e-13	-7.318288719956343e-14	5.794247543920221e-15	-2.079527638348341e-15	-1.3961996369103827e-13	-8.462275717793351e-16	-2.6836860354664067e-13	-3.310518097871958e-14	-3.738080253789249e-15	-1.5203348434516654e-14	-6.519552107544376e-14	-1.9445085359088376e-13	-7.258002824857162e-13	-2.4559269214126973e-13	-3.509295111001985e-14	-1.3352194813951213e-12	-5.534617323141603e-14	-3.402872456822405e-13	1.0174038132964693e-14	-3.305631653866178e-13	-4.379415995800303e-15	-5.873085508354608e-14	2.9497398525471413e-15	1.2218814934429137e-13	-2.390170323873472e-14	-1.3317773333717808e-12	-1.5697695214537358e-13	-1.4090567330464834e-12	-1.1678830924338017e-13	-4.52231482767088e-13	-2.6654801973154545e-13	-1.1101350844016443e-13	-1.8041899023041019e-13
197	-3.6636303816437077e-14	-6.177406486940036e-14	-4.5490632112418034e-14	-1.3614463740892856e-13	-1.168021406529768e-13	-2.5683639733695747e-14	-1.218789422427801e-13	-5.001312132216297e-14	3.681709321873755e-15	-3.5214479147581715e-13	-1.5951992654540882e-14	-9.19137944846459e-14	8.231538843866488e-14	-1.6359229737784988e-13	4.412252839584227e-14	-7.951765495704713e-15	-8.244879179557786e-14	-7.7784369205617e-14	-1.584314299289455e-14	-2.1811744070424925e-15	-1.6392708384660592e-13	-5.04224162824478e-16	-1.3377251320378182e-13	-3.04204497924264e-14	-9.883496477677184e-15	-1.2170655799936786e-14	-2.433814361129432e-15	-9.591853161496346e-14	-5.376082327099531e-13	-2.0632527391822163e-13	2.7083733713323617e-15	-1.2182079395510989e-12	-5.5710306405186734e-14	-3.0299870367660964e-13	-8.218932532556027e-14	-2.9384710531716494e-13	-1.3341655686539815e-14	-4.191080501784905e-14	4.6766361134981525e-15	2.65158503551622e-13	-5.792529409573629e-14	-1.310730358868653e-12	-1.05728126196898e-13	-1.290910423401456e-12	-1.1052111810714471e-13	-5.700686709319171e-13	-3.274312483529894e-13	-7.740523803186069e-14	-1.6010230487834223e-13
198	-2.216593090167424e-14	-6.340607844538051e-14	-4.128615472919974e-14	-1.0929253788758071e-13	-6.530256555440866e-14	-3.650585261104362e-14	-1.0892238268146565e-13	-2.8746739350549027e-13	1.161381759114632e-14	-3.136006200508386e-13	-3.5125401587629076e-14	-7.121943708869653e-14	-1.7505853950101213e-13	-1.3542826528877824e-13	-3.642898964489468e-14	-6.236941839880089e-15	-6.51835733347321e-14	-7.314836709428017e-14	-3.754495643259711e-14	2.9441744672051903e-15	-1.7952146481737937e-13	-4.873064532899016e-15	-1.9189123298058857e-13	-1.0788460242270823e-14	-9.50239601372295e-16	-7.768650047735691e-15	-3.112914096729388e-14	-2.61448560601802e-13	-7.174371922025848e-13	-1.6856148011238055e-13	2.4316167474303014e-14	-1.0606208856051684e-12	-5.4420107380734164e-14	-2.421498306069881e-13	-1.0162325137352709e-13	-3.079265206143198e-13	2.9497113121094903e-15	-9.63453824004723e-15	-1.6153074308011228e-14	-2.3697881703249872e-14	-9.857694495018768e-14	-1.216655225581132e-12	-7.893156993477377e-14	-1.1607344049078314e-12	-1.066817192996943e-13	-7.181392298879249e-13	-3.3171454015478105e-13	-8.244485856651408e-14	-1.2410729042570502e-13
199	-3.0845934204482695e-14	-8.677845645722037e-14	-4.786045881233385e-14	-2.674028379471862e-13	-9.311749814524231e-14	-5.694799815947081e-14	-7.750825117400738e-14	-3.1488002722230435e-13	4.543709025138468e-16	-3.412166507641275e-13	-3.43464759632571e-14	-2.041769495549155e-13	-7.337386910566002e-14	-2.4187679851019945e-13	-1.0292541597646485e-14	-1.4278324309809046e-14	-6.77742156169766e-14	-3.882791867232779e-14	-1.0606104683454259e-14	1.1913777590858669e-15	-1.9425929017337003e-13	-5.729376355486355e-15	-8.419614619899261e-14	-1.8222962413542934e-14	-1.6402903028989541e-16	-3.618156902334318e-15	-6.241494039685429e-14	-1.772723641687274e-13	-6.872578484598796e-13	-2.622767470215596e-13	1.4917059304439148e-14	-9.320512941851699e-13	-7.149827716454712e-14	-2.1432971792672075e-13	-8.541684925776492e-14	-3.380171820821338e-13	-1.1047147201585074e-14	-1.3771018030561944e-14	-1.0278838620019288e-15	2.0069093487890542e-14	-9.830452647280858e-14	-9.919394640154654e-13	-1.625044714616714e-14	-8.798912184407081e-13	-9.41776291342352e-14	-6.849339147837067e-13	-3.41991281052633e-13	-9.265405851866485e-14	-1.0517291122549894e-13
200	4.7739133411879316e-14	-7.328025647016463e-14	-8.087703600236581e-15	-2.522945862509228e-13	-1.0644538663817021e-13	-8.476151799864074e-14	-7.304927870825483e-14	-6.50975645853379e-13	-2.3727849162783457e-14	-2.9129017821067304e-13	-2.950653146551975e-14	-1.0909422465656252e-13	6.406586201277823e-15	-2.2240958717682214e-13	6.9880119971046534e-15	-7.203606463120553e-15	-7.10992283328651e-14	-2.966045093766044e-14	-7.043207776499869e-14	-7.585377627359586e-15	-1.144162171462258e-13	-5.3624487830058034e-15	-1.5855140679372105e-13	-1.581416731356934e-14	-3.1219528533334706e-15	-1.00553669932117e-15	-9.873176255422571e-14	-1.1233276519770045e-13	-1.1764956332771127e-12	-1.8026277414492728e-13	-7.2712473003535e-15	-1.1086793294334876e-12	-1.0246422390935241e-13	-2.141487715520132e-13	-1.1254910171509528e-13	-3.395417551805767e-13	-2.174952591634568e-15	-2.773388488301413e-15	1.021604965718701e-15	-1.6799612258295124e-13	-8.967295629269394e-14	-1.0600577256894382e-12	-2.1452412825289016e-14	-1.0827427500711095e-12	-6.981563998728345e-14	-5.901277181857545e-13	-2.1444788247370542e-13	-8.024362023180291e-14	-8.687567232296919e-14
201	-2.597665013684007e-14	-4.8115924269748244e-14	-7.555413021869768e-14	-1.3563386346650686e-13	-5.645078092493335e-14	-5.397362077412142e-14	-3.799044769144678e-14	-4.3983029158202497e-13	-1.5743233623342406e-14	-2.497006600345711e-13	-1.3723498201872977e-14	-1.8470286711117368e-13	-7.929418333023956e-14	-6.08330152889517e-14	-3.084913073349961e-14	1.5671839718558348e-15	-1.5776449341436148e-14	7.789341865032689e-15	-1.5802583463437728e-14	-2.5677118243692486e-15	-2.4747013921082997e-13	4.5321321428871435e-15	-3.6234197590371686e-13	-1.0603207829032678e-14	-3.074090539392689e-16	-1.2185140072044685e-14	-9.592954822389676e-14	-2.1707228987746848e-13	-1.3279454656723156e-12	-1.716540648553711e-13	3.26625901418462e-14	-1.2467331366084254e-12	-9.386932819161934e-14	-1.4709633825189915e-13	-1.255025789091434e-13	-3.425781009911759e-13	2.8268732684594477e-15	4.285289632427198e-15	6.14267277431873e-15	-1.2698631064130763e-13	-9.0828886828217215e-14	-1.9303031038767893e-12	-1.5671512930547241e-13	-1.5625339068897897e-12	-4.603962170085447e-14	-9.35606747745985e-13	-2.5560893019446185e-13	-4.855865067370047e-14	-7.754777968015407e-14
202	3.314743509666194e-15	-6.250535650333276e-14	-6.263493009026845e-14	-6.41500563038488e-14	-6.37545500539902e-14	-3.083908449944644e-14	-1.6699769245260518e-13	-3.4685445033150886e-13	-2.3228227396373896e-14	-2.523679637161236e-13	-6.788417300435925e-14	-3.816160184199626e-13	-1.2905586339669688e-14	-2.2259814671327307e-14	-2.990773866779913e-14	-8.04843195802876e-15	-3.207504955725263e-14	-1.589083049665472e-14	-7.165034061635183e-15	-4.0796415089326845e-15	-1.642281854638243e-13	4.503283334726179e-15	-2.7023444892829573e-13	2.8768689801146435e-15	-3.123494036966626e-15	-9.130913677257114e-15	-1.2527265714342668e-13	-7.042090418365831e-14	-1.0502020275980332e-12	-1.7227898627817812e-13	7.172485969905868e-14	-1.3736920198891504e-12	-9.663261336499228e-14	-9.604295365290313e-14	-7.90743648794513e-14	-3.4036396237864643e-13	-7.362005892083784e-15	-2.113807558010996e-14	8.19552937368218e-15	9.955581061052396e-14	-1.8074439403028845e-13	-1.81906943093303e-12	-1.5980769977824417e-13	-1.347869659358252e-12	-9.315999128934998e-14	-7.9299840044982e-13	-2.2685588055314822e-13	-5.380468278855554e-14	-1.334774264837984e-13
203	-4.791231678754578e-14	-1.1863089773590436e-14	-1.0771500800707638e-13	2.9001394259534125e-14	-3.9431119038305006e-14	-6.6168578756718046e-15	-1.2114836411978896e-13	-7.184367924908746e-13	-3.2324628549401503e-14	-1.4619046476085538e-13	-5.828859246170568e-14	-2.654458772183302e-13	-4.069352681159488e-15	-2.9761254871555215e-15	-2.244616232386031e-14	4.4072143820724085e-16	1.8433337547023398e-14	2.3388735250168596e-14	-3.2409093974629734e-15	-2.6731259308333365e-15	-2.5558806713453895e-13	5.783672475624879e-15	-3.31549298155891e-13	5.132398362347488e-15	-3.3985667750472754e-15	-1.8460468800565413e-14	-1.5050263235044046e-13	2.468256961286696e-14	-1.0753289147442515e-12	-1.1674557350555247e-13	5.795992078171641e-15	-1.0782375278261436e-12	-1.0007561760146221e-13	-6.132527362244729e-14	-4.301843086264797e-15	-2.506761864637022e-13	9.008560821047138e-15	-1.1215478702850861e-14	-3.9611273415867734e-15	-2.2156255693310538e-14	-7.364859935848885e-14	-1.443970278965429e-12	-1.083434684441521e-13	-4.96881770233309e-13	-1.5643620360830887e-14	-9.29085086500098e-13	-1.8795984477503417e-13	1.3452449665501123e-14	-4.649774567091943e-14
204	5.418915815926201e-15	-2.4994687839018652e-14	-6.492355924506707e-14	-1.8034217364247243e-13	-3.0342766288694995e-13	-5.2576195325413924e-15	1.0614759571171934e-15	-6.624744740212292e-13	-2.3498227071662076e-14	-1.4286377707803223e-13	-2.2805522109433872e-14	-2.2810334027221834e-13	9.391876022963092e-14	-8.587886186245982e-14	4.632434110686117e-14	9.432614643666177e-16	-1.1281792766488506e-13	-3.047261636112042e-14	-1.0801158596492708e-13	-9.627688535010982e-15	-1.6129183107653548e-13	-5.83320501834171e-16	-2.544488470252604e-13	-3.4617695742254864e-14	-2.256435541128265e-15	-1.4603799460781417e-14	-1.3643316696336166e-13	-1.7134559980523873e-13	-9.86722386174607e-13	-1.2392828836831246e-13	2.7750438336851727e-14	-1.0927667796637804e-12	-7.99398251107812e-14	-1.1155512389302278e-13	5.107825045529949e-14	-3.0796716219753485e-13	-9.221986213801557e-16	-4.712756891389299e-14	2.3317537560892915e-17	1.6768272003710525e-13	-5.087758263817508e-14	-1.878233187374867e-12	-3.404892763052627e-14	-1.9463396903885276e-13	-4.351860916759172e-14	-6.645689996595632e-13	-1.799500993802414e-13	1.2554546091671408e-14	-7.553761244040715e-14
205	-9.653928613387341e-14	-2.5313370365830075e-15	-1.2045263387116975e-13	3.2128764087933763e-13	7.888425702425777e-14	-2.7414360413291998e-14	-6.407944726110014e-14	-4.391277401688072e-13	-4.638468986227428e-14	-7.536576333020087e-14	-2.284422294288867e-14	-2.36263907609778e-13	-2.904277218604059e-13	-1.0342823427189132e-13	-2.988070373823419e-14	6.697812827068959e-15	1.4615105041645933e-13	6.266747956752077e-14	-2.081969272789387e-14	-2.609358030989635e-14	-2.5325117609967243e-13	1.586776982303268e-16	-5.759230282050852e-13	4.120946657323141e-14	-1.0771018467311335e-15	-2.329984248954975e-14	-1.781349703562922e-13	-5.000812103748651e-13	-1.3603043855575548e-12	-4.4793075275789155e-14	-3.0380839232521465e-14	-1.0873108754406585e-12	-8.600763631714127e-14	-7.140747576216038e-14	5.6563722571827896e-14	-3.3514589275757996e-13	-1.122894978942215e-15	1.0303212153773265e-14	-4.557180111709757e-14	-3.381939686880537e-13	-8.584963645430517e-14	-2.4675995608458426e-12	-3.493065591131726e-14	-4.27327524979362e-13	-1.1153039360379815e-13	-1.1022587584177608e-12	-3.58670705246914e-13	-3.469416984494081e-14	-7.273239422901542e-14
206	-1.9459212875725636e-14	2.1943286947558534e-14	-6.231570529514165e-14	1.1487226479945165e-13	-3.012090006150528e-14	-2.7237152835916737e-14	-5.96959785231534e-14	-3.682981369179861e-13	-8.719045194493184e-14	-1.707257585803336e-14	-7.24582347849396e-14	-3.196974818551727e-13	2.0973111850486991e-13	-2.4782516798498996e-13	1.0907120679359695e-13	-6.616130094511704e-15	5.048861571609328e-14	2.948766891189844e-14	-2.777910720647219e-14	1.7147523047304974e-15	-1.176419715712961e-13	-1.945480114838686e-16	-7.194257757363581e-13	1.938348082441862e-14	1.5987496958978764e-15	-1.2424451641748591e-14	-9.417762199912579e-14	-3.7213773907605475e-13	-1.4102919346475823e-12	7.873621777416187e-15	-1.7842305753394174e-13	-1.3432548989135812e-12	-9.383473718118628e-14	-8.742692374108946e-14	-9.503965737793756e-15	-2.736609139811469e-13	-3.256600930083511e-14	-9.812031221798999e-15	5.52033711516291e-14	-1.4029057835452458e-13	-2.0744702727965782e-14	-2.6204598616697597e-12	-3.0054522138638393e-14	-4.1891420352596473e-13	-1.3009816017971262e-14	-1.004896822709034e-12	-2.829406945811918e-13	-8.030280239682704e-15	-6.47205011662894e-14
207	-2.0183797506810044e-14	4.0080820696102515e-14	-5.364129591811279e-14	-1.728648643822785e-14	-7.253562218163037e-14	-5.2286053236253524e-14	-2.2208493256343222e-13	-4.151962407131648e-13	-5.309337659608828e-14	-2.755709114198481e-14	-9.644019373434903e-14	-3.036845839066845e-13	1.0152701301776781e-13	-1.1850394986923257e-13	5.993313528981465e-14	7.55271309646798e-15	-3.508127093591117e-14	8.954546259015206e-15	-3.6433238602549983e-14	-6.240652096774723e-16	-8.566081291880593e-14	-4.398098387908933e-15	-4.999822321370913e-13	6.331589066240325e-15	-2.2374704203091538e-15	-4.904959614706411e-15	-2.0625124002295485e-13	-2.536171786721093e-13	-1.762513813845495e-12	5.184655903686528e-14	-3.91597636922284e-15	-1.2639262958155345e-12	-1.1092926063577329e-13	-3.6649617930601287e-14	-1.5312743932033058e-14	-4.809293494722034e-13	2.9240249182235614e-15	-1.7045034335700116e-14	1.7401903968088625e-14	-2.3748104311384395e-13	-7.926096226081375e-14	-2.564767022012415e-12	-5.0282785647308744e-14	-5.265029200964354e-13	6.710965687760436e-14	-1.0689314044021467e-12	-1.4920044634217446e-13	2.3871885616498806e-14	-3.151834691554101e-14
208	-3.9252919680721374e-14	-3.2371648920431575e-14	-3.2340140277264834e-14	-6.990091453391909e-13	-5.293385552792536e-13	-4.129176292519817e-14	-1.2965926532951505e-13	-2.8776113168979465e-13	-9.935093307884603e-14	-2.0464558354114544e-13	-8.049716277723056e-14	-5.561857743857631e-14	-4.693452139362141e-14	-1.238135558089553e-13	-3.3473652299013193e-16	-1.0002624264432593e-14	-3.116846826335513e-13	-7.685801795055862e-14	-3.4474322853714904e-14	-1.735232922788878e-14	-3.1739478226461214e-14	-6.845753969410438e-16	-6.287685596406118e-13	-9.422181686682841e-14	-2.803955297025669e-16	-7.778410877412343e-16	-1.9611344824580698e-13	-3.090758154980892e-13	-1.5266145388671467e-12	-1.287372379507608e-13	-5.330212135706787e-16	-1.3089056830683096e-12	-9.290471847988975e-14	-8.768007742305413e-14	-7.722859769568374e-14	-6.062074578392215e-13	5.1232368818615064e-15	-7.353443760788472e-14	3.3094064478254504e-14	-3.956583133103976e-13	-3.6679342796414835e-14	-2.3410658730052425e-12	-6.633016044447938e-14	-5.67330187398863e-13	9.302515912677711e-14	-1.263285620071144e-12	-3.5436577979338284e-14	9.073918423268002e-15	-1.6784181870679093e-13
209	-2.0567495150590523e-13	-1.600838855933932e-14	-1.1237397758966854e-13	7.825696674512574e-14	-4.147168184415027e-14	-3.608153478937631e-14	-1.3063397835617312e-13	-1.906341408638112e-13	-6.441982052052635e-14	-2.65262861661893e-13	-2.8520573506427186e-14	-1.3852061457315816e-13	-6.070000828736659e-13	-1.043531299646295e-13	-1.682643313457768e-13	-1.01603958037675e-15	-3.9870538319044414e-14	-1.4411406586798455e-14	-9.781445861790271e-14	-6.9946333786396946e-15	-1.683554752334154e-13	-2.176231782968973e-16	-6.696561614282338e-13	-1.9100117089200346e-15	1.0901191403437695e-14	-7.308635273676353e-15	-1.7173135236053008e-13	-8.578908506178474e-13	-1.0670096054924767e-12	-4.148272699352122e-14	-1.120326339553622e-14	-1.1709202017011082e-12	-6.67986659987399e-14	-8.832988610749282e-14	-8.260036470861043e-14	-4.1506856506533285e-13	2.503567190748553e-15	-2.796962889801166e-16	-8.528750399433043e-14	-8.413711886584275e-13	2.9027337517358914e-15	-1.6868788571073696e-12	4.570731111506467e-14	-1.6196412962584332e-14	-6.90575274770685e-14	-1.6625750191021319e-12	-4.4714474910498216e-13	-1.2990389969084088e-13	-1.718660774964618e-13
210	-2.0864475528612103e-13	1.0561388952764503e-14	-1.0400791910102144e-13	1.0450338109864337e-13	-5.5831817318485994e-14	-1.560885097266252e-14	-1.5413779935361478e-13	-1.672163692858874e-13	-7.181028122894822e-14	-2.8229589474356083e-14	5.972828629857436e-15	-4.1092699080669744e-13	-2.790702259398035e-13	-6.404773883486985e-15	-6.747914138343463e-14	1.928191967703742e-16	-6.637728784215064e-14	-1.2600123386822752e-14	-2.1253578731283687e-14	-1.5128287083494437e-15	-6.019315294703438e-14	-2.9000647748711813e-15	-7.169109065322998e-13	-1.3688750219032844e-14	-1.1184505192890078e-13	-9.798445973477108e-15	-1.6828298252178176e-13	-4.699470746853991e-13	-9.130649963613218e-13	-3.8268845390513774e-14	-1.5797817210350005e-14	-8.938736069525135e-13	-4.9188530997549333e-14	-6.220305618773302e-14	-6.836051290875498e-14	-3.2024581501354317e-13	-8.074546458479454e-15	-1.0913863357754752e-14	-5.92649037528722e-14	-5.140203030427539e-13	5.1679911421420903e-14	-1.5043781130844744e-12	5.011863532015883e-14	2.1307445953306248e-13	7.025108857963467e-14	-1.603908665407677e-12	5.1554247874443406e-14	2.0561915495029746e-14	-2.6916886314815678e-14
211	-1.4779014915608635e-13	1.8298758680834663e-14	-8.73572565327833e-14	1.7693358917380965e-13	8.081921307568482e-14	-5.897547517465308e-14	-2.0899137890139283e-13	-8.88502639071841e-14	-6.34905153301711e-14	4.8016575006285e-14	1.2941147724982879e-14	-1.0247083958279993e-12	-2.4069909162074845e-13	-2.037334026133808e-13	-7.570860533748389e-14	4.494719363910473e-15	-4.163200775265495e-15	5.559019040577766e-15	-3.1515778276152433e-16	-6.793737238014078e-15	-4.7358175650113336e-14	-5.5461007020137984e-15	-6.724661387576038e-13	6.5954810878711826e-15	-1.3671193568811813e-13	-1.796466431769168e-14	-1.1080927663588834e-13	-5.446638855442908e-13	-9.22398404443713e-13	7.285802923555525e-14	-2.7886404981821245e-14	-1.3825907000252412e-12	-1.2170852728956578e-13	-1.8350375489348438e-13	-6.312140185003028e-14	-2.481951947591356e-13	-5.229978118676367e-15	2.2996400556443977e-14	-1.2416802804458114e-14	-4.788817728538054e-13	-4.332344251982455e-14	-1.1648370928201673e-12	-7.650692418923976e-15	1.250022079562455e-13	4.852479457953693e-14	-1.7871921594735897e-12	-4.1863142486971826e-14	1.1858566114222746e-14	-5.839302192307082e-14
212	-4.2020200515365463e-14	-6.094633509664512e-14	-5.5533983581378656e-15	-4.7065864487691465e-14	-6.255525945856559e-14	-6.933462658622237e-14	-3.589926984644929e-13	-2.608148487241984e-13	-4.473879136337689e-14	-2.7993146218636104e-14	9.67520836369995e-15	-8.98687123004986e-13	-3.5353919163813364e-13	-1.3464662118771997e-13	-1.45511066777682e-13	-1.725669022132017e-15	-1.3118630717581471e-13	-5.990760765211314e-14	-1.5435225220212462e-14	-9.204362493552045e-15	1.4350817021442668e-13	-4.847455426741218e-15	-7.562105183690183e-13	-8.251696954979412e-15	1.651272663307071e-14	-3.881499520540393e-15	-1.9042351243394659e-13	-1.0385095811011583e-12	-1.2594730742479687e-12	-4.728397051222065e-14	1.2448882256377873e-14	-1.333769199055884e-12	-1.1477913735139635e-13	-1.851056012268674e-13	-9.070014091397341e-14	-4.750896905244256e-13	-5.869740569061908e-15	-2.408139383418562e-14	-3.166338941968356e-14	-6.231591078629274e-13	1.0493619683562127e-13	-8.539518135750025e-13	6.684958213950933e-14	4.207733847154283e-13	-1.0852451471039143e-13	-1.0736245939694824e-12	1.3014676454503234e-13	-5.596943930883928e-14	-1.367130487651865e-13
213	-6.518339138944207e-14	-1.798875244706915e-14	7.443574462890433e-15	-3.982219295819639e-13	-2.6707563609973596e-13	-8.599856045796826e-14	-3.921465266191887e-13	-2.4417143542712365e-12	-1.0162005484451019e-13	-3.851923065002628e-14	-1.8245330981551927e-15	-5.667506452719211e-13	-4.2850544592209536e-13	-1.982007246129776e-13	-2.085133693813945e-13	2.1508073813817943e-16	-2.943099848376535e-13	-5.939606133409753e-14	-7.347621511507662e-15	-3.345231832186909e-14	1.6792325884562816e-13	-9.233378419353787e-15	-1.3961246897211112e-12	-5.883390033368514e-14	-2.0692530807939693e-15	7.056509047467133e-15	-2.1968385408428852e-13	-1.3049816012147938e-12	-1.8354958227422065e-12	-2.1823616892487754e-14	1.9247214504853766e-14	-1.6897948336221757e-12	-1.2726477969146873e-13	-2.0394333180252297e-13	-3.923693703563679e-14	-4.3110365320409474e-13	-1.0330953459170068e-14	-1.4085733436539879e-14	-3.872520698855378e-14	-1.9384830787119518e-12	5.076984248604243e-14	-1.2817095000306407e-12	3.7491860515902075e-14	5.417493360513673e-13	-7.741079984964794e-15	-1.165275473942487e-12	2.217979584628511e-13	1.6043479027431264e-14	-2.731248532109664e-15
214	-9.019166447678262e-14	-1.9806435840188094e-14	9.562644877604278e-15	-1.9237813284691518e-13	-1.3281452487358728e-13	-5.848594958806257e-14	-1.2558157884056147e-13	-2.22001269124502e-12	-7.858780749837651e-14	-2.890967956314253e-14	-2.19713421977695e-14	-1.850345069966787e-14	-5.326308945453638e-13	-8.294342076917585e-14	-1.8618572835998954e-13	-7.735828544437004e-15	-2.12056350770956e-13	-3.8856535812405005e-14	-2.7112138583895807e-13	-2.5256788948186907e-14	1.897434508855978e-13	-5.608381065328241e-15	-8.637575088196431e-13	-1.7271859463931694e-14	1.0214622635304456e-16	3.4616126018184062e-15	-7.659488581808023e-14	-1.2162733545253613e-12	-1.1653042427036393e-12	-1.557166278240317e-16	-1.481203049388335e-14	-1.5471663938579044e-12	-6.136433834648214e-14	-2.0579288059427927e-13	-1.1260275773787922e-13	-2.8444367683855164e-13	-2.3003592746732032e-15	-1.6942973730660025e-14	-2.560779352063813e-14	-1.6464587476884718e-12	8.94556636706378e-14	-3.394823411244966e-13	3.90615560462712e-14	5.740659019271325e-13	-3.6990676160531124e-14	-7.911902495628765e-13	1.5307857809107202e-13	-3.449380170241174e-14	-3.821009489960913e-14
215	-7.029418464048773e-14	-7.040983049384971e-15	3.441582922674911e-14	-5.255188458062277e-13	-4.095955793902768e-13	-6.081265168668768e-14	-1.0661428894818902e-13	-1.840206136572133e-12	-7.208954941136357e-14	-2.4074127438759667e-13	-3.622808993671439e-15	-3.479743771049354e-13	-2.4113621696381167e-13	-6.960898581336173e-14	-8.642973511978123e-14	-1.0002966749684406e-14	-3.2693704926973354e-13	-1.7717998055582835e-13	-7.22761724791199e-13	-5.276537561638379e-14	2.017066890549057e-13	-3.0323039940890405e-14	-1.021344676927324e-12	-6.457159856795454e-14	-3.3826126704003485e-16	1.5191504152891475e-15	-4.4583702625181185e-14	-9.35278361470372e-13	-1.3093101581507e-12	1.965568524851534e-14	-1.3385465258334149e-13	-1.5736594546736022e-12	-6.749596597142992e-14	-3.085643708553827e-13	-4.9722465505124853e-14	-2.270845037289518e-13	4.539071204020176e-16	-6.98728136190079e-14	-1.2124320399410336e-14	-7.960015965420875e-13	7.269118183704733e-14	-4.984685614858311e-13	4.009480551055152e-14	3.74719849551219e-13	-6.742435801336348e-15	-6.733534038832991e-13	1.972844338621912e-13	-9.862148230314235e-16	5.516110276346791e-15
216	-2.758956159790039e-13	-1.7166479605992787e-13	-4.1564695130454984e-14	-7.490561156204081e-13	-6.030159233988947e-13	-4.0590467291237e-14	-1.4589323750804812e-13	-1.3855007972098909e-12	-6.940771864704666e-14	-4.693761660408467e-13	-1.9732904256623975e-13	-4.4679803986839743e-13	-1.2362735799371997e-13	-9.626689619693197e-15	-2.5949593801946893e-14	-3.9766076749686934e-14	-4.723958799114047e-13	-1.8961044174347985e-13	-1.8289495881795023e-13	-1.389903045555812e-13	1.6696156025853892e-14	2.260167203351137e-15	-6.653874252496441e-13	-8.602838521531358e-14	-6.075545664963501e-16	-1.4205032465921193e-14	-2.855002723808305e-14	-7.183559659714468e-13	-1.1795402130039743e-12	-4.048036399086685e-13	-1.956802044022643e-13	-1.2849827457439625e-12	-8.441473741096186e-14	-1.896121934128407e-13	-8.26741131995007e-14	-3.929367257164328e-13	-1.3354641585671034e-15	-7.999119789855306e-14	-2.822420960185887e-15	-1.4025182044019447e-13	5.034767233230837e-14	-2.356736913591547e-13	1.160468465109799e-14	4.2839151249499246e-13	-2.4514161052419517e-13	-8.416917548541239e-13	-1.0909961879927855e-13	-1.7604485421557534e-13	-3.3258547301503054e-13
217	-5.124163875276412e-13	-1.0285408628766552e-13	-1.6218206440774648e-13	2.9069406122456534e-14	-1.135896718016331e-13	-2.501917553452324e-14	-1.6459749872702866e-13	-8.201183805189604e-13	-3.7264107823446835e-14	-5.848608943620707e-13	-2.143834381654894e-13	-3.9267258396597247e-13	-5.410410765506194e-14	-7.478285343161618e-14	-3.617029555047101e-15	3.0095320694260542e-15	-1.7165559176878543e-13	-9.8356487907107e-14	2.7717445590927134e-14	-3.588017772068263e-13	-3.4718026796773306e-13	4.5527775262299164e-15	-3.256997071358107e-13	-7.757676249458868e-15	9.014354529890296e-16	-3.3292763005180996e-14	-4.884718736324299e-14	-5.906532618046607e-13	-1.2042361395416618e-12	-2.445529639976426e-13	-2.097499551937196e-13	-1.3991956408123622e-12	-7.743294722926513e-14	-1.5097246503505174e-13	-9.025445343961488e-14	-2.399701688431411e-13	-5.013755763032147e-15	-2.5084989783746518e-14	-8.132312304285144e-16	-7.145509548238112e-14	-1.4094135741384343e-13	-1.7394962933651894e-13	-4.428331451890407e-14	-3.340303184008952e-13	-3.342358095519827e-13	-1.0960697074322592e-12	-8.048330924879476e-13	-3.0321062712883265e-13	-3.6079096008979034e-13
218	-6.425068988700634e-13	4.8759625300529625e-15	-2.2035946332436376e-13	-7.947655672682966e-15	-7.744026785152262e-14	-1.8445941717801036e-14	-1.1596641955767928e-13	-2.738996119314413e-13	-6.706731713834906e-14	-3.6372193460458194e-13	-7.352016738905923e-16	-1.4056252306063869e-12	-1.4873221192207162e-13	4.2412060724314136e-14	-4.729525825531163e-14	3.269250052050448e-15	-1.0707032233119604e-13	-5.5352018669802434e-14	-5.408341583776494e-15	-2.427862252857308e-14	-5.160058612901362e-13	-1.7071179606310154e-15	-4.948925588099074e-13	2.8925162750568222e-15	1.726910531169837e-15	-5.992224711285077e-14	-5.75673185213888e-14	-6.087191305142629e-13	-1.0028954530591929e-12	-6.302459268551799e-14	-1.25032346658405e-13	-1.415912574276826e-12	-7.535897070603992e-14	-1.113968100853725e-13	-8.603503513728627e-14	-1.609225463537688e-13	6.73599993264604e-15	-1.5576571737679203e-14	-7.633254211519192e-15	-3.190591464266697e-13	6.961863248128779e-14	-7.430267769240016e-13	-5.2665669597449904e-14	-6.555007893238253e-13	-9.716865986495397e-14	-1.874166974141849e-12	-5.05401347736081e-13	-4.585806170673743e-15	-1.65435688570183e-13
219	-4.1247256966725144e-13	1.1144241770473885e-14	-4.464512164700621e-14	-5.149847985927329e-14	-8.975706496245153e-14	-3.451132553112947e-14	-1.6085664648323256e-13	-2.2803079047970943e-13	-4.85017339059149e-14	-2.257858852753922e-13	-2.878618223538275e-13	-1.4738957840556658e-12	-1.442445135058233e-13	1.0896887505439919e-13	-2.321613338591927e-14	6.913635616586065e-15	-7.088509299672411e-14	-4.982671480497731e-14	1.0134481086380362e-14	-4.245290209059276e-15	-1.9786240626506225e-13	-1.486994573104237e-14	-3.5072818685300817e-13	8.101916738186794e-15	-1.3581538064996742e-15	-1.1890174648921265e-14	-1.614110159441662e-14	-5.72513416280667e-13	-1.0310098390569708e-12	5.280894259445809e-15	2.7296074569447317e-15	-1.234481240452715e-12	-5.486088589981671e-14	-1.478359850989539e-13	-9.220524943393824e-14	-8.313860882227126e-14	1.653678622201053e-14	-6.212168739998993e-14	1.6762369841204295e-15	-2.2533303415118327e-13	1.2618149883998615e-13	-1.3092982853286371e-14	1.2234808995688776e-13	2.3855661804716074e-13	8.244590386004306e-15	-1.2793714673782682e-12	-2.5409226279724837e-13	1.393942088292186e-14	-1.223747895363103e-13
220	-1.9645319361560487e-13	-1.0745417694738359e-14	3.271373460611685e-14	-1.0817796244621378e-13	-1.2618049992466836e-13	-1.1017662075447791e-13	-6.434265859329302e-13	-1.9675458063719979e-13	-1.7021859500327478e-14	-3.2365992205689144e-13	-9.459865053535383e-13	-8.360804764884297e-13	-4.41444652897318e-13	-3.0432868450359304e-13	-7.199296857035247e-14	9.137506518354502e-16	-6.529546968809768e-14	-6.681377459292141e-14	-1.0133453630624925e-14	-6.93589715795387e-15	-1.554472060926065e-14	-2.613684672148664e-14	-3.4370484179409157e-13	-7.814485990603249e-15	3.3124031937788095e-16	-6.8879492227001356e-15	-2.949825473860095e-15	-6.356001129585135e-13	-1.02593968738914e-12	2.5213764238427978e-14	3.5362058896631437e-14	-2.1098406655010038e-12	-1.434206081517133e-13	-3.5984194772723703e-13	-1.548777672805931e-13	-1.1514810812934889e-13	1.8738509744161768e-15	-2.585090096854962e-14	-1.8695813249435822e-14	-2.8715264955907467e-13	1.0246039949070716e-13	-8.978045385110656e-14	9.198745735422321e-14	1.215457326332043e-13	3.5458068928889507e-15	-1.0848471507008707e-12	-3.711036048582073e-13	4.783619944033048e-15	-1.6311622147250245e-13
221	-2.49572427848205e-13	-1.0652547110621901e-14	1.787259286582945e-14	-1.7358311303620437e-13	-1.5800749740318647e-13	-1.1267713411839781e-13	-1.197072718014754e-12	-9.140246400369e-14	-4.424224482912423e-15	-4.211754338606184e-13	-8.483727288229788e-13	-1.4271351310082146e-12	-5.484758605587133e-13	-1.2135185744024083e-13	-1.0275079844380642e-13	3.691420205784518e-15	-1.06982938646218e-13	-5.807857229991851e-14	-2.0474724458005843e-14	-1.865361621236877e-14	-6.203252707276811e-14	-2.3413458181311636e-14	-2.876448008659291e-13	-2.866122078317147e-14	-1.0542837668291333e-16	-1.3182257342258799e-15	-5.9211133568337654e-15	-5.753446276956493e-13	-8.805501315247574e-13	7.099034299567171e-15	1.329950146012924e-14	-1.6010847603447335e-12	-1.2907492840904783e-13	-3.8718836762870075e-13	-2.1085766665983148e-13	-2.5846950971978717e-13	-9.066726232979945e-16	-9.431610020260859e-14	-1.694017676777022e-14	-2.488793518602873e-13	8.118527272899695e-14	-2.581188048219313e-13	5.1401128426445615e-14	4.4222152361017887e-14	1.9886092201672124e-14	-1.1521824910892008e-12	-3.3806039943984686e-13	-2.2443772062207036e-15	-1.3593276747002612e-13
222	-2.8921235586347435e-13	-8.199211090139165e-15	-1.3608080672012206e-15	-3.4506833266243196e-13	-2.6860633112205495e-13	-7.729349865090219e-14	-7.519113010030173e-13	-2.9392723616342493e-13	1.4191618460225208e-14	-3.403805086973746e-13	-3.9994149095043863e-13	-1.0315400062267762e-12	-5.776049161958604e-13	-1.0896276740074187e-13	-1.3644735156087421e-13	5.01992049756477e-15	-2.0099578242856553e-13	-3.0555688656235816e-14	-1.3125205007394386e-14	-3.48149101664235e-14	-1.024003504098894e-13	-1.0464068736040513e-14	-3.1845431747196904e-13	-5.6349455236162777e-14	-1.4963751460436237e-16	-2.1444143233479632e-15	-1.382398337475473e-13	-5.888737084362434e-13	-1.2370010186120493e-12	9.748956854590215e-15	6.1106218628366195e-15	-1.4364872616177047e-12	-8.873244898056064e-14	-4.442904199355024e-13	-2.0607885577954263e-13	-3.6426548723964585e-13	8.7338305682183e-15	-7.346240154325352e-14	-2.4260741944384708e-14	-3.401753029506637e-13	5.795529723081693e-14	-3.778260766234067e-13	6.848046836820227e-14	2.2004700261296025e-13	5.3165070175467675e-14	-1.167145900064385e-12	-2.520562735965367e-13	1.8393213259240753e-14	-9.790603061210605e-14
223	-2.8403945862010006e-13	-2.7757288041887977e-14	-4.5264106658781794e-14	-4.26302752025064e-13	-3.4657381220808626e-13	-1.16222512904722e-13	-3.366767019416495e-13	-6.72790814776322e-13	-2.5308261627490546e-14	-4.574239016698156e-13	-3.684922118940131e-13	-3.2638935827121024e-13	-5.829186890394802e-13	-1.474571964104494e-13	-1.6966899179542886e-13	-1.1893371177938182e-15	-2.9326008916311317e-13	-4.790329087413864e-14	-3.373108704662555e-15	-3.098992071243215e-14	-1.2474020673860903e-13	2.258752890882227e-15	-7.462475082320453e-13	-5.999519647148682e-14	-1.4124805295684141e-15	-7.739710043957545e-15	-2.943583109337061e-13	-9.095531525892378e-13	-1.8485184819571207e-12	-7.425673900395706e-14	-3.793811879901361e-14	-1.6384932827826945e-12	-1.179516924006851e-13	-4.651404654188381e-13	-2.7925334138777254e-14	-3.2545414521026127e-13	-7.530109069848363e-16	-2.9385691252505277e-14	-4.517174980254305e-14	-1.0065502273430336e-12	6.815741915443024e-15	-2.880456227723002e-13	4.8704799119801993e-14	3.0395109451346984e-13	-2.267395069186261e-14	-9.651398788993954e-13	-3.7151056295867334e-13	-2.5088671500203504e-14	-1.3962789793270526e-13
224	-2.1242647743663343e-13	-3.0336772796788276e-14	-4.015274259898312e-14	-5.081001600608003e-13	-4.2710074266178685e-13	-1.1090814071191152e-13	-5.64868688813212e-13	-3.4597403491084985e-14	-9.325322576404651e-14	-3.3000500361503127e-13	-7.153115004063359e-13	-1.4028195914235397e-13	-6.832073895484451e-13	-5.839188030556477e-14	-2.0737955768505077e-13	9.531364557938749e-16	-3.216440895402708e-13	-4.786748332755071e-14	5.762942251371745e-15	-1.580225524840474e-14	-4.503087420229756e-14	7.557718821665368e-15	-8.505469393632343e-13	-7.411995895651448e-14	-3.2053194717121357e-15	-1.4429931114611327e-14	-9.498189153213188e-14	-1.237560867837012e-12	-1.0091738926954177e-12	-9.945726047931495e-14	-1.3822293780845789e-13	-1.877907826385645e-12	-7.763432855733082e-14	-4.5176187840597793e-13	-1.3049373064555593e-13	-2.2024267585349573e-13	2.2167928732309808e-15	-5.060425086679115e-14	-1.1359676410038937e-13	-1.1121664001056907e-12	-8.590100924207701e-16	8.229874936351434e-14	8.006771481189548e-14	5.385944760734222e-13	6.8521024330104405e-15	-1.1821093090395696e-12	-2.4311130087057604e-13	2.3429558778673693e-14	-1.8302697261230504e-13
225	-1.1886909622853986e-13	-9.561560340973539e-14	-2.1263196858772085e-14	-5.550941026456111e-13	-4.937815366530281e-13	-1.1446847468756485e-13	-1.3467068077665981e-13	-1.7498713132600926e-14	1.7468545890003782e-14	-3.0343742371662655e-13	-5.098484331095519e-13	1.309298285328637e-14	-1.8616253925439807e-12	4.064786211135322e-14	-5.424770315901557e-13	-9.102458860919033e-15	-3.522382970846714e-13	-1.1788035914433104e-13	-2.318466755340901e-13	4.955048082783972e-16	6.089798759526427e-14	9.55662284525991e-16	-1.1555582540545649e-12	-8.409497034751971e-14	3.097836183518348e-15	-3.2578338769900354e-15	-1.6423172447809302e-13	-2.2145845283272947e-12	-8.33377126234124e-13	-2.282595706279201e-13	3.664911847294239e-14	-1.7357554411213931e-12	1.1278952636186758e-14	-4.300214854296806e-13	-1.577473370437785e-13	-3.4053445581806426e-13	-1.7488438575046553e-14	-5.021016450370569e-14	-2.535100949500426e-13	-2.0480910312462325e-12	-1.558559051597693e-14	-2.955273272598924e-13	9.033476623116489e-15	4.642428686547132e-13	-4.514261001570135e-14	-6.284631769577458e-13	-7.998757326297139e-14	-7.382840411569031e-16	-1.5588758504556193e-13
226	4.755704541966573e-14	-6.497550284159195e-14	3.12829453857953e-14	-4.011055412404736e-13	-2.9390057939465885e-13	-5.5751775661093684e-14	-1.8704261218980525e-14	-1.6547974073569737e-14	9.453677486652638e-15	-7.229558283076636e-14	-1.4611242806920805e-13	2.3941454360295076e-13	-8.445674893518419e-13	7.189907053048058e-14	-2.8296645232617186e-13	-8.289741358368238e-15	-2.0006387292327464e-13	-3.887466255786812e-14	-4.309417147608628e-13	1.079726139973146e-14	1.7801196107001625e-13	1.3533599048629774e-15	-9.123738611231644e-13	-5.663373226538588e-14	1.0213195613421909e-15	1.194337402470279e-14	-2.1535472633962933e-14	-9.735567964479365e-13	-2.4251015363233236e-13	-1.50346459075614e-13	3.217945761328953e-14	-1.3541885122541905e-12	3.3255317950982837e-15	-2.0424307774895294e-13	-6.584986768946897e-14	-5.821701304407691e-14	-6.048289547006766e-16	-1.3425878518048011e-14	-3.6438832528329585e-14	-9.439867339682056e-13	-7.276601486456833e-14	2.2445113462776635e-13	6.547179251190575e-14	8.328072307751081e-13	3.746483272144655e-14	5.98536359007377e-14	1.566394543350407e-13	4.480309296940467e-14	-4.879119102457166e-14
227	-4.587288561005338e-13	-2.0707548786231668e-13	-2.2072101358852705e-13	-9.454393280828927e-13	-7.811975573707464e-13	-9.101031839036483e-14	-1.4963408975184425e-13	-1.355465297272947e-13	-3.094519784663298e-14	-8.427544009691848e-13	-2.907243140884754e-13	-3.067498839912807e-13	-1.082430460602332e-12	-6.028767887653459e-15	-3.423278512987422e-13	-3.2923449741976634e-14	-5.411243432774663e-13	-2.373406419983744e-13	-3.239947584714133e-14	-2.8834746644089744e-14	-3.173500308583753e-13	-1.5486500346174235e-14	-1.52180969910772e-12	-1.145956794181755e-13	-3.0660992168504003e-15	-2.1698838099077442e-14	2.300130951171995e-15	-2.2837902948375227e-12	-1.1689688348980318e-12	-6.105082734697308e-13	-1.6963408684018164e-14	-2.394145436029508e-12	-2.6230032142305935e-14	-6.898786597684987e-13	-1.378334179153966e-13	-4.672119874644254e-13	-2.588960180200442e-15	-9.613241365472029e-14	-6.065322480196902e-14	-1.4138139388154705e-12	-1.7617258694428253e-13	2.2445113462776635e-13	-9.816449281547378e-14	9.42928568701856e-13	-3.4555974191790743e-13	-2.229547937302479e-12	-6.546485147746903e-13	-1.6948504867476794e-13	-4.653868264766419e-13
228	-7.623979710900115e-13	-2.8288128766022115e-13	-3.796927354075348e-13	-1.0933286267193787e-12	-9.4183609782945e-13	-1.8518383056646888e-13	-1.3467068077665981e-13	-2.847632441189302e-13	-5.601999869413808e-14	-1.2299596074560995e-12	-2.5406492105797865e-13	-1.0362160715315214e-12	-1.4697399538484238e-12	-1.433932664124436e-13	-4.622857081427936e-13	-5.975054783994217e-14	-7.248222873087283e-13	-3.4242586629674525e-13	-5.033177530853674e-14	-4.063441956521959e-14	-6.107772385541541e-13	-1.6237914772427966e-14	-2.2549601146634573e-12	-1.1733327819766254e-13	-1.017188332992204e-14	-4.477891921871424e-14	-3.770146149001125e-14	-2.882794260375374e-12	-2.1117302707970033e-12	-8.530745946833604e-13	-6.502185251233723e-14	-3.456547473267602e-12	-1.4921146295110774e-13	-8.748930457566333e-13	-2.4039450807013665e-13	-8.46367820158869e-13	-2.1430672146908344e-14	-1.5332745070738902e-13	-7.13494958630723e-14	-1.916612198854714e-12	-3.51994811475961e-13	-1.3616702167417827e-12	-3.656729018415312e-13	-4.3019800803655223e-13	-5.718545031966175e-13	-3.5912181540442616e-12	-1.1567110594121653e-12	-3.1260606785245837e-13	-7.51415467979706e-13
229	-7.489698093369514e-13	-2.613140780595903e-13	-3.817642003722467e-13	-9.355668482141488e-13	-8.258733029073522e-13	-1.8034211656159714e-13	-2.6934136155331963e-13	-1.7865400675541388e-13	-8.403355132569467e-14	-1.1402993659283792e-12	-2.686634690782323e-13	-8.865819817796771e-13	-1.4218888277592017e-12	-1.712088911088903e-13	-4.4748263934633275e-13	-5.78740711452621e-14	-6.325738419224052e-13	-2.9624781633817385e-13	-3.932367142565828e-14	-4.1685221398655294e-14	-6.285563329462388e-13	-1.0228963982251936e-14	-2.1240204682200415e-12	-9.765541702909233e-14	-6.6145746406597225e-15	-4.488999860205206e-14	-8.053266708166845e-14	-2.8004662856037054e-12	-2.1868208472273732e-12	-8.15689817889525e-13	-7.597361757129255e-14	-3.748333948283698e-12	-1.1362382043528255e-13	-8.425104658485815e-13	-2.3996160671184576e-13	-9.445651915585168e-13	-2.992955783238335e-14	-1.483504550280514e-13	-7.453860436619865e-14	-1.8168390528114773e-12	-5.973016996745933e-13	-2.1248040744761882e-12	-3.469263151535142e-13	-1.092328855188463e-12	-5.722642011790981e-13	-3.4116572463420487e-12	-1.1851230650937678e-12	-3.101037849814041e-13	-7.504399843612313e-13
230	-2.646819638641627e-13	-1.433070172098622e-13	-1.520907364630945e-13	-3.388615866055867e-13	-3.2778712620516955e-13	-1.026714845675742e-13	-6.434265859329302e-13	-1.483837902592278e-13	-6.118116581763782e-14	-5.038117880611068e-13	-1.438109271770288e-13	-5.452292145332825e-13	-7.047567899159818e-13	-1.3496139367457324e-13	-2.1048838193706477e-13	-2.9169468896861054e-14	-3.0610751009085007e-13	-1.3828543779935896e-13	-1.0738967555829226e-14	-1.1064685300521632e-14	-1.3487982510376656e-13	-1.7058860393964687e-15	-1.2489770428974249e-12	-3.438109551412781e-14	4.06873906174999e-15	-1.1107481686779356e-14	-1.2309330932439385e-13	-1.2904186716607287e-12	-1.6701663188703041e-12	-3.9887019708276946e-13	-3.398640980185168e-14	-2.708377024508381e-12	-6.82143858679817e-14	-4.743170152558993e-13	-1.9260000620921429e-13	-6.30333603079644e-13	-1.4205603274674214e-14	-7.054145899229627e-14	-1.5926705826782066e-14	-8.948736638878057e-13	-2.427790045550051e-13	-3.725888834820922e-12	-4.175726317137403e-13	-3.0674988399128072e-12	-3.543132368476673e-13	-1.62352987380751e-12	-4.3534030993076457e-13	-1.182035903033931e-13	-4.3076245227197663e-13
231	5.4715443829547056e-14	-1.3074488649688502e-14	7.667103170573315e-15	1.7965657524921934e-13	1.4027299744493154e-13	-3.9470968624375256e-14	-1.3467068077665981e-13	-2.6885548914274845e-14	-2.856135779183051e-14	1.623985150868921e-14	-3.821724427924071e-14	-1.5571297464801292e-13	-1.2906556714549828e-13	-8.852273384470086e-14	-3.8903755966498645e-14	-7.240252385064479e-15	2.536973773019087e-14	8.222129061572946e-15	7.160481861829843e-15	7.436824649385963e-15	1.322481684288402e-13	8.195397820102386e-16	-3.0727594133806453e-13	1.769624150158372e-14	4.000698658389929e-15	1.2024200544130513e-14	-9.64438469103683e-16	-1.5173831913897954e-13	-5.169390194395744e-13	-5.2418509407391986e-15	-8.433813487630648e-15	-1.7058286231710245e-12	-6.1364224184731526e-15	-6.625465671667357e-14	-7.449191221020156e-14	-2.338032652372566e-13	-2.649922555023047e-15	-8.204348368916348e-15	1.6315997396342148e-14	-1.271258448409835e-13	1.1803183394960918e-14	-2.962754977086516e-12	-1.6155805627894431e-13	-2.723340433483565e-12	-1.3866183265865547e-13	-4.863107916934937e-13	1.5596875405024145e-13	1.3211225886474593e-14	-1.148994067556578e-13
232	-1.408550511303867e-13	-3.6168725826400216e-14	-7.72630745443662e-14	8.019748818189473e-14	5.0207995430444215e-14	-5.157536779830517e-14	-3.048794578693826e-13	-7.017111827333647e-14	-3.8988064419319785e-14	-1.9044614500100385e-13	-6.2090521242075e-14	-3.394823411244966e-13	-2.3124706947947957e-13	-1.3485607945964092e-13	-5.392695715856197e-14	-7.889832746001973e-15	-4.782992054404725e-14	-4.2160872764992695e-14	9.27678385409154e-15	-3.700752928896405e-15	-5.305370538775334e-14	-2.9937848829520968e-15	-3.291949974540573e-13	-1.1023173233958208e-15	3.310419633362062e-15	-6.8735648421240154e-15	-7.23146193026796e-15	-5.232517076009803e-13	-6.580392900102588e-13	-7.57454082318349e-14	-1.9548487364698065e-14	-1.7507188500965776e-12	-1.7488895222048968e-14	-1.3138424938114344e-13	-3.3606022848838724e-14	-2.2445113462776635e-13	-8.4822180698868e-15	-2.437581698899367e-14	-9.701808051590713e-15	-2.5217531576197913e-13	-5.676693048790331e-16	-1.5262677154688112e-12	-5.61127836569416e-14	-1.4963408975184426e-12	-2.6201269089241223e-13	-1.167145900064385e-12	2.0710197338845685e-14	-5.198649280266829e-14	-1.841728141031187e-13
233	-1.515378511049187e-13	-5.3714816085501853e-14	-7.174963279893977e-14	5.359665867362658e-15	-1.785148150409898e-13	-3.441126275672495e-14	-2.971639501165532e-13	-1.1619930952891172e-13	-3.2455643428438565e-14	-1.9753581803702147e-13	-5.028482628860079e-14	-1.0427625629581645e-12	-9.319777169369054e-14	-1.0357187829458897e-13	2.508778674663632e-14	-1.3749641242761322e-15	-3.4817294719989246e-13	-2.545500228767333e-14	7.434669846343311e-15	-3.9109532521962586e-15	-8.267228661149104e-14	2.218379320214474e-15	-1.5075634542498307e-12	-7.802127981100351e-15	1.2506134374305844e-15	-1.4253893695179762e-14	3.17972440722669e-14	-2.5437795257813517e-13	-4.769586610840036e-13	-1.0093953664915897e-13	-2.8892969136897854e-14	-2.005096802674713e-12	-1.6410523325842367e-14	-5.539507727133108e-14	-6.0277404318980225e-15	-2.4689624809054296e-13	-2.0622178629129898e-15	-1.4396253398183108e-14	3.3769045828701427e-16	-9.350292605305539e-14	-9.406928249780246e-15	-2.783194069384303e-12	-1.0100301058249485e-13	-2.8430477052850407e-12	-2.878924177029894e-13	-5.686095410570082e-13	2.120206324132357e-14	-1.0767636425449688e-13	-1.8149075501530058e-13
234	-1.1275664777769358e-13	-8.132997274788768e-15	-5.904936636773161e-14	-1.6607566507385093e-14	2.2409095430461032e-14	-3.074330279068958e-14	-2.5180611666052536e-13	-1.2563272330483212e-13	-1.9017777926577118e-14	-3.6874388147321986e-14	-2.3998626564997626e-14	-5.405531492285373e-13	-2.5726590238316786e-13	-7.525285735885339e-14	-2.9701120169424486e-14	-6.185283647731721e-16	-4.928180114779291e-14	1.2529872883322091e-14	1.593840740621899e-15	-1.91333666990638e-15	-1.3361765278908732e-13	-1.9555700514370024e-15	-1.5636762379067722e-12	4.315685198525547e-15	-2.3966261708701356e-15	-1.0529366581720046e-14	2.2518176983163277e-14	-5.124967574000665e-13	-1.5599353856629761e-12	-4.609212183591354e-14	-2.825617489202802e-14	-1.3018165808410449e-12	-3.004737275900681e-15	-6.128202772429655e-14	-2.3639702021098243e-14	-1.3654110689855787e-13	-8.218276102490053e-15	-9.73571409152014e-15	-2.5327012695027273e-14	-1.6297240620717888e-13	-4.178064349789776e-13	-1.7357554411213931e-12	1.496340897518444e-14	-5.98536359007377e-13	-1.2037334853537518e-13	-4.339388602803483e-13	3.213145259716049e-14	-8.005769711827997e-14	-6.249502486490308e-14
235	-2.8322160383877206e-14	-5.176892904645447e-14	3.916889663227674e-16	-1.2602954954993207e-13	-5.533856720478203e-14	-3.794536807017698e-14	-1.803627798384565e-13	-1.3871383333605566e-13	-1.1489609606489027e-14	-9.75962812422794e-14	-1.448027644662775e-14	-1.3092982853286371e-14	-1.558891262291951e-13	-8.879015774549102e-14	-1.1568409754843528e-14	-6.452650467646591e-15	-9.126248742723051e-14	-9.464437231647076e-15	-2.505479400071173e-14	-2.4091554229989387e-15	-3.2225122313531176e-14	9.053702428579966e-16	-5.985363590073769e-13	-7.527083783457353e-15	-3.949597004775756e-15	-6.170670943654392e-15	-4.3019800803655216e-14	-2.973977533817904e-13	-2.1248040744761882e-12	-8.995945947605382e-14	-3.3171409064288804e-14	-1.0624020372380943e-12	-2.3792678766907777e-14	-9.433961752323305e-14	-7.133922130551792e-14	-5.2371931413145485e-14	-2.625720263894972e-15	-4.091694135752716e-14	-1.765774045119248e-14	2.5220613943464225e-14	-1.1000443629412924e-13	-3.710925425845737e-12	-2.2445113462776646e-14	-1.197072718014754e-12	-1.536800963550052e-13	-5.611278365694159e-13	6.783696712048444e-14	-1.1256868045532388e-13	-1.1041536151542881e-13
236	-1.9227441689649133e-13	-5.0864653819919166e-14	-6.552884484677017e-14	1.3121751614438579e-15	-6.482056536771579e-13	-1.6233344288904758e-14	-1.2538248074750786e-13	-1.7386377970006462e-14	-2.0702662663305814e-15	-1.5561294041404603e-13	-4.027717890714162e-14	-3.740852243796106e-14	-2.083951976993004e-13	5.590438138121375e-14	-5.608704018218036e-14	-1.5274842230832488e-15	-8.631268935795246e-13	-3.378270242811744e-13	-5.2185077167844173e-14	-1.7848904302579094e-15	-1.5455948431990879e-13	4.768321154591249e-15	-4.638656782307171e-13	2.5618182239943106e-15	3.3747069691710126e-15	-5.785260873614852e-15	-3.2732457133215936e-15	-3.441584064292418e-13	-5.536461320818237e-13	-1.4292822852135769e-13	-1.8459041778682858e-14	-1.0474386282629097e-12	2.8096576764683448e-14	-1.7476794076484932e-14	-1.1033322213586913e-13	-1.6459749872702866e-13	6.480734258295207e-15	-2.494434250700223e-15	-2.5831150985695105e-14	2.0053664527296396e-13	-1.5431015505658935e-13	-2.3941454360295076e-12	-1.0474386282629096e-13	-2.3342918001287703e-12	-1.9695736044671037e-13	-6.284631769577458e-13	-3.1825955752543836e-14	-1.2081164403638209e-13	-9.115698769945347e-14
237	-1.6401618709295243e-13	-1.9912663349125237e-14	-5.21456628234481e-14	-6.194796746409563e-13	-1.1883098903618823e-12	-1.8470457953743275e-14	-1.7566525212459778e-13	-5.985911566476668e-14	-1.6623948718596785e-14	-9.393199443056972e-13	-5.260390809037307e-14	-1.4589323750804815e-13	-4.521513126777262e-14	-2.7498197948891907e-14	-4.7147461598935766e-14	-2.3757060300719288e-15	-9.659598456731095e-13	-1.1026186105258838e-12	-4.569560953562775e-14	-1.566680233131294e-14	-1.028341650621851e-13	-1.6726116528655803e-13	-4.0775289457377557e-13	-1.7689505958298066e-14	1.946629090426309e-15	3.7422221848033553e-16	5.330714447409451e-14	-2.6934136155331963e-13	-1.4290055571301125e-12	-8.058358322243789e-14	-2.3454988308620762e-14	-5.087559051562704e-13	2.201586528050511e-14	-8.978045385110653e-14	-1.1269317384435769e-13	-4.863107916934938e-14	-1.6480390317212093e-15	-1.6373101103994332e-13	-1.5750325922098686e-14	1.460746405297581e-13	-1.7956090770221307e-13	-2.1248040744761886e-12	-1.4215238526425202e-13	-4.4890226925553295e-13	-1.4211100162965802e-13	-6.284631769577458e-13	3.9121119939648905e-14	-5.6778203960775406e-14	-6.824326879088454e-14
238	-1.589332493090542e-13	-3.296169392842902e-14	-5.780979807967197e-14	-5.659011562695007e-12	-4.478250960577075e-12	-2.2795818360632518e-14	-1.6705562954103678e-13	-1.9226117413342123e-13	6.074889234897528e-15	-2.430196318388847e-12	-6.571378688274885e-14	-1.9814826728857502e-14	-6.966446842415536e-14	-2.872589341488871e-14	-7.841713568122333e-14	1.694160378965278e-15	-2.586752163511789e-12	-1.1318183822324208e-12	-3.9360831075479926e-14	-3.381241159669028e-13	-6.060208033769837e-14	-1.905136036699746e-13	-1.6459749872702866e-13	-8.131330513229949e-13	-9.182315005466623e-16	-1.176779325227364e-15	-2.534573522212635e-14	-2.6185965706572742e-14	-7.556521532468134e-13	-5.265258666083067e-13	1.1995317621227668e-14	-7.481704487592212e-13	1.2710769312263745e-15	-1.3186504159381274e-13	-7.902550365019274e-14	-6.583899949081146e-13	-1.2479249282038572e-14	-5.976248915905536e-13	-1.2689421064900774e-14	6.538157618849084e-14	8.229874936351434e-14	-2.2744381642280323e-12	-2.0948772565258194e-13	-1.2569263539154918e-12	-7.459950966014595e-14	-5.386827231066394e-13	4.28147092186949e-14	-2.3478020441805148e-14	-9.702330341599727e-14
239	-1.5395305710069964e-13	-8.619942805815622e-13	-6.335748835027962e-14	-7.230092331745963e-12	-5.383787560294807e-12	-4.021416162080814e-14	-1.193565669036195e-13	-1.8450913462039847e-13	-3.102231410916607e-14	-2.1702668796618966e-12	-7.076932584650211e-14	-2.2386662646467316e-14	1.7246780981367734e-13	5.326245014873299e-14	2.901689171717864e-14	-1.9318405772530503e-13	-3.3297965356156024e-12	-1.0441782400167498e-12	9.48883930583871e-15	-6.118894308689772e-14	-3.0045089523994725e-14	2.5464637361046583e-14	-2.4689624809054296e-13	-9.469495738816347e-13	-2.687938417974222e-16	5.265368261363647e-15	-3.555202404963671e-14	2.9178647501609624e-13	-8.005423801723667e-13	-2.5073874995707705e-12	1.5707743589123346e-14	-4.3393886028034834e-13	-2.82500101574954e-14	-1.0100301058249485e-13	-3.273245713321593e-14	-1.0100301058249487e-12	-6.723670463580794e-15	-6.534636870460453e-13	2.957748299352021e-14	2.668770660047789e-13	-2.7682306604091183e-13	-1.1821093090395696e-12	-3.740852243796096e-15	-4.189754513051639e-13	-4.586063605421355e-13	-5.910546545197848e-13	5.939299323705004e-14	-5.012807364289002e-13	-1.7380341382038893e-12
240	-1.128317662095911e-12	-1.1818736791863227e-12	-4.102617132050519e-13	-1.7265194130122674e-12	-1.750869629228688e-12	-7.247901222354955e-15	-1.5679431474973522e-13	5.112619839055323e-15	-3.2293391040392445e-14	-3.0021571632561523e-12	-3.055927404871572e-14	-7.543077844716992e-14	2.8274897419127095e-14	-2.5268561878717955e-14	-1.0597406985080108e-14	-2.230761705034902e-13	-1.2452875206307442e-12	-1.0007496509570643e-12	4.7399473663394376e-14	-7.021661173095222e-15	-1.2443174168847674e-14	2.59929070376927e-15	-2.0598067667402308e-13	-2.0454788962306594e-14	-3.209800320423348e-16	-4.184256483142545e-15	-5.3566063324464676e-14	2.899160488941982e-13	-6.583899949081146e-13	-2.4537447195498995e-12	4.5660476256879333e-14	-9.127679474862498e-13	-5.822637430762644e-14	-9.942483854214338e-14	-1.6015523668752076e-14	-8.529143115855123e-13	-6.198069763799383e-15	-2.379770188393436e-13	-2.0182655889304012e-15	2.716704895891451e-13	2.244511346277667e-14	-6.35944881445338e-13	-7.154379916260052e-14	-7.182436308088525e-13	-2.577980959240467e-12	-6.808351083708914e-13	-9.34643622137013e-13	-9.495645914814104e-13	-2.3812102247155563e-12
241	-2.1161026658451416e-12	-1.1007098117855639e-12	-1.0744394805452947e-12	2.0257888482952125e-13	-6.293009244241166e-13	-1.718453999493836e-14	-1.664679248489267e-13	-1.6669898823214946e-13	-2.1850045337752612e-14	-3.775545229212884e-12	-1.7590499180086644e-14	-4.3019800803655216e-14	1.8128749001834993e-13	-2.5101771561085326e-14	4.280323596275918e-15	2.8401388638796473e-14	-6.604944811591889e-13	-8.103857523622612e-13	1.2582822530274169e-14	-6.194302426029447e-15	-1.599815738325018e-12	1.0828273260905335e-15	-1.2017487833194992e-13	1.1917031200750888e-14	1.7773700249368623e-15	-2.0633823127691522e-13	-7.825696674512573e-14	6.359448814453378e-14	-3.104907362350768e-13	-2.3607115691005802e-12	4.130863032384993e-14	-2.693413615533197e-13	-5.2069631097545746e-14	-8.69455892601048e-14	-3.2264850602741415e-14	-7.182436308088524e-13	6.4273065590124745e-15	-2.2461118940211335e-13	2.20874446981339e-14	2.622192665801304e-13	1.4963408975184416e-14	-1.6665496746111654e-12	1.0602978078509587e-13	4.638656782307171e-13	-2.9178086967414162e-12	-1.2494446494278994e-12	-4.140672095401276e-12	-1.8115414623960057e-12	-2.5452001831463075e-12
242	-2.284409964819802e-12	-6.272499800340757e-13	-1.251059124904943e-12	2.426050220470844e-13	-1.667166262226178e-13	-3.410605131648481e-14	-1.007692073172576e-13	-3.610744379867592e-13	-2.95549931286512e-14	-3.1818448475824113e-12	1.0966834410035068e-14	-9.352495927092198e-14	1.766778668524564e-13	-1.3038339331359703e-13	2.5839627495677463e-14	1.1399050797822302e-14	-1.3222891790364455e-13	-1.6941917377711464e-13	-1.9782947060001295e-14	-7.518507381943218e-15	-2.6617985736148935e-12	2.9434801318704612e-15	-2.910850652203845e-13	4.2880437846605226e-14	1.2587189217234775e-15	-7.980819661233466e-14	-1.0258757568088017e-13	-6.808351083708912e-13	-1.1353486559921182e-12	-1.6987136062263726e-12	-7.785146420697986e-15	-1.1222556731388317e-12	-9.176778160562322e-14	-3.600570284653752e-13	-5.998515023743365e-14	-4.096233206956736e-13	9.30966243826553e-15	-4.5238648588397076e-14	2.4287113308774262e-14	-5.6765560546895996e-14	-1.6085664648323256e-13	-6.901872389803815e-13	1.2040868159718695e-14	8.978045385110655e-14	-2.1185806608037547e-12	-6.359448814453381e-12	-5.423477548237716e-12	-1.6301273099153604e-12	-1.998470141158708e-12
243	-3.511132316054458e-12	-1.7066154259561878e-14	-1.9768445092822053e-12	4.8791590590698784e-14	5.011872094147179e-15	-5.1904324882670965e-14	6.827055344927893e-14	-3.7364684325729073e-13	-3.826068282534558e-14	-1.9232706829587e-12	2.6441688027925993e-14	-1.0906922323318021e-13	1.9422178803829657e-13	-1.4541581306702166e-13	2.3136762428811752e-14	4.1098230217486507e-16	8.068925419284084e-14	3.2185636618040974e-14	-3.2084275253723334e-14	2.6171866730373133e-15	-3.99857102584392e-12	-3.559310533396934e-15	-2.5772426181184346e-13	2.6788853911513147e-14	-6.19855495123945e-16	-4.5285569067895373e-13	-1.3863551837514124e-13	-5.012742006686782e-13	-1.1447007866016084e-12	-7.048250586428431e-13	8.57925555790032e-16	-1.1821093090395696e-12	-1.0147061711296937e-13	-3.5725138928252814e-13	-2.6302867339191367e-14	-1.9452431667739753e-13	-5.189336535461297e-15	-2.0055251375629794e-14	5.792110578651099e-15	-2.512528888170978e-13	-1.6506510525750317e-13	-1.26814891064688e-12	-1.4963408975184422e-13	3.740852243796109e-14	-9.080832629693342e-13	-1.0998105596760552e-11	-3.353998826743678e-12	-7.7657132367014e-14	-1.0317806591970497e-12
244	-2.3461020615522686e-12	1.8720472187566317e-14	-1.2348234973810262e-12	-1.1576047175958945e-13	-3.8969341892220713e-14	-5.283953794362e-14	8.127038031407233e-14	-3.123182375387477e-13	-3.7359775370453096e-14	-1.296205873284104e-12	3.138580512308962e-14	-2.86525901548258e-13	2.4403375635589504e-13	-1.647314675413626e-13	6.147085125979578e-14	-6.051486076023681e-15	2.7016249848497747e-14	-6.592209640205433e-15	-1.5570977811899598e-14	-5.17074244033165e-15	-2.7575606465506542e-12	-6.619059948814318e-15	-3.7595565050150865e-13	7.79325190499088e-15	-3.0036812797075926e-15	-8.628162451859119e-14	-1.357846711390549e-13	-3.628626676482223e-13	-1.0418273498972156e-12	-1.3136578942607076e-12	-7.474854782555964e-14	-6.134997679825614e-13	-8.51043885463614e-14	-2.363166503385571e-13	-4.4422620395078754e-14	-1.309298285328637e-13	-1.1445400468567578e-14	-2.2047145600170638e-14	1.3452820691190586e-14	-2.227158760185836e-13	-9.448574456400632e-14	-1.9265389055549946e-12	-4.1149374681757165e-14	-8.603960160731043e-14	-2.317597699014427e-14	-6.8682047196096505e-12	-2.622376237896276e-12	2.7539809906987095e-15	-4.54330831739385e-13
245	-1.7821704123880153e-12	3.9710365815392114e-14	-8.387767487141982e-13	-3.565647063526443e-13	-1.7947657070895428e-13	-3.5538096316063005e-14	-2.669430514966281e-13	-1.4980030926072385e-13	-3.296534710444835e-14	-8.538234957673235e-13	-2.6926647144492332e-14	-2.2819198687156245e-13	2.551606455402771e-13	-1.273218605667708e-13	5.091850962576666e-14	-4.0173520037593065e-15	-1.0322047415601064e-13	-2.7035514643912192e-14	2.234268183204708e-14	-1.4096207777157807e-14	-1.6368187582248331e-12	1.4878486902953773e-16	-3.8530778111099895e-13	-3.845059089747555e-14	-3.503695477134853e-15	6.562245748226555e-15	-1.178530566481631e-13	-4.676065304745133e-13	-2.1135815177448e-12	-1.2114826708230097e-12	-8.010844201642351e-15	-5.686095410570081e-13	-7.855789711971823e-14	-3.2522034194502395e-13	1.0638048568295176e-14	-9.352130609490264e-14	-5.547804432358263e-15	-5.0800380754329046e-14	-6.0866478952097526e-15	-4.1715502803003046e-13	-2.3908210458519156e-14	-1.3280025465476176e-12	-3.553809631606303e-14	5.059502659734234e-13	7.557759045844683e-14	-4.339388602803483e-12	-1.1722447063316174e-12	7.687649431638296e-14	-2.1207146293269224e-13
246	-1.225214959479679e-12	8.491693495186943e-15	-3.036535889913955e-13	-3.8483321071373757e-13	-2.4473602236473636e-13	-2.3193283911535855e-13	-7.196429113860072e-13	-2.2843309648883837e-14	-3.05724026500352e-14	-3.4321531620750105e-13	-5.4398074162867566e-14	-5.050150529124743e-13	1.138794285948852e-13	-1.805488806162038e-12	2.1798301524291292e-14	-2.0465754198452122e-13	-1.0202781207723048e-13	-2.7737894814504098e-14	-5.042381821996132e-15	-9.773886926878395e-15	-1.0880450496587936e-12	-2.8739377879790148e-15	-5.386827231066393e-13	-4.653526921132112e-14	5.061646617410579e-16	4.924937921062134e-16	-9.352039280089782e-14	-4.414205647679405e-13	-1.1372190821140162e-12	-4.756220553079304e-13	8.930188779257403e-15	-3.3368402014661266e-12	-2.626779684940578e-13	-1.1938579231177418e-12	5.003389876077292e-14	-6.733534038832991e-14	-4.944989290938243e-13	-4.810559263131857e-13	-3.549071918956229e-14	-6.152147058001366e-13	-9.836484668778403e-14	-1.096069707432259e-12	-9.024806038158105e-14	1.2064248486242443e-13	7.100529818500084e-14	-4.2496081489523764e-12	-1.9195102519746747e-12	6.188694230031019e-14	-7.015767858124661e-13
247	-1.3161068921346672e-13	-4.637330222765151e-14	1.6328326865407392e-14	-4.556308486743895e-13	-3.4293967266066736e-13	-4.975333484248821e-13	-9.289283424165186e-13	-6.525759652733475e-14	-2.4924021715394697e-14	-6.886478819352355e-13	-7.714229141222703e-14	-3.086787609294881e-13	-1.0702013397158669e-13	-4.580212758622018e-12	-3.7887145577368874e-14	-2.543281780548718e-13	-1.4657850768626823e-13	-4.75475236161544e-14	-3.917383412799036e-14	-5.582552415198395e-15	-9.253997168670955e-14	-2.0808320255378607e-15	-3.142315884788729e-13	-4.3111501229827986e-14	4.2147091301161954e-16	2.7207028403976073e-15	-3.299845401212355e-14	-7.481704487592212e-13	-1.378504051838865e-12	-5.864968607886655e-13	-9.073461776265586e-15	-7.159991194625747e-12	-8.11797815487929e-13	-1.9209276271893005e-12	3.821222116221413e-14	-1.907834644336014e-13	-5.825948121530164e-13	-1.3143168358851945e-13	-2.5458184546471416e-14	-5.080522121255466e-13	-2.939836320682233e-14	-1.167145900064385e-12	-8.55190240245556e-14	1.266556125902451e-13	7.460048003502609e-14	-5.192302914388995e-12	-2.150369628149103e-12	3.528853872924238e-14	-6.387895924873294e-13
248	-8.830731062131086e-14	-9.89805210087921e-15	-1.3812430205593593e-14	-1.5601230675809693e-13	-1.5431049754184117e-13	-5.025601186274832e-13	-2.3748874903200973e-13	-1.5160680480228256e-16	-5.147707453103502e-14	-7.580626786108196e-13	-9.154493786844395e-14	-1.115241575181714e-12	-1.7056827244537522e-13	-2.235493823759194e-12	-1.764752297451341e-14	2.1324045071844085e-14	-2.845829827147263e-14	-2.1620558813710075e-14	-4.250858448444993e-14	2.560947740645954e-15	-7.151183387243137e-14	-4.771905432210314e-15	-4.863107916934938e-13	4.728579710023029e-16	1.373822506770091e-15	7.991322542289044e-16	-8.391573639907121e-14	-1.0100301058249487e-12	-2.616726144535376e-12	-1.7973626015114103e-14	-1.1281692518201255e-14	-4.907998143860491e-12	-7.879398361996757e-13	-1.7918682247783349e-12	-3.1522525235613123e-13	-6.359448814453379e-14	6.674946228422951e-14	-1.1177348678149082e-14	-3.1664017309311885e-14	-4.342872819431921e-13	7.485928472364564e-15	-1.0175118103125409e-12	-8.544921411406118e-14	3.3472476432982013e-13	8.578776078547772e-14	-4.6536201912823555e-12	-1.3468061284896238e-12	3.627957688623682e-14	-1.0003369455259663e-12
249	-3.3163988550499536e-14	9.356240432512011e-15	2.226770610233782e-14	4.7874186762844e-14	9.331738466788602e-14	-5.008065941382037e-13	-1.5181046936536137e-13	-1.5597235014538546e-14	-7.28977004438902e-14	-6.378009802675352e-13	-8.818995234168982e-14	-2.022099140515687e-13	-2.981685735218695e-13	-1.3729265653513499e-12	-3.848346948164954e-14	2.974598573741191e-15	1.602006587940424e-13	7.030538676226576e-14	-3.697256725284154e-14	1.1085733873289269e-14	-8.358466732231924e-15	-5.163082900377054e-15	-6.209814724701536e-13	2.1040609985531684e-14	9.478707450472593e-16	8.439293251659648e-15	-8.261840226520589e-14	-8.828411295358811e-13	-3.703443721358145e-12	4.721821334387267e-14	-5.383799661440371e-14	-5.117485869513073e-12	-8.008791573366489e-13	-1.406560443667336e-12	-7.537817271249153e-13	-7.593930054906095e-13	1.5229177530590838e-15	-2.2140484247464576e-13	-1.6899363941929245e-14	-4.146135591380813e-13	-9.917117113230102e-15	-5.6673911493511e-13	-3.4935664758125015e-14	6.604923977072403e-13	1.0550754785695729e-13	-4.414205647679405e-12	-7.899718011986786e-13	7.118881319909698e-14	-8.938855368554516e-13
250	-2.928842544099056e-14	7.212065848840319e-14	3.197510807970813e-14	5.903398877992524e-13	4.578815475875499e-13	-5.047812496472371e-13	-1.183607339530997e-13	-5.20130068692461e-14	-4.1023910917843224e-14	-3.2756197069254057e-13	-4.314629202332459e-14	-1.727454511911466e-13	-9.352130609490265e-14	-1.1273462597600207e-12	-5.4242357535043536e-14	1.3421997018527473e-14	3.2475116569047866e-13	9.240054451367485e-14	-1.881819464608345e-14	1.1659096995479683e-14	-4.682823680380897e-14	-5.685566895178105e-15	-3.965303378423872e-13	8.928248029497133e-14	5.771447301791752e-16	5.1957295934951285e-15	-4.6855178976951566e-14	-1.4514506705928892e-12	-4.661101895769948e-12	2.4792690037499707e-13	-4.2996511806531973e-14	-6.149961088800798e-12	-7.200227275302671e-13	-1.840499303947684e-12	-9.913258446059682e-13	-1.838628877825786e-12	-2.9513095766179485e-15	-4.639483313381545e-13	2.753649921621959e-14	-2.2351592156681732e-13	-2.3690960647119497e-14	-1.2213882575994286e-12	-1.2433470420046316e-13	2.0235809600385287e-13	1.0717031375450643e-13	-4.077528945737755e-12	-5.231078067143439e-13	7.341214183255005e-14	-7.235135084593649e-13
251	1.7064533162703302e-13	6.228413957109961e-14	1.3873940556819099e-13	-1.0833310826528478e-13	-3.3047943131010434e-14	-4.012064031471324e-13	-1.838745094487901e-13	-2.2010020198874175e-13	-3.564403842062364e-14	-1.3673135745593966e-13	-4.0426959123934235e-14	-1.2972896107825889e-13	-1.524397289346913e-13	-1.3237422012576975e-12	-9.121249885068474e-14	-2.9088414053932113e-16	-1.978598661661113e-14	6.640899626838094e-15	-8.708458119146533e-15	-1.2539483875701077e-14	1.6244623469864446e-13	-2.484454016409127e-16	-4.040120423299795e-13	-5.2717327789598274e-15	6.065128405220874e-16	2.1031106019793892e-14	-8.98764410510145e-13	-1.1372190821140162e-12	-5.820766091346741e-12	1.9647785255373537e-13	-1.913225362199541e-14	-5.1025224605378886e-12	-5.166467653580278e-13	-1.7881273725345388e-12	-5.961983263550044e-13	-2.259474755252848e-12	6.6734392933149765e-15	-2.9106679934028783e-13	-3.015822381884342e-14	-8.884524079015752e-13	-2.7168213408770668e-14	-1.4402281138615009e-12	-7.495249779301392e-14	-3.840994931426048e-14	2.6955609980620597e-13	-3.808187584184436e-12	2.8066723466900467e-13	1.9559007370016235e-13	-3.339058250118614e-13
252	2.0297182957510064e-13	-2.199371790088791e-14	1.3521340573903185e-13	-8.172885390449852e-14	-8.066917599495333e-14	-4.105585337566226e-13	-1.0009496801818963e-13	-3.0467040487167636e-12	-2.1251780683711675e-14	-2.930703380633903e-13	-3.46476346613508e-14	-8.081812853905408e-14	-1.9826516892119363e-13	-1.4683451826604178e-12	6.359448814453379e-14	-5.039099671666261e-16	-1.043247750398232e-13	-5.00862954367455e-14	-7.723042428369341e-15	-1.8138061746640525e-14	1.5422156553812056e-13	4.794534877657214e-16	5.087559051562705e-13	-4.589416536036599e-15	-1.467991680799672e-15	1.8212909044380357e-14	-9.784739713699577e-13	-1.1072922641636473e-12	-6.76346085678336e-12	1.0526809358506513e-13	4.703349963139519e-15	-5.775875864421188e-12	-7.982920237444582e-13	-1.6310115782951023e-12	-1.7147131472500401e-12	-2.147249187938965e-12	5.500313144106945e-15	-7.988400001473579e-14	-8.426050488589568e-15	-4.451614170117366e-13	-3.231405431725179e-14	-2.1135815177447997e-12	-1.0969614248662279e-13	-3.663318149255806e-13	6.099759372266637e-14	-4.15982769510127e-12	-3.2411194550840845e-13	-2.9325756333438107e-14	-3.765465517226356e-13
253	-1.5790853343563158e-15	-7.548603273446232e-14	8.308920532469733e-15	-1.5476086564797447e-13	-1.6524964772735474e-13	-5.115615443391176e-13	5.9619832635500446e-15	-4.636221940490286e-12	-4.0225749038494454e-14	-4.760529588355856e-13	-3.099217540700658e-14	1.0360641222414673e-13	3.441584064292418e-13	-1.1560762059170557e-12	-4.264571557927561e-13	1.3834577585210794e-14	-1.413640983763305e-13	-8.867195752295927e-14	-1.1414462634153859e-14	-2.5213735697990327e-14	-3.3543462209507664e-14	-3.883517418671188e-15	-2.0948772565258194e-12	-1.3411351435283637e-14	-2.8791593502361386e-16	2.5996913847572304e-15	-2.3893524690921443e-12	-1.8853895308732376e-12	-1.1342264003189792e-11	-7.490746098240059e-14	-4.417865673403773e-14	-4.384278829729036e-12	-6.752238300051971e-13	-1.4738957840556658e-12	-1.6740313790987574e-13	-1.9527248712615675e-12	6.294148293107818e-14	3.4887830984621887e-15	-3.951275182509637e-14	-3.2620231565902046e-12	-2.842255422735848e-13	-1.7133103276586165e-12	-4.2091152043365926e-14	-1.799371848322043e-13	-5.971378775624764e-14	-3.651071789944999e-12	-2.5928416797209825e-14	-8.623127918657476e-14	-2.4754645634110883e-13
254	-1.6676291881248779e-13	3.075517561275241e-15	-6.819748992889229e-14	7.488736851429426e-14	2.5785086719326342e-14	-4.3300364721939926e-13	-1.2607841077919063e-13	-2.811384715431484e-12	-6.38298497176668e-13	-4.5274135768572364e-13	-2.8398877080283184e-15	8.594981339046029e-14	-9.277313564614342e-13	-1.083630586005558e-12	-2.020060211649897e-13	3.6132194066206896e-15	-2.690126042520174e-14	-3.4019381142448035e-14	-1.1417973107984936e-14	-2.6660036646175212e-14	-1.870869069490397e-13	-4.04137413337471e-15	-5.087559051562704e-12	1.0961582969507278e-14	-2.2245844127097123e-16	-1.7756947012467466e-14	-1.5971101048357e-12	-2.33429180012877e-12	-1.014519128517504e-11	-1.302357250891906e-14	-9.318601303337832e-14	-4.7733274630838316e-12	-7.135675655041073e-13	-1.6684201007330633e-12	7.668747099782016e-14	-2.2894015732032167e-12	-1.382727123317213e-15	1.1658654618696092e-14	-8.942974895325066e-14	-3.950339969448688e-12	-9.533956029677461e-14	-1.7956090770221308e-12	-3.3146864287908917e-14	-4.655518472871401e-13	3.032883855512129e-14	-5.00526030219919e-12	-2.2278151902518097e-14	-2.7605909560586903e-14	1.2156240024879248e-13
255	-9.480539746569789e-14	-1.3465835130759457e-14	-3.713247932500027e-14	-9.841393624054381e-14	-8.41309883798353e-14	-3.9372469865954013e-13	-8.416917548541238e-14	1.272401207533382e-14	-9.748975120470316e-13	-9.159271456107179e-14	6.686682056385056e-15	-3.709977198345219e-14	-7.182436308088524e-13	-3.6658890718794106e-13	-2.992681795036885e-13	1.2941376048484087e-15	-8.113484177566758e-14	-5.742410260525592e-14	-6.800044674734954e-16	-2.5044747766658564e-14	-5.249933592681969e-14	2.700800344579395e-15	-5.012742006686782e-12	-8.685169122023292e-15	-2.1238081273639176e-15	-2.497242629765085e-14	-6.3407445532344e-13	-4.429169056654589e-12	-6.299595178552643e-12	-1.2123064620153689e-14	-2.2470548700811234e-13	-4.758364054108647e-12	-5.979518508442839e-13	-1.870426121898053e-12	-1.1655092772077242e-13	-1.8554627129228684e-12	5.3916311575318146e-15	-1.2745017837444987e-15	-1.2718897628906758e-13	-3.172242702739098e-12	-3.922643415458121e-14	-1.309298285328637e-12	-4.3886345571615855e-14	-6.483524371479972e-13	-1.2252352802712863e-14	-4.451614170117366e-12	-7.342273033491859e-14	-4.344282717051882e-14	-3.987543229059063e-13
256	-3.443803368724162e-14	1.0382554570443135e-14	-3.7271300013734896e-14	-7.925930691543e-14	-1.1699844178314062e-13	-8.51043885463614e-14	-5.4242357535043536e-14	1.3432682558384018e-13	-9.084425870793607e-13	-2.380108107175224e-13	1.4533247498908063e-14	-4.5549111469165e-14	-1.5262677154688112e-12	-5.186007578813682e-13	2.2445113462776652e-14	3.5954101735264454e-15	-7.849710598752153e-14	-8.160859877045589e-14	-1.183115302385893e-15	-1.5543864396131118e-14	1.846223830769977e-15	9.872445085085498e-16	-4.967851779761229e-12	-9.369483195582092e-15	-1.242136927448228e-15	-1.4288713029114022e-14	1.2531855016716956e-13	-7.421850851691474e-12	-5.596314956718975e-12	-2.009246810632674e-14	-2.247123709616738e-12	-5.790839273396372e-12	-4.7535126363549734e-14	-1.3167799898162293e-12	-1.0170442037820663e-12	-8.529143115855123e-13	9.07357593801619e-15	-2.1217189673278622e-14	-4.489022692555327e-14	-5.596314956718975e-12	-5.2514633601400645e-14	-8.678777205606967e-13	-4.6044288062410415e-15	-6.702326782687846e-13	2.973091638633216e-14	-4.593766555381619e-12	-1.6785613173627294e-13	-3.4490262688142997e-15	-3.8600919090671066e-13
257	3.832227308979651e-14	-3.7143667176559474e-15	-4.691499973426811e-14	-3.54079519203743e-14	-1.0705929145204391e-13	-2.2351592156681732e-13	-1.2227910771908524e-13	-4.6530502958233396e-14	-2.5654063278157983e-13	-1.932383987185926e-13	1.2338145358291867e-14	-8.380665484636896e-14	-5.940473363148216e-12	-4.6760653047451325e-14	-1.4514506705928892e-12	4.626062457980524e-15	-4.908410153618421e-14	-7.917162355585661e-14	3.185969054984736e-15	-7.500698148848973e-15	2.045824235526237e-14	-8.197031760157903e-15	-4.2196813310020076e-12	-4.507419858665183e-15	-4.647382164905845e-16	-8.66442022385099e-15	-1.6132425301370704e-13	-8.08024084659959e-12	-4.93792496181086e-12	-5.293726040213713e-14	-3.142315884788729e-13	-5.147412687463442e-12	-4.608481548387488e-14	-1.4252647048863164e-12	-1.096069707432259e-12	-1.4926000452746463e-12	5.837775278892752e-15	-3.740943573196589e-14	-1.7675526851936602e-13	-8.289728572252171e-12	1.3777839195160542e-14	-1.2962053024753508e-12	1.1199267734265079e-15	-6.213027236363536e-13	-2.2492604751027952e-14	-4.055083832274979e-12	-6.619554947029828e-14	-2.5206429345951662e-14	-3.032136096045672e-13
258	6.738283167658122e-14	8.534732475164701e-16	-3.306877765049569e-14	1.2807806800277256e-14	-9.62985190018493e-14	-2.8547378685469033e-13	-6.144769925677327e-13	-1.213525709511821e-13	-4.58254399865023e-14	-1.6509433066565782e-13	1.7278609277436165e-14	-1.1782291794600363e-13	-9.180051406275645e-12	6.3126881614059276e-15	-2.708377024508381e-12	1.1614816506464104e-15	-2.871158038540672e-14	-7.616760692600661e-14	-2.0972084394731556e-15	-6.0133845917595525e-15	6.050572782018848e-14	-1.813043609845564e-14	-5.177339505413811e-12	-2.3199950957771135e-15	-1.0359251303101067e-15	-8.086761765794096e-15	-7.593345546743003e-13	-1.0863434915983891e-11	-4.997778597711598e-12	-3.229042283487674e-14	-5.845081630931415e-14	-5.401790640041577e-12	-5.638585856438667e-14	-1.2569263539154916e-12	-4.040120423299794e-13	-1.97891083696814e-12	-9.503737414292549e-15	-4.772920133957675e-14	-1.2721674042681453e-12	-1.1072922641636473e-11	5.852308069744657e-14	-1.733885014999495e-12	-1.292682042528206e-14	-5.659246850063002e-13	-1.6530221921350796e-14	-3.636108380969815e-12	-2.7471883665377647e-15	-1.3503023321018753e-14	-3.740852243796106e-14
259	6.662297106456015e-14	-9.882754426298257e-15	-3.431999043711695e-14	-1.3903405704650024e-13	-1.4786595255848747e-13	-3.3480627581975147e-13	-2.118202785409255e-13	-1.1438459434130847e-13	-6.546491426643184e-14	-2.2445113462776635e-13	1.6117355950290963e-14	-1.2281018818289562e-13	-6.967337304070247e-12	-1.0100301058249485e-13	-2.412382090718014e-12	-1.8953133835297532e-15	-8.289879779490845e-14	-1.0183394401937642e-13	-6.408698193664001e-15	-1.456006124008121e-14	4.3401557697675426e-14	-2.3767930639909628e-14	-7.51163130554258e-12	-2.4586959146736005e-14	6.135409232936541e-16	-7.284204659047069e-15	-1.8559275795713286e-13	-7.780972667095901e-12	-4.354352011778667e-12	-5.2883376055851985e-14	-5.237193141314549e-14	-5.551424729793422e-12	-3.5076334867219425e-13	-1.6871243619520438e-12	-4.563839737431249e-13	-1.8255358949724996e-12	-6.144185417514234e-15	-6.008698251897253e-14	-2.576477734389387e-13	-7.990460392748483e-12	8.175202873987116e-14	-1.5758340076991098e-12	-3.87535191027036e-14	-4.909669928536338e-13	-3.1308003890052903e-14	-3.067498839912807e-12	-3.787612896843557e-14	-3.580152455558204e-14	-5.704799671789061e-14
260	9.994176294887887e-15	-2.5980931202487726e-14	-6.023128297173615e-14	-3.2181147207198466e-13	-2.3492028088604274e-13	-2.948259174641806e-13	-1.1551502399579055e-13	-2.344681432727751e-13	-1.3467068077665981e-13	-2.653082552279769e-13	-1.493372692002735e-14	-1.5265366805532344e-13	-1.6925347156366747e-12	-7.481704487592211e-14	-7.364684126752955e-13	-6.29031245828752e-16	-1.4709627403591443e-13	-1.1110325741391281e-13	-9.75563531700056e-15	-2.2511783925129446e-14	-2.734493579870586e-14	-1.6958359256275623e-14	-4.997778597711598e-12	-5.3325695758567684e-14	1.4578669605429681e-15	-6.517950988992153e-15	-3.612260447915615e-14	-4.698510418207909e-12	-3.800705879696843e-12	-1.0417853383729932e-13	9.726215833869874e-14	-5.057632233612335e-12	-1.0487537716298693e-13	-1.7357554411213931e-12	-1.7582005545841697e-13	-8.416917548541239e-13	6.449225615128467e-15	-7.501477302796847e-14	-1.4630969957425189e-15	-2.042505325112674e-12	1.0339218769913807e-13	-2.3342918001287703e-12	4.338631710396977e-14	-4.705528169341047e-13	-2.466778566616373e-14	-3.38173042839168e-12	-5.541137386122982e-14	-5.0007356153757456e-14	-7.855789711971823e-14
261	3.0666129447281186e-14	-2.8119180791303064e-14	-4.031873378436152e-14	-4.920008416671048e-13	-3.574556817352342e-13	-6.078884896168672e-14	-1.3259796003269123e-13	-3.530429305082575e-14	-1.1222556731388317e-13	-2.1170885667233587e-13	-2.0306635550460088e-14	-1.7395841979131542e-13	-5.016888361468725e-13	-2.2445113462776627e-14	-1.2655058377968932e-13	-9.156914015957204e-15	-2.4170146033149034e-13	-1.201979176002437e-13	-1.846651937334743e-14	-2.7849744789658495e-14	4.65140636661464e-15	-6.7813252692462475e-15	-2.289401573203217e-12	-7.809651240465164e-14	-2.0441374956610613e-16	-5.69507309063759e-15	1.169016326186283e-14	-3.942858264961096e-12	-2.8131208873346715e-12	-1.125251277474684e-13	-1.0567907588724e-13	-4.668583600257541e-12	-2.805639182847077e-15	-1.7207920321462087e-12	-1.589862203613345e-13	-9.83844140118376e-13	-5.452365208853211e-15	-7.537872068889444e-14	-1.9584904963140784e-14	-4.4142056476794054e-13	2.0779242365611063e-13	-1.3378222836875825e-12	1.4361885003163738e-13	5.723243644216665e-13	2.5316338571345788e-14	-2.813120887334672e-12	-6.482195528702939e-14	-5.530908493268852e-14	-1.3654110689855787e-13
262	1.221211078562491e-14	-4.565305574309006e-14	-3.311741055625305e-14	-5.865909300711634e-13	-3.966452987252456e-13	-4.0214161620808137e-13	-1.2584026936743042e-13	-7.113464344843531e-14	2.6185965706572742e-14	-2.494826967122301e-13	-3.204657333558632e-14	-9.924404057771162e-13	-5.19152159136786e-13	-4.8631079169349376e-14	-1.6868688679541918e-13	-6.680517321852433e-15	-2.717235462627383e-13	-1.2217936602460425e-13	-3.995547109393918e-15	-2.883855679251616e-14	1.498076156127625e-14	-1.3916807937415478e-15	-2.498889298855799e-12	-8.54882574327678e-14	-8.516537946162166e-16	-3.0300811845347976e-15	7.855789711971823e-14	-2.3866637315419158e-12	-1.6759018052206555e-12	-1.4942129224871813e-13	1.1340554316812747e-13	-4.055083832274979e-12	-3.1797244072266896e-14	-1.2045544225023462e-12	-7.154379916260053e-14	-1.0998105596760551e-12	-1.1473712582717401e-14	-4.579986775436697e-14	-6.526376126186738e-14	-1.2195178314775306e-12	-3.40366409721175e-14	-6.662470632316933e-13	1.0843391309106823e-13	1.0264463372383212e-12	7.47474062080536e-15	-3.3069133835157578e-12	-8.042832324161628e-14	-4.644139971188688e-14	-1.5992143342228353e-13
263	-1.1452980808807692e-13	-5.6085384836796595e-14	-7.763478520433323e-14	-5.045281530461477e-13	-3.5689531878239383e-13	-2.9178647501609624e-13	-1.6106967230985983e-14	-1.0474386282629097e-13	-4.863107916934937e-14	-2.324004456458331e-13	-4.480392064209655e-14	-1.8344077470971986e-12	-5.825817977134476e-13	1.122255673138832e-13	-2.1157951140890138e-13	-1.2455046990910496e-15	-2.74409158635044e-13	-1.0237330121010563e-13	-9.198754297553618e-15	-1.4322490637074016e-14	-6.957656387619017e-14	1.3100627231133464e-15	-2.4539990719302456e-12	-8.296311367115505e-14	-2.7820148355814374e-15	-8.232888806567381e-15	-8.603960160731043e-14	-1.7507188500965778e-12	-2.0948772565258194e-12	-1.729952371014684e-13	2.340772534387065e-14	-4.085010650225348e-12	-3.0674988399128065e-13	-4.0401204232997947e-13	-1.2321432078003424e-13	-1.092328855188463e-12	-1.079513513712646e-15	-4.732095891941639e-14	-1.3615295694650382e-13	-1.2120361269899384e-12	5.435925916766216e-15	-6.262256066459049e-13	-5.868878647844847e-13	-2.35245356470888e-13	-7.914834169384279e-16	-3.007645204012069e-12	-1.0002943917334284e-13	-2.083651731588915e-14	-1.5314113873040308e-13
264	-1.0482879916874044e-13	-8.961537595973297e-14	-8.035343313321996e-14	-4.311091329681238e-13	-3.517216224067653e-13	-1.4963408975184422e-13	-6.080700068003278e-14	-2.7682306604091183e-13	-8.568889670945455e-14	-2.1696943014017414e-13	-5.443597586406814e-14	-3.345568323946815e-13	-4.1692590539656795e-13	-5.6112783656941593e-14	-1.688477977828957e-13	-2.504708808254595e-15	-2.718412755680489e-13	-9.378409930968394e-14	-2.6261198300220864e-14	-2.1488809018403495e-15	-4.553501249296539e-14	-1.5534569132343648e-15	-1.024993514800133e-12	-7.941313987436906e-14	-2.887557374014955e-15	-5.308978050094425e-15	-4.489022692555328e-14	-1.728273736633801e-12	-1.406560443667336e-12	-2.176945855800116e-13	-1.6034017872349947e-14	-3.815669288672028e-12	-4.1523459906136777e-13	-7.556521532468134e-13	-1.3750554536766154e-13	-1.1746276045519772e-12	-7.689935520694144e-15	-5.5279402877531445e-14	-1.227928355968038e-13	-1.6459749872702867e-12	-3.471467044130554e-13	-7.956278595110472e-13	-1.1428098684454772e-12	-1.2520502772236881e-12	2.034259650190039e-14	-3.1273524758135445e-12	1.753524489279425e-14	-1.4944743528960647e-14	-1.5349184362825896e-13
265	-4.700952566376831e-14	-1.1025878867447523e-13	-3.736742420774357e-14	-4.137450165394851e-13	-3.431093170220651e-13	1.870426121898053e-14	-4.2509349368178977e-13	2.3941454360295076e-13	-4.676065304745132e-15	-1.3186504159381274e-13	-3.3539809033488324e-14	-7.805868490858896e-13	-3.0360735348240083e-13	1.4963408975184403e-14	-1.0400198268999003e-13	-1.319002034129988e-14	-2.195834488246322e-13	-8.471278520135159e-14	-3.3028535633407733e-14	4.396740041454479e-15	3.704137824801819e-14	2.0619083775422113e-16	-1.2718897628906763e-13	-7.446171642716677e-14	-2.736343000230373e-15	2.841029325534359e-15	1.4963408975184422e-13	-1.0511794805067058e-12	-1.0474386282629097e-12	-2.2980212420208313e-13	-8.142016053086494e-15	-3.5164011091683395e-12	-2.9926817950368845e-14	-3.8156692886720285e-13	-1.1690163261862834e-14	-6.73353403883299e-13	-3.40476005001755e-15	-3.732632597752609e-14	-4.6514063666146406e-14	-6.883168128584836e-13	-2.0322179814422345e-12	-9.83535646527806e-13	-4.083457365446628e-14	-2.9907266608960384e-12	7.885437518603713e-15	-2.7831940693843026e-12	9.872342874643161e-14	-5.2115980768291023e-14	-1.5973146826927827e-13
266	-5.745719809675606e-13	-2.784868593942164e-13	-2.789912260083855e-13	-9.857783826588618e-13	-8.209046695762463e-13	-2.3567369135915466e-13	-4.955148545124505e-13	-6.434265859329302e-13	-5.529698378712448e-14	-9.567229613508542e-13	-2.2691337526479621e-13	-8.030104430586774e-13	-1.0621354695504335e-12	3.740852243796105e-14	-3.641396239096048e-13	-5.242307587741613e-14	-5.75858512545775e-13	-3.189336469872087e-13	-2.6815054033276794e-14	-3.5997568821806975e-14	-4.3860122617502093e-13	-1.2744996432116747e-14	-2.0406348989907758e-12	-1.1554327902906507e-13	-7.268892714247289e-16	-2.6593066509227066e-14	-1.2718897628906763e-13	-3.0600171354252146e-12	-3.5313645181435243e-12	-7.665751495446166e-13	-4.1254631815814175e-14	-6.778424265758544e-12	-1.0100301058249485e-13	-7.40688744271629e-13	-4.783614806754271e-13	-1.5262677154688112e-12	-1.697904884385093e-14	-1.1879123791462787e-13	-6.62236332609469e-14	-1.885857137403712e-12	-2.581655654749788e-12	-5.2124298593440044e-12	-1.2228572910062027e-12	-5.1172564043943585e-12	-4.3467879966688894e-13	-4.189754513051639e-12	-7.163732046869543e-13	-2.8136932943522007e-13	-6.303336030796439e-13
267	-7.825098466939408e-13	-3.112147500574082e-13	-3.5077955964078003e-13	-1.291166887774188e-12	-1.077408428112381e-12	-2.861751966504021e-13	-5.912346876004875e-13	-3.142315884788729e-13	-6.703543746949286e-14	-1.26814891064688e-12	-3.2885068561423525e-13	-2.072983201833209e-12	-1.5351921961605385e-12	-3.815669288672028e-13	-5.134246070281016e-13	-6.367851119297843e-14	-7.491675232187788e-13	-4.2354590272038136e-13	-3.862594334640349e-14	-6.304939432583673e-14	-6.237633660088751e-13	-2.0390411991685646e-14	-3.4163333116467936e-12	-1.5189106756128788e-13	-7.156885766685813e-15	-4.601380687499911e-14	-3.067498839912807e-13	-3.763297357258883e-12	-4.489022692555328e-12	-9.159425574470496e-13	-7.847193332151332e-14	-7.855789711971822e-12	-1.234481240452715e-13	-1.6160481693199179e-12	-3.666035198920184e-13	-2.049987029600266e-12	-2.3609106671936336e-14	-1.8271725178291605e-13	-8.120188326370986e-14	-2.5166583470138305e-12	-1.8537091884335894e-12	-1.2565248042279604e-11	-2.0567762289086936e-12	-9.434311087280154e-12	-5.958778172401834e-13	-5.132449278488257e-12	-9.52046896046109e-13	-3.598880119936058e-13	-7.631338577344057e-13
268	-7.509130706557348e-13	-2.57889339703217e-13	-3.0766957105414754e-13	-8.867349585254867e-13	-8.043170242943417e-13	-1.8891303831170335e-13	-4.957669236577844e-13	-6.438941924634048e-13	-5.923944568248748e-14	-1.0867175768227689e-12	-3.0464291472213087e-13	-1.6665839802172218e-12	-1.2866424292742452e-12	-3.217132929664651e-13	-4.0686186211031035e-13	-4.708121924314772e-14	-5.896922481880751e-13	-3.167109605136028e-13	-3.378451474590828e-14	-4.587324521956778e-14	-5.821737836167884e-13	-1.158370252403676e-14	-3.463210866326864e-12	-1.022346446288875e-13	-4.9602495775458744e-15	-4.818151019547031e-14	-7.481704487592213e-13	-2.9964226472806807e-12	-3.7408522437961065e-12	-7.436505567293026e-13	-1.149195563046394e-13	-7.257253352964445e-12	-2.2445113462776635e-13	-1.0175118103125409e-12	-1.0848471507008712e-13	-1.930279757798791e-12	-6.123636302405491e-15	-1.631471878473538e-13	-9.207213683273384e-14	-2.2232279427890345e-12	-5.258883873929333e-13	-2.1020991802418243e-11	-2.0188100263190315e-12	-1.3814170715643304e-11	-4.976759364513866e-13	-5.192302914388995e-12	-9.389539131928227e-13	-2.678225536232823e-13	-6.640012732738089e-13
269	-3.3557298613680884e-13	-1.3771240645975622e-13	-8.445823303794205e-14	-2.0569755553252487e-13	-2.763108793468264e-13	-1.1409599343578123e-13	-5.65558225786861e-13	-6.172406202263575e-14	-3.630115345710102e-15	-3.946599117204892e-13	-1.1319457225301102e-13	-8.15109876196456e-13	-5.678106371262805e-13	7.481704487592211e-14	-1.722261293876484e-13	-1.6786343808831158e-14	-2.295984310985677e-13	-1.0078740898136955e-13	-2.0008559219632705e-14	-8.909111666052115e-15	-1.15836731808993e-13	-1.2318686131145924e-15	-2.1554323022222687e-12	-2.2902160031320266e-14	5.032142939988824e-15	-1.566641703540465e-14	-1.1970727180147538e-13	-1.2457037971841033e-12	-8.379509026103278e-13	-2.897808813814829e-13	-4.133717076150096e-14	-4.593766555381619e-12	-2.0761729953068389e-13	-4.339388602803483e-13	1.8330175994600917e-13	-8.4543260709792e-13	1.5338772811170802e-15	-8.042832324161628e-14	-3.1166386238428484e-14	-9.696330570796726e-13	-3.3523255579650727e-14	-1.3831830254142069e-11	-1.6905172491799986e-12	-1.1192513240128831e-11	-2.2539862007690533e-13	-3.0824622488879912e-12	-2.4596103502959394e-13	-8.840257860219e-14	-3.002033925646375e-13
270	-2.056792896524282e-13	-8.300267071773939e-14	-1.380900535307547e-14	1.1435194408063569e-13	-2.3991605617335466e-14	-2.8056391828470794e-14	-8.069176289731037e-13	-6.974460997307944e-14	-1.2813571968682765e-14	-2.0948772565258194e-13	-3.5975107497375613e-14	-2.8364816921990443e-13	-2.097359132983953e-13	2.1322857789637804e-13	-6.04123435081943e-14	-4.046120764911548e-15	-7.529960659572577e-14	-1.4779722718462378e-14	-2.9072888055849964e-14	4.154103510764228e-15	2.175101001910353e-14	3.9736227019458674e-16	-8.874824896684426e-13	1.0735257298934592e-14	4.239360933137275e-15	1.4053311499368303e-15	-1.6927356403177379e-13	-4.040120423299794e-13	1.4963408975184403e-14	-1.1291510428753211e-13	-2.8298643063252756e-14	-4.713473827183093e-12	-1.870426121898053e-14	-2.2445113462776635e-13	7.107619263212601e-14	-8.4543260709792e-13	3.770534298953179e-15	-4.676065304745133e-15	9.521774970888001e-15	-4.172554903705621e-13	-6.07549429217573e-14	-7.653758546681262e-12	-6.364606071536922e-13	-7.382156354359417e-12	-1.178383297823352e-13	-2.005096802674713e-12	4.7695866108400357e-14	-2.7437920544572926e-14	-1.0287343670439292e-13
271	-3.3309658944270406e-13	-1.2157564301186256e-13	-9.427408867838627e-14	5.4236763609263934e-14	-1.054080558913058e-13	-6.733534038832991e-14	-1.226532614405152e-12	1.2605740501707946e-13	-1.2556708029823473e-14	-3.946599117204892e-13	-2.0318508372522917e-14	-5.248778846574608e-13	-1.8282753203399963e-13	7.855789711971823e-14	-3.8523426094360984e-14	-7.483074428599461e-15	-1.6659381671940542e-13	-9.181749904801132e-14	-2.4787370099921554e-14	5.130471882806043e-15	-1.5377405147575236e-13	-3.6984853019361636e-15	-2.2666313270747197e-13	-7.33432166756228e-16	3.7480729745218153e-17	-1.1914833587051758e-14	-2.945921141989433e-14	-2.4689624809054296e-13	-1.346706807766598e-13	-2.506718055065227e-13	-1.0214394311803253e-14	-4.0700472412501635e-12	-1.1409599343578123e-13	-4.563839737431249e-13	-2.4315539584674688e-14	-4.0401204232997947e-13	-6.36885574270316e-15	-3.17972440722669e-14	-2.620240499865973e-15	-1.6418925630686832e-13	-5.798149735258058e-14	-5.220444328181228e-12	2.1101657981667244e-15	-3.890908503701684e-12	-2.5154559954564677e-13	-2.1248040744761882e-12	-1.028734367043929e-13	-1.0574700212884944e-13	-1.9452431667739753e-13
272	-3.2304715886052375e-13	-1.2400842991723656e-13	-1.3248105840007262e-13	-2.916592988259233e-14	-1.1526580889422174e-13	-1.496340897518442e-14	-8.863986380082069e-13	1.0468267212796715e-13	-4.800501612903642e-17	-3.497696847949359e-13	-2.5423821859539574e-14	-7.995761721961287e-13	8.388262949139602e-15	4.8631079169349395e-14	1.550327989379135e-14	-5.69758464915088e-15	-2.1571539185022544e-13	-1.2200335001050094e-13	2.5155541745619874e-15	-1.200903130151899e-15	-2.0387644728688776e-13	-9.332326221426479e-16	-2.025946391511046e-13	-1.8806493066646527e-14	1.5954033295832927e-15	-2.1417657707339474e-14	7.920085609912067e-15	-4.3206843415845024e-13	2.6934136155331963e-13	-2.8391205410642584e-13	5.579313075525003e-15	-2.2145845283272947e-12	-1.8704261218980528e-14	-4.713473827183094e-13	2.618596570657275e-14	-4.1149374681757165e-14	6.722757169575961e-15	-4.3019800803655216e-14	-7.855698382571338e-15	1.2184985953681367e-13	-2.3601115349394046e-14	-3.967001448842796e-12	-5.824509683472551e-14	-6.987005090464327e-13	-2.6027377910721015e-13	-2.394145436029508e-12	-2.225807085058683e-13	-1.5377684843864217e-13	-2.394145436029508e-13
273	-3.312622384339969e-13	-1.7791172705298583e-13	-1.4481829046435965e-13	-3.247162036543561e-13	-2.3613364905233876e-13	4.6760653047451325e-14	-9.12492817667294e-13	-8.798857101362413e-14	-8.702093601550353e-15	-4.208458774270619e-13	-2.916878392635743e-14	-7.100605165255484e-13	-7.865162391696421e-14	-5.611278365694159e-14	-8.192646789479427e-15	-2.390638387050949e-14	-2.7155504351884666e-13	-1.322601982233101e-13	-1.7416231267789443e-14	5.1232154765332684e-15	-2.131582542580059e-13	-2.500950835315763e-15	-2.668608550361931e-13	-4.205924383407207e-14	1.5995060174956287e-15	-2.3525768593995323e-14	-5.0841250661045316e-14	-5.143671835219646e-13	2.9926817950368845e-14	-4.52095145096429e-13	1.2869225822102278e-14	-2.932828159136147e-12	-1.0474386282629097e-13	-1.8704261218980532e-13	1.1222556731388318e-14	-1.1783684567957733e-13	1.4635536427449364e-15	-5.03846036586288e-14	-8.521946359097038e-15	1.356931134150704e-13	-2.4006846211041124e-14	-2.9378691139362608e-12	-4.831582149505607e-14	4.896534477511827e-14	-3.3401576277769323e-13	-1.6759018052206555e-12	-4.1523459906136777e-13	-2.3198506811625993e-13	-3.853077811109989e-13
274	-4.634651988095978e-13	-8.092515518024545e-14	-2.3575611614309085e-13	-8.718749800963496e-14	9.908098334932372e-15	6.35944881445338e-14	-1.2983820245741196e-12	-8.229920601051674e-14	-3.829555924015514e-15	-4.900516439372899e-13	-3.7428614906067386e-14	-3.8226833866291456e-13	-4.535075542749033e-14	-5.985363590073771e-14	-2.3817794352040686e-14	-4.170100426067631e-15	-6.973062515863044e-14	-4.059431311521048e-14	-1.5221928259427473e-14	2.041483234959515e-15	-4.580023307196891e-13	-3.1228991472193376e-15	-3.4302181204022705e-13	-1.4555280716774664e-14	-1.5284117873069074e-15	-3.626416504990527e-14	-3.493577891987562e-14	-4.1149374681757167e-13	1.7956090770221307e-13	-3.139457274553602e-13	4.186539718154627e-15	-2.8430477052850407e-12	-1.5711579423943645e-13	-5.312010186190471e-13	-4.8631079169349376e-14	-3.787612896843557e-13	-3.5371876807183393e-15	-5.283953794362e-14	1.9049029705804996e-15	2.08919885105077e-13	-2.0067238359443227e-14	-2.4056207754171713e-12	-2.998446963442393e-14	-2.3283403197462757e-13	-2.74071710770477e-13	-2.9477915681113315e-12	-6.73353403883299e-13	-2.0858487744792919e-13	-4.8631079169349376e-14
275	-3.124068270572165e-13	-3.1647920502476697e-14	-1.4159984239132803e-13	-1.1196265280224188e-13	-5.14739350828934e-14	5.61127836569416e-15	-1.2425474531034004e-12	-2.202171036213604e-13	-2.8223010903477522e-14	-3.067498839912807e-13	-4.333123405930328e-14	-3.7969650274530475e-13	-4.678131632431067e-14	-2.992681795036885e-13	8.252296304170084e-15	-6.000341611753031e-16	-5.741422761382866e-14	-4.1472024329402087e-14	-2.7913518397589726e-14	-6.047947061754953e-15	-2.4642224850203464e-13	-2.676153446946037e-15	-3.6601946837592765e-13	-2.8067408437404092e-14	-2.041889936196042e-15	-3.131913466073681e-15	-5.3331803412225e-14	-2.955273272598924e-13	-2.4689624809054296e-13	-2.1505516590604409e-13	4.612477209658632e-15	-2.6335599796324585e-12	-9.352130609490265e-14	-3.0674988399128065e-13	-2.6185965706572742e-14	-1.843831000477315e-13	-6.1336825364586545e-15	-6.697002278639669e-14	2.981676602278647e-15	1.5693016723295413e-13	-4.027249827536685e-14	-2.214804774884648e-12	-5.820456941326105e-14	-8.346845066020424e-13	-1.2882217429321028e-13	-2.5138527078309833e-12	-5.312010186190471e-13	-1.2944629658376303e-13	-7.107619263212601e-14
276	-1.427186275472485e-13	-4.4765333970392355e-14	-1.3065218715539446e-13	-9.74623980492584e-14	-4.6292418627348486e-14	-9.53917322168007e-14	-1.1772578912858964e-12	-2.6659188995176975e-13	-1.773137478033214e-14	-4.638656782307172e-13	-4.279376053745904e-14	-7.032802218336679e-13	-7.572006432320079e-14	-6.957985173460758e-13	1.5246301793181454e-16	-1.3268335302214313e-14	-3.505838864002445e-14	-2.553486556733033e-14	-2.460031607155669e-14	-5.314679002515218e-15	-1.1300369380600092e-13	-5.252599983069512e-17	-2.4462762578253773e-13	-2.2625603190481762e-14	-1.3813928578570272e-15	-8.804154206590444e-16	-3.2151602146142114e-14	-3.366767019416495e-13	-5.050150529124743e-13	-2.3345256033940075e-13	1.109069990944055e-14	-2.6784502065580118e-12	-8.229874936351433e-14	-4.339388602803483e-13	-5.701877130973595e-14	-2.7121178767521768e-14	-6.663393059261814e-15	-1.995364741759212e-14	-5.798275313183722e-15	1.4338715875878627e-13	-6.438003515044081e-14	-1.2794132505789894e-12	-5.594953235357769e-15	-8.306020824004388e-13	-1.7451512956813647e-13	-2.3791820270543236e-12	-6.209814724701536e-13	-1.3410695005217663e-13	-2.1135815177448e-13
277	-1.1655092772077242e-13	-4.666932364696802e-14	-1.390334862377472e-13	-9.491681933428753e-14	-4.8590951314012025e-14	-5.985363590073769e-14	-4.4703184313363465e-13	-3.944672066854694e-13	-2.9889943704923716e-14	-3.3106542357595537e-13	-2.9675205452037347e-14	-4.4399240068555035e-13	-9.786481822013795e-14	-6.134997679825613e-13	-6.348192465843812e-15	9.819737139964777e-15	-2.9598517296069024e-14	-2.147670787283946e-14	-3.5914145122553006e-14	-8.586012506514192e-15	-1.0673119058080764e-13	-3.936970536781204e-16	-2.982014521060435e-13	-1.854443476813475e-14	-1.2863532004790895e-15	-4.9553049467228326e-15	-9.610455818757287e-14	-4.0401204232997947e-13	-6.350096683843889e-13	-1.754693505605611e-13	2.668382510095735e-14	-2.0948772565258194e-12	-1.7582005545841697e-13	-1.1222556731388317e-13	-1.1164105915079004e-13	-1.8012623669120473e-13	-1.230389683311063e-14	-4.220148937532482e-14	3.427364076637167e-15	1.182090129865468e-13	-6.537289989544493e-14	-4.804513256819863e-13	2.721581885877259e-14	-8.511722032712932e-13	-1.8147231789257803e-13	-1.840499303947684e-12	-5.162376096438626e-13	-1.2844230106807503e-13	-2.80563918284708e-13
278	-2.4124113161261685e-13	-1.8267021714166715e-14	-1.5343339281194967e-13	-6.610422006981502e-15	4.3539693415906416e-14	-8.697481466825946e-14	-4.414205647679405e-13	-3.7130561407590125e-13	-9.583222533150673e-14	-2.8804562277230014e-13	-1.5821905339727474e-14	-6.971721115293447e-14	-1.1509616453282401e-13	-1.7956090770221307e-13	1.2255263927353271e-14	-8.416917548541237e-15	1.5370367075650494e-14	3.975119291145192e-15	-1.4751296442561952e-14	-5.73571467385266e-15	-8.028950255288165e-14	2.496583702410817e-16	-5.211351487447797e-13	1.1752609739443289e-14	-9.890688667965243e-16	-3.660482371370799e-15	-1.3478484252726393e-13	-3.4228798030734373e-13	-8.435621809760219e-13	-1.4589323750804812e-13	2.589040093425865e-14	-1.451450670592889e-12	-2.0761729953068389e-13	-6.247223247139497e-13	-3.8548313355992686e-14	-1.780156142460356e-13	-8.603960160731043e-14	-2.110074468766241e-14	-6.025685520387149e-15	-1.7257649180025248e-13	-4.315873565414044e-14	-8.576469725781193e-13	-6.70974273000709e-15	-1.1808334373148179e-12	-1.3578666896969048e-13	-2.1696943014017414e-12	-5.162376096438626e-13	-5.403920669984349e-14	-2.263215607496644e-13
279	-2.8056391828470794e-13	-3.913670301860637e-14	-1.9304843356558734e-13	-1.4633344521837765e-13	-6.445247078119914e-14	-5.003389876077292e-14	-1.9639474279929555e-13	-2.1084762042577833e-13	-1.596272385909767e-14	-2.735498203275902e-13	-2.2600373443598252e-14	-1.0452467226513104e-13	-6.326611328509608e-13	-2.712117876752177e-13	-1.6381754564690124e-13	-1.4963408975184422e-14	-1.4408223257733953e-13	-4.29079936391573e-14	9.382725958652171e-15	-5.597222200151025e-15	-2.300624129934605e-13	-1.8226801994295674e-15	-4.617678419016157e-13	2.5030534628708357e-15	1.5285259490575115e-15	-1.2625832969814274e-14	-1.2057627104707402e-13	-6.209230216538443e-13	-5.177573308679048e-13	-2.712117876752177e-13	5.0108332222166806e-14	-1.1821093090395694e-12	-7.014097957117698e-14	-1.9826516892119363e-13	-6.69371442022227e-14	-1.0336581633474852e-13	-3.3667670194164953e-14	-8.978045385110655e-14	-6.88667061109337e-14	-3.563301039551528e-13	-7.767280106728441e-14	-1.1064559151787216e-12	-5.470083112546972e-14	-1.0125681498643797e-12	-1.4511197156778876e-13	-1.6160481693199179e-12	-6.284631769577458e-13	-3.2092637601955085e-14	-2.412849697248488e-13
280	-2.431553958467469e-13	-4.5500535644282947e-14	-2.674709354314216e-13	-5.0002161794104966e-14	-6.370391218248786e-14	-3.460288325511398e-14	-9.16508799730046e-14	-1.5213971185410367e-13	-1.035755314706083e-14	-2.8056391828470794e-13	-2.4646152014424246e-14	-1.436670833712676e-13	1.7311830346861963e-14	-1.1129035425293415e-13	1.738049863985035e-14	-7.715507752829469e-15	-1.9374153809394266e-13	-9.455458409962062e-14	2.2784345104696807e-14	-3.333523117640573e-15	-3.067498839912807e-13	-1.6729200501321732e-15	-3.524616188741813e-13	1.4819165603296106e-14	2.524401710233807e-15	-2.6873904415713223e-14	-1.273246004487853e-13	-1.3021380603307462e-13	-4.3142547517904777e-13	-2.150990040182761e-13	-1.1680117027809668e-14	-6.873815997975345e-13	-6.791984855142305e-14	-2.494680840081528e-13	-4.032284360738327e-14	4.9244241931844153e-14	-1.40281959142354e-15	-6.406209467500832e-14	9.19664230516744e-15	1.8430090358729652e-13	-1.0949139338691428e-13	-6.035339038018233e-13	-5.8375469553915435e-14	-7.46544328783616e-13	-1.436526989906915e-13	-2.5587429347565365e-12	-5.686095410570081e-13	-1.3562587214396455e-14	-1.7394962933651891e-13
281	-3.8156692886720285e-13	-2.1826585098003462e-14	-1.7207920321462086e-13	2.2758601629935575e-14	-3.823533891671147e-14	-7.0067916050790345e-15	-2.8523998358945306e-14	-1.7668677146900352e-13	-1.1661280338959987e-14	-2.959949337903669e-13	-5.0517944583334423e-14	-2.5343697434878066e-13	8.96519077199263e-14	-2.3555678972653607e-13	5.4539463490990785e-14	-1.0356754014806602e-14	-1.182741708057041e-13	-1.0480990539901546e-13	6.555510204940912e-15	-1.6679745274204566e-16	-1.795609077022131e-13	-8.55586399357926e-15	-2.0060320157356617e-13	2.172475281646458e-14	2.2620508722361055e-15	-3.7461950137243794e-14	-1.58988960243349e-13	6.650972260796086e-14	-5.966659328854789e-13	-6.172406202263574e-14	-3.918602089486735e-14	-7.404549410063917e-13	-5.34423119868098e-14	-1.7909330117173858e-13	-3.383914114357236e-14	1.5765395273178434e-14	3.638563315254807e-15	-2.6653572237047255e-14	7.177349260481604e-15	-4.082652525104868e-15	-7.241154262894251e-14	-5.116930586758134e-13	-9.310872552821932e-14	-5.32814809125587e-13	-6.571823919102242e-14	-1.4963408975184424e-12	-4.040120423299794e-13	2.603167610063126e-14	-1.41217172203303e-13
282	-5.087559051562703e-13	-2.1163305326993472e-14	-2.0948772565258194e-13	2.8343394469489577e-14	-1.211783601197602e-13	2.5946682677306483e-15	-5.4242357535043536e-14	-9.88033419718545e-14	-6.517494341989737e-15	-4.937924961810859e-13	-7.750578242615057e-14	-2.0801934867587396e-13	-7.495860544667087e-16	-1.1768478222777264e-13	2.905907448402686e-14	-4.0207768562774335e-16	-1.407554450029846e-14	-6.523321585847135e-14	4.190307055924563e-15	-1.1179061104408145e-14	-1.795609077022131e-13	-2.6894193991217077e-14	-2.2297525151595618e-13	-6.01518263933158e-16	2.4725294648030566e-16	-2.064866415527006e-14	-1.5783409997423763e-13	-2.4210876091720823e-13	-1.1475064257844556e-12	-9.726215833869876e-14	-9.220387949293099e-15	-9.671820042942022e-13	-4.320702607464599e-14	-1.6414085172461213e-13	-5.959974016739412e-14	-3.4740219841090746e-14	9.842112843083186e-15	-3.24000181154567e-14	8.230377248054092e-15	-1.0245446307967576e-13	-1.8294112297585074e-13	-1.040424530305792e-12	-1.1350440724415064e-13	-9.842889142987297e-13	-1.0882240552837409e-14	-1.3018165808410449e-12	-2.9552732725989234e-13	2.937644415070634e-14	-8.976584114702921e-14
283	-6.209814724701536e-13	-1.6633823710024043e-14	-1.1970727180147538e-13	-3.6476916888331123e-13	-3.5992779736369133e-13	5.275072010164998e-15	-8.722323063757405e-14	-1.2998913570788568e-13	-2.5544719153429347e-14	-3.9278948559859116e-13	-6.261178379533345e-14	-2.0272897899112803e-13	-3.051621223638785e-13	-1.871613404104336e-14	-7.271624034130494e-14	8.310975443980607e-16	-1.3121389150880445e-13	-4.997842328508872e-14	-1.572806438073088e-14	-2.952165789747479e-14	-2.244511346277664e-13	-2.3031211417435808e-14	-3.786110528205607e-13	-7.796442725920266e-14	-1.360222988229374e-15	-1.0404245303057918e-14	-1.7000282929463298e-13	-5.514186080040359e-13	-1.0128357450077957e-12	-2.8430477052850404e-13	-7.182315296632883e-14	-9.057648090571902e-13	-3.1980359520235924e-14	-1.4027465279031533e-13	-4.83995591391242e-14	-1.0600672011147384e-13	-9.762656264662714e-15	-4.87091658067626e-14	-3.2320789860537436e-14	-5.918832405056696e-13	-4.410924638967042e-14	-9.782328617526817e-13	-7.854682342990962e-14	-1.0220198295203967e-12	-4.4364169578769443e-14	-1.7656822590717622e-12	-3.666035198920184e-13	1.0667730623452248e-14	-1.1346034080841744e-13
284	5.985363590073766e-14	-1.2185168612482336e-14	-2.0200602116498973e-13	-4.359828122631646e-13	-4.529793849357333e-13	-1.0305152903533536e-14	-8.588251503847915e-14	-8.49824637967162e-14	-3.8584845116186006e-14	-5.910546545197848e-13	-3.482298711027874e-14	-1.9182122328703058e-13	-1.2464784988237029e-13	-1.3636061717085273e-13	-2.631508264650601e-14	-2.2517263689158443e-15	-2.34646606629407e-13	-5.866936471062694e-14	-1.9843424247383832e-14	-3.106523179228381e-14	-4.638656782307171e-13	-4.845800638787881e-15	-2.7196205870018805e-13	-1.0263135671223685e-13	-2.9316951608422762e-15	-1.7856724382495475e-14	-1.7663517035773044e-13	-4.620966277433556e-13	-1.1354655576247369e-12	-2.263215607496644e-13	-7.392681154471111e-14	-9.03643227083963e-13	-6.027146790794881e-14	-1.8791771908906124e-13	7.016381192129781e-15	-1.0017659366987157e-13	-2.7154513998698176e-14	-6.538500104100896e-14	-3.3761739476662754e-14	-3.8434859408242303e-13	-2.142895972064928e-14	-1.7535244892794248e-13	-5.237261638364911e-14	-4.278394262690709e-13	-3.068667856238993e-14	-1.1372190821140162e-12	-5.237193141314548e-13	7.434213199340905e-16	-2.5063710033433907e-13
285	-1.0474386282629102e-13	-7.849944630340891e-14	5.985363590073771e-14	-4.3520331583003967e-13	-4.799834908280106e-13	-6.562131586475951e-15	-1.7521910800323685e-13	-1.3637991050670482e-13	-1.3405671888191082e-14	-4.676065304745132e-13	-3.5067749903573995e-14	-1.6897565894357232e-13	-2.3495675556536076e-13	-1.7544697485744268e-13	-6.049864979165103e-14	-1.0909296887730587e-14	-2.6558407001743653e-13	-9.521523815036672e-14	-1.5685025400753126e-14	1.7385907052785215e-15	-4.489022692555327e-13	5.0345483637496e-15	-2.363650549208133e-13	-1.020876613749847e-13	-6.377432144217296e-16	-1.9639474279929554e-14	-2.1157825562964473e-13	-4.650931453732127e-13	-1.2706038449318711e-12	-2.0574687340878584e-13	-4.2529247761309275e-14	-9.81885124478009e-13	-9.439578510453028e-14	-2.294703130739522e-13	6.656315030724357e-15	-2.439848951266365e-13	-2.8385177670210684e-14	-7.052593299421411e-14	-6.35173148011254e-14	-5.182831598911875e-13	-4.246006574044317e-14	3.754880439710341e-13	-8.89639690107858e-14	-3.519291684693636e-13	1.5898622036133442e-14	-2.4839258898806144e-12	-9.127679474862498e-13	2.6185965706572745e-14	-2.7308221379711573e-13
286	-1.5711579423943645e-13	-5.3073341208857254e-14	-1.7956090770221312e-13	-2.1455993223192337e-13	-3.116889779694177e-13	1.855813417820724e-15	-1.4162427300595734e-13	-1.1920313351080754e-14	-3.695256040604817e-14	-8.978045385110656e-14	-4.634510427525229e-14	-1.0766731693576151e-13	-3.144183571028613e-13	-1.4528875103859926e-13	-1.0124680300090998e-13	-1.9890173484256225e-14	-8.481213446481485e-14	-5.199200110713494e-14	-1.96129887537894e-14	1.5513739964190455e-14	3.7408522437961065e-13	5.380572629830716e-15	-3.216310965060302e-13	-2.905370888174847e-14	8.21914658583841e-16	-1.0754950200913804e-14	-1.247527645311755e-13	-5.559257139178869e-13	-1.0380864976534193e-12	-2.0013559504309168e-13	-4.091134743174755e-14	-8.868988947993543e-13	-1.0217659337870531e-13	-2.5653789289956536e-13	-7.249796307414983e-14	-3.461457341837584e-13	-8.028767596487199e-15	-5.425012053408461e-14	-3.3885719137818836e-14	-5.240693340588071e-13	-7.10679729860825e-15	3.3812609952731956e-13	-7.388742574075269e-14	-3.8881756997157225e-13	-1.4963408975184425e-13	-1.346706807766598e-12	-3.291949974540573e-13	-2.630286733919137e-14	-4.5264312149932885e-13
287	-2.3941454360295076e-13	-9.35213060949028e-16	-2.6560050930952353e-13	8.534344325212647e-14	-2.5981387849490135e-14	-4.060276821986459e-15	-1.4188090862131542e-13	-1.3400762932915103e-13	-4.2960665016842276e-14	-4.638656782307171e-13	-3.735189820966141e-14	-1.2470170568821778e-13	-1.9145850286492363e-13	-1.9147231643674672e-13	-6.068804413590327e-14	-1.990387289432872e-14	4.516786830302251e-14	4.062331733497333e-15	-6.221301680047323e-15	1.1863153989575152e-14	-1.645974987270287e-13	5.818124295681339e-15	-2.6286154058902924e-13	1.8641186851771746e-14	1.4668928739501071e-15	7.949311018066727e-15	-1.4303508391992316e-13	-3.806317158062538e-13	-9.595286005337012e-13	-1.6833835097082479e-13	-2.0783260859232325e-14	-7.964015051544537e-13	-1.2273849460351623e-13	-2.8455969371760306e-13	-6.437101637214309e-14	-3.2103380222686933e-13	2.55722321353249e-16	-9.235228976871637e-15	-5.419258301178014e-15	-3.7211319429967484e-13	1.2671954317058342e-14	6.983137290353858e-14	-7.149299718358169e-14	-4.507014584450538e-13	-7.481704487592214e-14	-1.9901333936995285e-12	-8.229874936351432e-13	8.416917548541238e-14	-2.8430477052850404e-13
288	-3.591218154044262e-13	-9.352130609490265e-14	-1.2718897628906763e-13	5.495440720591162e-13	2.613920505352529e-13	-6.402533459131379e-15	-1.5396196171724678e-13	-1.5502069779234946e-13	-4.749071744256473e-14	-7.930606756847745e-13	-2.4113701609606587e-14	-3.891645646125335e-14	-1.583504535722201e-13	-9.118007691351317e-14	-4.56458064719267e-14	5.764711758506108e-15	1.6085664648323256e-13	-1.917186774945504e-14	-1.5169356773274272e-14	1.4850346031429858e-14	2.992681795036885e-13	9.677892948616502e-16	-1.6755748459669254e-13	5.4075453055660296e-14	3.1119779703744343e-16	-3.4858605576467226e-14	-1.6013697080742412e-13	-3.628626676482223e-13	-1.0867175768227689e-12	-8.978045385110653e-14	-1.554277985950038e-14	-7.319558269974155e-13	-9.94312316001772e-14	-2.2079636034392576e-13	-4.8291562123052694e-14	-3.53510537038732e-13	3.8330949382842425e-15	6.312688161405928e-15	-7.014554604120115e-15	-2.822560237521624e-13	6.124777919911532e-15	-2.232383372702234e-13	-7.126718524088672e-14	-3.860480059019161e-13	-3.4415840642924173e-13	-2.0294123422593873e-12	-8.678777205606967e-13	-2.244511346277664e-14	-3.89048633354795e-13
289	-2.2445113462776635e-13	-1.6459749872702866e-13	-2.2071028238397025e-13	2.3574812482054857e-13	1.627270726051306e-13	-2.4230603242225216e-14	-1.3092457709233592e-13	-1.7757677647671333e-13	-4.228813814403335e-14	-1.645974987270287e-13	-3.294799451835652e-14	9.310575732270363e-15	-1.2521100979810047e-13	-1.2698542588774045e-13	-3.892972776476108e-14	8.832466320740268e-15	2.0013559504309166e-13	-8.79100277292085e-14	-1.7166902004470024e-14	6.697648719552465e-15	-5.237193141314548e-13	3.0453226701291254e-15	-1.9118120397270618e-13	1.8225923483949227e-14	-2.521290802529845e-15	-3.039442448084336e-14	-1.0330268488666444e-13	-3.853077811109989e-13	-9.753614654014867e-13	-1.0474386282629097e-13	1.217089839365682e-14	-8.125101848116988e-13	-1.014299755297543e-13	-2.3140524058494157e-13	-2.596175202838623e-14	-3.6099224152632424e-13	-1.3324959530513964e-15	-1.8704261218980528e-14	-1.2863061087569655e-14	-1.9057523340049948e-13	-1.0391915833992674e-14	-1.84562733562307e-14	-5.016233073020256e-14	-2.5913758428432256e-13	-1.4215238526425207e-13	-1.459399981610956e-12	-4.339388602803483e-13	-2.394145436029508e-13	-6.134997679825614e-13
290	1.6459749872702868e-13	1.4963408975184422e-14	1.6833835097082477e-14	-2.5905401788288035e-13	-3.348062758197515e-13	4.130942945610415e-15	-3.7021057456410644e-14	-1.6366502554809415e-13	-2.5721441543364538e-14	-5.536461320818237e-13	-4.9152570046109035e-14	-2.188229603229828e-14	2.243689381673314e-14	-2.975626029496628e-14	-2.387150745569993e-14	-3.3901473459402206e-15	-1.1222556731388319e-13	-1.795609077022131e-13	-1.76528885767918e-14	-7.97754464601301e-15	1.2344812404527148e-13	-2.5057144127374553e-15	-6.54909431455696e-14	-4.2750379072229476e-14	-3.9296186984200335e-15	-7.247901222354955e-15	-1.0879158185571097e-14	-1.5150451587374227e-13	-4.0088309706942145e-13	-9.726215833869876e-14	2.0265308996741393e-14	-3.446287528417308e-13	-4.970739615404511e-14	-1.5188387537099981e-13	8.970602038971266e-15	-2.300624129934605e-13	-1.835720949714398e-15	-6.078884896168672e-14	1.546206750182326e-15	-9.882069455794632e-15	-2.662252024088293e-14	4.809351431810465e-13	-2.516924115569237e-15	8.179872089586824e-14	4.4890226925553286e-14	-2.8009631175423345e-13	5.985363590073768e-14	-1.4963408975184432e-14	-1.6459749872702863e-13
291	3.740852243796106e-14	-1.1222556731388315e-14	-1.3092982853286374e-14	-8.62734048725477e-14	-2.5811880482193127e-13	-4.350704315523364e-15	-7.893371760270701e-15	-1.1196664846351301e-13	-2.023094630980955e-14	-6.957985173460757e-13	-5.5804090283308023e-14	-8.625882070890801e-14	1.2779334859676586e-13	-5.1577137305439536e-15	-1.4629999582545064e-14	-7.160224997890984e-15	-3.478992586730379e-13	-1.945243166773975e-13	-1.3276440786507206e-14	-8.975125698338954e-15	-1.2578615669764407e-13	-1.0448995371461723e-14	-1.1352792456477509e-13	-4.389656304829493e-14	-2.3599088978320824e-15	3.0862031011317877e-14	-3.523579600046327e-14	-1.4679191880880383e-13	-1.5984471672587756e-13	-1.9452431667739753e-13	4.833962422005703e-14	-4.422662750164159e-13	-4.202568027939446e-14	-2.168799844085758e-13	1.2219417137663574e-14	-1.907834644336014e-13	-9.129286872311005e-15	-4.676065304745132e-15	1.1827614009590202e-14	1.6251450342550573e-13	-3.7081563184230835e-14	2.485667199062579e-13	9.984472546086537e-15	1.3486840892870617e-13	-2.768230660409119e-13	-6.837923543585407e-13	-1.870426121898044e-15	-2.4689624809054296e-13	-3.3667670194164957e-13
292	-2.431553958467469e-14	-2.9926817950368845e-14	-1.3356011526678284e-13	-3.740852243796077e-15	-8.229874936351435e-14	-1.6265309579073914e-14	5.655801448429768e-15	5.411951949139349e-14	-3.446303511062392e-14	-4.1149374681757167e-13	-4.6777092339538315e-14	-6.368196458593421e-14	1.153169533584924e-13	5.2512464528139164e-14	8.093725632580948e-15	-3.460288325511398e-14	1.6833835097082476e-13	-1.1222556731388322e-14	-1.2983330491831104e-14	2.7426218965136e-15	-2.6524980441166767e-13	-4.797644447528162e-15	-1.825008011037706e-13	7.890860201757425e-16	-2.281651017792952e-15	-7.554768007978855e-15	-5.666030341283899e-14	-2.2407120432175582e-13	-7.800626754079907e-14	9.726215833869874e-14	1.0107767236738996e-14	-5.507993946687591e-13	-2.6552653249513205e-14	-2.3500755754437956e-13	3.4679371628018746e-14	-1.1222556731388317e-13	-3.1426446706304687e-15	-7.949311018066725e-14	7.802499006789814e-15	2.54560839702603e-13	-1.3818594940126216e-14	2.4173864852174977e-14	4.775271866020121e-14	2.417046283200696e-13	-3.553809631606301e-13	-1.23415336790498e-12	-1.7418343260175618e-13	-1.0100301058249485e-13	-4.563839737431249e-13
293	-1.3700871342903238e-13	-3.740852243796099e-15	-1.8622430076147488e-13	-1.0474386282629097e-13	-5.536461320818237e-13	-1.7599974605386787e-14	-6.281179518239176e-16	9.285460147137452e-14	-3.75450598916836e-14	-8.080240846599589e-13	-5.781151050593103e-14	-5.867189053935905e-14	5.478690908542523e-14	6.061543726251904e-14	1.2144355786641359e-14	1.8236654688506018e-14	-2.46896248090543e-13	-1.907834644336014e-13	-1.676510972321879e-14	-1.6424679382917278e-14	-3.6443535992454475e-13	-6.9551904938059675e-15	-2.6890526366601185e-13	-1.7769048158031506e-14	3.208658702917306e-17	-4.45290191466418e-14	-3.739938949791273e-14	-3.153595065748417e-13	-1.0398765539028922e-13	-1.0474386282629097e-13	-6.40700859975506e-14	-6.588411621465022e-13	3.278725477350593e-16	-2.117234122955379e-13	-2.4782232821144364e-15	8.978045385110653e-14	2.5171296067203242e-14	-4.4890226925553273e-14	2.8136305053893686e-15	2.865126587851879e-13	2.4722640387329012e-14	-2.93574733217997e-13	4.983559979997355e-14	2.504708808254595e-13	-3.791996708066756e-15	-1.3296848341045201e-12	-2.0831870932639564e-13	1.1222556731388318e-14	-1.8704261218980532e-13
294	-7.583262780929646e-14	6.546491426643184e-14	-1.6966445386584233e-13	-5.985363590073764e-14	1.197072718014753e-13	-1.2930074035174278e-14	-4.0818533928506396e-14	-1.375534933029153e-13	-3.3428273003148096e-14	-3.89048633354795e-13	-7.333431205907568e-14	-2.7524597853719113e-14	6.185991450585466e-14	-8.485060697476844e-14	2.4024084635382347e-14	-6.4295897940245566e-15	-2.394145436029508e-13	-1.1222556731388317e-13	-7.627146557861872e-15	-1.7652146525412874e-14	-3.362109219991847e-13	-7.715507752829469e-15	-3.6907398017509176e-13	-2.4315539584674686e-13	-5.216335789479174e-15	-4.578890822630898e-14	-6.894045460182397e-14	-3.630215808050632e-13	-1.816212989771164e-13	-2.2819198687156245e-13	-1.16655157399074e-13	-6.42087696921845e-13	6.606768830962166e-15	-1.8771217085709853e-13	-5.86595039894185e-14	-6.172406202263575e-14	-4.077857731579495e-15	-3.3667670194164953e-14	-1.1562302101186206e-15	2.192206998620876e-13	4.7448363433090595e-14	-6.046602807141591e-14	5.488520235269539e-14	2.513896545943215e-13	-4.0798669783901286e-14	-1.0545294429164334e-12	-1.0396390974616355e-13	3.039442448084336e-14	-3.310654235759554e-13
295	1.3390899357662905e-13	6.5464914266431824e-15	-6.394473639538727e-14	-3.8904863335479496e-13	9.277313564614342e-13	9.419486042346697e-16	-5.8131163407622605e-15	-3.091828992201559e-13	-7.442809579161385e-14	-2.0948772565258194e-13	-8.737712067738841e-14	-8.340357824542343e-14	6.832146959004838e-14	-2.599072628068956e-13	3.9439060415081404e-14	-1.0318395666603614e-14	-2.9926817950368855e-13	-6.733534038832991e-14	-6.858552571919573e-15	-6.078884896168672e-14	-7.840537702091111e-14	-3.1271186725483075e-15	-4.2650259216949654e-13	-1.4776366362994617e-13	-3.382348671352076e-15	-3.265026067278096e-15	-7.81592442866086e-14	-5.650120759719708e-13	-1.5711579423943643e-13	-3.0207381868653557e-13	-1.6255172015620268e-13	-7.135182476278462e-13	-6.187566882743804e-16	-1.965868770255623e-13	-6.488109107384234e-14	-7.014097957117698e-14	-9.454419538031564e-15	-6.35944881445338e-14	-1.6094523600170136e-14	-1.561020378940718e-13	-9.40396004426454e-15	1.291620052843211e-13	1.8144868641020296e-15	1.7602326337449233e-13	-1.6196127558207812e-14	-5.720448964561877e-13	-1.0371469464459475e-13	-1.6505049255342586e-14	-1.3092982853286371e-14
296	-2.2098061740940083e-14	-1.6035616136858403e-14	-7.5200628357952e-14	-5.461644275942315e-13	-4.0401204232997947e-13	-1.514298540888472e-14	3.283702929676931e-14	-3.069215832641893e-13	-5.934681480893066e-14	-4.376797125241444e-13	-8.005432934663715e-14	-5.245489846539704e-14	-1.0816072402187255e-13	-2.269297003951326e-13	-3.4910720415618016e-14	-2.4298186998582862e-15	-2.0200602116498973e-13	-8.603960160731043e-14	-7.981961278739506e-15	1.5431015505658935e-14	-1.0560509907284851e-13	8.41691754854124e-15	-4.627770317769561e-13	1.4028195914235398e-14	-1.4982944904756556e-15	1.881842296958466e-15	-5.631462163200969e-14	-7.001183979889361e-13	-1.4846507342565795e-13	-2.1556661054875063e-13	-4.172931637482614e-14	-7.719937228752909e-13	-3.669158664416713e-15	-2.337992124951102e-13	-4.2612015030497266e-14	-2.6478219788119313e-14	-4.2559500625219374e-16	-1.3934674608140494e-13	-2.3017977127308156e-14	-3.2575187905583676e-13	3.2280376600823575e-14	3.1722836297266896e-13	-1.8618069097274414e-14	1.6014838698248453e-13	-1.2801984550996445e-14	-7.827847481893956e-13	-1.4239623476354245e-13	-2.593823470776178e-14	-1.268323349801803e-13
297	-1.431497023175297e-14	-5.9268214443639715e-15	-2.471647565279639e-14	-3.87178207232897e-13	9.726215833869876e-14	-5.063964100947843e-14	-5.098600776081135e-14	-1.1830216897503978e-13	-3.857131694873942e-14	-3.282597843931083e-13	-7.247170587151089e-14	-1.3598208534628708e-13	-2.894300623218764e-13	-1.82793397670569e-13	-8.30772754217592e-14	7.374849089026747e-16	-7.107619263212601e-14	-4.489022692555327e-14	-7.44100582350184e-15	1.6132425301370704e-14	-1.801289765732192e-14	-5.587898039170433e-14	-3.3343108337197413e-13	-3.413527672463946e-14	-7.301214759887083e-16	5.890746331173068e-17	-3.631896269019525e-14	-7.112386657917831e-13	-2.3941454360295076e-13	-1.0611745700955985e-13	3.464238322082301e-15	-8.232623951305981e-13	7.224155578229297e-15	-2.5732629394923744e-13	-1.250687642568477e-14	-1.5255663056730996e-14	6.00947455180136e-16	-3.214794897012278e-14	-3.1154285092864444e-14	-3.4718232287924393e-13	9.344002292847251e-14	6.7008960505484e-13	6.959540056503986e-14	6.578406485642076e-13	-6.968433256876046e-15	-7.289876214817082e-13	-1.837581786249245e-14	-1.5449966356259224e-14	-7.224338237030263e-14
298	5.679136110253253e-14	-1.954175182141242e-14	-2.3919169986577152e-14	-3.9173737090502345e-13	-2.8804562277230014e-13	-6.405809901373716e-14	-9.122391502574515e-14	-7.728841845300031e-14	4.949368535691418e-15	-2.359074946243919e-13	-4.862742599333004e-14	-2.066954719349932e-13	-6.458823193501757e-13	-1.4487354475165205e-13	-1.8778711804637013e-13	-1.2178775554448503e-15	-2.46896248090543e-13	-1.2718897628906758e-13	-2.945453078811957e-14	-4.6017959508677335e-15	-1.19878971074384e-14	-8.183114283303982e-15	-3.2205920307079563e-13	7.26102982367443e-15	-9.350139913964106e-15	-7.712767870814969e-16	3.533991151701424e-15	-9.348934080473348e-13	-1.8797782525075432e-13	-1.5325073401098325e-15	-9.157142339458413e-15	-1.134797939707204e-12	3.63701071544659e-14	-2.20488009455544e-13	-1.2411642693330806e-13	-6.421735465582993e-14	1.1836290302636115e-15	-5.143671835219645e-14	-5.6168037944233986e-14	-3.871599413528003e-13	-2.9572459876493626e-14	3.1876794834131626e-13	3.3787311708798084e-15	3.075627156555821e-13	6.5413541478659985e-15	-8.16819105926501e-13	-3.5603510999159175e-14	-2.5692273216085183e-14	-1.3684312180978108e-13
299	7.387817863895375e-14	-1.3571320588317672e-14	2.643027185286558e-14	-3.9676870757764866e-13	-2.7308221379711573e-13	-5.5800094622036875e-14	-6.157725001135884e-14	-2.96705476526127e-13	3.410639380173662e-14	-1.8433926193549952e-13	-7.075288655441512e-15	-2.93885024856139e-13	-3.9716176648497865e-13	-2.1508895778422293e-13	-1.1723943723866592e-13	-7.8269296214191e-15	-3.0862031011317875e-13	-1.304622220023892e-13	-2.6314454756877688e-14	-1.5218410650486984e-14	-2.921444862659908e-14	-1.8777471009110136e-14	-8.137152762510759e-14	-3.014863423179267e-14	-1.2765552682334903e-14	-2.946743106593783e-15	-4.3434892928851834e-14	-4.645670880264289e-13	-1.7745667831507777e-13	1.2622636440797358e-14	1.319470097307465e-14	-9.551073442563044e-13	1.2393399645584266e-14	-1.8385635773044406e-13	-3.638083835902269e-14	-6.012123104415377e-14	-1.857822664631357e-14	-6.190032776556852e-14	-4.4281059824329646e-15	-1.5732082874352145e-13	-1.1530542302168137e-13	1.0455589550392127e-13	-2.7823730180739578e-14	-2.1539125809982265e-13	3.1849358911417686e-14	-4.791514799896077e-13	-3.557348645875029e-14	-1.8270789051936653e-14	-8.935988196188093e-14
300	4.5641867891530855e-14	-4.66937542615973e-14	5.023938991186035e-14	-4.3192207879417577e-13	-3.5491335663015555e-13	-8.98234928310843e-14	-1.0446028503779031e-13	-5.109857124690703e-13	1.2426791957635974e-14	-2.6234741314518357e-13	-1.6845707919145306e-14	-2.1806090209726257e-13	-3.060202762431697e-13	-4.1036114808982806e-13	-9.308520820759488e-14	-2.1759229665147027e-14	-3.0043719582987474e-13	-8.62734048725477e-14	-4.757165812374306e-14	-2.9117682272743257e-14	1.0845366307392276e-14	-9.597729994364165e-15	-1.7517709647901453e-13	-8.995112566825971e-14	2.158941406112338e-16	9.731147621495975e-16	-6.601243402232926e-14	-3.171513894123241e-13	-2.058345496332498e-13	-9.315964166898876e-14	6.700986523735753e-14	-1.010044718529026e-12	-5.633471410011601e-14	-2.4713210626729116e-13	3.567783029880246e-14	-1.0220296474309486e-13	-6.305107821165815e-14	-5.800238895294114e-14	-4.873793456791485e-15	-1.2064065827441474e-13	-6.683302868567174e-14	1.5551713016485153e-13	-8.899707591846101e-15	-1.3173352725711677e-13	1.558593300122874e-14	-4.3707054542292077e-13	-1.2803754058130808e-13	-2.3036185926529513e-14	-4.8673319017072904e-14
301	2.4694556596680398e-14	-3.451475038364759e-14	4.4385175340880604e-14	-4.81942049821375e-13	-3.1867385051838077e-13	-1.0144618649834009e-13	-1.2488975863190045e-13	-3.382562439230083e-13	2.5665273962067308e-15	-2.85711072053321e-13	-3.051634923048857e-14	-1.9829416600584704e-13	-3.6982961680234047e-13	-5.894170042073686e-13	-1.0250406636031325e-13	-2.1818593775461175e-14	-3.2381752235360043e-13	-1.1875464907355924e-13	-6.244539304382794e-14	-4.16906512169184e-14	-6.602567678539934e-14	-1.2492693611949562e-14	-2.092100842751127e-13	-8.226353046345296e-14	-3.988005298744633e-15	3.751355124851686e-15	-6.939573166323323e-14	-4.5123299555586664e-13	1.1035514119198514e-13	-1.5320963578076556e-13	1.2063586348088938e-14	-1.0256766587157483e-12	-8.426872453193918e-14	-2.376378442782987e-13	2.985809257650516e-14	-8.198172218208667e-14	-6.466760860021261e-14	-5.609451777684493e-14	-4.2411318672935203e-14	-1.783667757908939e-13	-7.154379916260052e-14	3.436907998987673e-14	-3.8473194924095165e-14	-1.1102869552054948e-13	-3.647759044265969e-14	-5.147192583608277e-13	-3.113069927518963e-13	-4.3714189651704835e-14	-1.0448043458677194e-13
302	-1.0376481165310996e-13	-8.072445882268339e-14	-2.3687649956351977e-14	-4.777103020499811e-13	-3.913866660071676e-13	-7.31134090716567e-14	-1.9327173394976902e-13	-1.3051473640766708e-13	-3.056452548924352e-15	-3.534598492214638e-13	-5.2445908227536955e-14	-2.5133851013005087e-13	-7.188887588615163e-13	-4.4975140435652626e-13	-1.7877239249079036e-13	-2.5631596245639087e-15	-3.2972105480084115e-13	-7.33897447241034e-14	5.063416124544943e-15	-4.8027691506750075e-14	-1.831583727872504e-13	3.7408977301186125e-15	-2.450258219686449e-13	-8.137124222073108e-14	-6.39816677217077e-15	-9.269934149055294e-16	-1.2992520512754738e-13	-7.866712708269626e-13	-1.1222556731388317e-13	-2.457354514104002e-13	-1.665642773664366e-14	-8.384249021988361e-13	-6.383833764382422e-14	-2.225206594250505e-13	2.2398307145028944e-14	-9.731729846424056e-14	-6.708144465498633e-15	-5.019189862360903e-14	-1.4501487699889997e-13	-4.2008601681504083e-13	-1.379439264899814e-13	-3.1680342439648274e-14	-4.1978074829392535e-14	-1.3174174690316027e-13	-9.831718415690681e-14	-6.508544060742374e-13	-4.375172603530347e-13	-8.40976531486589e-14	-1.9881183246396147e-13
303	-2.7800669507117543e-14	-8.65419133099686e-14	-4.321341913267982e-14	-3.819338447336445e-13	-2.5075400196695775e-13	-5.808001894335194e-14	-1.8834337117618875e-13	-2.3419369842432277e-13	4.717848505466244e-15	-1.9800499429156681e-13	-9.743614084661946e-14	-3.2121646102783595e-13	-7.558961169078545e-13	-1.7011767601574072e-13	-1.9899083808890877e-13	6.484844081316956e-15	-2.3029621625869777e-13	-5.332951304210351e-14	-5.65859841131957e-15	4.410746261231723e-15	-1.1290505805347895e-13	6.452830629159263e-15	-4.301980080365522e-13	-7.89941662496519e-14	5.53042330582879e-17	-4.736342709064113e-15	-1.5898393712632242e-13	-7.432039559609392e-13	-1.5337494199564035e-13	-1.7279157253839063e-13	-7.406357732193487e-15	-3.943530449348653e-13	-8.261383579518172e-14	-2.0751130034524795e-13	1.0450366650301988e-14	-5.639111000491446e-14	2.139939182724281e-14	-5.088691536128697e-14	-9.831541464977246e-14	-4.558647661013773e-13	-4.95662922302984e-14	2.9833296644273947e-13	-1.4664305188601606e-14	2.2471827312418004e-13	-5.76641847667764e-14	-6.592548843306915e-13	-1.426163386187072e-13	6.265196873154594e-16	-2.305293345534314e-13
304	5.127232543132648e-15	-1.0239601226336645e-13	-3.9808202435659856e-14	-3.08018677687495e-13	-1.8210351821166826e-13	-6.382829140977106e-14	-1.8702274804520017e-13	-3.004353692418651e-13	-1.5959584410956058e-14	-1.9826454103156533e-13	-1.4855594617913884e-13	-1.2344812404527148e-13	-7.325828033317335e-13	-1.1196071205248163e-14	-2.0246392394666288e-13	-3.4431183982205366e-15	-1.9325301142266994e-13	-5.878153576570491e-14	-1.8307320812129973e-14	1.0098298946548264e-14	-3.1388088358101707e-14	3.665745406451384e-15	-5.199784618876587e-13	-5.892926820609606e-14	4.904032050482753e-16	-5.673382358022805e-15	-1.6219507884731537e-13	-9.94346107879951e-13	-4.584882031302602e-13	-1.859530524420395e-13	-2.152188738564104e-14	-3.966426730049817e-13	-1.1875470615443453e-13	-3.3865952030701737e-13	-5.956960146523461e-14	-2.2431882115881618e-13	1.5600888190557883e-14	-6.634076321706673e-14	-2.890301537095102e-14	-6.794866297727553e-13	-6.406209467500832e-14	5.499052798380276e-13	1.069181875282972e-14	4.764376268542463e-13	-7.327437714000851e-14	-8.659903984997092e-13	-4.56873042682713e-14	-4.731251094987169e-14	-2.7837891945902026e-13
305	-3.867717914007463e-13	-2.588122232951008e-13	-2.1948646841749398e-13	-9.37932622171918e-13	-8.197142479218218e-13	-1.8563442699610336e-13	-3.3434163749479266e-13	-6.853655032818656e-13	-9.171149986257538e-14	-8.854423050233961e-13	-2.56490401611314e-13	-5.536461320818237e-13	-1.6102091953426438e-12	-1.791657938833722e-13	-4.924722155353492e-13	-4.402122767995464e-14	-5.545813451427727e-13	-3.1064394843949695e-13	-7.044761803329968e-14	-3.638178019346517e-14	-3.160508701365003e-13	-1.0819052915766701e-14	-2.18091685813313e-12	-1.021127769601176e-13	-3.649537113531628e-15	-2.7613444236126772e-14	-2.591882721015908e-13	-2.892290691437628e-12	-2.367959470322935e-12	-6.529211904071745e-13	-7.015422233424706e-14	-2.33090165278283e-12	-1.7807863153236906e-13	-8.547601929310304e-13	-1.576089730020463e-13	-9.281314933973018e-13	-7.924652079936233e-15	-1.4539960209843588e-13	-7.330485832741982e-14	-2.317178497066209e-12	-1.3326786118523628e-13	-1.7956090770221307e-13	-6.677629029562149e-14	2.234008465222084e-13	-4.4936188446346495e-13	-3.0717853853244907e-12	-7.076620923071062e-13	-3.0360455651951103e-13	-6.620201102538248e-13
306	-5.965554243108941e-13	-2.8985714143088647e-13	-3.372502505766847e-13	-1.0135853310622624e-12	-8.975707352458282e-13	-2.2441140633855612e-13	-4.2008670178554447e-13	-6.065390977247265e-13	-9.506368842643973e-14	-1.144323710339363e-12	-2.7091405382964214e-13	-6.651702895999951e-13	-1.946625266007664e-12	-2.664233872078781e-13	-5.905848789160488e-13	-5.645070243872981e-14	-6.808351083708914e-13	-4.0191490524160045e-13	-1.0395454848261401e-13	-5.711044319547107e-14	-5.456876881237087e-13	-1.3962938203546312e-14	-2.470599103762091e-12	-1.0542124157350057e-13	-8.780280130495356e-15	-3.6585644539606494e-14	-2.0464635413296202e-13	-3.4502110394620707e-12	-2.3738319507740113e-12	-8.377664172213515e-13	-7.48055145391111e-14	-2.989439601319728e-12	-2.036367076106191e-13	-1.037278574944394e-12	-2.3934650319959073e-13	-1.1695881623950594e-12	-1.4606311019294707e-14	-1.781233829386059e-13	-1.2902172903326628e-13	-2.7083500823352385e-12	-8.524457917610328e-14	-9.352130609490266e-15	-1.2991607218749905e-13	1.4636632380255164e-13	-6.042644248439392e-13	-4.019154389477845e-12	-1.0207691875425286e-12	-3.7407517814555744e-13	-7.701566890654446e-13
307	-4.443568049934787e-13	-2.3232213068491864e-13	-2.637150138365457e-13	-7.091495057557275e-13	-6.434265859329302e-13	-1.848504782547048e-13	-2.8462214019518357e-13	-4.4133334519047896e-13	-8.099268185572779e-14	-9.822298929648336e-13	-1.791161335218594e-13	-5.050150529124743e-13	-1.2969137332187247e-12	-2.40057845067605e-13	-4.020225455022013e-13	-3.8376614083084074e-14	-5.082882986257959e-13	-3.2445943960702864e-13	-4.748072828938687e-14	-4.910096893483597e-14	-3.974335856131671e-13	-1.1500528107667901e-14	-1.8159499610977723e-12	-7.686955899003376e-14	-3.815899324599495e-15	-2.811073282175836e-14	-1.5308588444311068e-13	-2.4574083984502872e-12	-1.606425703684997e-12	-6.392647051529061e-13	-4.184062408166517e-14	-2.5069664710345423e-12	-1.7095037182464725e-13	-8.595823852765488e-13	-2.2617726029690078e-13	-1.0076950413780917e-12	-2.9645523396880272e-15	-1.3447158268360622e-13	-8.637500883058537e-14	-1.9310327687057756e-12	-1.165111994315622e-13	4.676065304745065e-16	-1.330034625708371e-13	4.981105502359366e-15	-5.170149940846014e-13	-3.119767112456404e-12	-8.494891165821365e-13	-2.648419044767591e-13	-6.228452772105166e-13
308	-5.827546386038621e-14	-4.633460139419672e-14	-6.016598245039059e-14	1.578902675555348e-14	-3.815194375789515e-14	-4.833562855878589e-14	-3.7072886891184895e-15	-4.268370860987666e-14	-1.4175749976891236e-14	-2.0317361046929345e-13	-4.029635808124311e-14	-4.0265306085078795e-14	-2.2625997048521348e-13	-3.688143763542179e-14	-8.757165230041785e-14	2.484159693145853e-16	-8.540212239193697e-14	-5.72737658499291e-14	6.5648143876151475e-15	-1.5539840194422313e-15	-3.2830179591733056e-14	-1.797212764213742e-15	-1.268547106832987e-13	6.51566775398007e-15	2.6189704503905027e-15	9.78594526178595e-16	6.641930650148237e-15	-3.108852792451647e-13	3.847762440001861e-13	-8.105484292893173e-14	2.615548451916144e-14	-5.539137272252398e-13	-4.20101542813123e-14	-2.3727526655838e-13	-5.609839927636547e-14	-2.718078261751218e-13	1.4701293595797344e-14	-1.7537528127806328e-14	-8.435411752139108e-15	-3.1448594085921897e-13	-8.966104065997462e-14	4.031891644316249e-13	-1.0706043306954996e-13	-7.179130183791027e-14	-1.0725445096470168e-13	-4.87860194972693e-13	-2.0000887549992108e-13	6.814314893560491e-16	-1.0821266761839744e-13
309	-1.4614348006537236e-13	-1.1382360349883977e-13	-8.086716101093855e-14	-2.960008702013983e-14	-4.9826409779049915e-14	-4.977737730716544e-14	4.711135794530721e-14	-7.715644746930193e-14	-2.4197895900677134e-14	-2.888426430341429e-13	-5.0570458988612325e-14	-1.312307589074562e-13	-2.8349690490035394e-13	4.669329761459489e-15	-1.1630017143557044e-13	-9.297332969200283e-16	-1.3713697415583611e-13	-8.890839364356983e-14	-5.6620232638376946e-15	-4.150378983650769e-15	-7.754596736236323e-14	-1.7549425922752101e-15	-3.923803298844259e-13	-4.042695912393424e-15	4.673832015498939e-15	-3.4444883392277864e-15	-8.037306895432388e-14	-5.11498527052784e-13	2.2852259930131204e-13	-1.704708924721099e-13	-8.8388593787741e-15	-8.568962734465843e-13	-2.7283745100382048e-14	-2.6919820271806205e-13	-3.480083973066154e-14	-3.691880277639453e-13	8.969460421465223e-15	-3.174335972598175e-14	-7.138077618273782e-15	-3.942484727713119e-13	-8.796162884048157e-15	-1.6413628525458798e-13	-1.7415489216410515e-13	-4.416219460960062e-13	-2.1445330515685914e-13	-5.120122549305027e-13	-2.639410541027419e-13	-6.014640371016198e-14	-1.5632579492525588e-13
310	-1.329536880475737e-13	-1.1083873036754422e-13	-6.661566471252148e-14	-7.87556252717646e-15	-7.229806584884202e-15	-5.340943340263581e-14	6.699924819455134e-15	-1.293731189016258e-13	-1.9225866257490794e-14	-2.808246637230878e-13	-4.548889114572132e-14	-2.2906486761668165e-13	-1.5220472697107272e-13	-4.7746668087419185e-14	-5.992413078173575e-14	-3.291054946415837e-15	-1.3873632320092467e-13	-7.167197426809131e-14	-1.0404701950060335e-15	-6.388719887308279e-15	-1.35615940071662e-13	-2.6966066840220464e-15	-4.346402700760601e-13	-1.1587588928945021e-14	2.531422657895961e-15	-8.086305118791679e-15	-1.572884068063499e-13	-3.832090314878926e-13	4.62345957006675e-14	-1.5713771329555243e-13	-1.8641472256148257e-14	-1.0230436320998145e-12	-5.625251763968104e-14	-2.881351255847738e-13	-1.3609770265921142e-13	-3.561465318601814e-13	-3.958216216946368e-15	-3.5983783790421527e-14	-8.766024181888665e-15	-2.168356325684661e-13	1.8513154448469215e-14	-7.719170918001979e-13	-2.0623114755484853e-13	-6.248031512333774e-13	-2.2633942706363397e-13	-4.5315730602404986e-13	-3.473086999371627e-13	-9.365056573702416e-14	-1.1840325920519972e-13
311	-1.3921249186269448e-13	-8.486990031062053e-14	-4.9090009406777975e-14	2.0594094838481287e-14	2.9156340295541568e-15	-7.265950195125467e-14	-7.949311018066725e-14	-2.296217486361286e-13	-1.1319993785528942e-14	-2.0026819391641836e-13	-4.921056421541594e-14	-2.1123283071275431e-13	-4.530166587473056e-14	-1.408000822474708e-13	-1.4602543681524772e-14	-4.404816985309721e-15	-6.02327099936187e-14	-1.1525783184189828e-13	-1.3840342753616303e-14	-2.134132630684179e-15	-1.5519422365326775e-13	-5.753537285277053e-15	-2.041346811667543e-13	-1.3147723412701051e-14	4.0582361806944106e-16	-1.7728406574816433e-14	-1.6449749303349945e-13	-3.3177870619372994e-13	-2.391661276336362e-13	-1.5624177187681124e-13	-8.589758438955891e-15	-1.0877194603460708e-12	-7.467868083418991e-14	-2.8795452169531807e-13	-2.3308678609046513e-13	-3.460675333845946e-13	-2.3825100704079348e-14	-4.25823329753402e-14	-1.3349161821642037e-14	-9.007225128565069e-14	-3.7314909802465677e-14	-1.0463204995370551e-12	-1.7721671031530788e-13	-6.673612819175896e-13	-1.4895128832148094e-13	-4.775299264840266e-13	-3.467640342250304e-13	-9.28328251174468e-14	-6.21264821935153e-14
312	-1.5208902403683542e-13	-1.1584928960155945e-13	-3.981459549369369e-14	-3.947596890905172e-13	-3.359692415731557e-13	-7.75343228638016e-14	-5.704799671789061e-14	-2.5023479432521013e-13	6.687595350389889e-15	-3.6270523859413917e-13	-3.209771779985697e-14	-2.464870638359401e-13	-5.190181332415768e-14	-1.2554755863888144e-13	-9.270847443060124e-15	-1.1639475444594597e-14	-2.735358925940165e-13	-2.363057336211556e-13	-1.993155711885022e-14	-1.3666217543507356e-14	-1.6466416918938147e-13	-1.6405311128416346e-14	-1.5684568753750708e-13	-6.252679037200867e-14	-2.3582392822294972e-15	-2.4026025385142618e-14	-1.6495596662392563e-13	-5.051657464232718e-13	-1.6874385350897064e-13	-2.9507250684548553e-13	1.4471314749205326e-14	-1.226478958382368e-12	-6.65028729029246e-14	-3.115584910884772e-13	-1.939188027521932e-13	-3.5998693315050426e-13	-1.475426464807766e-14	-9.405010332370098e-14	7.038300248245774e-15	-7.12305393189428e-14	-1.3747449337149723e-13	-1.1357371198889864e-12	-1.8071302808930996e-13	-5.91233660144732e-13	-1.4732459753712271e-13	-4.0290056352609766e-13	-3.4858502830891686e-13	-1.2936492779601994e-13	-1.014603996362903e-13
313	-2.927152950190115e-13	-2.0247636757747874e-13	-8.72551959277432e-14	-7.578655212675263e-13	-5.51735521023713e-13	-7.697824097660888e-14	-1.2859179588049113e-14	-3.2507238831624103e-13	4.719903416977118e-15	-5.808296431651753e-13	-1.7726579986806766e-14	-7.519971506394715e-14	-1.2960389688047205e-13	-8.870071201389269e-14	-6.136479499348455e-15	-2.3217303543862967e-14	-4.1790156025766847e-13	-2.1309964646928949e-13	-1.8152859963562584e-14	-1.4419856340120513e-14	-2.483885704944402e-13	7.685788238347977e-16	-2.70728655146661e-13	-1.1330045727669635e-13	-2.6532261106811544e-15	-2.2799014889649437e-14	-1.9600156973021493e-13	-6.819000091805266e-13	-2.3471838583009936e-13	-5.747651426495828e-13	6.101945569790706e-15	-1.165346710874864e-12	-5.324001736473928e-14	-3.053124733894241e-13	-6.517448677289494e-14	-3.7350311361328015e-13	6.393058033831282e-17	-1.1400009756527376e-13	4.835663432089705e-15	-2.0147357076017207e-13	-1.6128429640099562e-13	-7.146781880948595e-13	-1.4786561007323568e-13	-2.6669554882131834e-13	-2.643588290290777e-13	-4.65056156966017e-13	-4.93487684306973e-13	-2.1033058185729222e-13	-2.7460964093932366e-13
314	-5.879987727796135e-13	-1.6320997681018607e-13	-2.3209860197723575e-13	1.6221699790343136e-14	-3.652376887077904e-15	-6.477571977803473e-14	-8.186584800522347e-14	-2.132162484273128e-13	-2.0659852006829263e-15	-6.953536860848468e-13	-3.2234711900581926e-14	-3.424732648285742e-14	-1.484581095588711e-13	-3.044785218012609e-14	-5.434555975758967e-15	1.9325301142266992e-15	-7.933907743866462e-14	-1.3455860247800422e-13	-2.1812371960053248e-14	-1.2743533734687131e-14	-5.239202388125181e-13	1.4109009947221647e-15	-2.4146214876178645e-13	-1.2839772090446412e-14	-1.3727950510146536e-15	-4.097721876184614e-14	-8.460253349070566e-14	-7.186171680568291e-13	-1.374123893791686e-13	-4.565237077258644e-13	-4.6419880221898e-15	-9.828449964770886e-13	-2.270814213616855e-14	-2.7057613504785386e-13	-1.1731946462583943e-14	-1.6976777025013906e-13	3.2358006591234384e-15	-3.789941796555881e-14	-1.3408982578958601e-14	-2.471391842958286e-13	-1.2784837456055704e-13	-4.078822683776477e-13	-8.99008944979939e-14	-1.093066796744368e-13	-4.3671904139281065e-13	-9.183020525085357e-13	-8.362365356015056e-13	-2.806340992208918e-13	-2.8322400123553477e-13
315	-6.551678936590637e-13	-4.6116780774044036e-14	-2.9466335113132034e-13	2.0604826043038074e-14	1.394035986332058e-13	-6.80817299137797e-14	-1.1284295406115031e-13	-1.4551102396702548e-13	-1.6276725754134327e-14	-4.750515890401615e-13	-4.6999936076717576e-14	-1.1310441301047142e-13	-1.0127619965169053e-13	-8.979809184157488e-14	-3.0315652872926525e-16	-3.74815859583477e-15	4.9796898966518745e-14	-3.349677718861998e-14	-1.0806551312186872e-14	-3.9558402255119194e-15	-6.86903033739002e-13	-1.7574220427961439e-16	-1.4827761983116597e-13	8.934869411032173e-16	-1.0059719409953483e-15	-4.215034491105417e-14	-5.00777368730049e-14	-5.766766670016983e-13	-1.3523874964766596e-13	-2.9114351603669383e-13	1.538432334966185e-14	-8.869664785557118e-13	-3.259135320946922e-14	-2.9740631551308574e-13	-9.982303472825058e-15	-5.857217025020634e-14	-1.2154116616318012e-14	-5.8519313359676635e-15	-1.2816026446320754e-14	-1.0599279237790014e-13	-4.820753907460806e-14	-3.063548843341904e-13	-1.0940862611772629e-13	-2.010429526368933e-13	-2.1014130167479057e-13	-1.7537975641868697e-12	-7.049481250099943e-13	-1.2758574545329224e-13	-1.7996144420420768e-13
316	-3.839323603397204e-13	-3.734299359311429e-14	-1.4432556834875224e-13	-8.061646180661188e-15	9.018133283835294e-14	-9.383114108604225e-14	-1.1296556378129914e-13	-5.889650378367267e-14	-3.656058603534889e-14	-3.174547171836793e-13	-3.318545095961311e-14	-1.1976777752929557e-13	-2.063431402321912e-13	-2.8223330556379213e-13	-5.829401514485939e-14	-1.7027910073109494e-14	5.1542546295006485e-14	-2.5646815434016505e-14	-4.134025312876727e-15	-2.6546245921260548e-15	-3.4817507346249744e-13	-9.741984068916599e-16	-2.0702228848653515e-13	6.076202095029475e-15	6.413250393469342e-16	5.368798807410989e-15	-8.838402731771684e-15	-5.804248255975331e-13	5.5747466055008375e-15	-2.7792997837476946e-13	1.8002052291014532e-14	-1.1703743943714698e-12	-8.856166300165685e-14	-3.8373097901165465e-13	-4.2802436830504956e-14	-7.253951795136974e-14	-4.685106915392979e-14	-2.47361114739003e-14	-1.3593467967934873e-14	-2.1383043864556301e-13	-3.2285171394348947e-14	-1.4856319545030221e-13	-9.467593804051281e-14	-2.0657157789515004e-13	-1.2611494253938395e-13	-1.1500522328229276e-12	-4.499881758272792e-13	-1.2910227014831752e-13	-1.5825107576831922e-13
317	-2.394008441928783e-13	-1.1970316197845364e-14	-1.0221632166791555e-13	2.685746512362623e-14	3.337729978150335e-14	-1.5386241267072e-13	-1.09588659198429e-13	4.7771669510801494e-14	-2.602642466010347e-14	-2.53653596270552e-13	-3.58449631016869e-14	-1.2384831806201427e-13	-2.00512842547963e-13	-6.189866671209724e-13	-6.043095187354278e-14	-2.6387803681640843e-14	3.532358638667785e-14	-1.3591184732922791e-14	4.217226396717016e-14	-5.6859187452610216e-15	-2.1232715671360784e-13	-4.627277210358046e-15	-1.6647934102398713e-13	9.817625147578602e-15	-2.1677818066747458e-15	-7.114560297649333e-16	5.278839347934935e-14	-5.88554055534552e-13	-5.826267774431856e-14	-1.5127893225454853e-13	-7.506135102221477e-17	-1.8394581487821745e-12	-1.610461549892354e-13	-5.505204975120332e-13	-6.414406281194208e-14	-8.62602762712282e-14	-7.069534903211063e-14	-2.597088496843456e-14	-7.648608966975448e-15	-1.509076782415839e-13	-3.3531132740442417e-14	-3.3360338199407344e-13	-5.565522336052024e-14	-2.2421870130353636e-13	-9.795101034184407e-14	-1.2776946595853948e-12	-4.4017391845134344e-13	-8.751890957163874e-14	-2.301897033453841e-13
318	-2.730584681529901e-13	5.002567911472938e-16	-1.3427750770757919e-13	-5.207830739059167e-15	-8.763815152014476e-14	-1.423176914791268e-13	-5.7546655244529456e-15	9.922300056707528e-14	-2.927900709656572e-14	-2.882151529719473e-13	-3.600570284653752e-14	-3.33136260651039e-14	-3.15954060971988e-14	-2.85017368175775e-13	-2.1515094761480098e-14	2.0407554537994137e-15	-3.584393564593147e-14	-1.778645068988922e-14	7.602259296230172e-14	6.117678486045838e-15	-2.6568635894597783e-13	-5.651939570460114e-15	-2.014719724956636e-13	-1.0454076907196622e-14	9.550272597882557e-16	-1.2141787147252766e-14	-2.42274067132083e-14	-5.581212727055056e-13	-4.3748792078312947e-13	-1.1979403473193454e-13	-4.03485870821445e-14	-1.830989173475358e-12	-1.5215067138216166e-13	-6.139068687852157e-13	-1.469234331454998e-13	-2.798379637126163e-13	-8.95028124736373e-15	-5.867411669349583e-14	1.0812944370220701e-14	-4.467834271643204e-15	-2.9250980386792407e-14	-9.619430644781033e-13	-1.0989095951402874e-13	-3.5439917210543454e-13	-5.712214477490799e-14	-1.439723062276828e-12	-2.2719912212655836e-13	-3.9868137354727026e-14	-2.6057693563593944e-13
319	-3.2687523068178144e-13	-2.9013067298533395e-14	-1.8344697369277765e-13	-4.6360401949833256e-14	-1.2949932471691866e-13	-1.244632503316434e-13	-4.0196580711215105e-14	-2.1561958160103091e-13	-4.69451384364276e-14	-3.5261613680362394e-13	-3.2732457133215924e-15	-3.6202746028080246e-14	-1.0568769509941062e-13	-3.35006115964184e-13	-6.33926501694657e-14	-5.694388120133968e-16	-3.847179644265027e-14	-1.876477408191013e-14	-2.7588785297996284e-14	1.3204126452608904e-14	-3.5818660234347716e-13	-1.873408597632586e-15	-6.306306519547158e-13	-1.207996855930063e-14	-1.7460682999430925e-15	-3.215251544014695e-14	-2.0764743823284336e-13	-8.451988038326827e-13	-9.551393095464736e-13	-2.0855159929762806e-13	-1.420218413024362e-13	-1.9668261306961893e-12	-1.4117790056109516e-13	-6.354435971984353e-13	-1.0788787743792868e-13	-4.630592396244495e-13	-2.556309919527661e-15	-5.22591396035486e-14	2.032718466556883e-14	-5.34849628168355e-13	-3.6259598579881104e-14	-1.409678828965963e-12	-9.227682885156703e-14	-1.580327414202888e-13	-1.0418167328544094e-13	-1.4996584379909985e-12	-2.4180257910208793e-13	-7.342906631207711e-14	-2.3305213799915677e-13
320	-2.7712445306250675e-13	-5.051680296582838e-14	-1.6657660683550185e-13	-1.5424987765227037e-13	-2.4105002484210557e-13	-1.2870196196982412e-13	-8.642364173634273e-14	-4.6502647491086e-13	-9.125896268318062e-14	-3.5346201829472527e-13	-9.35213060949027e-16	-5.703923480353175e-14	-6.007310045009908e-13	-4.105963212960726e-13	-1.9490778599767677e-13	-1.1633082386560767e-14	-9.491844613923362e-14	-6.922857031991113e-14	-1.3092982853286373e-14	5.023687835334705e-16	-3.00687438387199e-13	-6.870637663487433e-16	-1.208548257185481e-12	-1.3066326084520307e-14	-1.7652474740445862e-15	-3.591848326907596e-14	-3.118127293070726e-13	-1.5421562912708917e-12	-1.4953015689409424e-12	-2.501612741578211e-13	-1.2276692087941665e-13	-2.2754427876333488e-12	-1.9917937622003148e-13	-6.591795375752928e-13	-1.2821643204450475e-13	-5.921031160373331e-13	-6.325474277473591e-15	-3.345624263204611e-14	-1.2113475033102942e-14	-1.5725895307469403e-12	-8.154505348602587e-14	-1.8543407883188066e-12	-8.314799862625845e-14	-1.7441266939696928e-13	-1.3192109501335936e-13	-1.5618085516668888e-12	-1.505842580021224e-13	-6.808715259693339e-14	-2.730508763965749e-13
321	-2.2570691388441178e-13	-2.5954673999848776e-14	-1.47521184071663e-13	-1.2536352989690758e-13	-1.7240564874047338e-13	-9.42777418544056e-14	-4.41888171298415e-14	-5.941479813141542e-14	-1.6580527296754504e-13	-2.7779058687728184e-13	-5.891842283978866e-14	-3.400204996168445e-14	-1.2260568453095092e-12	-2.836780225176874e-13	-3.4334557476494037e-13	-3.860950405431649e-15	-4.769252687719518e-14	-6.467472943940655e-14	-4.0447964886045395e-14	7.414698675097e-15	-2.504507883573532e-13	-1.0001289107083731e-14	-1.4228090856308216e-12	3.747359463580541e-15	-1.3665875058255542e-15	-2.0954617646889126e-14	-1.2112927056700043e-13	-2.318999605311846e-12	-1.3535364203347396e-12	-1.7589037909678913e-13	-5.941679596205099e-14	-2.419050963541305e-12	-1.8347528580692746e-13	-6.759460172395189e-13	-2.970922565371738e-13	-7.448024487928982e-13	1.4653802307546026e-15	-3.213790273606962e-14	-5.5673489240616896e-14	-2.1288015623353427e-12	-6.998343635534329e-14	-1.8370826996160416e-12	-4.178879464689089e-14	-5.949608129784556e-14	-9.780231466168219e-14	-1.92482784923694e-12	-1.2074500211446692e-13	-6.18362259426043e-14	-2.5936904723367245e-13
322	-1.6017715574363678e-13	-2.987909833861632e-14	-1.140087738583197e-13	-3.7146087405672286e-13	-2.278787270279047e-13	-8.412122755015865e-14	-7.128077048920861e-14	-9.502915449688199e-14	-9.143066195608923e-14	-2.9043656939607775e-13	-4.4890226925553273e-14	-1.0561460303858631e-13	-2.05035622870172e-12	-1.717118307011768e-13	-5.517344935679575e-13	-4.560533613133753e-15	-1.2387800011717135e-13	-8.38115352612073e-14	-1.660003183184522e-14	-9.728957142906257e-15	-1.8084773895502283e-13	-8.755202004686865e-15	-1.4774870844061706e-12	-3.17500381883921e-14	6.548389365746979e-16	-6.544208191631103e-15	-6.985466190066183e-14	-2.8561936591906073e-12	-1.2803066804392173e-12	-1.5326626000906521e-13	-1.0023224752329108e-13	-2.297873288392048e-12	-1.196163990479945e-13	-6.273842342527862e-13	-3.9224561901871305e-13	-8.270545060004155e-13	-3.71801989367528e-15	-4.326182371493597e-14	-1.0012807492586481e-13	-2.6472498001179035e-12	-6.553158472878466e-14	-1.796117125352757e-12	-6.590603527076621e-14	-1.9717149935040608e-13	-8.295637812786942e-14	-2.078056664191807e-12	-1.0634463889326207e-13	-5.813727106127991e-14	-2.2285515335432063e-13
323	-7.903189670822656e-14	-3.0387346452305904e-14	-8.07968373725664e-14	-5.551169920766073e-13	-3.072160064189974e-13	-7.209280302125578e-14	-1.2204530445384794e-13	-4.4531759028656306e-14	-4.490689454114147e-14	-3.17048757998531e-13	-1.234481240452715e-13	-1.4303408500460537e-13	-1.6810770998607926e-12	-8.995055485950669e-14	-4.651259668765114e-13	-6.11450336235716e-16	-1.839562778026603e-13	-8.92493591170773e-14	2.169073261478455e-15	-1.8421389806311737e-14	-1.1106385733973556e-13	-2.7046720333244932e-15	-1.540248191771294e-12	-6.849562334059497e-14	1.4375033582789567e-15	-5.329527165203168e-15	-7.051588676016095e-14	-2.2638594797700514e-12	-8.387966128588032e-13	-1.7764116370405405e-13	-7.305941056362095e-14	-1.9979776759070393e-12	-1.271697971149661e-13	-5.517133736440958e-13	-1.3962552907638024e-13	-7.659800243387172e-13	-7.257490809405703e-15	-4.4166898073725513e-14	-1.2921877221480902e-13	-1.9364819373856117e-12	-8.626290199149211e-14	-1.5949845272012016e-12	-1.4584734448430527e-13	-5.231681411995381e-13	-5.0977788114767853e-14	-1.8048858608762225e-12	-5.3969168465847855e-14	-3.4529505789913176e-14	-1.2095899831597437e-13
324	-5.601049472840029e-14	-4.335018490990357e-14	-6.928293985363635e-14	-4.750706540525124e-13	-2.9493174540699063e-13	-5.645207237973706e-14	-1.2438333710622053e-13	-1.1235982153259364e-13	-6.743597397148744e-14	-3.037772261672998e-13	-1.9826516892119363e-13	-1.7438801045883878e-13	-6.27393823839837e-13	-1.468352431931581e-13	-1.382255635287218e-13	1.2813514887807464e-15	-1.7014002317842148e-13	-5.910577654274886e-14	-1.3489923260136928e-14	-8.972699761138617e-15	-7.730120456906797e-14	3.937492291657012e-16	-9.525672453053626e-13	-6.74513287269437e-14	5.311375446857118e-17	-8.698212102029813e-15	-1.3264682126194981e-13	-1.335308898586282e-12	-7.784899831316682e-13	-2.2596080961775536e-13	-6.190341013283483e-14	-1.7560789726109428e-12	-1.21372206772286e-13	-4.5379204535740883e-13	-1.3366971054736282e-14	-6.2905544811988e-13	-6.356982920640331e-15	-3.238631870538421e-14	-9.012819054344672e-14	-8.652506303557944e-13	-6.751274774876872e-14	-1.2811132902881109e-12	-1.3269522584420595e-13	-5.512733942572675e-13	-1.847057211549388e-14	-1.6777982602216913e-12	-1.0681235958548717e-13	-1.432413171223895e-14	-1.171582111531111e-13
325	-4.490575292363543e-14	-4.489798992459435e-14	-5.296191934026762e-14	-2.848607382539462e-13	-1.9909398323057958e-13	-6.478713595309514e-14	-8.229874936351433e-14	-1.700562569939157e-13	-7.014360529144088e-14	-2.869095421111632e-13	-5.798320977883964e-14	-2.2179162248569255e-13	-3.650134179487288e-13	-1.9980110111382156e-13	-8.453854582949204e-14	-6.5126995484643635e-15	-7.600201530675533e-14	-3.5546351637653566e-14	-2.515051862859329e-14	9.854727716524945e-16	-2.3263424891107034e-14	-1.4243827839575712e-15	-8.337616230101587e-13	-3.1748782409135447e-14	2.6053852020686103e-16	-5.003024558475358e-15	-2.0131054778030936e-13	-6.382308563394352e-13	-6.529595487553774e-13	-1.8710106300611462e-13	-1.689194342813998e-14	-1.666404460864397e-12	-1.6294352328427602e-13	-3.407840134048849e-13	-3.004463287699231e-14	-6.105206029387961e-13	-2.485529634153101e-15	-3.395398786468011e-14	6.594439361896919e-15	-4.627633323668837e-13	-5.2261651162061895e-14	-1.1680392728437378e-12	-1.716076010228752e-13	-6.73920102813298e-13	1.0569094870930283e-14	-1.6347885056520893e-12	-1.3157826727629516e-13	-1.9591212399861663e-14	-1.2696978572790768e-13
326	-1.161819569428199e-13	-3.744688078616405e-14	-4.96905002149557e-14	-9.411837205056225e-14	-1.1336649984942084e-13	-5.7451330182775e-14	-1.3280025465476174e-13	-3.304991812929589e-13	-4.8385517243799894e-14	-2.626421217043681e-13	-8.13635363025653e-14	-1.0474386282629097e-13	-3.0602786799958486e-13	-2.383430784926557e-13	-9.639378698272845e-14	-4.6523196606194734e-15	-9.446085730237464e-15	2.1939819284383933e-15	-1.6254464212766522e-14	7.776555748965037e-17	1.2908497464310097e-14	1.5796998456544891e-15	-5.894408640132448e-13	-2.0457214899506932e-15	8.887920391096224e-16	-3.7591181238927664e-15	-2.0014427133613758e-13	-5.011618655060837e-13	-8.026338234434344e-13	-1.2627842216624908e-13	3.863062397817826e-15	-1.8235357811019156e-12	-1.3818549275425974e-13	-4.2717785892431993e-13	-9.918098904285296e-14	-5.938683991869247e-13	3.45453457328095e-15	-2.3323245648423597e-14	3.101432278662378e-14	-3.2785017203194067e-13	-2.4100344684785905e-13	-1.3227029297610728e-12	-1.495034887091531e-13	-9.53406334172303e-13	-2.028505897959591e-14	-1.5869177437417635e-12	-1.375782664027964e-13	-1.3851131039048393e-14	-1.3968358032656244e-13
327	-2.1520311953482708e-13	9.790283408308914e-15	-6.501237708703708e-14	2.5720505417009585e-13	2.1341757267450318e-13	-5.76285092197126e-14	-1.1970727180147538e-13	-2.702149272689424e-13	-2.744528397748689e-14	-8.031370484400973e-14	-7.014097957117698e-14	-1.5992143342228353e-13	-2.33944312080128e-13	-2.428826634245536e-13	-9.136781591238166e-14	6.629601181082991e-15	1.8546640943965175e-13	1.0974769365212996e-13	-2.3010956179646003e-14	4.178748178675895e-16	-2.7866426675465525e-14	1.5354871401783336e-14	-7.332022449905114e-13	4.380009636903444e-14	-6.404973666550541e-16	-6.087561189214586e-15	-2.0367963242884626e-13	-5.382827003325224e-13	-1.033417738700713e-12	5.663336123969649e-15	3.842558947409325e-14	-1.9180553175441007e-12	-1.0750246736788915e-13	-4.511110708062214e-13	-1.1648220234690873e-13	-5.938207937369228e-13	-4.556423790112005e-15	2.3178488548657562e-14	1.925885900341539e-14	-1.2726797622048567e-13	-1.6926488773872786e-13	-2.7644633654498388e-12	-3.2888584743342133e-13	-1.7193577039116185e-12	6.240081288021704e-15	-1.6059485075674717e-12	-1.5114890202061042e-13	1.0993576800114084e-14	-9.283256825350794e-14
328	-1.8706270465791162e-13	7.505381634667509e-14	-6.230491700970955e-14	2.8492055901126276e-13	2.332887953081591e-13	-4.297128205964846e-14	-1.3841153302045592e-13	-2.2081165801850671e-13	-2.3113016784686094e-14	6.411249708790003e-14	2.9926817950368845e-14	-1.0474386282629096e-13	-8.3484090820037e-14	-2.0231123260522984e-13	-2.2170896937825516e-14	2.393104280863998e-14	1.9571613681326696e-13	7.288518546198022e-14	-3.587778460498559e-14	-7.997629979009923e-15	-3.4422051042157055e-15	2.3244045933941983e-15	-5.811755532695058e-13	4.9985265855015555e-14	-6.3589165352911885e-15	-1.6082650778107307e-14	-1.1742586337740247e-13	-4.643816893434478e-13	-1.0480815872423123e-12	1.615827152170748e-13	1.6826928311170927e-14	-1.89694361332838e-12	-1.0520461965172923e-13	-3.658158038128499e-13	-8.613572580131911e-14	-5.633747681448064e-13	3.945430100878706e-15	1.227375813095114e-14	-4.874706750796318e-16	-3.2510070043039076e-14	-1.804577624149591e-14	-2.5119339770183607e-12	-2.2950541781226297e-13	-1.4009825005328182e-12	1.4735576369503763e-13	-1.505234097890504e-12	-1.015103454021796e-14	8.354137147840263e-14	3.8613157230335834e-14
329	-7.990409248284211e-14	5.8763619505969456e-15	-8.901420018105163e-15	-6.506785969783069e-14	-3.9760596985657933e-14	-4.347804607058019e-14	-3.329358496978534e-13	-3.484417553119087e-13	-2.9665730026737204e-14	4.6032586482973496e-14	-3.553809631606301e-14	-1.309298285328637e-13	-2.8094065206170148e-14	-1.3394900727021582e-13	-9.297732535327394e-15	6.685312115377804e-16	5.244647903628998e-15	-1.943761489953322e-14	-4.362365938347576e-14	-8.500662327718779e-15	1.3486064592966508e-13	-1.0795848648067734e-15	-3.606022649862605e-13	9.294364763684576e-15	9.81056138925997e-16	-1.7331123682714063e-14	-7.595729244095616e-14	-5.031318406745086e-13	-7.924341559974591e-13	5.883165990932953e-14	-1.7026825536478757e-14	-1.7712149941530407e-12	-9.468529930406235e-14	-3.5584160582431773e-13	-5.844556486878637e-14	-5.899008217064288e-13	5.818596104791257e-15	-3.264797743776887e-14	-2.1139331359366604e-14	-1.782836660364541e-13	-5.94695957717054e-14	-1.2589862029220796e-12	-3.622683415745772e-14	-1.6824976145235597e-13	8.928390731685388e-14	-8.958532858697397e-13	1.7722390250559597e-13	4.151297985743131e-14	-9.361075182650098e-14
330	-1.7708862083113004e-13	-4.360682052526165e-14	-4.60272779615704e-14	-6.761640661831728e-14	-3.1853297491813524e-14	-3.612717094918031e-14	-1.9639474279929555e-13	-2.673522072107933e-13	-3.7686106734554997e-14	-1.3038955804812966e-13	-1.3841153302045592e-13	-2.8056391828470794e-13	1.6010511967900556e-13	1.0586618699648023e-14	3.2596205083869896e-14	8.571720882360437e-15	-4.102413924134443e-14	-3.1271350832999565e-14	-4.142022343506546e-14	-1.4634116540676228e-14	1.8448538897627278e-14	-2.6915755399973757e-15	-2.5630545957533533e-13	5.68816630472604e-15	1.3282791033884563e-15	-1.300895980484173e-14	-5.2662358906682385e-14	-2.7530608469888415e-13	-4.85477867561086e-13	1.6579939363738893e-14	-5.379370185516931e-14	-1.4754520370399013e-12	-8.872925245154373e-14	-2.868714691673367e-13	-8.599530684807603e-14	-4.568891394895482e-13	2.4278094530476534e-14	-3.1984241019756466e-14	1.9446312597907373e-15	-5.707174236201633e-15	-8.905575505827153e-14	-7.126648029207674e-13	-5.860641877538758e-14	5.2070133409248405e-13	-4.551828779650189e-14	-9.472438828746921e-13	-1.5008799687224626e-13	-9.22110431427814e-14	-2.1495761469015289e-13
331	-3.140635423819836e-13	-2.8074657708567454e-15	-8.360475979042556e-14	-4.141559988416599e-14	-1.1508703159277567e-14	-2.1493118624488803e-14	-1.4402281138615007e-13	-1.1714091564789458e-13	-4.03818081515703e-14	-1.9392673699386018e-13	-4.4890226925553273e-14	-2.4502582196864496e-13	3.464518018371281e-14	1.8022715567873877e-13	-1.0919742687910864e-14	1.850379318491968e-14	-4.858324539584625e-14	-4.669836354227795e-15	-1.9557277819494582e-14	-1.1110913674406892e-14	-1.0080208590143159e-13	-2.839227710407638e-15	-3.8252177774925577e-13	-9.83554854242345e-15	-6.403047187009092e-17	-6.1409888884973184e-15	-8.418150495447763e-14	-1.3097640652711018e-13	-3.858466245738504e-13	-1.6270332696100496e-14	-9.464950959524796e-14	-1.0715267576403809e-12	-1.84407758985862e-14	-2.1009666443030437e-13	-3.1314682352463246e-14	-3.1338176840737576e-13	3.834464879291492e-14	2.0688392444480297e-15	1.8504706478924513e-14	-1.1771583422393694e-13	-1.244356231879972e-13	-7.433910242595229e-13	-7.698908634291628e-14	3.921004052719446e-13	6.2879721424001345e-15	-1.136621331187853e-12	-1.499123019380665e-13	-5.051126612092409e-14	-6.373296634801661e-14
332	-3.414367902948393e-13	1.7354641003338514e-14	-8.591676356366039e-14	-1.6069362350336985e-13	-7.196779590434425e-14	-2.325646102432018e-14	-1.7909330117173856e-13	-4.6927557526834564e-14	-3.413008236498698e-14	-2.1385184397380127e-13	-3.9278948559859113e-14	-2.7308221379711573e-13	-2.2282432968165753e-14	-1.5413868410718196e-13	-1.7198182324135554e-14	-5.601688778643412e-15	-9.429789140338724e-14	-1.4784553187534816e-14	-2.1897022898126212e-14	-1.664999186795335e-14	-1.6070686626643993e-13	-2.48359958705695e-15	-3.2624323123043693e-13	-2.0971228181602026e-14	-1.5450579975668718e-15	-2.141035135530081e-14	-7.704365565970505e-14	-8.043928276967428e-14	-1.771059734172219e-13	-5.075814090660551e-14	-1.1186259002783735e-13	-1.1121564680333881e-12	-3.196140866963564e-14	-2.2531944890286137e-13	6.130097857489684e-14	-1.42317348993875e-13	-1.9372335783515896e-14	-7.84747873652784e-16	9.57040787664536e-15	-1.402604967332404e-13	-9.583878963216647e-14	-7.490448564177547e-13	-8.247364516543985e-14	3.914341572954189e-13	2.8024026972174523e-14	-1.0791235371725823e-12	-2.713737831993249e-13	-3.5982670713353134e-14	1.9688563832689332e-14
333	-3.6747297578461943e-13	1.1601802066895236e-14	-8.834658226351868e-14	-1.6259487329793102e-13	-9.851907921285021e-14	1.350133943519734e-14	-1.7822567186714718e-13	1.3744229975782688e-13	-2.7937663607842507e-15	-1.8092202971422846e-13	-6.03212424312122e-14	-1.8143133382411112e-13	-1.6183038913501048e-13	-1.4362432979566636e-13	-4.2223750916692624e-14	-2.3065696739060683e-14	-9.296020109068335e-14	-2.702083772385015e-14	-2.3689533625236945e-14	-1.6307171265998565e-14	-2.2523017441388893e-13	4.020305939056189e-15	-1.0165259094343236e-13	-1.7481075142132588e-14	-5.399993505763567e-16	-2.1429073882399885e-14	1.694388702466486e-14	-2.0940461589814213e-13	1.1331969353167316e-13	-1.0655127166185554e-13	-1.1247900640022435e-13	-9.992925082101265e-13	-2.2219529843582875e-14	-1.8505288703852592e-13	8.615741653393391e-14	-1.0275242524875253e-13	-5.35363812693076e-14	-5.063484621595305e-14	-2.7264565926280554e-14	-1.3963032386990563e-13	-5.407088658563613e-14	-9.705955262585785e-13	-9.088827947896901e-14	2.4542082162573525e-13	3.9736851341532276e-14	-9.123903004152514e-13	-2.967462322710927e-13	-1.7382553551361224e-14	-1.1799416057190983e-14
334	-2.9994767024328423e-13	2.1666073676654057e-14	-5.936776349016652e-14	-1.0812716046719495e-14	-4.3837141857105486e-14	4.3560470854516375e-14	-1.4881577832351383e-13	-7.353478009313654e-14	3.1565039071538105e-14	-1.0978690107835307e-13	-3.249865386797867e-14	-1.6833835097082476e-13	2.856543907441461e-14	-9.350212692080116e-14	7.256805838902077e-15	-1.3744618125734741e-14	-4.1310799397111404e-14	-1.5326107991963154e-14	-5.2010381148982205e-15	-5.914948622301143e-15	-1.9684864991969759e-13	8.404448944842443e-15	1.9945039621596568e-13	7.193331905566182e-15	-9.024486385256421e-17	3.3983669919837187e-15	2.5064897315640194e-14	-9.69370256729782e-14	1.6732094144944078e-13	-1.2703097642623148e-13	-7.858204232997099e-14	-7.535278313915718e-13	-3.643974582233442e-14	-1.45414557287765e-13	1.2689991873653794e-14	-4.60993140262016e-14	-2.7765051040929056e-14	-3.7497796926933485e-14	-1.9327356053777867e-14	1.2448653932876666e-13	-5.853209947574429e-14	-1.1052406918839783e-12	-1.5663437413713883e-13	7.908669434851656e-15	6.59278401651316e-14	-6.776308163549347e-13	-2.8754262609913836e-13	1.0284118600984725e-14	3.4861802105484145e-14
335	-2.6554388508122384e-13	4.346366169000407e-15	-6.256474915408455e-14	7.138511432926079e-14	-4.0012551969241246e-14	1.473851032649429e-14	-1.4642751450087545e-13	-1.0579597751985862e-13	-3.282081832818352e-14	-2.3490187230375785e-13	-3.6685193586133296e-14	-7.107619263212602e-14	3.1735391235789583e-13	-1.7533047279095118e-13	8.979906221645501e-14	-1.5416859448584024e-14	-4.085138397224274e-14	-4.987271663913871e-14	-5.6920478042465805e-15	6.108110304323328e-15	-1.7933532408301935e-13	-5.256792751738189e-15	2.0492879030395663e-13	1.7986982939934788e-14	1.4519376846209662e-15	5.317197696137921e-15	-3.32155896617726e-14	-2.5471769794793308e-14	2.6003306905606123e-14	-1.9259543973919013e-13	-4.416718347810202e-14	-7.970252849597547e-13	-7.177623248683053e-14	-2.1810819360245033e-13	6.985055207764007e-14	-2.5506589128727568e-14	-2.961812457673528e-14	-1.7164447526832034e-14	-3.0799927018989225e-14	1.4433470128880057e-13	-6.068838662115509e-14	-1.3421597024293792e-12	-1.712199077178236e-13	-4.4851868577350286e-14	5.341057502014186e-15	-7.550827144348e-13	-2.9055524053583075e-13	2.6155370357410835e-14	3.9878982721034414e-14
336	-3.3911885011057307e-13	-5.503966320126277e-15	-1.2410980555177303e-13	4.956058414276819e-14	-4.173953385150521e-14	5.411038655134516e-15	-1.7602874313852134e-13	-2.4841596931458518e-14	-3.444676706116284e-14	-2.782268274667779e-13	-2.5133851013005085e-14	-1.7207920321462086e-13	3.286574097704625e-14	-1.961224670241047e-13	3.4652657778377377e-14	-1.0680060092517497e-14	-7.958829254023344e-14	-9.364126868945935e-14	-2.1429987176404718e-14	8.380385788347917e-15	-2.6504248667257056e-13	-2.1799163980641557e-14	2.304628924145798e-13	8.68434144933141e-15	7.9048093406593525e-16	-2.0824473251200417e-14	-4.552039978888806e-14	-2.9182665995230893e-13	-2.674618024913732e-13	-1.7563648336344554e-13	-1.3052626674447811e-14	-8.240039898625225e-13	-5.2563266507158005e-14	-2.400866138287573e-13	-7.640845967934368e-15	-2.5949879206323404e-14	-2.125189484546228e-14	-1.091432000475717e-14	-8.64478440274708e-15	-1.2444041798152257e-13	-1.6842077575476096e-13	-1.6332593803538412e-12	-1.366193076977217e-13	-4.288006682091576e-14	-6.521341592985095e-14	-9.751628239554355e-13	-4.1290353027578203e-13	2.3809489084684236e-14	-9.935725478578573e-15
337	-3.5570883570836515e-13	-6.929572596970402e-14	-1.2738076803008253e-13	-1.6940256680995645e-13	-1.6088353157549982e-13	-3.832170228104349e-14	-2.0721567849205857e-13	-6.733534038832991e-14	3.693132632043578e-16	-4.74720976610412e-13	-3.927894855985911e-14	-2.5373499359873275e-13	-3.2811080330856994e-13	-1.3908514442989558e-13	-8.85624621339111e-14	-1.0118840926547597e-14	-2.0759792057351883e-13	-1.7168032205801004e-13	3.4979160385105123e-16	-1.9171867749455044e-14	-1.9763590935186365e-13	-3.2562034153003525e-14	5.2075339185075954e-14	-3.074609975357938e-14	-2.1639003071542052e-16	-1.841840019546779e-14	-2.4106395257567927e-15	-4.876168021204051e-13	-3.772233025802169e-13	-2.352042582406705e-13	1.4833607064747528e-14	-8.101438400451764e-13	-7.128762019424486e-14	-2.368751296225125e-13	-9.903805853109657e-14	-9.944139199598098e-14	-1.1305666485828124e-14	-4.332095950174891e-14	1.147394090621861e-14	-1.354141020965939e-13	-2.4030843011018113e-13	-1.3557959097026965e-12	-2.5041722480267552e-14	-6.714491858832223e-14	-2.1800938660730245e-13	-7.670043977268881e-13	-4.945806689072569e-13	-6.95707130864717e-14	-1.4206082754026752e-13
338	-4.286189227021959e-13	-1.449966111188033e-13	-1.3393319586775715e-13	-3.3176865995967684e-13	-2.2538235202744423e-13	-8.824965893725577e-14	-1.5118828782456886e-13	-1.2157769792337346e-13	1.4945485580339577e-15	-6.066010304744292e-13	-3.6005702846537524e-14	-1.5150451587374227e-13	-4.680624925064261e-13	-1.0964699585298771e-13	-1.35909221608964e-13	-1.4264282414484735e-14	-2.8644367654738537e-13	-1.5578377633871571e-13	1.3209884485905e-14	1.4028195914235397e-14	-1.886956743385531e-13	-1.4582642969483913e-14	-1.3893439383822283e-13	-5.146731370135836e-14	1.3110549492660582e-15	-1.806997853262399e-14	-6.953135582295094e-15	-7.430678751542191e-13	-4.62219922434008e-13	-3.4480593187866837e-13	-5.41252275789237e-15	-8.442708971237724e-13	-7.479512581980612e-14	-2.779354581387985e-13	-1.3076189659772503e-13	-1.9636643068514574e-13	2.323419948295238e-15	-7.241896314273178e-14	-4.224213095853989e-15	-3.254084805100196e-13	-1.9317172825623978e-13	-8.791075836441236e-13	3.5260112453341946e-14	2.056875092984718e-14	-3.939607280789142e-13	-7.187833875657087e-13	-6.15633907748355e-13	-1.947911983098723e-13	-2.96041055137611e-13
339	-4.710131171125405e-13	-8.668256058671288e-14	-1.5187303000469243e-13	-4.835257016257554e-13	-3.15581037451889e-13	-1.4134754492249292e-13	-7.506683078624395e-14	-1.4963408975184422e-13	-5.910267990526373e-15	-4.750179969450463e-13	1.0754950200913804e-14	-2.7778750451001552e-14	-5.850465499089907e-13	-1.8925837760728085e-13	-1.794809944767902e-13	-2.0062786051169666e-14	-3.15409366719418e-13	-8.98251695817963e-14	-1.2888404996203769e-14	-7.325348553964797e-14	-2.7355530009161925e-13	-1.5209966248496986e-15	-2.509695393520983e-13	-6.955133412930666e-14	1.5443694595085408e-15	-3.1956842199611474e-14	-3.803892362479706e-14	-1.034965772038905e-12	-6.903333660211549e-13	-2.754923966758701e-13	-1.1652375722412865e-14	-1.0089862107774244e-12	-1.1779551912585865e-13	-4.045120707976255e-13	-1.3559196610403515e-13	-3.1592152487306585e-13	-2.2421367818650976e-14	-7.916774919144549e-14	-4.776413483526162e-14	-5.508989437152859e-13	-1.9263060155837622e-13	2.5297513298671165e-13	4.221187809462979e-14	3.6140779029852327e-13	-2.474802996066337e-13	-1.3455464677334579e-12	-5.139051709172697e-13	-9.227862689913905e-14	-1.9946809128730933e-13
340	-2.2537447486665255e-13	-7.435537475647902e-14	-1.6758944988686166e-14	-8.084600683855161e-13	-5.64643618921896e-13	-1.4659339152450325e-13	-4.2209937344869524e-14	-7.481704487592214e-14	4.878131603314441e-16	-3.019538917675259e-13	-1.660003183184522e-14	-6.640012732738088e-14	-6.398692487032304e-13	-2.8298494652976973e-13	-1.8479157079139306e-13	-3.596414796931762e-14	-4.2826416506219353e-13	-1.0150368120998809e-13	2.4315539584674688e-14	-2.7121178767521768e-14	-7.821541186790583e-14	2.547914571414875e-15	-4.1394525625004474e-13	-9.594033650932885e-14	3.8941286642009747e-16	-3.626462169690769e-15	-2.893132748510084e-14	-1.1935483164501034e-12	-7.45109087255021e-13	-2.807858487278824e-13	-1.3086133148250123e-14	-1.1965028225557383e-12	-1.4657386986514994e-13	-4.880357757451222e-13	-1.3794598140149228e-13	-4.35871961203328e-13	-3.9202688510455554e-14	-8.999873111826162e-14	-9.232774499233648e-14	-5.522433124904002e-13	-3.238186639711065e-13	-2.964625403208414e-13	-1.816683336183653e-13	-5.106605798033498e-13	-1.3169379896790653e-13	-8.576826195847455e-13	-2.749057194395155e-13	-5.485974428231066e-14	-1.7220774934580113e-13
341	-1.2172199837613705e-13	-4.989462142503588e-14	-7.947027783054643e-15	-8.50590320828464e-13	-6.48750176687102e-13	-1.55218083459144e-13	-1.676396810571275e-14	-6.73353403883299e-14	7.895426671781575e-16	-2.9249259398402045e-13	-4.027078584910779e-14	-1.2344812404527148e-13	-7.601866579808095e-13	-2.4829929600546774e-13	-1.8788021695398778e-13	-4.607568254382654e-16	-4.2026448017167276e-13	-1.2806795041762527e-13	7.294661875402406e-14	-1.1483302169768148e-14	-2.2505390867095618e-14	-2.8801725357727504e-15	-6.867043922929507e-13	-1.1950880159805011e-13	-5.58543499940115e-16	-1.85375850630985e-15	-6.806985709171687e-14	-1.443613694737417e-12	-8.180995441212769e-13	-1.8075458296652986e-13	1.6784859706073306e-14	-1.1754376963342643e-12	-1.6752734589453304e-13	-6.039922632304989e-13	-2.001642496424933e-13	-4.543425333188219e-13	1.4361548225999451e-15	-7.694045343715892e-14	-1.30031147232108e-13	-6.789646822489933e-13	-2.595070117092775e-13	-7.334408430492741e-13	-2.292608833424689e-13	-1.245815219052693e-12	-1.0066800292534704e-13	-7.967179615271285e-13	-1.2224189098838828e-13	-2.7141670801755218e-15	-1.5279077631779902e-13
342	-2.8429929076447506e-14	-1.7332493623721312e-14	8.408241255495325e-15	-3.0590040640503535e-13	-2.276922438082929e-13	-9.897389962725707e-14	2.0567609312341122e-14	5.985363590073769e-14	-2.1003364714397086e-14	-5.552213929975348e-14	-5.844624983928997e-15	-1.589862203613345e-13	-5.276552688070334e-13	-2.0793912150563692e-13	-1.2108520413126723e-13	3.9362971608303754e-16	-1.419347073462876e-13	-6.575347236130261e-14	2.6185965706572742e-14	8.547172538425842e-15	1.676625134072483e-14	-5.7149738026784486e-15	-5.670078516960322e-13	-4.044887818005023e-14	-5.525193270629233e-15	-8.205946633424806e-16	-1.1571640532385625e-13	-8.735492763307098e-13	-3.204657333558632e-13	-2.2944685283420302e-14	3.82612536340986e-14	-3.1128073554925743e-13	-1.1346056913191864e-13	-3.6542491397878137e-13	-1.160161940809427e-13	-1.8713337078153557e-13	-9.694615861302652e-16	-2.2498541162059368e-14	-8.103669121058568e-14	-4.432909908898386e-13	-7.317654051974078e-14	-4.1500079579613056e-13	-5.408230276069655e-14	-7.983701103818714e-13	-3.160339741974109e-14	-2.544761316836547e-13	4.6706197892413156e-14	4.861483966032594e-14	-4.210331026980527e-14
343	-1.8787736291022269e-13	-1.094149050140095e-13	-6.14240449420481e-14	-5.08219915737184e-13	-3.8688064462994734e-13	-1.450826890787588e-13	-1.6624782099376195e-13	-1.6459749872702863e-13	-8.284118892150985e-14	-3.734074460662739e-13	-5.6503673491010126e-14	-2.5408569849658866e-13	-1.2155774244936785e-12	-1.8932647509151622e-13	-3.600103363093781e-13	-1.543055885865652e-14	-2.8986764431194206e-13	-1.531927255714573e-13	-7.130999589736327e-14	-3.395598569531558e-16	-1.1663403747521224e-13	-7.91658583874511e-15	-1.5716615098762795e-12	-5.4336826383668455e-14	-6.9194507307574626e-15	-9.39071728119446e-15	-1.7383889243843293e-13	-1.9701286018176658e-12	-1.0480048705459062e-12	-2.5549217126403154e-13	-2.1829153737392055e-14	-9.87470830611568e-13	-9.832774411883769e-14	-4.645640056591626e-13	-1.2344390006049915e-13	-5.01854484846999e-13	-2.0142699276592555e-15	-4.1212620291591854e-14	-9.649247981612571e-14	-1.5000817497622387e-12	4.9192298335319276e-15	-6.381075616487827e-13	-1.0509388275364322e-14	-6.357649625263859e-13	-1.9106030667881643e-13	-1.3134649609021867e-12	-2.001250921620361e-13	-6.087070293686989e-14	-2.471754877325207e-13
344	-4.614477323529217e-13	-2.1354046779902852e-13	-1.79945632801749e-13	-1.041965371453696e-12	-9.033175806903648e-13	-2.2801994511340205e-13	-4.699153377187311e-13	-6.434265859329302e-13	-1.1750081056667408e-13	-9.41962189482992e-13	-1.8017920774348506e-13	-6.247807755302591e-13	-2.0221478305023196e-12	-2.9781375880099186e-13	-6.145607872926762e-13	-3.326559250853721e-14	-6.575526755483087e-13	-3.17519675219773e-13	-1.094199281310361e-13	-5.342139898112101e-14	-3.455648791966846e-13	-2.3509296302027296e-14	-2.9691407287683085e-12	-1.2188473595162325e-13	-6.554389992763109e-15	-2.3591982409345717e-14	-2.704580917977292e-13	-3.68640530840398e-12	-2.7195630494795757e-12	-5.640311982107801e-13	-1.0239093206546455e-13	-2.6537821354874716e-12	-1.4972359256431787e-13	-8.85133497488012e-13	-2.7623547551055235e-13	-1.0542379879671412e-12	-1.91015441110829e-15	-1.223971509692099e-13	-1.4955668808493463e-13	-2.618596570657274e-12	-2.2593067091559587e-14	-1.023210764902699e-12	-7.900027390330922e-14	-7.809134087734928e-13	-3.9777238914852254e-13	-3.220068713243187e-12	-6.902859318137789e-13	-2.249206533675635e-13	-5.115689648529068e-13
345	-4.976653194085805e-13	-2.2947059847832874e-13	-1.8211356444572141e-13	-1.1000425363532828e-12	-1.0104699710500264e-12	-2.349499058603245e-13	-5.461498148901542e-13	-1.0436977760191136e-12	-1.4208243265156935e-13	-1.0377032281162038e-12	-2.257738126702658e-13	-8.323396242446337e-13	-1.5950724888300424e-12	-3.735946713372647e-13	-5.010090029220248e-13	-3.883508767351026e-14	-7.609295370324282e-13	-3.665813582421824e-13	-6.31714046967949e-14	-6.264390249035498e-14	-3.100002973544815e-13	-1.860295425987216e-14	-3.1051376266017368e-12	-1.2794872273933808e-13	-8.9648618434487e-15	-1.5944286736375103e-14	-2.8143565741232106e-13	-3.5748811508858083e-12	-3.3480883304296503e-12	-6.017027493221331e-13	-1.5255703013343707e-13	-3.137863576515168e-12	-2.0963682089887092e-13	-1.0143092307228433e-12	-3.600036007660925e-13	-1.1855680675976228e-12	3.673725134440878e-15	-1.4637705500710844e-13	-9.466634845346207e-14	-2.431553958467469e-12	-6.569232447363527e-14	-1.2068924551547187e-12	-2.1152414295985837e-13	-1.0366982907660732e-12	-4.3113053829636203e-13	-3.642239780271262e-12	-7.64008108420532e-13	-2.5019189804742063e-13	-5.705712965793895e-13
346	-3.2030499361101257e-13	-1.7335895643889317e-13	-1.1294821119520732e-13	-6.888252892956743e-13	-6.948784877979571e-13	-1.8691429438212625e-13	-4.110261402870972e-13	-8.959341123891673e-13	-9.733604953177727e-14	-7.020898287196811e-13	-1.7865583334342354e-13	-5.358770839237922e-13	-9.999101803617702e-13	-2.256692975875877e-13	-3.5423192514079953e-13	-2.3720985187528385e-14	-5.399271718095372e-13	-2.638738556422926e-13	-3.778234509031428e-14	-3.2277344179323155e-14	-1.1864511087385456e-13	-7.312000369653145e-15	-2.200650173372056e-12	-7.540298006089781e-14	-1.7658575258993769e-15	-6.027283784895606e-15	-2.518492698022537e-13	-2.3445791437992094e-12	-2.6127615352603963e-12	-4.0839220037715866e-13	-8.556662947455752e-14	-2.361396539604205e-12	-1.8746934881356353e-13	-7.782801538340578e-13	-3.4022941562045007e-13	-1.01320311752124e-12	1.797408266211652e-14	-9.83884781701591e-14	-6.907231142377173e-14	-1.6427017415569651e-12	-1.2224942566392814e-13	-1.2040868159718717e-12	-2.921028172270203e-13	-1.2499323484264804e-12	-3.4478210061322974e-13	-2.5726158706899504e-12	-4.135396395501483e-13	-1.3725453221852072e-13	-4.2493458052494884e-13
347	-4.603823748962839e-14	-1.3872250962910157e-14	1.2869225822102277e-14	1.5044509482813597e-13	8.010461759777827e-14	-3.73681091782472e-14	-1.206424848624244e-13	-1.4308759832520104e-13	3.825103615741953e-15	3.397670605305034e-14	-4.7783998979866735e-14	-1.4215238526425202e-13	6.440606402957866e-15	4.1172606598005104e-14	-7.916375353017434e-14	4.147039752445598e-15	4.94211926452805e-15	-7.706574595844693e-15	1.1144755498351602e-14	1.2543600833832237e-14	1.08200680634584e-13	4.986349807777743e-15	-4.749657394037072e-13	2.1749411754595073e-14	4.1334545041237066e-15	7.997715600322876e-15	-9.352336100641352e-14	-3.6286266764822234e-13	-5.10886620069546e-13	2.7733999044764737e-14	1.8763511167544072e-14	-4.3247758987261543e-13	-3.792042372766997e-14	-1.9550348201232912e-13	-1.1012019630924182e-13	-2.99233131846253e-13	1.8422966665491956e-14	1.992031218641571e-14	-8.94913962985769e-15	5.3307144474094517e-14	-5.751948474788567e-14	-1.3158447767552804e-12	-1.8612886153796985e-13	-1.388957615018184e-12	-6.464608911022373e-14	-3.4672544755332614e-13	1.5319468059143643e-13	8.037272646907206e-14	-5.144185563097364e-14
348	-1.054662783841139e-13	-4.918910180630236e-14	-1.3649635549232105e-14	-6.442569985068246e-14	-7.844921513314309e-14	-5.540555161194901e-14	-2.5379344441504205e-13	-2.4985897384222136e-13	-8.630485643483914e-15	-1.8256216304472034e-13	-6.281887321092935e-14	-2.581188048219313e-13	-8.189082088816813e-14	-1.6897936920046696e-14	-1.0572964954275761e-13	-2.3531020034523113e-15	-8.868213218898187e-14	-7.21356564883888e-14	-2.708658775708872e-15	-4.109323564089761e-16	1.6259373168042498e-14	-3.2093454571982844e-15	-5.121292707248718e-13	-6.445515358233833e-15	-1.183629030263611e-15	-1.1194701264240912e-15	-1.247196576235003e-13	-5.985509717114543e-13	-4.4203795151520766e-13	-9.343180328242901e-14	-2.2443629360018785e-15	-7.265874848370069e-13	-4.514868912892102e-14	-2.395498252774167e-13	-2.97542053834554e-14	-3.141424281516511e-13	1.3366057760731447e-15	-4.243392269955482e-15	-1.509412417962615e-14	-1.0317299713797815e-13	-1.2253665662844813e-14	-1.0595863518211939e-12	-3.573262793909244e-14	-9.304529725958367e-13	-1.8180295886276523e-13	-6.602056233897228e-13	-1.1237797325093972e-14	2.564443944258204e-15	-1.6633835126199103e-13
349	-1.4158294645223863e-13	-6.755727083150433e-14	-4.2330492153507486e-14	-3.2176078425471644e-13	-2.9415076487110777e-13	-4.02408754704495e-14	-2.829677081054285e-13	4.1070831397341514e-15	6.681202292356058e-15	-3.0369728440143924e-13	-5.1300409221975123e-14	-1.3467068077665981e-13	5.862345741666524e-14	-6.238511563950896e-14	-3.2007986663882124e-14	-2.375021059568304e-15	-2.3899873796681287e-13	-1.0440475961634023e-13	5.107825045529949e-15	-5.745511179076377e-15	-4.286545411683844e-14	-2.6062057396510795e-16	-2.1214312797163399e-13	-4.4634162118948205e-14	-9.929332420544742e-15	-9.13910478286296e-15	-7.996299994615384e-14	-4.0623317334973337e-13	-2.3261598303097364e-14	-1.8473837141561153e-13	-8.03932755841808e-15	-4.828841125873603e-13	-3.7751464336775864e-14	-1.756355700694407e-13	3.394770896839688e-14	-1.7190978717672435e-13	-3.676921663457794e-15	-4.009840160569555e-14	-2.1418228516092493e-14	2.04922625569424e-13	-1.542690568263719e-14	-4.933705543508532e-13	2.2378557162174428e-14	-1.5730119292241756e-13	-2.3213627535493513e-13	-5.267621814320573e-13	-9.62487444785859e-14	-4.2195324640792195e-14	-2.3638765894743287e-13
350	-1.7590544844786887e-13	-8.356229161920083e-14	-8.870208195489993e-14	-4.0397813629005004e-13	-3.7694052392397046e-13	-3.7859917999849786e-14	-2.5118051026721475e-13	-6.415616395750612e-14	-1.488869010941402e-14	-3.4564533469042287e-13	-4.854408791538903e-14	-8.79100277292085e-14	-4.395181733558734e-14	-8.944784359072142e-14	-2.8093037750414724e-14	-3.622808993671436e-15	-3.01010573222284e-13	-9.622288684207407e-14	-1.3165589726670596e-14	-1.6865650549953966e-15	-1.8026688396794903e-13	2.459717483963772e-15	-3.6254872283406096e-13	-5.915325356078136e-14	-1.8704261218980524e-15	-2.212500391408266e-14	-7.353797662215346e-14	-4.1665568453288794e-13	-7.187532488635493e-14	-2.527559424255517e-13	-4.288971348884182e-15	-5.153110728759595e-13	-3.365191587258158e-14	-2.0926100041588212e-13	2.4898906130261788e-14	-1.72474545356963e-13	-7.233745165280042e-15	-5.307608109087175e-14	-2.211404438602466e-14	6.28478702955828e-14	-4.997647540021904e-14	-2.778641213148897e-13	-1.2622978926049171e-14	1.4436529663796248e-13	-2.2733431817971127e-13	-6.895038667412652e-13	-1.7606732981022553e-13	-9.251568377426853e-14	-2.609093746536987e-13
351	-1.9544994015129577e-13	-8.085642980638176e-14	-1.127292489575486e-13	-1.6683929302364194e-13	-2.0101361306698802e-13	-2.2718302531972314e-14	-2.1318953457767142e-13	-1.4013811533659278e-13	-2.1974338943722857e-14	-3.308441781032846e-13	-4.499091758958611e-14	-1.2648756649335583e-13	-2.378164788775565e-13	-1.573673781973303e-13	-5.2237106385682e-14	-8.17946110728465e-15	-2.1743070069349013e-13	-5.980878460296909e-14	-9.054625087415903e-15	1.2225153765631433e-15	-2.83257678951963e-13	-9.753391325090247e-16	-4.3235395269671116e-13	-1.8602143533065136e-14	-1.706763836231973e-14	-2.5068550491659525e-14	-1.0190055026574453e-13	-5.32355422241156e-13	-1.4355063838565138e-13	-2.4591080385932814e-13	6.772588773714663e-15	-7.567882909888258e-13	-3.4821160522269076e-14	-2.932390691307832e-13	1.274958430746915e-14	-1.729754871186139e-13	-1.917232439645746e-14	-4.502744934977943e-14	-1.9038640986500023e-14	5.030103725718658e-14	-6.516934949411777e-14	-5.790109608567386e-13	-2.3067180841818535e-14	2.5868002398790123e-13	-2.1431465571075042e-13	-8.65628505750294e-13	-3.249307706646166e-13	-1.1661016339911714e-13	-2.428455608556073e-13
352	-1.0810021829405236e-13	-8.698531754931504e-14	-8.045686367926731e-14	-1.2051165549623208e-13	-1.1128750020916905e-13	-1.7324730624680232e-14	-2.290920381133254e-13	-2.1123348714282026e-13	-3.346417687371309e-14	-3.672721367248691e-13	-5.028642455310925e-14	-1.4846507342565795e-13	-9.292326976436292e-14	-1.7547782707054345e-13	-8.861349243643114e-15	-1.0980533820107564e-14	-1.827607474098962e-13	-6.614253560736149e-14	-3.256361190407242e-14	-7.577461223466132e-15	-2.49445251658032e-13	-3.231755943975081e-15	-3.687403995398265e-13	-4.226496330866071e-15	-6.780294691880442e-15	-8.82721488021248e-15	-1.1927756697220144e-13	-5.63684603135946e-13	-3.061224510099604e-13	-2.4730814368672267e-13	-2.0200893228963014e-14	-9.635982386192372e-13	-5.118419255986012e-14	-3.687465642743591e-13	-4.267526064033196e-14	-1.7154903604481528e-13	-6.587589656860672e-15	-2.5259428938669627e-14	9.583764801466044e-15	1.521712204972704e-13	-4.5008612660929754e-14	-5.748143749045309e-13	2.581813654612624e-14	5.348286224062439e-13	-2.3718290970214127e-13	-8.938287413845261e-13	-3.337017038017812e-13	-1.4436813641150873e-13	-2.477710695854224e-13
353	-1.4234600359327663e-13	-8.25576682138845e-14	-9.544036512255806e-14	-3.645824002593229e-14	-2.4110390918839068e-14	-2.1755348165626486e-14	-2.2011344475181188e-13	-2.17070120804207e-13	-5.2793930324253646e-14	-4.0196703435097007e-13	-7.670094208439145e-14	-8.432900193625817e-14	-1.0973940979010175e-13	-1.4228766693871792e-13	-2.8967745083543554e-14	-5.724298498792247e-15	-1.1727097442227033e-13	-6.99369154419721e-14	-4.8621660824924536e-14	-1.2638768923179604e-14	-2.9238285600125223e-13	-9.927880425779245e-16	-4.258462762652734e-13	6.348877436347438e-15	6.12860233855677e-15	-2.7631710116223434e-15	-1.392211681557404e-13	-7.461251268353976e-13	-6.762357597625521e-13	-2.260758846623643e-13	-2.929313461320298e-14	-9.672011834683036e-13	-5.64698816128313e-14	-3.7801569929116017e-13	-7.448232262315081e-14	-2.477095364018468e-13	2.0731773909709868e-15	5.025400261593767e-16	-4.467149301139575e-15	-3.5983327143419105e-14	-5.71469749556644e-14	-4.925856495047933e-13	4.250527379368241e-14	5.516994459105221e-13	-2.744830355579037e-13	-1.2083073758917062e-12	-3.4577739129543425e-13	-1.6755859767376091e-13	-2.5615271115302697e-13
[truncated: 30 more rows]
[truncated: 26 more columns]
