# Supplementary material for: Qualitative Profiling of Venom Toxins in the Venoms of Several Bothrops Species Using High-Throughput Venomics and Coagulation Bioassaying
Source: Toxins (Basel). 2024 Jul 1;16(7):300. doi: 10.3390/toxins16070300 (PMC11280908; doi:10.3390/toxins16070300)
Supplement: Supplementary file 1 [file toxins-16-00300-s001.zip › all_merged_y_well_230515_Bothropsatrox_Dimoetsha.csv]

well	BOTAL_VSPBH	BOTAL_VSPTL	BOTAM_PA2A	BOTAS_PA2A2	BOTAS_PA2B3	BOTAS_PA2H3	BOTAS_SLB	BOTAS_VM1B1	BOTAS_VM3BA	BOTAS_VSPL	BOTAT_OXLA	BOTAT_VM11	BOTAT_VM31	BOTAT_VM33	BOTAT_VSPF	BOTBA_VM1B1	BOTBZ_PA2A1	BOTBZ_PA2A2	BOTBZ_PA2H1	BOTCO_BPPAE	BOTCO_CRVP	BOTDP_PLA23	BOTER_VM3BE	BOTIN_BNP	BOTIN_LECG	BOTIN_PA2A	BOTIN_PA2A2	BOTIN_VM1B	BOTIN_VM2IA	BOTIN_VSP	BOTJA_QPCT	BOTJA_SL1A	BOTJA_SL1B	BOTJA_SL9B	BOTJA_SLAA	BOTJA_SLAB	BOTJA_SLEA	BOTJA_SLEB	BOTJA_VM1BJ	BOTJA_VM2J2	BOTJA_VM2JC	BOTJA_VM3B2	BOTJA_VM3BP	BOTJA_VM3JA	BOTJA_VSP1	BOTJA_VSP12	BOTJA_VSP14	BOTJA_VSP2	BOTJA_VSPA
1	0	0	0	0	0	0	0	0	0	0	0	0	0	0	0	0	0	0	0	0	0	0	0	0	0	0	0	0	0	0	0	0	0	0	0	0	0	0	0	0	0	0	0	0	0	0	0	0	0
2	0	0	0	0	0	0	0	0	0	0	0	0	0	0	0	0	0	0	0	0	0	0	0	0	0	0	0	0	0	0	0	0	0	0	0	0	0	0	0	0	0	0	0	0	0	0	0	0	0
3	0	0	0	0	0	0	0	0	0	0	0	0	0	0	0	0	0	0	0	0	0	0	0	0	0	0	0	0	0	0	0	0	0	0	0	0	0	0	0	0	0	0	0	0	0	0	0	0	0
4	0	0	0	0	0	0	0	0	0	0	0	0	0	0	0	0	0	0	0	0	0	0	0	0	0	0	0	0	0	0	0	0	0	0	0	0	0	0	0	0	0	0	0	0	0	0	0	0	0
5	0	0	0	0	0	0	0	0	0	0	0	0	0	0	0	0	0	0	0	0	0	0	0	0	0	0	0	0	0	0	0	0	0	0	0	0	0	0	0	0	0	0	0	0	0	0	0	0	0
6	0	0	0	0	0	0	0	0	0	0	0	0	0	0	0	0	0	0	0	0	0	0	0	0	0	0	0	0	0	0	0	0	0	0	0	0	0	0	0	0	0	0	0	0	0	0	0	0	0
7	0	0	0	0	0	0	0	0	0	0	0	0	0	0	0	0	0	0	0	0	0	0	0	0	0	0	0	0	0	0	0	0	0	0	0	0	0	0	0	0	0	0	0	0	0	0	0	0	0
8	0	0	0	0	0	0	0	0	0	0	0	0	0	0	0	0	0	0	0	0	0	0	0	0	0	0	0	0	0	0	0	0	0	0	0	0	0	0	0	0	0	0	0	0	0	0	0	0	0
9	0	0	0	0	0	0	0	0	0	0	0	0	0	0	0	0	0	0	0	0	0	0	0	0	0	0	0	0	0	0	0	0	0	0	0	0	0	0	0	0	0	0	0	0	0	0	0	0	0
10	0	0	0	0	0	0	0	0	0	0	0	0	0	0	0	0	0	0	0	0	0	0	0	0	0	0	0	0	0	0	0	0	0	0	0	0	0	0	0	0	0	0	0	0	0	0	0	0	0
11	0	0	0	0	0	0	0	0	0	0	0	0	0	0	0	0	0	0	0	0	0	0	0	0	0	0	0	0	0	0	0	0	0	0	0	0	0	0	0	0	0	0	0	0	0	0	0	0	0
12	0	0	0	0	0	0	0	0	0	0	0	0	0	0	0	0	0	0	0	0	0	0	0	0	0	0	0	0	0	0	0	0	0	0	0	0	0	0	0	0	0	0	0	0	0	0	0	0	0
13	0	0	0	0	0	0	0	0	0	0	0	0	0	0	0	0	0	0	0	0	0	0	0	0	0	0	0	0	0	0	0	0	0	0	0	0	0	0	0	0	0	0	0	0	0	0	0	0	0
14	0	0	0	0	0	0	0	0	0	0	0	0	0	0	0	0	0	0	0	0	0	0	0	0	0	0	0	0	0	0	0	0	0	0	0	0	0	0	0	0	0	0	0	0	0	0	0	0	0
15	0	0	0	0	0	0	0	0	0	0	0	0	0	0	0	0	0	0	0	0	0	0	0	0	0	0	0	0	0	0	0	0	0	0	0	0	0	0	0	0	0	0	0	0	0	0	0	0	0
16	0	0	0	0	0	0	0	0	0	0	0	0	0	0	0	0	0	0	0	0	0	0	0	0	0	0	0	0	0	0	0	0	0	0	0	0	0	0	0	0	0	0	0	0	0	0	0	0	0
17	0	0	0	0	0	0	0	0	0	0	0	0	0	0	0	0	0	0	0	0	0	0	0	0	0	0	0	0	0	0	0	0	0	0	0	0	0	0	0	0	0	0	0	0	0	0	0	0	0
18	0	0	0	0	0	0	0	0	0	0	0	0	0	0	0	0	0	0	0	0	0	0	0	0	0	0	0	0	0	0	0	0	0	0	0	0	0	0	0	0	0	0	0	0	0	0	0	0	0
19	0	0	0	0	0	0	0	0	0	0	0	0	0	0	0	0	0	0	0	0	0	0	0	0	0	0	0	0	0	0	0	0	0	0	0	0	0	0	0	0	0	0	0	0	0	0	0	0	0
20	0	0	0	0	0	0	0	0	0	0	0	0	0	0	0	0	0	0	0	0	0	0	0	0	0	0	0	0	0	0	0	0	0	0	0	0	0	0	0	0	0	0	0	0	0	0	0	0	0
21	0	0	0	0	0	0	0	0	0	0	0	0	0	0	0	0	0	0	0	0	0	0	0	0	0	0	0	0	0	0	0	0	0	0	0	0	0	0	0	0	0	0	0	0	0	0	0	0	0
22	0	0	0	0	0	0	0	0	0	0	0	0	0	0	0	0	0	0	0	0	0	0	0	0	0	0	0	0	0	0	0	0	0	0	0	0	0	0	0	0	0	0	0	0	0	0	0	0	0
23	0	0	0	0	0	0	0	0	0	0	0	0	0	0	0	0	0	0	0	0	0	0	0	0	0	0	0	0	0	0	0	0	0	0	0	0	0	0	0	0	0	0	0	0	0	0	0	0	0
24	0	0	0	0	0	0	0	0	0	0	0	0	0	0	0	0	0	0	0	0	0	0	0	0	0	0	0	0	0	0	0	0	0	0	0	0	0	0	0	0	0	0	0	0	0	0	0	0	0
25	0	0	0	0	0	0	0	0	0	0	0	0	0	0	0	0	0	0	0	0	0	0	0	0	0	0	0	0	0	0	0	0	0	0	0	0	0	0	0	0	0	0	0	0	0	0	0	0	0
26	0	0	0	0	0	0	0	0	0	0	0	0	0	0	0	0	0	0	0	0	0	0	0	0	0	0	0	0	0	0	0	0	0	0	0	0	0	0	0	0	0	0	0	0	0	0	0	0	0
27	0	0	0	0	0	0	0	0	0	0	0	0	0	0	0	0	0	0	0	0	0	0	0	0	0	0	0	0	0	0	0	0	0	0	0	0	0	0	0	0	0	0	0	0	0	0	0	0	0
28	0	0	0	0	0	0	0	0	0	0	0	0	0	0	0	0	0	0	0	0	0	0	0	0	0	0	0	0	0	0	0	0	0	0	0	0	0	0	0	0	0	0	0	0	0	0	0	0	0
29	0	0	0	0	0	0	0	0	0	0	0	0	0	0	0	0	0	0	0	0	0	0	0	0	0	0	0	0	0	0	0	0	0	0	0	0	0	0	0	0	0	0	0	0	0	0	0	0	0
30	0	0	0	0	0	0	0	0	0	0	0	0	0	0	0	0	0	0	0	0	0	0	0	0	0	0	0	0	0	0	0	0	0	0	0	0	0	0	0	0	0	0	0	0	0	0	0	0	0
31	0	0	0	0	0	0	0	0	0	0	0	0	0	0	0	0	0	0	0	0	0	0	0	0	0	0	0	0	0	0	0	0	0	0	0	0	0	0	0	0	0	0	0	0	0	0	0	0	0
32	0	0	0	0	0	0	0	0	0	0	0	0	0	0	0	0	0	0	0	0	0	0	0	0	0	0	0	0	0	0	0	0	0	0	0	0	0	0	0	0	0	0	0	0	0	0	0	0	0
33	0	0	0	0	0	0	0	0	0	0	0	0	0	0	0	0	0	0	0	0	0	0	0	0	0	0	0	0	0	0	0	0	0	0	0	0	0	0	0	0	0	0	0	0	0	0	0	0	0
34	0	0	0	0	0	0	0	0	0	0	419.49856733524706	0	0	0	0	0	0	0	0	0	0	0	0	0	0	0	0	0	0	0	0	0	0	0	0	0	0	0	0	0	0	0	0	0	0	0	0	0	0
35	0	0	0	0	0	0	0	0	0	0	899.3800468872104	0	0	0	0	0	0	0	0	0	0	0	0	0	0	0	0	0	0	0	0	0	0	0	0	0	0	0	0	0	0	0	0	0	0	0	0	0	0
36	0	0	0	0	0	0	0	0	0	0	798.0020838760082	0	0	0	0	0	0	0	0	0	0	0	0	88.66501693149347	0	0	0	0	0	0	0	0	0	0	0	0	0	0	0	0	0	0	0	0	0	0	0	0	0
37	0	0	0	0	0	0	0	0	0	0	358.90987236259167	0	0	0	0	0	0	0	0	0	0	0	0	101.78041156551107	0	0	0	0	0	0	0	0	0	0	0	0	0	0	0	0	0	0	0	0	0	0	0	0	0
38	0	0	0	0	0	0	0	0	0	0	485.06772597030846	0	0	0	0	0	0	0	0	0	0	0	0	0	0	0	0	0	0	0	0	0	0	0	0	0	0	0	0	0	0	0	0	0	0	0	0	0	0
39	0	0	0	0	0	0	0	0	0	0	852.3612920031237	0	0	0	0	0	0	0	0	0	0	0	0	0	0	0	0	119.50247460276243	0	0	0	0	0	0	0	0	0	0	0	0	0	0	0	0	0	0	0	0	0
40	0	0	0	0	0	0	0	132.61135712425178	0	0	336.48606407918584	0	0	0	0	0	0	0	0	0	0	0	0	0	0	0	0	301.1552487626988	0	0	0	0	0	0	0	0	0	0	0	0	0	0	0	0	0	0	0	0	0
41	0	0	0	0	0	0	0	158.0685074238086	0	0	0	0	0	0	0	0	0	0	0	0	0	0	0	0	0	0	0	190.7723365459759	0	0	0	0	0	0	0	0	0	0	0	0	0	0	154.678301641052	0	0	0	0	0	0
42	0	0	0	0	0	0	0	0	0	0	0	0	0	0	0	0	0	0	0	0	0	0	0	0	0	0	0	0	0	0	0	0	0	0	0	0	0	0	0	0	0	0	186.11878093253355	0	0	0	0	0	0
43	0	0	0	0	0	0	0	0	0	0	0	0	0	0	0	110.02865329512939	0	0	0	0	0	0	0	0	0	0	0	0	0	0	0	0	0	0	0	0	0	0	0	0	0	0	0	0	0	0	0	0	0
44	0	0	0	0	0	0	0	0	0	0	0	0	0	0	0	90.46626725709783	0	0	0	0	0	0	0	0	0	0	0	251.92758530867502	0	0	0	0	0	0	0	0	0	0	0	0	284.7877051315457	0	0	0	0	0	0	0	0
45	0	0	0	0	0	0	0	158.14404792914823	0	0	201.769992185465	0	0	0	0	190.8635061213858	0	0	0	0	0	0	0	0	0	0	0	209.15082052617868	0	0	0	0	0	0	0	0	0	0	0	0	236.4313623339411	0	0	0	0	0	0	0	0
46	0	0	0	0	0	0	0	328.0085959885387	0	0	380.8595988538682	0	0	0	0	159.95702005730664	0	0	0	0	0	0	0	0	0	0	0	0	0	0	0	0	0	0	0	0	0	0	0	0	0	0	141.1747851002865	0	0	0	0	0	0
47	0	0	0	0	0	0	0	300.53008595988564	0	0	703.5686376660577	0	0	0	0	0	0	0	0	210.84787705131467	0	0	0	0	0	0	0	0	0	0	0	0	0	0	0	0	0	0	0	0	0	0	389.75253972388595	0	0	0	0	0	0
48	0	0	0	0	0	0	0	250	0	0	743.9176868976306	0	0	0	0	0	0	0	0	352.31961448293845	0	0	0	0	0	0	0	0	0	0	0	0	0	0	0	0	0	0	0	0	0	0	338.51263349830754	0	0	0	0	0	0
49	0	0	0	0	0	0	0	250	0	0	619.6730919510292	0	0	0	0	0	0	0	0	309.28106277676477	0	0	0	0	0	0	0	0	0	0	0	0	0	0	0	0	0	0	0	0	0	0	92.81062776764749	0	0	0	0	0	0
50	0	0	0	0	0	0	0	116.59937483719699	0	0	514.5832247981243	0	0	0	0	0	0	0	0	235.96769992185455	0	0	0	0	0	0	0	0	0	0	0	0	0	0	0	0	0	0	0	0	0	0	0	0	0	0	0	0	0
51	0	0	0	0	0	0	0	0	0	0	370	0	0	0	0	0	0	0	0	233.1258140140662	0	0	0	0	0	0	0	0	0	0	0	0	0	0	0	0	0	0	0	0	0	0	0	0	0	0	0	0	0
52	0	0	0	0	0	0	0	0	0	0	407.0239645741078	0	0	0	0	0	0	0	0	264.13258661109666	0	0	0	0	0	0	0	0	0	0	0	0	0	0	0	0	0	0	0	0	0	0	0	0	0	0	0	0	0
53	0	0	0	0	0	0	0	0	0	0	382.0773638968482	0	0	0	0	0	0	0	0	265.79708257358686	0	0	0	0	0	0	0	0	0	0	0	0	0	0	0	0	0	0	0	0	0	0	0	0	0	0	0	0	0
54	0	0	0	0	0	0	0	0	0	0	324.75774941390983	0	0	0	0	0	0	0	0	248.54649648345904	0	0	0	0	0	0	0	0	0	0	0	0	0	0	0	0	0	0	0	0	0	0	0	0	0	0	0	0	0
55	0	0	0	0	0	0	0	0	0	0	152.99817660849104	0	0	0	0	0	0	0	0	105.18624641833759	0	0	0	0	0	0	0	0	0	0	0	0	0	0	0	0	0	0	0	0	0	0	0	0	0	0	0	0	0
56	0	0	0	0	0	0	0	0	0	0	0	0	0	0	0	0	0	0	0	145.47017452461634	0	0	0	0	0	0	0	0	0	0	0	0	0	0	0	0	0	0	0	0	0	0	0	0	0	0	0	0	0
57	0	0	0	0	0	0	0	0	0	0	0	0	0	0	0	0	0	0	0	233.45272206303721	0	0	0	0	0	0	0	0	0	0	0	0	0	0	0	0	0	0	0	0	0	0	0	0	0	0	0	0	0
58	0	0	0	0	0	0	0	0	0	0	0	0	0	0	0	0	0	0	0	92.17895285230549	0	0	0	0	0	0	0	0	0	0	0	0	0	0	0	0	0	0	0	0	0	0	0	0	0	0	0	0	0
59	0	0	0	0	0	0	0	0	0	0	0	0	0	0	0	0	0	0	0	123.00078145350419	0	0	0	0	0	0	0	0	0	0	0	0	0	0	0	0	0	0	0	0	0	0	0	0	0	0	0	0	0
60	0	0	0	0	0	0	0	0	0	0	0	0	0	0	0	0	0	0	0	265.50794477728584	0	0	0	0	0	0	0	112.23495702005778	0	0	0	0	0	0	0	0	0	0	0	0	0	0	0	0	0	0	0	0	0
61	0	0	0	0	0	0	0	0	0	0	0	0	0	0	0	0	0	0	0	264.60927324824166	0	0	0	0	0	0	0	265.70330815316504	0	0	0	0	0	0	0	0	0	0	258.9854128679352	0	0	0	0	0	0	0	0	0	0
62	0	0	0	0	0	0	0	0	0	0	0	0	0	0	0	0	0	0	0	255.1641052357385	0	0	0	0	0	0	0	279.671789528523	0	0	0	0	0	0	0	0	0	0	252.2102109924454	0	0	0	0	0	0	0	0	0	0
63	0	0	0	0	0	0	0	0	0	0	0	0	0	0	0	0	0	0	0	134.156030216202	0	0	0	0	0	0	0	124.21854649648334	0	0	0	0	0	0	0	0	0	0	0	0	0	0	0	0	0	0	0	0	0
64	0	0	0	0	0	0	0	0	0	0	0	0	0	0	0	0	0	0	0	0	0	0	0	0	0	0	0	0	0	0	0	0	0	0	0	0	0	0	0	0	0	0	0	0	0	0	0	0	0
65	0	0	0	0	0	0	0	0	0	0	0	0	0	0	0	0	0	0	0	0	0	0	0	0	0	0	0	0	0	0	0	0	0	0	0	0	0	0	0	0	0	0	0	0	0	0	0	0	0
66	0	0	0	0	0	0	0	0	0	0	0	0	0	0	0	0	0	0	0	0	0	0	0	0	0	0	0	0	0	0	0	0	0	0	0	0	0	0	0	0	0	0	0	0	0	0	0	0	0
67	0	0	0	0	0	0	0	0	0	0	0	0	0	0	0	0	0	0	0	0	0	0	0	0	0	0	0	0	0	0	0	0	0	0	0	0	0	0	0	0	0	0	0	0	0	0	0	0	0
68	0	0	0	0	0	0	0	0	0	0	0	0	0	0	0	0	0	0	0	0	0	0	0	0	0	0	0	0	0	0	0	0	0	0	0	0	0	0	0	0	0	0	0	0	0	0	0	0	0
69	0	0	0	0	0	0	0	0	0	0	0	0	0	0	0	0	0	0	0	0	0	0	0	0	0	0	0	0	0	0	0	0	0	0	0	0	0	0	0	0	0	0	0	0	0	0	0	0	0
70	0	0	0	0	0	0	0	0	0	0	0	0	0	0	0	0	0	0	0	0	0	0	0	0	0	0	0	0	0	0	0	0	0	0	0	0	0	0	0	0	0	0	0	0	0	0	0	0	0
71	0	0	0	0	0	0	0	0	0	0	0	0	0	0	0	0	0	0	0	0	0	0	0	0	0	0	0	0	0	0	0	0	0	0	0	0	0	0	0	0	0	0	0	0	0	0	0	0	0
72	0	0	154.24850221411904	0	0	0	0	0	0	0	0	0	0	0	0	0	0	0	0	0	0	0	0	0	0	0	0	0	0	0	0	0	0	0	0	0	0	0	0	0	0	0	0	0	0	0	0	0	0
73	0	0	166.50169314925708	0	0	0	0	0	0	0	0	0	0	0	0	0	0	0	0	0	0	0	0	0	0	0	0	0	0	0	0	0	0	0	0	0	0	0	0	0	0	0	0	0	0	0	0	0	0
74	0	0	0	0	0	0	0	0	0	0	0	0	0	0	0	0	0	0	0	0	0	0	0	0	0	0	0	0	0	0	0	0	0	0	0	0	0	0	0	0	0	0	0	0	0	0	0	0	0
75	0	0	0	0	0	0	0	0	0	0	0	0	0	0	0	0	0	0	0	0	0	0	0	0	0	0	0	0	0	0	0	0	0	0	0	0	0	0	0	0	0	0	0	0	0	0	0	0	0
76	0	0	0	0	0	0	0	0	0	0	0	0	0	0	0	0	0	0	0	0	0	0	0	0	0	0	0	0	0	0	0	0	0	0	0	0	0	0	0	0	0	0	0	0	0	0	0	0	0
77	0	0	0	0	0	0	0	0	0	0	0	0	0	0	0	0	0	0	0	0	0	0	0	0	0	0	0	0	0	0	0	0	0	0	0	0	0	0	0	0	0	0	0	0	0	0	0	0	0
78	0	0	0	0	0	0	0	0	0	0	0	0	0	0	0	0	0	0	0	0	0	0	0	0	0	0	0	0	0	0	0	0	0	0	0	0	0	0	0	0	0	0	0	0	0	0	0	0	0
79	0	0	0	0	0	0	0	0	0	0	0	0	0	0	0	0	0	0	0	0	0	0	0	0	0	0	0	0	0	0	0	0	0	0	0	0	0	0	0	0	0	0	0	0	0	0	0	0	0
80	0	0	0	0	0	0	0	97.28705392029384	0	0	0	0	0	0	0	0	0	0	0	0	0	0	0	0	0	0	0	0	0	0	0	0	0	0	0	0	0	0	0	0	0	0	0	0	0	0	0	0	0
81	0	0	0	0	691.390987236268	0	0	113.20526178692248	0	0	0	0	0	0	0	0	0	0	0	0	0	0	0	0	0	0	0	0	0	0	0	0	0	0	0	0	0	0	212.02656941912218	0	0	0	571.5498827819815	0	0	0	0	0	0
82	0	0	0	0	1298.2234957020053	0	0	0	0	0	0	0	0	0	0	0	0	0	0	0	0	0	0	0	0	128.40323000781478	0	0	0	0	0	0	0	0	0	0	0	0	547.1307632195886	0	0	0	1492.2206303724934	0	0	0	0	0	0
83	0	0	0	0	576.3870799687397	0	0	0	0	0	0	0	0	0	0	0	0	0	0	0	0	0	0	0	0	152.25319093513878	0	0	0	0	0	0	0	0	0	0	0	0	353.4449075280008	0	0	0	1224.264131284186	0	0	0	0	0	0
84	0	0	0	0	0	0	0	0	0	0	0	0	0	0	0	0	0	0	0	0	0	0	0	0	0	0	0	0	0	0	0	0	0	0	0	0	0	0	0	0	0	0	300.35816618910707	0	0	0	0	0	0
85	0	0	0	0	0	0	0	0	0	0	0	0	0	0	0	0	0	0	0	0	0	0	0	0	0	0	0	0	0	0	0	0	0	0	0	0	0	0	0	0	0	0	0	0	0	0	0	0	0
86	0	0	0	0	0	0	0	0	0	0	0	0	0	0	0	0	0	0	0	0	0	0	0	0	0	0	0	0	0	0	0	0	0	0	0	0	0	0	0	0	0	0	0	0	0	0	0	0	0
87	0	0	0	0	0	0	0	0	0	0	0	0	0	0	0	0	0	0	0	0	0	0	0	0	0	0	0	0	0	0	0	0	0	0	0	0	0	0	0	0	0	0	0	0	0	0	0	0	0
88	0	0	0	0	0	0	0	0	0	0	0	0	0	0	0	0	0	0	0	0	0	0	0	0	0	0	0	0	0	0	0	0	0	0	0	0	0	0	0	0	0	0	0	0	0	0	0	0	0
89	0	0	0	0	0	0	0	0	0	0	0	0	0	0	0	0	0	0	0	0	0	0	0	0	0	0	0	0	0	0	0	0	0	0	0	0	0	0	0	0	0	0	0	0	0	0	0	0	0
90	0	0	0	0	0	0	0	0	0	0	0	0	0	0	0	0	0	0	0	0	0	0	0	0	0	0	0	0	0	0	0	0	0	0	0	0	0	0	0	0	0	0	0	0	0	0	0	0	0
91	0	0	0	0	0	0	0	0	0	0	0	0	0	0	0	0	0	0	0	0	0	0	0	0	0	0	0	0	0	0	0	0	0	0	0	0	0	0	0	0	0	0	0	0	0	0	0	0	0
92	0	0	0	0	0	230.00911695754243	0	0	0	0	0	0	0	0	0	0	0	0	304.89580619953296	0	0	0	0	0	0	0	0	0	0	0	0	0	0	0	0	0	0	0	0	0	0	0	0	0	0	0	0	0	0
93	0	0	0	0	0	419.34878874706953	0	0	0	0	0	0	0	0	0	0	0	0	484.79030997655593	0	314.2107319614499	362.1411825996371	0	0	0	0	0	0	0	0	0	0	0	0	0	0	0	0	0	0	0	0	0	0	0	0	0	0	0
94	0	0	0	0	0	399.39567595728033	0	0	0	0	0	0	0	0	0	0	0	0	510.7410784058366	0	627.1151341495188	701.2086480854393	0	0	0	0	0	0	0	0	0	0	0	0	0	0	0	0	0	0	0	0	0	0	0	0	0	0	0
95	0	0	0	0	0	184.12998176608383	0	0	0	0	0	0	0	0	0	269.2146392289673	0	0	441.6384475123722	0	813.0828340713736	651.3766605886946	0	0	0	179.47642615264488	0	0	0	0	0	0	0	0	110.85308674133947	0	0	0	0	0	0	0	0	0	131.96796040635653	0	0	0	0
96	777.780672050009	0	0	0	110.3607710341229	0	0	0	0	1045.7996874185933	0	0	0	0	0	241.9809846314158	0	0	142.3417556655387	0	813.3628549101335	574.2341755665539	0	0	0	392.5527481114871	0	268.0190153685842	0	304.8059390466252	0	0	0	0	99.6392289658771	0	0	0	0	0	0	0	0	0	281.5316488668923	0	0	714.71737431622455	0
97	705.6889815055947	0	0	0	1272.0617348267856	0	0	0	0	3648.490492315719	0	0	0	0	0	0	0	0	0	0	674.3045063818702	455.3633758791344	0	0	606.8924199010204	544.6366241208656	0	598.9411305027357	0	276.5537900494898	0	0	0	0	0	0	0	0	0	0	0	0	0	0	147.81323261265834	0	0	1365.2318312060434	224.96874185986098
98	0	0	0	0	2521.25293045064	0	0	0	0	4545.410263089342	0	0	0	0	0	0	562.5058609012799	0	151.0432404271955	0	581.8741859859333	391.25032560562664	0	0	555.8270382912178	744.1677520187556	177.0851784318844	643.5412867934356	0	395.837457671271	0	0	0	0	0	0	0	0	0	0	0	0	0	0	432.2961708778355	0	296.87809325345324	1213.7483719718666	206.0393331596756
99	0	0	0	0	2349.6496483459123	0	0	0	0	2766.7231049752227	0	0	0	0	0	0	520.0260484501028	0	139.63662412086094	0	587.7741599374857	202.23235217503998	0	0	0	762.2258400625143	303.70539202917337	584.0752800208381	0	630.3764001041905	0	0	0	0	0	0	0	0	0	0	0	0	0	0	824.8150560041677	0	1306.2620474081982	971.4860640791848	0
100	0	0	0	211.62151601979684	1795.1549882781974	0	0	0	0	1314.8254753842145	0	0	0	0	877.4550664235478	0	0	0	0	0	660	0	0	0	0	643.5464964834592	130.6394894503777	270.9559781193019	0	246.76348007293564	0	0	0	0	0	0	0	0	0	0	0	0	0	0	954.1990101588956	769.0635582182861	3295.859598853868	425.7879656160458	934.2315707215422
101	0	452.1489971346734	0	569.2797603542599	1177.2987757228416	0	0	0	0	999.7238864287574	0	0	0	0	2665.954675696802	0	0	796.3988017712996	0	0	582.9291482156807	0	0	0	0	579.4477728575148	0	0	0	750.156290700708	0	0	0	0	0	0	0	0	0	0	0	0	0	0	1115.9663974993491	1710.9364417817155	3872.6048450117178	0	2791.368846053666
102	0	859.541547277937	0	868.3237822349568	699.3123209169055	0	0	0	0	887.707736389685	0	0	0	0	4260.243553008595	0	1058.7249283667604	1815.959885386819	0	0	469.08309455587397	0	0	0	0	703.209169054441	0	0	0	1715.7306590257876	0	0	0	0	0	0	0	0	0	0	0	0	659.7851002865318	0	873.8108882521494	937.9942693409758	2907.0916905444133	0	4850.329512893981
103	0	636.3532169835858	651.6697056525254	1050.729356603283	537.6295910393308	0	0	0	0	815.4558478770518	0	0	0	0	2410.2357384735155	0	1840.8973691065341	1016.1278978900565	0	0	562.3704089606692	0	0	0	0	412.3417556655302	0	0	0	962.1307632195704	0	0	0	0	0	0	0	0	0	0	0	0	760.518364157323	0	299.43865589996835	733.1284188590911	1984.515498827809	0	4657.207606147411
104	0	657.9122167231079	631.3310758009811	1084.9322740296952	202.22323521750175	0	0	0	0	784.2550143266468	0	0	0	0	0	0	1462.90049492055	0	0	0	340.32690804896635	0	0	0	0	476.3662412086545	0	0	0	775.3620734566398	0	0	0	0	0	0	0	0	0	0	0	0	270.27090388121934	0	0	1257.561865069026	1399.7290961187807	0	3034.717374316223
105	0	1046.5498827819765	0	1074.9557176348007	0	0	0	0	0	583.7158114092193	0	0	0	0	0	0	1582.3912477207639	938.2365199270758	0	0	0	0	0	0	0	465.83745767126277	0	0	0	1535.0442823651993	0	0	0	0	110.97421203438532	0	0	0	0	0	0	0	143.71581140921936	0	0	535.2175045584721	1576.727012242774	0	2508.7600937744187
106	0	963.9372232352182	0	1140.2917426413126	0	0	0	0	0	219.08309455587454	0	0	0	0	0	0	2437.4381349309697	926.1239906225607	0	0	0	0	0	0	0	0	301.25032560562556	0	0	1469.7082573586874	0	0	0	0	280.25006512112515	0	0	0	0	0	0	0	0	0	0	421.75045584787586	1277.9578015108116	0	2058.707996874187
107	0	570.0729356603273	0	1085.0651211252923	0	0	0	0	0	0	0	0	0	0	0	0	2590.2240166710053	0	0	0	0	0	0	0	0	0	460.0729356603273	194.89841104454413	0	1115.1484761656664	0	0	0	0	170.08856473039742	164.91404011461427	399.7916123990649	0	0	0	0	0	0	0	0	420.21880698098187	929.9270643396727	0	1750
108	0	584.1924980463688	0	840.6251628028112	0	0	0	0	0	0	223.8278197447288	0	228.80177129461165	0	0	0	1508.412346965345	0	0	0	0	0	0	0	0	0	160.8335504037484	439.7395154988286	0	909.5832247981258	0	795.832247981258	0	0	119.3748371971887	290.2083876009371	402.083876009371	109.42693409742297	0	0	0	0	0	0	0	0	1134.661370148477	0	1630.6251628028112
109	0	720.1979682208905	0	695.2474602761131	0	0	113.86168272987969	0	0	0	855.941651471745	0	1455.052096900253	0	0	0	795.5444126074489	0	0	0	0	0	0	0	0	0	0	376.1383172701203	0	990	0	1639.604063558219	217.82234957020464	0	269.7030476686643	245.04949205522263	0	111.08882521489768	0	0	0	0	0	0	0	0	1091.0888252148977	0	1589.208127116438
110	0	709.8541286793437	0	571.4587132065625	0	0	116.67752018754682	0	0	0	3733.5321698359385	0	3751.036728314688	0	0	0	631.6045845272188	0	0	0	0	0	0	0	0	0	0	284.6353216983594	0	881.6045845272187	0	1941.1344100026095	380.8752279239375	0	275.3646783016406	269.56238603803126	0	93.61422245376566	0	0	0	0	0	0	0	0	886.3857775462343	0	1502.4798124511562
111	0	675.8674133889036	0	347.40948163584335	0	0	0	0	0	0	11085.355561344075	0	5692.759833289916	0	0	0	534.7108622036988	0	0	0	0	0	0	0	0	0	0	344.32534514196385	0	853.3615524876266	0	2342.3977598332895	467.10862203698804	299.1208648085423	318.65069028392776	270.5782755926024	0	96.83120604324093	0	0	0	0	0	0	0	304.02448554310854	785.0963792654337	0	1359.4217244073975
112	0	669.0414170356871	0	112.63610315186044	0	0	0	0	0	0	22507.432925241068	0	6100.871320656416	0	0	0	520.7189372232347	0	0	0	0	0	0	0	0	0	0	297.0369887991649	0	876.5576973170084	0	2831.372753321184	600.4792914821564	312.3091951028857	424.16123990622623	264.40088564730445	0	112.24407397760045	0	0	0	0	0	0	0	317.42901797342483	887.3638968481396	0	1346.078405834852
113	0	588.5816618911167	0	0	0	0	0	0	0	0	29016.590257879656	0	4791.232091690537	0	0	0	252.02005730658863	0	0	0	0	0	0	0	0	0	0	277.9942693409747	0	416.6045845272179	0	2520.057306590253	623.7106017191979	0	406.57593123209136	149.15472779369532	0	118.29512893982732	0	0	0	0	0	0	0	335.11461318051806	936.8624641833807	0	1251.4326647564467
114	0	440.6668403230002	0	0	0	0	0	0	0	0	23105.717634800552	0	2640.509247199759	0	0	0	0	0	0	0	0	0	0	0	0	0	0	325.8335504037502	0	0	0	1761.3336806460004	641.0002604845002	0	886.4951810367451	0	0	0	0	0	0	0	86.99921854649921	0	0	356.50299557175305	903.8330294347497	0	1233.8330294347497
115	0	217.986454805938	0	0	0	0	0	0	0	0	15241.11747851002	0	1467.852305287835	0	0	0	0	0	0	0	0	0	0	0	0	0	0	540.4923157072167	0	0	0	1566.0849179473814	624.429538942433	0	1407.0916905444124	235.68246939307232	0	0	0	0	0	0	180	0	0	0	1016.9575410263094	0	1212.281844230268
116	0	205.81531648867033	0	0	0	0	0	0	0	0	12022.030476686628	0	1370.8543891638446	0	0	0	0	0	0	0	0	0	516.9314925761953	0	0	0	0	613.330294347485	0	0	0	1462.223235217505	501.1943214378735	0	1268.6311539463397	384.69914040114537	0	0	0	0	0	0	93.84475123730078	0	0	0	989.9127376921065	0	1121.281583745767
117	0	453.81479551966675	0	0	0	0	90.49622297473353	0	233.38499609273381	0	10758.599895806201	0	1211.874185985933	0	0	0	0	0	0	0	0	0	1232.414691325867	0	0	0	0	448.1036728314667	0	0	0	1463.3185725449332	497.6517322219336	0	1299.0739775983336	284.28887731180004	0	0	338.17009637926736	0	0	0	0	0	0	0	874.7629591039333	0	1185.2591820786668
118	0	252.5032560562602	0	0	0	0	242.13467048710703	0	433.12581401406504	0	10226.988799166436	0	1244.8411044542886	0	0	0	0	0	0	0	0	0	1200.9403490492277	0	0	0	0	499.47903099765585	0	0	0	1546.404011461321	532.0330815316464	0	1434.7395154988278	276.3024225058604	0	0	510.9403490492277	0	0	0	0	0	0	0	880	0	1180.991143526958
119	0	0	0	0	0	0	276.41964053138776	0	445.45715029955915	0	10597.70903881222	0	1615.0625162802855	0	0	0	0	0	0	0	0	0	913.9749934878857	0	0	0	0	594.889294087004	0	0	0	1715.2839281062775	503.1857254493387	0	1463.5803594686122	367.90179734306116	0	0	153.23391508204907	0	0	0	0	0	0	0	861.1357124251102	0	1121.3089346183917
120	0	0	0	0	0	0	132.68429278457762	0	591.0041677520196	0	11469.897108622032	694.5089867153006	1954.8567335243577	0	0	0	0	0	0	0	0	0	1229.4881479552023	0	0	0	0	366.2086480854342	0	0	0	1339.2823651992653	611.2294868455324	0	1527.5410263089352	387.3769210731945	0	0	0	0	0	0	0	0	0	0	821.2294868455324	0	1049.2211513414932
121	0	0	0	0	0	0	112.06043240427289	0	599.3005991143522	0	10400.321698358943	1578.0528783537388	2396.143526960148	0	0	0	0	0	0	0	0	0	1744.706954936182	0	0	0	0	0	630.3399322740349	0	0	826.6163063297726	580.6616306329772	0	1495.293045063818	264.6691846835114	0	0	0	0	0	0	0	0	0	0	870.0377702526706	0	866.6540765824432
122	0	199.76686637145232	0	0	0	0	128.50221411825916	0	701.8924199010171	0	9563.147955196666	1991.9731700963814	2254.0088564730368	0	0	0	0	0	0	0	0	0	1639.5246157853594	0	0	0	0	845.524876269868	1317.479812451159	0	0	1240.3230007814573	565.3542589215941	0	1484.3318572544938	144.56499088304156	0	0	0	0	0	0	0	0	0	0	894.2511070591296	0	877.1659286272469
123	0	231.24120864808046	0	0	0	0	0	0	900	0	8436.961448293801	2534.136493878619	1596.7087783276859	0	0	0	0	0	0	0	0	0	1202.7520187548787	0	0	0	0	978.7418598593172	688.3459234175418	0	0	1710.5756707475873	592.3560823131032	0	1371.2412086480804	161.78041156551592	0	0	0	0	0	0	0	0	0	0	783.7770252669955	0	776.7087783276859
124	0	0	0	0	0	0	0	0	702.2492836676178	0	7527.535816618916	4424.785100286566	1609.3553008596025	0	0	0	0	0	0	0	0	0	995.9885386819494	0	0	0	0	0	0	0	1181.9054441260982	1596.7908309455595	584.0114613180506	0	1204.383954154729	400.5873925501443	0	0	0	0	0	0	0	0	0	0	766.7908309455595	0	655.9885386819493
125	0	0	0	0	0	0	0	0	456.27376921073153	0	8223.485282625696	9683.446209950602	1627.832768950242	0	0	0	0	0	0	0	0	0	999.6704871060158	0	0	0	0	0	0	0	1394.1195623860046	1594.2458973691053	516.2737692107315	0	1252.547538421463	414.24589736910525	0	0	0	0	0	0	0	0	0	0	800.8491794738211	0	609.3409742120315
126	0	0	0	0	0	0	136.55899973951472	0	239.71346704871175	0	8316.738734045326	13736.558999739515	1400	0	0	0	0	0	0	0	0	0	976.4157332638706	0	0	0	0	0	0	0	2467.165928627233	1685.6629330554824	513.6558999739515	0	1397.526699661369	314.48033342016174	0	0	0	0	0	0	109.24719979161179	0	0	0	790	0	576.4873665016927
127	0	0	0	0	0	0	164.1443084136466	0	203.7835373795301	0	8327.380828340723	11848.579057046065	1698.8825214899775	0	0	0	0	0	0	0	0	0	739.2315707215363	0	0	0	0	0	615.8791351914688	0	5048.661109663967	1728.6728314665252	539.0570461057569	0	1496.7869236780389	327.9278457931767	0	0	366.81036728315416	0	0	0	439.25501432665163	0	0	0	871.513414951812	0	698.1140922115138
128	0	0	0	0	0	0	0	0	483.99140401146116	0	8281.839541547257	9277.69627507162	1880.6991404011405	0	0	0	0	0	0	0	0	0	219.8280802292232	0	0	0	0	0	1149.2292263610266	0	3694.9340974211837	1881.1203438395437	610.5042979942695	0	1633.6074498567355	428.9828080229223	0	0	802.9312320916893	0	0	0	566.3581661891092	0	0	0	973.4269340974198	0	940.6160458452744
129	0	0	0	0	0	0	0	0	194.39046626725005	0	6810.118520448053	9269.811148736702	1480.5444126074535	109.5858296431395	0	0	0	0	0	0	0	0	0	0	0	0	0	0	1140.946861161773	0	958.3902057827211	1992.4615785360813	461.3727533211744	0	1489.4555873925465	342.6035425892151	0	0	293.8460536597966	0	0	0	158.22479812450587	893.1245115915871	0	0	849.3136233394127	0	447.55014326645943
130	0	0	0	0	0	0	0	0	0	0	6304.300599114342	13370.630372492866	1023.5035165407596	227.2792393852569	0	3191.671008075055	0	0	0	0	0	0	0	0	0	0	0	0	1971.0263089346238	0	1118.4488147955321	1711.7231049752495	423.646783016411	0	1373.6324563688459	320	0	0	0	0	0	0	0	1613.6324563688459	0	0	950.0143266475652	0	0
131	0	0	0	0	0	0	0	0	239.02578796561804	0	5862.862724667886	13527.415993748355	630.6212555352962	114.18989320135337	0	2672.043500911669	0	0	0	0	0	0	0	0	0	0	0	1808.990622557973	2369.1351914561083	0	2082.594425631675	1879.7811930190196	590.3777025267008	0	1262.2167231049743	363.4592341755669	0	0	0	1591.6944516801384	0	0	0	1654.3240427194587	0	0	1048.8916384475128	0	0
132	0	0	0	0	0	0	0	0	202.0057306590225	0	5452.7455066423445	8905.388121906706	825.22401667101	0	0	0	0	0	0	0	0	0	443.5347746809126	0	0	0	0	1528.8160979421475	1954.3279499869702	0	968.709299296676	1997.0982026569377	586.4118259963517	0	1288.179213336808	345.910393331596	0	0	0	1345.1745246157634	0	0	0	1754.089606668404	0	0	949.3670226621497	0	265.0390726751795
133	0	0	0	0	0	0	0	0	0	0	4799.22896587653	5686.027611357109	1117.7220630372528	0	0	0	0	0	0	0	0	0	669.205522271422	0	0	0	0	0	1653.0841364938794	0	0	1648.4462099505063	490	0	1207.6634540244822	332.3131023704096	0	0	0	0	0	0	0	2268.539984370939	0	0	856.9275853086747	0	226.10966397498836
134	0	0	0	0	0	0	0	0	0	0	4698.844751237299	5452.87965616047	1237.827559260223	0	0	0	0	0	0	0	0	0	250.44803334200793	0	0	0	0	0	1582.7585308674104	0	0	1570	452.46548580359365	0	1188.6897629591076	386.8103672831474	0	0	0	0	0	0	863.2938265173467	2305.3790049491954	0	0	821.0171919770756	0	0
135	0	0	0	0	0	0	0	0	0	0	4251.6345402448505	6098.286011982291	1103.227402969522	0	0	0	0	0	0	0	0	0	0	0	0	0	0	0	1244.4230268299004	0	0	1468.5660328210458	452.03177910914343	0	1326.6931492576196	361.9523313362849	0	0	0	0	0	0	1946.3336806460059	2529.2016150039144	0	0	764.6613701484761	0	0
136	0	0	0	0	0	0	0	0	0	0	4025.6733524355313	5398.581661891106	1254.4985673352467	398.6389684813806	0	0	0	0	0	0	0	0	0	0	0	0	0	0	774.8710601719165	0	0	1417.2063037249288	416.2177650429791	0	1190.5444126074478	320	0	0	0	0	0	0	3441.23209169056	3983.3094555874054	0	0	834.4126074498577	0	0
137	0	0	0	0	0	0	0	0	0	0	4379.8788747069575	4697.585308674135	1369.456889815055	1654.8879916645037	0	0	0	0	0	0	0	0	0	0	0	0	0	0	258.95415472779115	0	0	1577.0018233915093	360	0	1266.9614482938284	267.0825735868711	0	0	201.08622036988973	0	0	0	10119.830685074287	8496.01067986458	0	0	857.6660588694969	0	0
138	0	0	0	0	0	0	0	0	0	0	3508.3889033602154	3745.266996613668	1285.2682990362075	2892.0005209690157	0	0	0	0	0	0	0	0	0	0	0	0	0	0	0	0	0	1574.0974212034348	349.463401927585	0	1354.6340192758498	299.02448554311263	0	0	411.60979421724505	0	0	0	18159.808543891733	12604.001041938032	0	0	841.07319614483	0	210.73196144830038
139	0	0	0	0	0	0	0	0	0	0	2462.7963011200823	2381.3909872362515	1206.0823131023687	3227.5514456889805	0	0	0	0	0	0	0	0	0	0	0	0	0	0	0	0	0	1517.2036988799177	324.2654337066941	0	1254.755144568898	396.22427715550975	0	0	455.7345662933059	0	0	0	19494.86845532688	13243.63375879135	0	0	860	0	190.2057827559218
140	0	0	0	0	0	0	0	0	0	0	2597.5280020838804	1946.9002344360492	1156.1070591299824	2589.980463662397	0	0	0	0	0	0	0	0	0	0	0	0	0	0	0	0	0	1669.6496483459262	148.136233394109	0	1302.2141182599648	289.4647043500879	0	0	459.55717634800703	0	0	0	16386.84162542324	12352.452461578518	0	0	792.1216462620457	0	172.30659025788398
141	0	0	0	0	0	0	0	0	0	0	2713.218286011982	1635.6954936181287	1304.751237301381	2060.395936441782	0	0	0	0	0	0	0	0	0	0	0	0	0	0	0	0	0	1645.248762698619	129.94920552227197	0	1183.665016931492	263.5634279760358	0	0	216.09143005991044	0	0	0	16212.608752279246	14389.329252409494	0	0	745.5939046626727	0	158.46704871060098
142	0	0	0	0	0	0	0	0	0	0	2566.509507684291	1554.886689241993	990.5144568898063	1759.528523052872	0	0	0	0	0	0	0	0	0	0	0	0	0	0	0	0	0	1488.6038030737163	255.17452461578546	0	1128.315967699924	350	0	0	0	0	0	0	16357.765042979918	15797.128158374555	0	0	749.6509507684291	0	0
143	0	0	0	0	0	0	0	0	0	0	2269.1078405834805	1597.2805418077603	651.8129721281598	1506.0575670747598	0	0	0	0	0	0	0	0	0	0	0	0	0	0	0	0	0	1460.30216202136	126.07189372232048	0	1323.0216202135996	329.3956759572801	0	0	0	0	0	242.10080750195914	14602.776764782482	13760.992445949443	0	0	776.0575670747598	0	0
144	0	0	0	0	0	0	0	0	0	0	2633.7848398020496	1484.3618129721274	956.1265954675775	1642.5527481114907	0	0	0	0	0	0	0	0	0	0	0	0	0	0	0	0	0	1582.8080229226398	138.44620995051238	0	1230.2774159937424	361.2763740557453	0	0	0	0	0	362.3196144829348	11096.480854389069	10337.968220890776	0	0	881.7869236780434	0	0
145	0	0	0	0	0	0	0	0	0	0	3547.918728835642	1408.9580619953103	919.4777285751443	2005.4180776243868	0	0	0	0	0	0	0	0	0	0	0	0	0	0	0	0	0	1690	336.3545194060967	0	1238.855170617352	369.1664495962482	0	0	0	0	0	127.29096118780664	7284.473821307612	6862.389945298232	0	0	883.6454805939034	0	0
146	0	0	0	0	0	0	0	0	0	0	3289.9869757749357	669.0179734305747	324.67048710601415	1675.7137275332066	0	0	0	0	0	0	0	0	0	0	0	0	0	157.50325605626608	0	0	0	1603.6272466788218	303.465746288095	0	1374.273248241729	269.03099765563894	0	0	0	0	0	0	5410.545715029947	5119.179473821301	0	0	789.5154988278194	0	0
147	0	0	0	0	0	0	0	0	0	0	2406.9054441260687	0	0	548.638968481363	0	0	0	0	0	0	0	0	0	0	0	0	0	375.7449856733539	0	0	0	1545.28653295129	265.6303724928379	0	1218.7392550143243	103.7965616045822	0	0	0	0	0	0	3331.418338108856	3848.065902578783	0	0	734.7134670487101	0	0
148	0	0	0	0	0	0	0	0	0	0	1636.6137014847511	0	0	0	0	0	0	0	0	0	0	0	0	0	0	0	0	440	0	0	0	1524.6952331336274	158.91638447512037	0	1235.8465746288123	0	0	0	0	0	0	0	2144.8984110445426	3305.3724928366773	0	0	745.2370408960674	0	0
149	0	0	0	0	0	0	0	0	0	0	1200.1250325605652	0	0	0	0	0	0	0	0	0	0	0	0	0	0	0	0	389.8958061995291	0	0	0	1464.9687418598587	150.31258140141279	0	1314.9062255795761	155.32300078145988	0	0	0	0	0	0	1809.333159676986	2999.2498046366095	0	0	810.0625162802826	0	0
150	0	0	0	0	0	0	0	0	0	0	866.0289137796241	0	0	0	0	0	0	0	0	0	0	0	0	0	0	0	0	320.0520969002341	0	0	0	1450	150.390726751756	0	751.3545194060874	155.40375097681454	0	0	0	0	0	0	1425.169314925761	2186.1852044803263	0	0	805.0911695754097	0	0
151	0	0	0	0	0	0	0	0	0	0	688.3954154727841	0	0	0	0	0	0	0	0	0	0	0	0	0	0	0	0	280.145871320656	0	0	0	1499.63532169836	124.08830424589999	0	790.879135191468	0	0	0	0	0	0	0	1196.203438395412	871.308934618372	0	0	799.781193019016	0	0
152	0	0	0	0	0	0	0	0	0	0	682.7559260223987	0	0	0	0	0	0	0	0	0	0	0	0	0	0	0	0	348.92159416514835	0	0	0	1441.3180515759298	269.76035425892184	0	1355.0599114352694	0	0	0	0	0	0	0	1020.1198228705391	0	0	0	879.4008856473047	0	0
153	0	0	0	0	0	0	0	0	0	0	430.3334201614997	0	0	0	0	0	0	0	0	0	0	0	0	0	0	0	0	420.3334201614997	0	0	0	1325.083355040375	147.41729617087304	0	1295.9169054441243	0	0	0	0	0	0	0	931.3336806459989	0	0	0	895.5834852826246	0	0
154	0	0	0	0	0	0	0	0	0	0	1134.1938004688957	0	0	0	0	0	0	0	0	0	0	0	0	0	0	0	0	365.74759051836304	0	0	0	1339.5728054180781	0	0	1220.4271945819216	0	0	0	0	0	0	0	649.3787444646979	0	0	0	727.8835634279717	0	0
155	0	0	0	0	0	0	0	0	0	0	1466.331075800978	0	0	0	0	0	0	0	0	0	0	0	0	0	0	0	0	524.7903099765618	0	0	0	1423.3068507423827	0	0	1238.9580619953124	0	0	0	0	0	0	0	478.9580619953124	0	0	0	541.3024225058596	0	0
156	0	0	0	0	0	0	0	0	0	0	942.4589736910646	0	0	0	0	0	0	0	0	0	0	0	0	0	0	0	0	477.99166449595947	0	0	0	1422.1516019796813	0	0	1207.3052878353728	0	0	0	0	0	0	0	456.99791612398985	0	0	0	543.3094555873931	0	0
157	0	0	0	0	0	0	0	0	0	0	715.3138838239094	0	0	0	0	0	0	0	0	0	0	0	0	0	0	0	0	296.8116697056544	0	0	0	1268.0112008335486	101.28028132326348	0	1202.3430580880454	0	0	0	0	0	0	0	409.2914821568121	0	0	0	648.2287053920302	0	0
158	0	0	0	0	0	0	0	0	0	0	464.01146131804853	0	0	0	0	0	0	0	0	0	0	0	0	0	0	0	0	399.59885386819514	0	0	0	1136.8051575931217	109.21203438395094	0	1280	0	0	0	0	0	0	0	420.40114613180486	0	0	0	628.0085959885364	0	0
159	0	0	0	0	0	0	0	0	0	0	374.32794998697625	0	0	0	0	0	0	0	0	0	0	0	0	0	0	0	0	214.18468351132432	0	0	0	1113.8799166449605	0	0	668.6741338890125	0	0	0	0	0	0	0	648.7991664496045	0	0	0	822.2310497525491	0	0
160	0	0	0	0	0	0	0	0	0	0	394.7525397238867	0	0	0	0	0	0	0	0	0	0	0	0	0	0	0	0	114.06095337328023	0	0	0	1163.7626986194334	0	0	446.7387340453476	0	0	0	0	0	0	0	624.8476165667994	0	0	0	1081.9796822089065	0	0
161	0	0	0	0	0	0	0	0	0	0	404.7290961187813	0	0	0	0	0	0	0	0	0	0	0	0	0	0	0	0	320.394634019282	0	0	0	1081.2307892680303	0	0	495.4649648345584	0	0	0	0	0	0	0	385.6655379005007	0	0	0	917.0435009116864	0	0
162	0	0	0	0	0	0	0	0	0	0	391.17738994529685	0	0	0	0	0	0	0	0	0	0	0	0	0	0	0	0	386.4717374316211	0	0	0	955.2943474863242	0	0	0	0	0	0	0	0	0	0	394.70955978118747	0	0	0	803.5282625683789	0	0
163	0	0	0	0	0	0	0	0	0	0	374.68220890857026	0	0	0	0	0	0	0	0	0	0	0	0	0	0	0	0	374.04662672571067	0	0	0	950	0	0	98.32638707997481	0	0	0	0	0	0	0	342.7754623599916	0	0	0	759.7668663714466	0	0
164	0	0	0	0	0	0	0	0	0	0	431.24641833811165	0	0	0	0	0	0	0	0	0	0	0	0	0	0	0	0	394.6587653034647	0	0	0	931.3649387861412	0	0	112.16592862724136	0	0	0	0	0	0	0	375.3412346965353	0	0	0	745.2227142485058	0	0
165	0	0	0	0	0	0	0	0	0	0	425.10549622296986	0	0	0	0	0	0	0	0	0	0	0	0	0	0	0	0	362.9174264131256	0	0	0	910	0	0	101.97707736390453	0	0	0	0	0	0	0	388.5412867934372	0	0	0	704.1169575410175	0	0
166	0	0	0	0	0	0	0	0	0	0	368.44751237301506	0	0	0	0	0	0	0	0	0	0	0	0	0	0	0	0	356.8950247460301	0	0	0	928.447512373015	0	0	118.5386819484172	0	0	0	0	0	0	0	377.71685334722366	0	0	0	570	0	0
167	0	0	0	0	0	0	0	0	0	0	422.11904141703855	0	0	0	0	0	0	0	0	0	0	0	0	0	0	0	0	354.1156551185163	0	0	0	954.5884344881483	0	0	0	0	0	0	0	0	0	0	321.64626204740654	0	0	0	565.4115655118517	0	0
168	0	0	0	0	0	0	0	0	0	0	409.7851002865303	0	0	0	0	0	0	0	0	0	0	0	0	0	0	0	0	359.34488147955517	0	0	0	928.045063818701	0	0	0	0	0	0	0	0	0	0	300	0	0	0	564.5649908830427	0	0
169	0	0	0	0	0	0	0	0	0	0	191.04584527219666	0	0	0	0	0	0	0	0	0	0	0	0	0	0	0	0	407.2922636103138	0	0	0	917.2492836676234	0	0	0	0	0	0	0	0	0	0	295.45845272206276	0	0	0	311.13180515757745	0	0
170	0	0	0	0	0	0	0	0	0	0	126.50690283929056	0	0	0	0	0	0	0	0	0	0	0	0	0	0	0	0	208.31206043239138	0	0	0	995.1810367283181	0	0	0	0	0	0	0	0	0	0	290	0	0	0	262.0500130242447	0	0
171	0	0	0	0	0	0	0	0	0	0	154.2005730658916	0	0	0	0	0	0	0	0	0	0	0	0	0	0	0	0	142.81375358167207	0	0	0	578.2521489970934	0	0	0	0	0	0	0	0	0	0	340.97134670487264	0	0	0	319.4154727793469	0	0
172	0	0	0	0	0	0	0	0	0	0	0	0	0	0	0	0	0	0	0	0	0	0	0	0	0	0	0	216.24902318311746	0	0	0	0	0	0	0	0	0	0	0	0	0	0	362.8132326126619	0	0	0	0	0	0
173	0	0	0	0	0	0	0	0	0	0	0	0	0	0	0	0	0	0	0	0	0	0	0	0	0	0	0	81.98228705391618	0	0	0	0	0	0	0	0	0	0	0	0	0	0	324.65485803594413	0	0	0	0	0	0
174	0	0	0	0	0	0	0	0	0	0	0	0	0	0	0	0	0	0	0	0	0	0	0	0	0	0	0	0	0	0	0	0	0	0	0	0	0	0	0	0	0	0	307.9538942432948	0	0	0	0	0	0
175	0	0	0	0	0	0	0	0	0	0	0	0	0	0	0	0	0	0	0	0	0	0	0	0	0	0	0	183.55040375098662	0	0	0	529.057046105785	0	0	0	0	0	0	0	0	0	0	377.78978900755607	0	0	0	0	0	0
176	0	0	0	0	0	0	0	0	0	0	0	0	0	0	0	0	0	0	0	0	0	0	0	0	0	0	0	157.24667882259575	0	0	0	936.9992185464931	0	0	0	0	0	0	0	0	0	0	399.24980463662325	0	0	0	0	0	0
177	0	0	0	0	0	0	0	0	0	0	0	0	0	0	0	0	0	0	0	0	0	0	0	0	0	0	0	0	0	0	0	418.3511331075487	0	0	0	0	0	0	0	0	0	0	315.0768429278409	0	0	0	0	0	0
178	0	0	0	0	0	0	0	0	0	0	0	0	0	0	0	0	0	0	0	0	0	0	0	0	0	0	0	0	0	0	0	0	0	0	0	0	0	0	0	0	0	0	255.32821047147723	0	0	0	0	0	0
179	0	0	0	0	0	0	0	0	0	0	0	0	0	0	0	0	0	0	0	0	0	0	0	0	0	0	0	0	0	0	0	0	0	0	0	0	0	0	0	0	0	0	260	0	0	0	0	0	0
180	0	0	0	0	0	0	0	0	0	0	0	0	0	0	0	0	0	0	0	0	0	0	0	0	0	0	0	0	0	0	0	0	0	0	0	0	0	0	0	0	0	0	122.68559520707609	0	0	0	0	0	0
181	0	0	0	0	0	0	0	0	0	0	0	0	0	0	0	0	0	0	0	0	0	0	0	0	0	0	0	0	0	0	0	0	0	0	0	0	0	0	0	0	0	0	0	0	0	0	0	0	0
182	0	0	0	0	0	0	0	0	0	0	0	0	0	0	0	0	0	0	0	0	0	0	0	0	0	0	0	0	0	0	0	0	0	0	0	0	0	0	0	0	0	0	0	0	0	0	0	0	0
183	0	0	0	0	0	0	0	0	0	0	0	0	0	0	0	0	0	0	0	0	0	0	0	0	0	0	0	0	0	0	0	0	0	0	0	0	0	0	0	0	0	0	0	0	0	0	0	0	0
184	0	0	0	0	0	0	0	0	0	0	0	0	0	0	0	0	0	0	0	0	0	0	0	0	0	0	0	0	0	0	0	0	0	0	0	0	0	0	0	0	0	0	0	0	0	0	0	0	0
185	0	0	0	0	0	0	0	0	0	0	0	0	0	0	0	0	0	0	0	0	0	0	0	0	0	0	0	0	0	0	0	0	0	0	0	0	0	0	0	0	0	0	0	0	0	0	0	0	0
186	0	0	0	0	0	0	0	0	0	0	0	0	0	0	0	0	0	0	0	0	0	0	0	0	0	0	0	0	0	0	0	0	0	0	0	0	0	0	0	0	0	0	0	0	0	0	0	0	0
187	0	0	0	0	0	0	0	0	0	0	0	0	0	0	0	0	0	0	0	0	0	0	0	0	0	0	0	0	0	0	0	0	0	0	0	0	0	0	0	0	0	0	0	0	0	0	0	0	0
188	0	0	0	0	0	0	0	0	0	0	0	0	0	0	0	0	0	0	0	0	0	0	0	0	0	0	0	0	0	0	0	0	0	0	0	0	0	0	0	0	0	0	0	0	0	0	0	0	0
189	0	0	0	0	0	0	0	0	0	0	0	0	0	0	0	0	0	0	0	0	0	0	0	0	0	0	0	0	0	0	0	0	0	0	0	0	0	0	0	0	0	0	0	0	0	0	0	0	0
190	0	0	0	0	0	0	0	0	0	0	0	0	0	0	0	0	0	0	0	0	0	0	0	0	0	0	0	0	0	0	0	0	0	0	0	0	0	0	0	0	0	0	0	0	0	0	0	0	0
191	0	0	0	0	0	0	0	0	0	0	0	0	0	0	0	0	0	0	0	0	0	0	0	0	0	0	0	0	0	0	0	0	0	0	0	0	0	0	0	0	0	0	0	0	0	0	0	0	0
192	0	0	0	0	0	0	0	0	0	0	0	0	0	0	0	0	0	0	0	0	0	0	0	0	0	0	0	0	0	0	0	0	0	0	0	0	0	0	0	0	0	0	0	0	0	0	0	0	0
193	0	0	0	0	0	0	0	0	0	0	0	0	0	0	0	0	0	0	0	0	0	0	0	0	0	0	0	0	0	0	0	0	0	0	0	0	0	0	0	0	0	0	0	0	0	0	0	0	0
194	0	0	0	0	0	0	0	0	0	0	0	0	0	0	0	0	0	0	0	0	0	0	0	0	0	0	0	0	0	0	0	0	0	0	0	0	0	0	0	0	0	0	0	0	0	0	0	0	0
195	0	0	0	0	0	0	0	0	0	0	0	0	0	0	0	0	0	0	0	0	0	0	0	0	0	0	0	0	0	0	0	0	0	0	0	0	0	0	0	0	0	0	0	0	0	0	0	0	0
196	0	0	0	0	0	0	0	0	0	0	0	0	0	0	0	0	0	0	0	0	0	0	0	0	0	0	0	0	0	0	0	0	0	0	0	0	0	0	0	0	0	0	0	0	0	0	0	0	0
197	0	0	0	0	0	0	0	0	0	0	0	0	0	0	0	0	0	0	0	0	0	0	0	0	0	0	0	0	0	0	0	0	0	0	0	0	0	0	0	0	0	0	0	0	0	0	0	0	0
198	0	0	0	0	0	0	0	0	0	0	0	0	0	0	0	0	0	0	0	0	0	0	0	0	0	0	0	0	0	0	0	0	0	0	0	0	0	0	0	0	0	0	0	0	0	0	0	0	0
199	0	0	0	0	0	0	0	0	0	0	0	0	0	0	0	0	0	0	0	0	0	0	0	0	0	0	0	0	0	0	0	0	0	0	0	0	0	0	0	0	0	0	0	0	0	0	0	0	0
200	0	0	0	0	0	0	0	0	0	0	0	0	0	0	0	0	0	0	0	0	0	0	0	0	0	0	0	0	0	0	0	0	0	0	0	0	0	0	0	0	0	0	0	0	0	0	0	0	0
201	0	0	0	0	0	0	0	0	0	0	0	0	0	0	0	0	0	0	0	0	0	0	0	0	0	0	0	0	0	0	0	0	0	0	0	0	0	0	0	0	0	0	0	0	0	0	0	0	0
202	0	0	0	0	0	0	0	0	0	0	0	0	0	0	0	0	0	0	0	0	0	0	0	0	0	0	0	0	0	0	0	0	0	0	0	0	0	0	0	0	0	0	0	0	0	0	0	0	0
203	0	0	0	0	0	0	0	0	0	0	0	0	0	0	0	0	0	0	0	0	0	0	0	0	0	0	0	0	0	0	0	0	0	0	0	0	0	0	0	0	0	0	0	0	0	0	0	0	0
204	0	0	0	0	0	0	0	0	0	0	0	0	0	0	0	0	0	0	0	0	0	0	0	0	0	0	0	0	0	0	0	0	0	0	0	0	0	0	0	0	0	0	0	0	0	0	0	0	0
205	0	0	0	0	0	0	0	0	0	0	0	0	0	0	0	0	0	0	0	0	0	0	0	0	0	0	0	0	0	0	0	0	0	0	0	0	0	0	0	0	0	0	0	0	0	0	0	0	0
206	0	0	0	0	0	0	0	0	0	0	0	0	0	0	0	0	0	0	0	0	0	0	0	0	0	0	0	0	0	0	0	0	0	0	0	0	0	0	0	0	0	0	0	0	0	0	0	0	0
207	0	0	0	0	0	0	0	0	0	0	0	0	0	0	0	0	0	0	0	0	0	0	0	0	0	0	0	0	0	0	0	0	0	0	0	0	0	0	0	0	0	0	0	0	0	0	0	0	0
208	0	0	0	0	0	0	0	0	0	0	0	0	0	0	0	0	0	0	0	0	0	0	0	0	0	0	0	0	0	0	0	0	0	0	0	0	0	0	0	0	0	0	0	0	0	0	0	0	0
209	0	0	0	0	0	0	0	0	0	0	0	0	0	0	0	0	0	0	0	0	0	0	0	0	0	0	0	0	0	0	0	0	0	0	0	0	0	0	0	0	0	0	0	0	0	0	0	0	0
210	0	0	0	0	0	0	0	0	0	0	0	0	0	0	0	0	0	0	0	0	0	0	0	0	0	0	0	0	0	0	0	0	0	0	0	0	0	0	0	0	0	0	0	0	0	0	0	0	0
211	0	0	0	0	0	0	0	0	0	0	0	0	0	0	0	0	0	0	0	0	0	0	0	0	0	0	0	0	0	0	0	0	0	0	0	0	0	0	0	0	0	0	0	0	0	0	0	0	0
212	0	0	0	0	0	0	0	0	0	0	0	0	0	0	0	0	0	0	0	0	0	0	0	0	0	0	0	0	0	0	0	0	0	0	0	0	0	0	0	0	0	0	0	0	0	0	0	0	0
213	0	0	0	0	0	0	0	0	0	0	0	0	0	0	0	0	0	0	0	0	0	0	0	0	0	0	0	0	0	0	0	0	0	0	0	0	0	0	0	0	0	0	0	0	0	0	0	0	0
214	0	0	0	0	0	0	0	0	0	0	0	0	0	0	0	0	0	0	0	0	0	0	0	0	0	0	0	0	0	0	0	0	0	0	0	0	0	0	0	0	0	0	0	0	0	0	0	0	0
215	0	0	0	0	0	0	0	0	0	0	0	0	0	0	0	0	0	0	0	0	0	0	0	0	0	0	0	0	0	0	0	0	0	0	0	0	0	0	0	0	0	0	0	0	0	0	0	0	0
216	0	0	0	0	0	0	0	0	0	0	0	0	0	0	0	0	0	0	0	0	0	0	0	0	0	0	0	0	0	0	0	0	0	0	0	0	0	0	0	0	0	0	0	0	0	0	0	0	0
217	0	0	0	0	0	0	0	0	0	0	0	0	0	0	0	0	0	0	0	0	0	0	0	0	0	0	0	0	0	0	0	0	0	0	0	0	0	0	0	0	0	0	0	0	0	0	0	0	0
218	0	0	0	0	0	0	0	0	0	0	0	0	0	0	0	0	0	0	0	0	0	0	0	0	0	0	0	0	0	0	0	0	0	0	0	0	0	0	0	0	0	0	0	0	0	0	0	0	0
219	0	0	0	0	0	0	0	0	0	0	0	0	0	0	0	0	0	0	0	0	0	0	0	0	0	0	0	0	0	0	0	0	0	0	0	0	0	0	0	0	0	0	0	0	0	0	0	0	0
220	0	0	0	0	0	0	0	0	0	0	0	0	0	0	0	0	0	0	0	0	0	0	0	0	0	0	0	0	0	0	0	0	0	0	0	0	0	0	0	0	0	0	0	0	0	0	0	0	0
221	0	0	0	0	0	0	0	0	0	0	0	0	0	0	0	0	0	0	0	0	0	0	0	0	0	0	0	0	0	0	0	0	0	0	0	0	0	0	0	0	0	0	0	0	0	0	0	0	0
222	0	0	0	0	0	0	0	0	0	0	0	0	0	0	0	0	0	0	0	0	0	0	0	0	0	0	0	0	0	0	0	0	0	0	0	0	0	0	0	0	0	0	0	0	0	0	0	0	0
223	0	0	0	0	0	0	0	0	0	0	0	0	0	0	0	0	0	0	0	0	0	0	0	0	0	0	0	0	0	0	0	0	0	0	0	0	0	0	0	0	0	0	0	0	0	0	0	0	0
224	0	0	0	0	0	0	0	0	0	0	0	0	0	0	0	0	0	0	0	0	0	0	0	0	0	0	0	0	0	0	0	0	0	0	0	0	0	0	0	0	0	0	0	0	0	0	0	0	0
225	0	0	0	0	0	0	0	0	0	0	0	0	0	0	0	0	0	0	0	0	0	0	0	0	0	0	0	0	0	0	0	0	0	0	0	0	0	0	0	0	0	0	0	0	0	0	0	0	0
226	0	0	0	0	0	0	0	0	0	0	0	0	0	0	0	0	0	0	0	0	0	0	0	0	0	0	0	0	0	0	0	0	0	0	0	0	0	0	0	0	0	0	0	0	0	0	0	0	0
227	0	0	0	0	0	0	0	0	0	0	0	0	0	0	0	0	0	0	0	0	0	0	0	0	0	0	0	0	0	0	0	0	0	0	0	0	0	0	0	0	0	0	0	0	0	0	0	0	0
228	0	0	0	0	0	0	0	0	0	0	0	0	0	0	0	0	0	0	0	0	0	0	0	0	0	0	0	0	0	0	0	0	0	0	0	0	0	0	0	0	0	0	0	0	0	0	0	0	0
229	0	0	0	0	0	0	0	0	0	0	0	0	0	0	0	0	0	0	0	0	0	0	0	0	0	0	0	0	0	0	0	0	0	0	0	0	0	0	0	0	0	0	0	0	0	0	0	0	0
230	0	0	0	0	0	0	0	0	0	0	0	0	0	0	0	0	0	0	0	0	0	0	0	0	0	0	0	0	0	0	0	0	0	0	0	0	0	0	0	0	0	0	0	0	0	0	0	0	0
231	0	0	0	0	0	0	0	0	0	0	0	0	0	0	0	0	0	0	0	0	0	0	0	0	0	0	0	0	0	0	0	0	0	0	0	0	0	0	0	0	0	0	0	0	0	0	0	0	0
232	0	0	0	0	0	0	0	0	0	0	0	0	0	0	0	0	0	0	0	0	0	0	0	0	0	0	0	0	0	0	0	0	0	0	0	0	0	0	0	0	0	0	0	0	0	0	0	0	0
233	0	0	0	0	0	0	0	0	0	0	0	0	0	0	0	0	0	0	0	0	0	0	0	0	0	0	0	0	0	0	0	0	0	0	0	0	0	0	0	0	0	0	0	0	0	0	0	0	0
234	0	0	0	0	0	0	0	0	0	0	0	0	0	0	0	0	0	0	0	0	0	0	0	0	0	0	0	0	0	0	0	0	0	0	0	0	0	0	0	0	0	0	0	0	0	0	0	0	0
235	0	0	0	0	0	0	0	0	0	0	0	0	0	0	0	0	0	0	0	0	0	0	0	0	0	0	0	0	0	0	0	0	0	0	0	0	0	0	0	0	0	0	0	0	0	0	0	0	0
236	0	0	0	0	0	0	0	0	0	0	0	0	0	0	0	0	0	0	0	0	0	0	0	0	0	0	0	0	0	0	0	0	0	0	0	0	0	0	0	0	0	0	0	0	0	0	0	0	0
237	0	0	0	0	0	0	0	0	0	0	0	0	0	0	0	0	0	0	0	0	0	0	0	0	0	0	0	0	0	0	0	0	0	0	0	0	0	0	0	0	0	0	0	0	0	0	0	0	0
238	0	0	0	0	0	0	0	0	0	0	0	0	0	0	0	0	0	0	0	0	0	0	0	0	0	0	0	0	0	0	0	0	0	0	0	0	0	0	0	0	0	0	0	0	0	0	0	0	0
239	0	0	0	0	0	0	0	0	0	0	0	0	0	0	0	0	0	0	0	0	0	0	0	0	0	0	0	0	0	0	0	0	0	0	0	0	0	0	0	0	0	0	0	0	0	0	0	0	0
240	0	0	0	0	0	0	0	0	0	0	0	0	0	0	0	0	0	0	0	0	0	0	0	0	0	0	0	0	0	0	0	0	0	0	0	0	0	0	0	0	0	0	0	0	0	0	0	0	0
241	0	0	0	0	0	0	0	0	0	0	0	0	0	0	0	0	0	0	0	0	0	0	0	0	0	0	0	0	0	0	0	0	0	0	0	0	0	0	0	0	0	0	0	0	0	0	0	0	0
242	0	0	0	0	0	0	0	0	0	0	0	0	0	0	0	0	0	0	0	0	0	0	0	0	0	0	0	0	0	0	0	0	0	0	0	0	0	0	0	0	0	0	0	0	0	0	0	0	0
243	0	0	0	0	0	0	0	0	0	0	0	0	0	0	0	0	0	0	0	0	0	0	0	0	0	0	0	0	0	0	0	0	0	0	0	0	0	0	0	0	0	0	0	0	0	0	0	0	0
244	0	0	0	0	0	0	0	0	0	0	0	0	0	0	0	0	0	0	0	0	0	0	0	0	0	0	0	0	0	0	0	0	0	0	0	0	0	0	0	0	0	0	0	0	0	0	0	0	0
245	0	0	0	0	0	0	0	0	0	0	0	0	0	0	0	0	0	0	0	0	0	0	0	0	0	0	0	0	0	0	0	0	0	0	0	0	0	0	0	0	0	0	0	0	0	0	0	0	0
246	0	0	0	0	0	0	0	0	0	0	0	0	0	0	0	0	0	0	0	0	0	0	0	0	0	0	0	0	0	0	0	0	0	0	0	0	0	0	0	0	0	0	0	0	0	0	0	0	0
247	0	0	0	0	0	0	0	0	0	0	0	0	0	0	0	0	0	0	0	0	0	0	0	0	0	0	0	0	0	0	0	0	0	0	0	0	0	0	0	0	0	0	0	0	0	0	0	0	0
248	0	0	0	0	0	0	0	0	0	0	0	0	0	0	0	0	0	0	0	0	0	0	0	0	0	0	0	0	0	0	0	0	0	0	0	0	0	0	0	0	0	0	0	0	0	0	0	0	0
249	0	0	0	0	0	0	0	0	0	0	0	0	0	0	0	0	0	0	0	0	0	0	0	0	0	0	0	0	0	0	0	0	0	0	0	0	0	0	0	0	0	0	0	0	0	0	0	0	0
250	0	0	0	0	0	0	0	0	0	0	0	0	0	0	0	0	0	0	0	0	0	0	0	0	0	0	0	0	0	0	0	0	0	0	0	0	0	0	0	0	0	0	0	0	0	0	0	0	0
251	0	0	0	0	0	0	0	0	0	0	0	0	0	0	0	0	0	0	0	0	0	0	0	0	0	0	0	0	0	0	0	0	0	0	0	0	0	0	0	0	0	0	0	0	0	0	0	0	0
252	0	0	0	0	0	0	0	0	0	0	0	0	0	0	0	0	0	0	0	0	0	0	0	0	0	0	0	0	0	0	0	0	0	0	0	0	0	0	0	0	0	0	0	0	0	0	0	0	0
253	0	0	0	0	0	0	0	0	0	0	0	0	0	0	0	0	0	0	0	0	0	0	0	0	0	0	0	0	0	0	0	0	0	0	0	0	0	0	0	0	0	0	0	0	0	0	0	0	0
254	0	0	0	0	0	0	0	0	0	0	0	0	0	0	0	0	0	0	0	0	0	0	0	0	0	0	0	0	0	0	0	0	0	0	0	0	0	0	0	0	0	0	0	0	0	0	0	0	0
255	0	0	0	0	0	0	0	0	0	0	0	0	0	0	0	0	0	0	0	0	0	0	0	0	0	0	0	0	0	0	0	0	0	0	0	0	0	0	0	0	0	0	0	0	0	0	0	0	0
256	0	0	0	0	0	0	0	0	0	0	0	0	0	0	0	0	0	0	0	0	0	0	0	0	0	0	0	0	0	0	0	0	0	0	0	0	0	0	0	0	0	0	0	0	0	0	0	0	0
257	0	0	0	0	0	0	0	0	0	0	0	0	0	0	0	0	0	0	0	0	0	0	0	0	0	0	0	0	0	0	0	0	0	0	0	0	0	0	0	0	0	0	0	0	0	0	0	0	0
258	0	0	0	0	0	0	0	0	0	0	0	0	0	0	0	0	0	0	0	0	0	0	0	0	0	0	0	0	0	0	0	0	0	0	0	0	0	0	0	0	0	0	0	0	0	0	0	0	0
259	0	0	0	0	0	0	0	0	0	0	0	0	0	0	0	0	0	0	0	0	0	0	0	0	0	0	0	0	0	0	0	0	0	0	0	0	0	0	0	0	0	0	0	0	0	0	0	0	0
260	0	0	0	0	0	0	0	0	0	0	0	0	0	0	0	0	0	0	0	0	0	0	0	0	0	0	0	0	0	0	0	0	0	0	0	0	0	0	0	0	0	0	0	0	0	0	0	0	0
261	0	0	0	0	0	0	0	0	0	0	0	0	0	0	0	0	0	0	0	0	0	0	0	0	0	0	0	0	0	0	0	0	0	0	0	0	0	0	0	0	0	0	0	0	0	0	0	0	0
262	0	0	0	0	0	0	0	0	0	0	0	0	0	0	0	0	0	0	0	0	0	0	0	0	0	0	0	0	0	0	0	0	0	0	0	0	0	0	0	0	0	0	0	0	0	0	0	0	0
263	0	0	0	0	0	0	0	0	0	0	0	0	0	0	0	0	0	0	0	0	0	0	0	0	0	0	0	0	0	0	0	0	0	0	0	0	0	0	0	0	0	0	0	0	0	0	0	0	0
264	0	0	0	0	0	0	0	0	0	0	0	0	0	0	0	0	0	0	0	0	0	0	0	0	0	0	0	0	0	0	0	0	0	0	0	0	0	0	0	0	0	0	0	0	0	0	0	0	0
265	0	0	0	0	0	0	0	0	0	0	0	0	0	0	0	0	0	0	0	0	0	0	0	0	0	0	0	0	0	0	0	0	0	0	0	0	0	0	0	0	0	0	0	0	0	0	0	0	0
266	0	0	0	0	0	0	0	0	0	0	0	0	0	0	0	0	0	0	0	0	0	0	0	0	0	0	0	0	0	0	0	0	0	0	0	0	0	0	0	0	0	0	0	0	0	0	0	0	0
267	0	0	0	0	0	0	0	0	0	0	0	0	0	0	0	0	0	0	0	0	0	0	0	0	0	0	0	0	0	0	0	0	0	0	0	0	0	0	0	0	0	0	0	0	0	0	0	0	0
268	0	0	0	0	0	0	0	0	0	0	0	0	0	0	0	0	0	0	0	0	0	0	0	0	0	0	0	0	0	0	0	0	0	0	0	0	0	0	0	0	0	0	0	0	0	0	0	0	0
269	0	0	0	0	0	0	0	0	0	0	0	0	0	0	0	0	0	0	0	0	0	0	0	0	0	0	0	0	0	0	0	0	0	0	0	0	0	0	0	0	0	0	0	0	0	0	0	0	0
270	0	0	0	0	0	0	0	0	0	0	0	0	0	0	0	0	0	0	0	0	0	0	0	0	0	0	0	0	0	0	0	0	0	0	0	0	0	0	0	0	0	0	0	0	0	0	0	0	0
271	0	0	0	0	0	0	0	0	0	0	0	0	0	0	0	0	0	0	0	0	0	0	0	0	0	0	0	0	0	0	0	0	0	0	0	0	0	0	0	0	0	0	0	0	0	0	0	0	0
272	0	0	0	0	0	0	0	0	0	0	0	0	0	0	0	0	0	0	0	0	0	0	0	0	0	0	0	0	0	0	0	0	0	0	0	0	0	0	0	0	0	0	0	0	0	0	0	0	0
273	0	0	0	0	0	0	0	0	0	0	0	0	0	0	0	0	0	0	0	0	0	0	0	0	0	0	0	0	0	0	0	0	0	0	0	0	0	0	0	0	0	0	0	0	0	0	0	0	0
274	0	0	0	0	0	0	0	0	0	0	0	0	0	0	0	0	0	0	0	0	0	0	0	0	0	0	0	0	0	0	0	0	0	0	0	0	0	0	0	0	0	0	0	0	0	0	0	0	0
275	0	0	0	0	0	0	0	0	0	0	0	0	0	0	0	0	0	0	0	0	0	0	0	0	0	0	0	0	0	0	0	0	0	0	0	0	0	0	0	0	0	0	0	0	0	0	0	0	0
276	0	0	0	0	0	0	0	0	0	0	0	0	0	0	0	0	0	0	0	0	0	0	0	0	0	0	0	0	0	0	0	0	0	0	0	0	0	0	0	0	0	0	0	0	0	0	0	0	0
277	0	0	0	0	0	0	0	0	0	0	0	0	0	0	0	0	0	0	0	0	0	0	0	0	0	0	0	0	0	0	0	0	0	0	0	0	0	0	0	0	0	0	0	0	0	0	0	0	0
278	0	0	0	0	0	0	0	0	0	0	0	0	0	0	0	0	0	0	0	0	0	0	0	0	0	0	0	0	0	0	0	0	0	0	0	0	0	0	0	0	0	0	0	0	0	0	0	0	0
279	0	0	0	0	0	0	0	0	0	0	0	0	0	0	0	0	0	0	0	0	0	0	0	0	0	0	0	0	0	0	0	0	0	0	0	0	0	0	0	0	0	0	0	0	0	0	0	0	0
280	0	0	0	0	0	0	0	0	0	0	0	0	0	0	0	0	0	0	0	0	0	0	0	0	0	0	0	0	0	0	0	0	0	0	0	0	0	0	0	0	0	0	0	0	0	0	0	0	0
281	0	0	0	0	0	0	0	0	0	0	0	0	0	0	0	0	0	0	0	0	0	0	0	0	0	0	0	0	0	0	0	0	0	0	0	0	0	0	0	0	0	0	0	0	0	0	0	0	0
282	0	0	0	0	0	0	0	0	0	0	0	0	0	0	0	0	0	0	0	0	0	0	0	0	0	0	0	0	0	0	0	0	0	0	0	0	0	0	0	0	0	0	0	0	0	0	0	0	0
283	0	0	0	0	0	0	0	0	0	0	0	0	0	0	0	0	0	0	0	0	0	0	0	0	0	0	0	0	0	0	0	0	0	0	0	0	0	0	0	0	0	0	0	0	0	0	0	0	0
284	0	0	0	0	0	0	0	0	0	0	0	0	0	0	0	0	0	0	0	0	0	0	0	0	0	0	0	0	0	0	0	0	0	0	0	0	0	0	0	0	0	0	0	0	0	0	0	0	0
285	0	0	0	0	0	0	0	0	0	0	0	0	0	0	0	0	0	0	0	0	0	0	0	0	0	0	0	0	0	0	0	0	0	0	0	0	0	0	0	0	0	0	0	0	0	0	0	0	0
286	0	0	0	0	0	0	0	0	0	0	0	0	0	0	0	0	0	0	0	0	0	0	0	0	0	0	0	0	0	0	0	0	0	0	0	0	0	0	0	0	0	0	0	0	0	0	0	0	0
287	0	0	0	0	0	0	0	0	0	0	0	0	0	0	0	0	0	0	0	0	0	0	0	0	0	0	0	0	0	0	0	0	0	0	0	0	0	0	0	0	0	0	0	0	0	0	0	0	0
288	0	0	0	0	0	0	0	0	0	0	0	0	0	0	0	0	0	0	0	0	0	0	0	0	0	0	0	0	0	0	0	0	0	0	0	0	0	0	0	0	0	0	0	0	0	0	0	0	0
289	0	0	0	0	0	0	0	0	0	0	0	0	0	0	0	0	0	0	0	0	0	0	0	0	0	0	0	0	0	0	0	0	0	0	0	0	0	0	0	0	0	0	0	0	0	0	0	0	0
290	0	0	0	0	0	0	0	0	0	0	0	0	0	0	0	0	0	0	0	0	0	0	0	0	0	0	0	0	0	0	0	0	0	0	0	0	0	0	0	0	0	0	0	0	0	0	0	0	0
291	0	0	0	0	0	0	0	0	0	0	0	0	0	0	0	0	0	0	0	0	0	0	0	0	0	0	0	0	0	0	0	0	0	0	0	0	0	0	0	0	0	0	0	0	0	0	0	0	0
292	0	0	0	0	0	0	0	0	0	0	0	0	0	0	0	0	0	0	0	0	0	0	0	0	0	0	0	0	0	0	0	0	0	0	0	0	0	0	0	0	0	0	0	0	0	0	0	0	0
293	0	0	0	0	0	0	0	0	0	0	0	0	0	0	0	0	0	0	0	0	0	0	0	0	0	0	0	0	0	0	0	0	0	0	0	0	0	0	0	0	0	0	0	0	0	0	0	0	0
294	0	0	0	0	0	0	0	0	0	0	0	0	0	0	0	0	0	0	0	0	0	0	0	0	0	0	0	0	0	0	0	0	0	0	0	0	0	0	0	0	0	0	0	0	0	0	0	0	0
295	0	0	0	0	0	0	0	0	0	0	0	0	0	0	0	0	0	0	0	0	0	0	0	0	0	0	0	0	0	0	0	0	0	0	0	0	0	0	0	0	0	0	0	0	0	0	0	0	0
296	0	0	0	0	0	0	0	0	0	0	0	0	0	0	0	0	0	0	0	0	0	0	0	0	0	0	0	0	0	0	0	0	0	0	0	0	0	0	0	0	0	0	0	0	0	0	0	0	0
297	0	0	0	0	0	0	0	0	0	0	0	0	0	0	0	0	0	0	0	0	0	0	0	0	0	0	0	0	0	0	0	0	0	0	0	0	0	0	0	0	0	0	0	0	0	0	0	0	0
298	0	0	0	0	0	0	0	0	0	0	0	0	0	0	0	0	0	0	0	0	0	0	0	0	0	0	0	0	0	0	0	0	0	0	0	0	0	0	0	0	0	0	0	0	0	0	0	0	0
299	0	0	0	0	0	0	0	0	0	0	0	0	0	0	0	0	0	0	0	0	0	0	0	0	0	0	0	0	0	0	0	0	0	0	0	0	0	0	0	0	0	0	0	0	0	0	0	0	0
300	0	0	0	0	0	0	0	0	0	0	0	0	0	0	0	0	0	0	0	0	0	0	0	0	0	0	0	0	0	0	0	0	0	0	0	0	0	0	0	0	0	0	0	0	0	0	0	0	0
301	0	0	0	0	0	0	0	0	0	0	0	0	0	0	0	0	0	0	0	0	0	0	0	0	0	0	0	0	0	0	0	0	0	0	0	0	0	0	0	0	0	0	0	0	0	0	0	0	0
302	0	0	0	0	0	0	0	0	0	0	0	0	0	0	0	0	0	0	0	0	0	0	0	0	0	0	0	0	0	0	0	0	0	0	0	0	0	0	0	0	0	0	0	0	0	0	0	0	0
303	0	0	0	0	0	0	0	0	0	0	0	0	0	0	0	0	0	0	0	0	0	0	0	0	0	0	0	0	0	0	0	0	0	0	0	0	0	0	0	0	0	0	0	0	0	0	0	0	0
304	0	0	0	0	0	0	0	0	0	0	0	0	0	0	0	0	0	0	0	0	0	0	0	0	0	0	0	0	0	0	0	0	0	0	0	0	0	0	0	0	0	0	0	0	0	0	0	0	0
305	0	0	0	0	0	0	0	0	0	0	0	0	0	0	0	0	0	0	0	0	0	0	0	0	0	0	0	0	0	0	0	0	0	0	0	0	0	0	0	0	0	0	0	0	0	0	0	0	0
306	0	0	0	0	0	0	0	0	0	0	0	0	0	0	0	0	0	0	0	0	0	0	0	0	0	0	0	0	0	0	0	0	0	0	0	0	0	0	0	0	0	0	0	0	0	0	0	0	0
307	0	0	0	0	0	0	0	0	0	0	0	0	0	0	0	0	0	0	0	0	0	0	0	0	0	0	0	0	0	0	0	0	0	0	0	0	0	0	0	0	0	0	0	0	0	0	0	0	0
308	0	0	0	0	0	0	0	0	0	0	0	0	0	0	0	0	0	0	0	0	0	0	0	0	0	0	0	0	0	0	0	0	0	0	0	0	0	0	0	0	0	0	0	0	0	0	0	0	0
309	0	0	0	0	0	0	0	0	0	0	0	0	0	0	0	0	0	0	0	0	0	0	0	0	0	0	0	0	0	0	0	0	0	0	0	0	0	0	0	0	0	0	0	0	0	0	0	0	0
310	0	0	0	0	0	0	0	0	0	0	0	0	0	0	0	0	0	0	0	0	0	0	0	0	0	0	0	0	0	0	0	0	0	0	0	0	0	0	0	0	0	0	0	0	0	0	0	0	0
311	0	0	0	0	0	0	0	0	0	0	0	0	0	0	0	0	0	0	0	0	0	0	0	0	0	0	0	0	0	0	0	0	0	0	0	0	0	0	0	0	0	0	0	0	0	0	0	0	0
312	0	0	0	0	0	0	0	0	0	0	0	0	0	0	0	0	0	0	0	0	0	0	0	0	0	0	0	0	0	0	0	0	0	0	0	0	0	0	0	0	0	0	0	0	0	0	0	0	0
313	0	0	0	0	0	0	0	0	0	0	0	0	0	0	0	0	0	0	0	0	0	0	0	0	0	0	0	0	0	0	0	0	0	0	0	0	0	0	0	0	0	0	0	0	0	0	0	0	0
314	0	0	0	0	0	0	0	0	0	0	0	0	0	0	0	0	0	0	0	0	0	0	0	0	0	0	0	0	0	0	0	0	0	0	0	0	0	0	0	0	0	0	0	0	0	0	0	0	0
315	0	0	0	0	0	0	0	0	0	0	0	0	0	0	0	0	0	0	0	0	0	0	0	0	0	0	0	0	0	0	0	0	0	0	0	0	0	0	0	0	0	0	0	0	0	0	0	0	0
316	0	0	0	0	0	0	0	0	0	0	0	0	0	0	0	0	0	0	0	0	0	0	0	0	0	0	0	0	0	0	0	0	0	0	0	0	0	0	0	0	0	0	0	0	0	0	0	0	0
317	0	0	0	0	0	0	0	0	0	0	0	0	0	0	0	0	0	0	0	0	0	0	0	0	0	0	0	0	0	0	0	0	0	0	0	0	0	0	0	0	0	0	0	0	0	0	0	0	0
318	0	0	0	0	0	0	0	0	0	0	0	0	0	0	0	0	0	0	0	0	0	0	0	0	0	0	0	0	0	0	0	0	0	0	0	0	0	0	0	0	0	0	0	0	0	0	0	0	0
319	0	0	0	0	0	0	0	0	0	0	0	0	0	0	0	0	0	0	0	0	0	0	0	0	0	0	0	0	0	0	0	0	0	0	0	0	0	0	0	0	0	0	0	0	0	0	0	0	0
320	0	0	0	0	0	0	0	0	0	0	0	0	0	0	0	0	0	0	0	0	0	0	0	0	0	0	0	0	0	0	0	0	0	0	0	0	0	0	0	0	0	0	0	0	0	0	0	0	0
321	0	0	0	0	0	0	0	0	0	0	0	0	0	0	0	0	0	0	0	0	0	0	0	0	0	0	0	0	0	0	0	0	0	0	0	0	0	0	0	0	0	0	0	0	0	0	0	0	0
322	0	0	0	0	0	0	0	0	0	0	0	0	0	0	0	0	0	0	0	0	0	0	0	0	0	0	0	0	0	0	0	0	0	0	0	0	0	0	0	0	0	0	0	0	0	0	0	0	0
323	0	0	0	0	0	0	0	0	0	0	0	0	0	0	0	0	0	0	0	0	0	0	0	0	0	0	0	0	0	0	0	0	0	0	0	0	0	0	0	0	0	0	0	0	0	0	0	0	0
324	0	0	0	0	0	0	0	0	0	0	0	0	0	0	0	0	0	0	0	0	0	0	0	0	0	0	0	0	0	0	0	0	0	0	0	0	0	0	0	0	0	0	0	0	0	0	0	0	0
325	0	0	0	0	0	0	0	0	0	0	0	0	0	0	0	0	0	0	0	0	0	0	0	0	0	0	0	0	0	0	0	0	0	0	0	0	0	0	0	0	0	0	0	0	0	0	0	0	0
326	0	0	0	0	0	0	0	0	0	0	0	0	0	0	0	0	0	0	0	0	0	0	0	0	0	0	0	0	0	0	0	0	0	0	0	0	0	0	0	0	0	0	0	0	0	0	0	0	0
327	0	0	0	0	0	0	0	0	0	0	0	0	0	0	0	0	0	0	0	0	0	0	0	0	0	0	0	0	0	0	0	0	0	0	0	0	0	0	0	0	0	0	0	0	0	0	0	0	0
328	0	0	0	0	0	0	0	0	0	0	0	0	0	0	0	0	0	0	0	0	0	0	0	0	0	0	0	0	0	0	0	0	0	0	0	0	0	0	0	0	0	0	0	0	0	0	0	0	0
329	0	0	0	0	0	0	0	0	0	0	0	0	0	0	0	0	0	0	0	0	0	0	0	0	0	0	0	0	0	0	0	0	0	0	0	0	0	0	0	0	0	0	0	0	0	0	0	0	0
330	0	0	0	0	0	0	0	0	0	0	0	0	0	0	0	0	0	0	0	0	0	0	0	0	0	0	0	0	0	0	0	0	0	0	0	0	0	0	0	0	0	0	0	0	0	0	0	0	0
331	0	0	0	0	0	0	0	0	0	0	0	0	0	0	0	0	0	0	0	0	0	0	0	0	0	0	0	0	0	0	0	0	0	0	0	0	0	0	0	0	0	0	0	0	0	0	0	0	0
332	0	0	0	0	0	0	0	0	0	0	0	0	0	0	0	0	0	0	0	0	0	0	0	0	0	0	0	0	0	0	0	0	0	0	0	0	0	0	0	0	0	0	0	0	0	0	0	0	0
333	0	0	0	0	0	0	0	0	0	0	0	0	0	0	0	0	0	0	0	0	0	0	0	0	0	0	0	0	0	0	0	0	0	0	0	0	0	0	0	0	0	0	0	0	0	0	0	0	0
334	0	0	0	0	0	0	0	0	0	0	0	0	0	0	0	0	0	0	0	0	0	0	0	0	0	0	0	0	0	0	0	0	0	0	0	0	0	0	0	0	0	0	0	0	0	0	0	0	0
335	0	0	0	0	0	0	0	0	0	0	0	0	0	0	0	0	0	0	0	0	0	0	0	0	0	0	0	0	0	0	0	0	0	0	0	0	0	0	0	0	0	0	0	0	0	0	0	0	0
336	0	0	0	0	0	0	0	0	0	0	0	0	0	0	0	0	0	0	0	0	0	0	0	0	0	0	0	0	0	0	0	0	0	0	0	0	0	0	0	0	0	0	0	0	0	0	0	0	0
337	0	0	0	0	0	0	0	0	0	0	0	0	0	0	0	0	0	0	0	0	0	0	0	0	0	0	0	0	0	0	0	0	0	0	0	0	0	0	0	0	0	0	0	0	0	0	0	0	0
338	0	0	0	0	0	0	0	0	0	0	0	0	0	0	0	0	0	0	0	0	0	0	0	0	0	0	0	0	0	0	0	0	0	0	0	0	0	0	0	0	0	0	0	0	0	0	0	0	0
339	0	0	0	0	0	0	0	0	0	0	0	0	0	0	0	0	0	0	0	0	0	0	0	0	0	0	0	0	0	0	0	0	0	0	0	0	0	0	0	0	0	0	0	0	0	0	0	0	0
340	0	0	0	0	0	0	0	0	0	0	0	0	0	0	0	0	0	0	0	0	0	0	0	0	0	0	0	0	0	0	0	0	0	0	0	0	0	0	0	0	0	0	0	0	0	0	0	0	0
341	0	0	0	0	0	0	0	0	0	0	0	0	0	0	0	0	0	0	0	0	0	0	0	0	0	0	0	0	0	0	0	0	0	0	0	0	0	0	0	0	0	0	0	0	0	0	0	0	0
342	0	0	0	0	0	0	0	0	0	0	0	0	0	0	0	0	0	0	0	0	0	0	0	0	0	0	0	0	0	0	0	0	0	0	0	0	0	0	0	0	0	0	0	0	0	0	0	0	0
343	0	0	0	0	0	0	0	0	0	0	0	0	0	0	0	0	0	0	0	0	0	0	0	0	0	0	0	0	0	0	0	0	0	0	0	0	0	0	0	0	0	0	0	0	0	0	0	0	0
344	0	0	0	0	0	0	0	0	0	0	0	0	0	0	0	0	0	0	0	0	0	0	0	0	0	0	0	0	0	0	0	0	0	0	0	0	0	0	0	0	0	0	0	0	0	0	0	0	0
345	0	0	0	0	0	0	0	0	0	0	0	0	0	0	0	0	0	0	0	0	0	0	0	0	0	0	0	0	0	0	0	0	0	0	0	0	0	0	0	0	0	0	0	0	0	0	0	0	0
346	0	0	0	0	0	0	0	0	0	0	0	0	0	0	0	0	0	0	0	0	0	0	0	0	0	0	0	0	0	0	0	0	0	0	0	0	0	0	0	0	0	0	0	0	0	0	0	0	0
347	0	0	0	0	0	0	0	0	0	0	0	0	0	0	0	0	0	0	0	0	0	0	0	0	0	0	0	0	0	0	0	0	0	0	0	0	0	0	0	0	0	0	0	0	0	0	0	0	0
348	0	0	0	0	0	0	0	0	0	0	0	0	0	0	0	0	0	0	0	0	0	0	0	0	0	0	0	0	0	0	0	0	0	0	0	0	0	0	0	0	0	0	0	0	0	0	0	0	0
349	0	0	0	0	0	0	0	0	0	0	0	0	0	0	0	0	0	0	0	0	0	0	0	0	0	0	0	0	0	0	0	0	0	0	0	0	0	0	0	0	0	0	0	0	0	0	0	0	0
350	0	0	0	0	0	0	0	0	0	0	0	0	0	0	0	0	0	0	0	0	0	0	0	0	0	0	0	0	0	0	0	0	0	0	0	0	0	0	0	0	0	0	0	0	0	0	0	0	0
351	0	0	0	0	0	0	0	0	0	0	0	0	0	0	0	0	0	0	0	0	0	0	0	0	0	0	0	0	0	0	0	0	0	0	0	0	0	0	0	0	0	0	0	0	0	0	0	0	0
352	0	0	0	0	0	0	0	0	0	0	0	0	0	0	0	0	0	0	0	0	0	0	0	0	0	0	0	0	0	0	0	0	0	0	0	0	0	0	0	0	0	0	0	0	0	0	0	0	0
353	0	0	0	0	0	0	0	0	0	0	0	0	0	0	0	0	0	0	0	0	0	0	0	0	0	0	0	0	0	0	0	0	0	0	0	0	0	0	0	0	0	0	0	0	0	0	0	0	0
354	0	0	0	0	0	0	0	0	0	0	0	0	0	0	0	0	0	0	0	0	0	0	0	0	0	0	0	0	0	0	0	0	0	0	0	0	0	0	0	0	0	0	0	0	0	0	0	0	0
355	0	0	0	0	0	0	0	0	0	0	0	0	0	0	0	0	0	0	0	0	0	0	0	0	0	0	0	0	0	0	0	0	0	0	0	0	0	0	0	0	0	0	0	0	0	0	0	0	0
356	0	0	0	0	0	0	0	0	0	0	0	0	0	0	0	0	0	0	0	0	0	0	0	0	0	0	0	0	0	0	0	0	0	0	0	0	0	0	0	0	0	0	0	0	0	0	0	0	0
357	0	0	0	0	0	0	0	0	0	0	0	0	0	0	0	0	0	0	0	0	0	0	0	0	0	0	0	0	0	0	0	0	0	0	0	0	0	0	0	0	0	0	0	0	0	0	0	0	0
358	0	0	0	0	0	0	0	0	0	0	0	0	0	0	0	0	0	0	0	0	0	0	0	0	0	0	0	0	0	0	0	0	0	0	0	0	0	0	0	0	0	0	0	0	0	0	0	0	0
359	0	0	0	0	0	0	0	0	0	0	0	0	0	0	0	0	0	0	0	0	0	0	0	0	0	0	0	0	0	0	0	0	0	0	0	0	0	0	0	0	0	0	0	0	0	0	0	0	0
360	0	0	0	0	0	0	0	0	0	0	0	0	0	0	0	0	0	0	0	0	0	0	0	0	0	0	0	0	0	0	0	0	0	0	0	0	0	0	0	0	0	0	0	0	0	0	0	0	0
361	0	0	0	0	0	0	0	0	0	0	0	0	0	0	0	0	0	0	0	0	0	0	0	0	0	0	0	0	0	0	0	0	0	0	0	0	0	0	0	0	0	0	0	0	0	0	0	0	0
362	0	0	0	0	0	0	0	0	0	0	0	0	0	0	0	0	0	0	0	0	0	0	0	0	0	0	0	0	0	0	0	0	0	0	0	0	0	0	0	0	0	0	0	0	0	0	0	0	0
363	0	0	0	0	0	0	0	0	0	0	0	0	0	0	0	0	0	0	0	0	0	0	0	0	0	0	0	0	0	0	0	0	0	0	0	0	0	0	0	0	0	0	0	0	0	0	0	0	0
364	0	0	0	0	0	0	0	0	0	0	0	0	0	0	0	0	0	0	0	0	0	0	0	0	0	0	0	0	0	0	0	0	0	0	0	0	0	0	0	0	0	0	0	0	0	0	0	0	0
365	0	0	0	0	0	0	0	0	0	0	0	0	0	0	0	0	0	0	0	0	0	0	0	0	0	0	0	0	0	0	0	0	0	0	0	0	0	0	0	0	0	0	0	0	0	0	0	0	0
366	0	0	0	0	0	0	0	0	0	0	0	0	0	0	0	0	0	0	0	0	0	0	0	0	0	0	0	0	0	0	0	0	0	0	0	0	0	0	0	0	0	0	0	0	0	0	0	0	0
367	0	0	0	0	0	0	0	0	0	0	0	0	0	0	0	0	0	0	0	0	0	0	0	0	0	0	0	0	0	0	0	0	0	0	0	0	0	0	0	0	0	0	0	0	0	0	0	0	0
368	0	0	0	0	0	0	0	0	0	0	0	0	0	0	0	0	0	0	0	0	0	0	0	0	0	0	0	0	0	0	0	0	0	0	0	0	0	0	0	0	0	0	0	0	0	0	0	0	0
369	0	0	0	0	0	0	0	0	0	0	0	0	0	0	0	0	0	0	0	0	0	0	0	0	0	0	0	0	0	0	0	0	0	0	0	0	0	0	0	0	0	0	0	0	0	0	0	0	0
370	0	0	0	0	0	0	0	0	0	0	0	0	0	0	0	0	0	0	0	0	0	0	0	0	0	0	0	0	0	0	0	0	0	0	0	0	0	0	0	0	0	0	0	0	0	0	0	0	0
371	0	0	0	0	0	0	0	0	0	0	0	0	0	0	0	0	0	0	0	0	0	0	0	0	0	0	0	0	0	0	0	0	0	0	0	0	0	0	0	0	0	0	0	0	0	0	0	0	0
372	0	0	0	0	0	0	0	0	0	0	0	0	0	0	0	0	0	0	0	0	0	0	0	0	0	0	0	0	0	0	0	0	0	0	0	0	0	0	0	0	0	0	0	0	0	0	0	0	0
373	0	0	0	0	0	0	0	0	0	0	0	0	0	0	0	0	0	0	0	0	0	0	0	0	0	0	0	0	0	0	0	0	0	0	0	0	0	0	0	0	0	0	0	0	0	0	0	0	0
374	0	0	0	0	0	0	0	0	0	0	0	0	0	0	0	0	0	0	0	0	0	0	0	0	0	0	0	0	0	0	0	0	0	0	0	0	0	0	0	0	0	0	0	0	0	0	0	0	0
375	0	0	0	0	0	0	0	0	0	0	0	0	0	0	0	0	0	0	0	0	0	0	0	0	0	0	0	0	0	0	0	0	0	0	0	0	0	0	0	0	0	0	0	0	0	0	0	0	0
376	0	0	0	0	0	0	0	0	0	0	0	0	0	0	0	0	0	0	0	0	0	0	0	0	0	0	0	0	0	0	0	0	0	0	0	0	0	0	0	0	0	0	0	0	0	0	0	0	0
377	0	0	0	0	0	0	0	0	0	0	0	0	0	0	0	0	0	0	0	0	0	0	0	0	0	0	0	0	0	0	0	0	0	0	0	0	0	0	0	0	0	0	0	0	0	0	0	0	0
378	0	0	0	0	0	0	0	0	0	0	0	0	0	0	0	0	0	0	0	0	0	0	0	0	0	0	0	0	0	0	0	0	0	0	0	0	0	0	0	0	0	0	0	0	0	0	0	0	0
379	0	0	0	0	0	0	0	0	0	0	0	0	0	0	0	0	0	0	0	0	0	0	0	0	0	0	0	0	0	0	0	0	0	0	0	0	0	0	0	0	0	0	0	0	0	0	0	0	0
380	0	0	0	0	0	0	0	0	0	0	0	0	0	0	0	0	0	0	0	0	0	0	0	0	0	0	0	0	0	0	0	0	0	0	0	0	0	0	0	0	0	0	0	0	0	0	0	0	0
381	0	0	0	0	0	0	0	0	0	0	0	0	0	0	0	0	0	0	0	0	0	0	0	0	0	0	0	0	0	0	0	0	0	0	0	0	0	0	0	0	0	0	0	0	0	0	0	0	0
382	0	0	0	0	0	0	0	0	0	0	0	0	0	0	0	0	0	0	0	0	0	0	0	0	0	0	0	0	0	0	0	0	0	0	0	0	0	0	0	0	0	0	0	0	0	0	0	0	0
383	0	0	0	0	0	0	0	0	0	0	0	0	0	0	0	0	0	0	0	0	0	0	0	0	0	0	0	0	0	0	0	0	0	0	0	0	0	0	0	0	0	0	0	0	0	0	0	0	0
[truncated: 37 more columns]
