# Supplementary material for: Qualitative Profiling of Venom Toxins in the Venoms of Several Bothrops Species Using High-Throughput Venomics and Coagulation Bioassaying
Source: Toxins (Basel). 2024 Jul 1;16(7):300. doi: 10.3390/toxins16070300 (PMC11280908; doi:10.3390/toxins16070300)
Supplement: Supplementary file 1 [file toxins-16-00300-s001.zip › all_merged_y_well_Bothropsneuwiedi_Dimoetsha 12.14.56.csv]

well	BOTAL_PA2A4	BOTAL_VSPTL	BOTAM_PA2A	BOTAS_PA2H2	BOTAS_PA2H3	BOTAS_SLB	BOTAS_VM1B1	BOTAS_VM2	BOTAS_VM3BA	BOTAS_VSPL	BOTAT_BPP12	BOTAT_OXLA	BOTAT_VM11	BOTAT_VM31	BOTBA_VM1B1	BOTBZ_PA2A2	BOTBZ_PA2H1	BOTCO_CRVP	BOTCO_OXLA	BOTDP_PLA23	BOTER_PA2A	BOTER_TXVE	BOTER_VM3BE	BOTHY_PA22	BOTIN_BNP	BOTIN_PA2A2	BOTIN_SLA	BOTIN_VM1B	BOTIN_VM2IA	BOTIN_VSP	BOTJA_QPCT	BOTJA_SL1A	BOTJA_SL1B	BOTJA_SL9B	BOTJA_SLAA	BOTJA_SLAB	BOTJA_SLEA	BOTJA_SLEB	BOTJA_VM1BJ	BOTJA_VM2J2	BOTJA_VM3B2	BOTJA_VM3BP	BOTJA_VM3H3	BOTJA_VM3JA	BOTJA_VSP1	BOTJA_VSP14	BOTJA_VSP2	BOTJA_VSP3	BOTJA_VSPA
1	0	0	0	0	0	0	0	0	0	0	0	0	0	0	0	0	0	0	0	0	0	0	0	0	0	0	0	0	0	0	0	0	0	0	0	0	0	0	0	0	0	0	0	0	0	0	0	0	0
2	0	0	0	0	0	0	0	0	0	0	0	0	0	0	0	0	0	0	0	0	0	0	0	0	0	0	0	0	0	0	0	0	0	0	0	0	0	0	0	0	0	0	0	0	0	0	0	0	0
3	0	0	0	0	0	0	0	0	0	0	0	0	0	0	0	0	0	0	0	0	0	0	0	0	0	0	0	0	0	0	0	0	0	0	0	0	0	0	0	0	0	0	0	0	0	0	0	0	0
4	0	0	0	0	0	0	0	0	0	0	0	0	0	0	0	0	0	0	0	0	0	0	0	0	0	0	0	0	0	0	0	0	0	0	0	0	0	0	0	0	0	0	0	0	0	0	0	0	0
5	0	0	0	0	0	0	0	0	0	0	0	0	0	0	0	0	0	0	0	0	0	0	0	0	0	0	0	0	0	0	0	0	0	0	0	0	0	0	0	0	0	0	0	0	0	0	0	0	0
6	0	0	0	0	0	0	0	0	0	0	0	0	0	0	0	0	0	0	0	0	0	0	0	0	0	0	0	0	0	0	0	0	0	0	0	0	0	0	0	0	0	0	0	0	0	0	0	0	0
7	0	0	0	0	0	0	0	0	0	0	0	0	0	0	0	0	0	0	0	0	0	0	0	0	0	0	0	0	0	0	0	0	0	0	0	0	0	0	0	0	0	0	0	0	0	0	0	0	0
8	0	0	0	0	0	0	0	0	0	0	0	0	0	0	0	0	0	0	0	0	0	0	0	0	0	0	0	0	0	0	0	0	0	0	0	0	0	0	0	0	0	0	0	0	0	0	0	0	0
9	0	0	0	0	0	0	0	0	0	0	0	0	0	0	0	0	0	0	0	0	0	0	0	0	0	0	0	0	0	0	0	0	0	0	0	0	0	0	0	0	0	0	0	0	0	0	0	0	0
10	0	0	0	0	0	0	0	0	0	0	0	0	0	0	0	0	0	0	0	0	0	0	0	0	0	0	0	0	0	0	0	0	0	0	0	0	0	0	0	0	0	0	0	0	0	0	0	0	0
11	0	0	0	0	0	0	0	0	0	0	0	0	0	0	0	0	0	0	0	0	0	0	0	0	0	0	0	0	0	0	0	0	0	0	0	0	0	0	0	0	0	0	0	0	0	0	0	0	0
12	0	0	0	0	0	0	0	0	0	0	0	0	0	0	0	0	0	0	0	0	0	0	0	0	0	0	0	0	0	0	0	0	0	0	0	0	0	0	0	0	0	0	0	0	0	0	0	0	0
13	0	0	0	0	0	0	0	0	0	0	0	0	0	0	0	0	0	0	0	0	0	0	0	0	0	0	0	0	0	0	0	0	0	0	0	0	0	0	0	0	0	0	0	0	0	0	0	0	0
14	0	0	0	0	0	0	0	0	0	0	0	0	0	0	0	0	0	0	0	0	0	0	0	0	0	0	0	0	0	0	0	0	0	0	0	0	0	0	0	0	0	0	0	0	0	0	0	0	0
15	0	0	0	0	0	0	0	0	0	0	0	0	0	0	0	0	0	0	0	0	0	0	0	0	0	0	0	0	0	0	0	0	0	0	0	0	0	0	0	0	0	0	0	0	0	0	0	0	0
16	0	0	0	0	0	0	0	0	0	0	0	0	0	0	0	0	0	0	0	0	0	0	0	0	0	0	0	0	0	0	0	0	0	0	0	0	0	0	0	0	0	0	0	0	0	0	0	0	0
17	0	0	0	0	0	0	0	0	0	0	0	0	0	0	0	0	0	0	0	0	0	0	0	0	0	0	0	0	0	0	0	0	0	0	0	0	0	0	0	0	0	0	0	0	0	0	0	0	0
18	0	0	0	0	0	0	0	0	0	0	0	0	0	0	0	0	0	0	0	0	0	0	0	0	0	0	0	0	0	0	0	0	0	0	0	0	0	0	0	0	0	0	0	0	0	0	0	0	0
19	0	0	0	0	0	0	0	0	0	0	0	0	0	0	0	0	0	0	0	0	0	0	0	0	0	0	0	0	0	0	0	0	0	0	0	0	0	0	0	0	0	0	0	0	0	0	0	0	0
20	0	0	0	0	0	0	0	0	0	0	0	0	0	0	0	0	0	0	0	0	0	0	0	0	0	0	0	0	0	0	0	0	0	0	0	0	0	0	0	0	0	0	0	0	0	0	0	0	0
21	0	0	0	0	0	0	0	0	0	0	0	0	0	0	0	0	0	0	0	0	0	0	0	0	0	0	0	0	0	0	0	0	0	0	0	0	0	0	0	0	0	0	0	0	0	0	0	0	0
22	0	0	0	0	0	0	0	0	0	0	0	0	0	0	0	0	0	0	0	0	0	0	0	0	0	0	0	0	0	0	0	0	0	0	0	0	0	0	0	0	0	0	0	0	0	0	0	0	0
23	0	0	0	0	0	0	0	0	0	0	0	0	0	0	0	0	0	0	0	0	0	0	0	0	0	0	0	0	0	0	0	0	0	0	0	0	0	0	0	0	0	0	0	0	0	0	0	0	0
24	0	0	0	0	0	0	0	0	0	0	0	0	0	0	0	0	0	0	0	0	0	0	0	0	0	0	0	0	0	0	0	0	0	0	0	0	0	0	0	0	0	0	0	0	0	0	0	0	0
25	0	0	0	0	0	0	0	0	0	0	0	0	0	0	0	0	0	0	0	0	0	0	0	0	0	0	0	0	0	0	0	0	0	0	0	0	0	0	0	0	0	0	0	0	0	0	0	0	0
26	0	0	0	0	0	0	0	0	0	0	0	0	0	0	0	0	0	0	0	0	0	0	0	0	0	0	0	0	0	0	0	0	0	0	0	0	0	0	0	0	0	0	0	0	0	0	0	0	0
27	0	0	0	0	0	0	0	0	0	0	0	0	0	0	0	0	0	0	0	0	0	0	0	0	0	0	0	0	0	0	0	0	0	0	0	0	0	0	0	0	0	0	0	0	0	0	0	0	0
28	0	0	0	0	0	0	0	0	0	0	0	0	0	0	0	0	0	0	0	0	0	0	0	0	0	0	0	0	0	0	0	0	0	0	0	0	0	0	0	0	0	0	0	0	0	0	0	0	0
29	0	0	0	0	0	0	0	0	0	0	0	0	0	0	0	0	0	0	0	0	0	0	0	0	0	0	0	0	0	0	0	0	0	0	0	0	0	0	0	0	0	0	0	0	0	0	0	0	0
30	0	0	0	0	0	0	0	0	0	0	0	0	0	0	0	0	0	0	0	0	0	0	0	0	0	0	0	0	0	0	0	0	0	0	0	0	0	0	0	0	0	0	0	0	0	0	0	0	0
31	0	0	0	0	0	0	0	0	0	0	0	0	0	0	0	0	0	0	0	0	0	0	0	0	0	0	0	0	0	0	0	0	0	0	0	0	0	0	0	0	0	0	0	0	0	0	0	0	0
32	0	0	0	0	0	0	0	0	0	0	0	0	0	0	0	0	0	0	0	0	0	0	0	0	0	0	0	0	0	0	0	0	0	0	0	0	0	0	0	0	0	0	0	0	0	0	0	0	0
33	0	0	0	0	0	0	0	0	0	0	0	0	0	0	0	0	0	0	0	0	0	0	0	0	0	0	0	0	0	0	0	0	0	0	0	0	0	0	0	0	0	0	0	0	0	0	0	0	0
34	0	0	0	0	0	0	0	0	0	0	0	193.2521489971363	0	0	0	0	0	0	0	0	0	0	0	0	108.40974212034475	0	0	0	0	0	0	0	0	0	0	0	0	0	0	0	0	0	0	0	0	0	0	0	0
35	0	0	0	0	0	0	0	0	0	0	0	456.90023443605156	0	0	0	0	0	0	0	0	0	0	0	0	122.12946079708136	0	0	0	0	0	0	0	0	0	0	0	0	0	0	0	0	0	0	0	0	0	0	0	0
36	0	0	0	0	0	0	0	0	0	0	0	514.6665798384996	0	0	0	0	0	0	0	0	0	0	0	0	0	0	0	0	0	0	0	0	0	0	0	0	0	0	0	0	0	0	0	0	0	0	0	0	0
37	0	0	0	0	0	0	0	0	0	0	0	520	0	0	0	0	0	0	0	0	0	0	0	0	0	0	0	88.21958843448893	0	0	0	0	0	0	0	0	0	0	0	0	0	0	0	0	0	0	0	0	0
38	0	0	0	0	0	0	152.44985673352554	0	0	0	0	386.0289137796291	0	0	0	0	0	0	0	0	0	0	0	0	0	0	0	310.1120083355049	0	0	0	0	0	0	0	0	0	0	0	0	0	0	0	0	0	0	0	0	0
39	0	0	0	0	0	0	178.32378223495536	643.4748632456439	0	0	0	248.38499609273268	0	0	0	0	0	0	0	0	0	0	0	0	0	0	0	243.16879395675733	0	0	0	0	0	0	0	0	0	0	0	289.56368846053977	0	114.90622557957927	0	0	0	0	0	0	0
40	0	0	0	0	0	0	0	1377.1359729096116	0	0	0	146.53425371190352	0	0	0	0	0	0	0	0	0	0	0	0	0	0	0	0	0	0	0	0	0	0	0	0	0	0	0	602.5631674915342	0	135.67986454805882	0	0	0	0	0	0	0
41	0	0	0	0	0	0	0	1559.2706433967173	0	0	0	0	0	0	0	0	0	0	0	0	0	0	0	0	0	0	0	0	0	0	0	0	0	0	0	0	0	0	0	642.7897890075538	0	0	0	0	0	0	0	0	0
42	0	0	0	0	0	0	0	990.8088043761346	0	0	0	0	0	0	0	0	0	0	217.24407397759967	0	0	0	0	0	0	0	0	0	0	0	0	0	0	0	0	0	0	0	0	399.60797082573384	0	0	0	0	0	0	0	0	0
43	0	0	0	0	0	0	0	940.7449856733562	0	0	0	0	0	0	0	0	0	0	483.9885386819482	0	0	0	0	0	0	0	0	0	0	0	0	0	0	0	0	0	0	0	0	451.1174785100304	0	0	0	0	0	0	0	0	0
44	0	0	0	0	0	0	0	1321.1552487626973	0	0	0	361.4613180515772	0	0	0	0	0	0	378.09325345141957	0	0	0	0	0	0	0	0	0	0	0	0	0	0	0	0	0	0	0	0	370.91169575410106	0	147.87053920291794	0	0	0	0	0	0	0
45	0	0	0	0	0	0	0	787.3235217504558	0	0	0	300.0859598853868	0	0	0	0	0	0	163.68325084657462	0	0	0	0	0	0	0	0	0	0	0	0	0	0	0	0	0	0	0	0	0	0	253.6402709038812	0	0	0	0	0	0	0
46	0	0	0	0	0	0	0	447.1060171919771	0	0	184.61318051575927	0	0	0	0	0	0	0	0	92.30659025787963	0	0	0	0	0	0	0	0	0	0	0	0	0	0	0	0	0	0	0	0	0	109.6848137535817	0	0	0	0	0	0	0
47	0	0	0	0	0	0	0	493.8160979421718	0	0	156.18390205782822	0	0	0	0	0	0	0	0	272.72076061474303	0	0	0	0	0	0	0	0	0	0	0	0	0	0	0	0	0	0	0	0	0	0	0	0	0	0	0	0	0
48	0	0	0	0	0	0	0	300.1107059129996	0	0	0	322.974733003385	0	0	0	0	0	0	0	166.21516019796903	0	0	0	0	0	0	0	0	0	0	0	0	0	0	0	0	0	0	0	0	0	0	0	0	0	0	0	0	0
49	0	0	0	0	0	0	0	0	0	0	0	557.124251107059	0	0	0	0	0	0	0	0	0	0	0	0	0	0	0	0	0	0	0	0	0	0	0	0	0	0	0	0	0	0	0	0	0	0	0	0	0
50	0	0	0	0	0	0	0	0	0	0	0	722.7689502474606	0	0	0	0	0	0	0	0	0	0	0	0	0	0	0	0	0	0	0	0	0	0	0	0	0	0	0	0	0	0	0	0	0	0	0	0	0
51	0	0	0	0	0	0	0	0	0	0	0	990.3138838239125	0	0	0	0	0	0	0	0	0	0	0	0	0	0	0	0	0	0	0	0	0	0	0	0	0	0	0	0	0	0	0	0	0	0	0	0	0
52	0	0	0	0	0	0	0	0	0	0	243.30033862985135	504.0622557957805	0	0	0	0	0	0	0	0	0	0	0	0	0	0	0	0	0	0	0	0	0	0	0	0	0	0	0	0	0	0	0	0	0	0	0	0	0
53	0	0	0	0	0	0	0	0	0	0	433.6715290440219	0	0	0	0	0	0	0	0	0	0	0	0	0	0	0	0	0	0	0	0	0	0	0	0	0	0	0	0	0	0	0	0	0	0	0	0	0	0
54	0	0	0	0	0	0	387.92654337067177	0	0	0	556.7830164105244	382.6842927845816	0	0	0	0	0	0	0	0	0	0	0	0	0	0	0	0	0	0	0	0	0	0	0	0	0	0	0	0	0	0	0	0	0	0	0	0	0
55	0	0	0	0	0	0	510.3724928366752	0	0	0	543.8734045324297	677.8119301901535	0	0	0	0	0	0	0	0	0	0	0	0	0	0	0	0	0	0	0	0	0	0	0	0	0	0	0	0	0	0	0	0	0	0	0	0	0
56	0	0	0	0	0	0	507.8145350351662	0	0	0	384.02318312060424	733.907267517583	0	0	0	0	0	0	0	0	0	0	0	0	0	0	0	0	0	0	0	0	0	0	0	0	0	0	0	0	0	0	0	0	0	0	0	0	0
57	0	0	0	0	0	0	668.9684813753581	0	0	0	173.81088825214889	545.5444126074497	0	0	0	0	0	0	0	0	0	0	0	0	0	0	0	0	0	0	0	0	0	0	0	0	0	0	0	0	0	0	0	0	0	0	0	0	0
58	0	0	0	0	0	0	310.49752539723954	0	0	0	195.64209429538906	310.8908569940088	0	0	0	0	0	0	0	0	0	0	0	0	0	0	0	0	0	0	0	0	0	0	0	0	0	0	0	0	0	0	0	0	0	0	0	0	0
59	0	0	0	0	0	0	0	0	0	0	185.24876269861835	165.74889294086904	0	0	0	0	0	0	0	0	0	0	0	0	0	0	0	0	0	0	0	0	0	0	0	0	0	0	0	0	0	0	0	0	0	0	0	0	0
60	0	0	0	0	0	0	122.43813493097213	0	0	0	153.04766866371517	0	0	0	0	0	0	0	0	0	0	0	0	0	0	0	0	0	0	0	0	0	0	0	0	0	0	0	0	0	0	0	0	0	0	0	0	0	0
61	0	0	0	0	0	0	275.5470174524617	0	0	0	391.4066163063301	0	0	0	0	0	0	0	0	0	0	0	0	0	0	0	0	0	0	0	0	0	0	0	0	0	0	0	0	0	0	0	0	0	0	0	0	0	0
62	0	0	0	0	0	0	153.3042458973688	0	0	0	419.343579057046	0	0	0	0	0	0	0	0	0	0	0	0	0	0	0	0	0	0	0	0	0	0	0	0	0	0	0	0	0	0	0	0	0	0	0	0	0	0
63	0	0	0	0	0	0	0	0	0	0	360	0	0	0	0	0	0	0	0	0	0	0	0	0	0	0	0	0	0	0	0	0	0	0	0	0	0	0	0	0	0	0	0	0	0	0	0	0	0
64	0	0	0	0	0	0	0	0	0	0	179.71867673873248	0	0	0	0	0	0	0	200.31258140140835	0	0	0	0	0	0	0	0	0	0	0	0	0	0	0	0	0	0	0	0	0	0	0	0	0	0	0	0	0	0
65	0	0	0	0	0	0	0	0	0	0	0	0	0	0	0	0	0	0	350.1562907007029	0	0	0	0	0	0	0	0	0	0	0	0	0	0	0	0	0	0	0	0	0	0	0	0	0	0	0	0	0	0
66	0	0	0	0	0	0	0	0	0	0	104.1794738213083	0	0	0	0	0	0	0	151.17218025527384	0	0	0	0	0	0	0	0	0	0	0	0	0	0	0	0	0	0	0	0	0	0	0	0	0	0	0	0	0	0
67	0	0	0	0	0	0	0	0	0	0	106.31284188590743	0	0	0	0	0	0	0	0	0	0	0	0	0	0	0	0	0	0	0	0	0	0	0	0	0	0	0	0	0	0	0	0	0	0	0	0	0	0
68	0	0	0	0	0	0	0	0	0	0	0	0	0	0	0	0	0	0	0	0	0	0	0	0	0	0	0	0	0	0	0	0	0	0	0	0	0	0	0	0	0	0	0	0	0	0	0	0	0
69	0	0	0	0	0	0	0	0	0	0	0	0	0	0	0	0	0	0	0	0	0	0	0	0	0	0	0	0	0	0	0	0	0	0	0	0	0	0	0	0	0	0	0	0	0	0	0	0	0
70	0	0	0	0	0	0	0	0	0	0	0	0	0	0	0	0	0	0	0	0	0	0	0	0	0	0	0	0	0	0	0	0	0	0	0	0	0	0	0	0	0	0	0	0	0	0	0	0	0
71	0	0	0	0	0	0	0	0	0	0	0	0	0	0	0	0	0	0	0	0	0	0	0	0	0	0	0	0	0	0	0	0	0	0	0	0	0	0	0	0	0	0	0	0	0	0	0	0	0
72	0	0	0	0	0	0	0	0	0	0	0	0	0	0	0	0	0	0	0	0	0	0	0	0	0	0	0	0	0	0	0	0	0	0	0	0	0	0	0	0	0	0	0	0	0	0	0	0	0
73	0	0	0	0	0	0	306.99661370148584	0	0	0	0	0	0	0	0	0	0	0	0	0	0	0	0	0	0	0	0	0	0	0	0	0	0	0	0	0	0	0	0	0	0	0	0	0	0	0	0	0	0
74	0	0	0	0	0	0	334.50377702526345	0	0	0	0	0	0	0	0	0	0	0	0	0	0	0	0	0	0	0	0	0	0	0	0	0	0	0	0	0	0	0	0	0	0	0	0	0	0	0	0	0	0
75	0	0	0	0	0	0	0	0	0	0	0	0	0	0	0	0	0	0	0	0	0	0	0	0	0	0	0	0	0	0	0	0	0	0	0	0	0	0	0	0	0	0	0	0	0	0	0	0	0
76	0	0	0	0	0	0	0	0	0	0	0	0	0	0	0	0	0	0	0	0	0	0	0	0	0	0	0	0	0	0	0	0	0	0	0	0	0	0	0	0	0	0	0	0	0	0	0	0	0
77	0	0	0	0	0	0	0	0	0	0	0	0	0	0	0	0	0	0	0	0	0	0	0	0	0	0	0	0	0	0	0	0	0	0	0	0	0	0	0	0	0	0	0	0	0	0	0	0	0
78	0	0	0	0	0	0	0	0	0	0	0	0	0	0	0	0	0	0	0	0	0	0	0	0	0	0	0	0	0	0	0	0	0	0	0	0	0	0	0	0	0	0	0	0	0	0	0	0	0
79	0	0	0	0	139.6848137535835	0	0	0	0	0	0	279.369627507167	0	0	0	0	195.55873925501692	0	0	0	0	0	344.555873925506	0	0	0	0	0	0	0	0	0	0	0	0	0	0	0	0	0	0	633.2378223495786	0	0	0	0	0	0	0
80	0	0	0	0	161.01849439958022	0	0	0	0	0	0	576.8364157332634	0	0	0	0	225.4258921594123	0	0	0	0	0	865.0833550403778	0	0	0	0	0	0	0	0	0	0	0	0	0	0	0	0	0	0	1309.0401146131794	0	0	0	0	0	0	0
81	0	0	0	0	0	0	0	0	0	0	0	296.48997134670174	0	0	0	0	0	0	0	0	0	0	765.7085178431853	0	0	0	0	0	428.66241208648614	0	0	0	0	0	0	0	0	0	0	0	276.5563948945072	991.88069809846	0	0	0	0	0	0	0
82	0	0	0	0	0	0	0	0	0	0	0	0	0	0	0	0	0	0	0	0	0	0	512.1008075019537	0	0	0	0	0	994.2016150039075	0	0	0	0	0	0	0	0	0	0	0	324.8502214118255	373.57775462359933	0	0	0	0	0	0	0
83	0	0	0	0	0	0	0	0	0	0	0	0	0	0	0	0	0	0	0	0	0	0	299.06876790830836	0	0	0	0	0	1083.6871581140922	0	0	0	0	0	0	0	0	0	0	0	0	0	0	0	0	0	0	0	0
84	0	0	0	0	0	0	0	0	0	0	0	0	0	0	0	0	0	0	0	0	0	0	0	0	0	0	0	0	600.7163323782141	0	0	0	0	0	0	0	0	0	0	0	0	0	0	0	0	0	0	0	0
85	0	0	0	0	275.4454284970093	0	0	0	0	0	0	0	0	0	0	0	325.11591560302736	0	0	0	0	0	0	0	0	0	0	0	0	0	0	0	0	0	0	0	0	0	0	0	0	0	0	0	0	0	0	0	0
86	0	0	0	0	583.1604584527206	0	0	0	0	0	0	0	0	0	0	0	742.5902578796554	340.3782234957077	0	0	0	0	0	0	0	0	0	0	0	0	0	0	0	0	0	0	0	0	0	0	0	0	0	0	0	0	0	0	0
87	0	0	0	0	482.79760354258906	0	0	0	0	136.6566814274544	0	0	0	0	0	0	651.8650690283927	658.2638707996872	0	0	0	0	0	0	0	0	0	0	705.1484761656646	0	0	0	0	0	0	0	0	0	0	0	0	0	0	0	0	0	0	0	0
88	0	0	0	533.3967178952942	700.4988278197479	0	0	0	0	799.7251888512726	0	0	0	0	0	0	305.33081531648253	597.4719979161224	0	0	0	190.49882781974793	0	0	0	0	0	0	587.8757488929291	0	0	0	0	0	0	0	0	190.49882781974793	0	0	0	0	0	0	0	0	0	0	0
89	0	0	0	2546.2008335504133	2063.102370408968	0	0	0	0	1249.1612399062255	0	0	0	0	0	0	1078.4566293305613	606.7100807501959	0	260.1302422505876	0	160.3216983589465	0	352.25970304767077	0	0	0	0	0	0	0	0	0	0	0	140.9038812190683	0	333.74185985933826	0	0	0	0	0	0	0	0	0	0	0
90	0	0	0	4242.319614482949	3328.2130763219657	0	0	0	0	1315.543110184946	0	0	0	0	0	0	2168.065902578802	685.3959364417818	0	220.9950507944705	0	0	0	666.1878093253456	0	0	0	0	0	480.238343318586	0	0	0	0	0	416.4821568116741	0	341.5837457671275	0	0	0	0	0	0	0	0	0	0	0
91	0	467.4068767908337	0	4312.8653295128925	3266.002865329511	0	0	0	0	1165.1002865329501	0	0	0	0	0	0	2083.610315186245	609.4126074498563	0	0	0	0	0	690.7449856733525	0	0	0	0	0	1454.1117478510062	0	0	0	0	0	485.530085959885	0	360	0	0	0	0	0	0	0	0	0	0	832.7363896848186
92	0	666.7361292003113	0	3452.7650429799387	2489.746027611354	0	0	0	0	996.0471476947122	0	0	0	0	0	213.96196926283017	1462.774159937481	540	0	0	0	0	0	325.56655379004724	0	0	0	0	0	1581.6137014847595	0	0	0	0	0	542.3300338629858	0	376.0471476947123	0	0	0	0	0	0	417.2258400625188	0	0	556.3011200833585	1357.4342276634527
93	473.9789007554074	607.1633237822355	133.1401406616313	1350.8999739515423	1348.9736910653783	0	0	0	0	1414.7460276113593	0	0	0	0	0	186.97577494138991	982.8366762177644	609.2328731440483	0	0	0	0	0	0	0	0	0	0	0	1376.5121125293051	0	0	0	0	0	501.53425371190343	0	182.30138056785518	0	0	0	0	0	0	1285.932534514199	0	383.44360510549814	486.13701484761384	1200.6512112529306
94	836.9783797864018	641.0718937223223	292.41729617087856	0	357.03568637665364	0	0	0	0	1923.7626986194348	0	0	0	0	0	0	413.4097421203358	585.1654076582429	0	0	0	0	0	0	0	0	0	0	0	1242.0070330815277	0	0	0	0	0	342.8848658504813	0	0	0	0	0	0	0	0	1719.3956759572804	0	815.4389163844768	376.4535035165473	1162.2805418077617
95	1112.0018233915098	622.2297473300341	525.3125814014077	0	348.39541547278117	0	0	0	0	2007.2128158374574	0	0	0	0	0	0	358.95285230528975	478.3276895024744	0	0	749.578015108105	0	0	0	0	153.08283407137355	0	0	0	1288.0997655639503	0	0	0	0	0	310	0	184.7551445688991	0	0	0	0	0	0	1525.2448554311009	0	1792.1034123469701	989.7720760614758	1436.7231049752556
96	1174.0231831206054	544.3839541547284	642.1919770773642	0	465.5548319874977	0	0	0	0	1860.1497785881745	0	0	0	0	0	0	480.299557176349	386.9367022662155	0	0	1341.1708778327693	0	0	0	0	137.59703047668742	0	183.93461839020483	0	1278.7679083094567	0	0	0	0	0	294.23417556655386	0	166.06538160979517	0	0	0	0	0	0	1391.5316488668923	425.6772597030455	3126.0380307371684	1208.4683511331077	1346.8754884084417
97	1027.5501432664762	471.39098723625966	548.1453503516537	0	138.2768950247449	0	0	0	0	1733.377181557697	0	0	0	0	0	0	143.04506381870164	157.3495702005718	0	0	1243.8408439697837	0	0	0	0	0	0	350	0	1211.2594425631685	0	0	0	0	0	133.5087262307882	0	0	0	0	0	0	0	0	1278.7405574368315	1715.1067986454873	3212.3808283407107	1190.4636624120865	1062.3183120604328
98	1163.3342016150045	239.58061995311115	598.5425892159423	0	0	0	0	0	0	1663.5412867934356	0	0	0	0	0	0	0	0	0	0	1345.0013024225066	0	0	0	0	0	0	167.70643396717782	390.6290700703333	642.076061474338	0	0	0	0	0	0	0	0	0	0	0	0	0	0	957.2896587653023	4425.436311539475	2396.8702787184134	574.9934878874668	984.9986975774933
99	1971.0771034123659	0	1177.7546235999087	0	0	0	0	0	0	1412.23235217504	0	0	0	0	0	0	0	0	0	0	2331.07059129984	0	0	0	0	316.28158374577527	0	0	361.1292003125714	435.53529564992004	0	0	0	0	0	0	0	0	0	0	0	0	0	0	660.7462880958552	6030.376400104191	1902.2258400625142	0	418.9098723625828
100	2087.396457410784	0	1123.849960927325	0	0	0	0	0	0	585.458452722063	0	0	0	0	0	0	0	0	0	0	2355.4519406095337	0	0	0	0	295.1484761656681	0	0	0	406.4339671789528	0	0	0	0	0	0	0	0	0	0	0	0	0	0	266.1174785100286	4707.370408960667	1633.8629851523833	0	428.40453243032044
101	1195.1979682208887	0	598.8955457150297	0	0	0	0	0	0	544.6340192758565	0	0	0	0	0	0	0	0	0	0	1470.9963532169827	0	0	0	0	0	0	0	0	565.1862464183417	0	0	0	0	0	0	0	0	0	0	0	241.48866892420054	0	0	0	3317.9591039333145	1681.212555352958	0	403.5412867934331
102	962.5214899713466	0	529.3123209169055	0	0	0	0	0	0	1034.4269340974213	0	0	0	0	0	0	0	0	0	0	1166.332378223496	0	0	0	0	0	0	0	0	977.249283667622	0	0	0	0	0	0	0	0	0	0	0	337.02005730659045	0	0	0	2512.507163323783	1199.297994269342	0	0
103	1034.3618129721276	0	474.5441521229482	0	0	0	0	0	0	495.79187288355416	0	0	0	0	0	0	0	0	0	0	887.8119301901515	0	0	0	0	0	0	0	560.0286532951391	839.6353216983586	0	0	0	0	0	0	0	0	0	0	0	103.08543891638254	0	0	0	2214.1938004688764	672.5527481114899	0	0
104	949.3227402969517	0	434.7968220890855	0	0	0	293.92810627768046	0	0	116.5576973170112	0	0	0	0	0	0	0	0	0	0	800.406355821829	0	0	0	0	0	0	0	542.5501432664681	404.4464704350035	0	0	0	0	0	0	0	0	0	0	0	0	0	0	0	1760.924719979152	597.155509247197	0	273.6572023964611
105	834.4243292524087	0	208.14014066162804	0	0	0	287.4316228184387	0	0	113.98150560041536	0	0	0	206.81557697317263	0	0	0	0	0	0	744.2471997916114	0	0	0	0	0	0	0	0	0	0	686.0224016671092	0	393.4540244855479	0	0	0	312.74550664235863	0	0	0	0	0	0	0	1407.7012242771593	854.0739775983386	0	524.867152904402
106	383.3954154727805	0	0	0	0	145.60432404271904	326.35451940609437	0	0	120.50013024225024	0	0	0	1670.2305287835336	0	215.89606668403167	0	0	0	0	328.62464183381184	0	0	0	0	0	0	85.35425892159392	0	346.43787444646944	0	2504.7512373013774	215.89606668403167	810.1250325605625	0	0	517.1463922896572	308.7079968741869	0	0	0	0	0	0	0	1795.354258921594	1330.083355040375	0	253.93722323521826
107	0	0	0	0	0	290	654.9973951549883	0	0	284.97655639489483	0	0	0	2900.0104193800466	0	215.11200833550262	0	0	0	0	0	0	0	0	0	0	0	289.93748371971947	0	345.17973430580656	0	3909.8593383693687	459.98437092992987	864.9869757749416	0	0	515.268299036204	0	0	0	0	0	0	0	0	1655.117218025526	1190.083355040374	0	214.88799166449738
108	0	0	0	0	0	285.0260484501171	331.7191977077311	0	0	285.2344360510542	0	129.32274029695444	0	2293.073717113822	0	0	0	0	0	0	0	0	0	0	0	0	0	405.0260484501171	621.7439437353578	0	0	3622.9174264131193	445.2344360510542	870.1041938004686	0	0	0	0	0	0	0	0	0	0	0	1653.827819744729	1069.7916123990628	0	420.0520969002343
109	0	0	0	0	0	235.4454284970036	0	0	0	309.3071112268833	0	646.1396196926355	0	1279.206824693923	0	0	0	0	0	0	0	0	0	0	0	0	0	434.65355561344165	1012.3756186506859	0	0	2654.058348528255	434.65355561344165	859.9010158895547	128.71320656421182	0	0	0	0	0	0	0	0	0	0	1746.3362854910108	793.1674915342478	0	518.9111747851023
110	0	0	0	0	0	244.19770773639064	0	0	0	360.2917426413125	0	527.5853086741248	0	785.9481635842656	0	0	0	0	0	0	0	0	0	0	0	0	0	401.0210992445937	1065.6238603803126	0	0	2205.510549622297	376.38577754623435	879.8541286793437	304.3435790570469	83.76009377442192	0	0	0	0	0	0	0	0	0	1836.6449596249065	568.5412867934375	0	556.0940349049218
111	0	0	0	0	0	270.5782755926024	0	0	0	300.77103412346986	0	0	0	764.1325866110964	0	0	0	0	0	0	0	0	0	0	0	0	0	290.77103412346986	1374.9036207345662	0	0	2322.012242771554	368.2651732221928	772.3131023704096	369.6144829382651	209.22896587653014	0	0	0	0	0	0	0	0	0	1726.7465485803614	547.4094816358433	0	455.48189632716867
112	0	0	0	0	0	244.8801771294609	0	0	0	308.8017712946089	0	0	0	775.8387600937738	0	0	0	0	0	0	0	0	0	0	0	0	0	318.32247981245246	1536.1656681427485	0	0	3026.5798384996197	474.64053138838267	742.7233654597569	429.0414170356871	567.2115134149578	0	224.4881479552009	0	0	0	0	0	0	0	1350.4792914821564	478.5621255535307	0	503.20265694191335
113	0	0	0	0	0	250	0	0	0	321.1461318051573	0	0	0	536.017191977076	0	0	0	0	0	0	0	0	0	0	0	0	0	399.71346704871064	1811.7048710601728	0	0	2934.627507163319	475.429799426934	781.719197707736	727.4068767908327	958.280802292264	0	392.0057306590253	0	0	0	0	0	0	0	1859.3839541547313	510.85959885386796	0	478.008595988538
114	0	0	0	0	0	264.4998697577499	0	0	0	144.66788226100124	0	0	0	513.3315967699982	0	0	0	0	0	0	0	0	0	0	0	0	0	400.3334201615001	1915.5001302422502	0	0	2428.1648866892483	237.668663714502	681.3336806460004	516.6710080750044	1082.8327689502494	0	165.3347225840014	0	0	0	0	0	0	0	1902.8379786402547	248.0020838760021	0	442.49934878874933
115	0	0	0	0	0	265.570461057567	0	0	0	129.865850481897	0	0	0	734.429538942433	0	0	0	0	0	0	0	0	0	0	0	0	625.2800208387633	390	2467.5618650690312	0	0	2433.1766084917936	202.013545194062	808.3446209950516	0	1145.1901536858556	0	177.96431362334033	0	0	0	0	0	0	0	1325.9507684292785	0	0	269.8879916644947
116	0	0	0	0	0	130.33993227402885	0	0	0	284.3592081271165	0	0	0	750	0	0	0	0	0	0	0	0	0	0	0	0	677.7676478249501	413.9320135451942	2764.097421203436	0	0	2272.223235217505	376.9223756186504	908.6311539463396	478.6402709038845	1116.0679864548058	0	192.90309976556273	0	0	0	0	0	0	0	1510.6017191977091	325.47538421464145	0	186.66970565251495
117	0	0	0	0	0	152.41469132586698	0	1100.2435530086022	0	157.1112268819997	0	0	0	745.2370408960667	0	0	0	0	0	0	0	0	171.46652774160034	0	0	0	0	392.37040896066657	3272.569679604069	0	0	2430.4962229747334	363.3407137275334	700.9260224016664	1300.0664235478007	1128.1036728314668	0	0	0	0	0	0	0	0	0	1730.4740817921333	356.1187809325327	0	204.24459494659962
118	0	0	0	0	0	301.04193800468835	0	2485.362073456633	0	127.96691846835363	0	0	0	811.0927324824187	0	0	0	0	0	0	0	0	336.3024225058604	0	0	0	767.8015108101217	605.4128679343631	3683.9137796301015	0	0	2364.116957541023	409.47903099765585	726.4040114613211	857.4589736910503	1027.8145350351626	0	0	0	0	0	0	0	0	0	1667.865329512893	203.79916644960022	0	156.40401146132112
119	0	0	0	0	0	265.85178431883264	0	2425.332117738988	0	142.66605886949398	0	0	0	809.8267778067184	0	0	0	0	0	0	0	0	545.8035946861223	0	0	0	1610.5678562125552	475.5535295649799	4807.218025527525	0	0	2014.9374837197145	391.70356863766534	777.3821307632164	0	926.5928627246693	0	0	0	914.9179473821545	150.91430059911826	0	0	0	0	1449.6535556134368	227.20890856993483	0	174.3696275071593
120	0	0	0	0	0	296.92628288616896	0	2257.315707215422	0	150.16410523574066	0	0	0	752.8483980203183	0	0	0	0	0	0	0	0	1326.1891117478585	0	0	0	1088.5035165407585	689.8163584266837	7062.561865069033	0	0	2116.2503256056307	369.3852565772338	686.9262828861689	0	924.3032039593635	0	0	0	2024.467309195104	169.83589476425934	0	0	0	0	1476.4756446991435	0	0	0
121	0	0	0	0	0	298.6389684813749	0	2105.1797343058065	247.46678822610264	305.9924459494659	0	0	0	775.992445949466	0	0	0	0	0	0	0	0	2320.8882521490004	0	0	0	729.4516801250344	1484.007554050534	5946.522531909339	0	0	2449.3383693670226	417.35347746809094	842.7220630372502	0	948.0528783537388	0	0	0	2148.015108101068	0	0	0	0	0	1896.767387340455	0	0	0
122	0	0	0	0	0	212.1255535295648	0	953.0580880437554	506.7712946079707	155.27350872622984	0	0	0	564.8788747069535	0	0	0	0	0	0	0	0	2464.7981245115893	0	0	0	914.9596249023178	803.1388382391198	3858.3407137275303	0	0	2492.520187548841	436.7712946079707	913.5425892159413	0	1111.1031518624645	0	0	0	1887.3183120604303	0	0	0	0	0	2123.9372232352175	0	0	0
123	0	0	0	0	0	221.6006772597041	0	0	484.6222974733005	0	0	0	0	275.28783537379365	0	0	0	0	0	0	0	0	1974.4425631674887	0	0	0	451.7270122427618	1026.150039072701	3411.510810106798	0	0	2432.9317530606904	419.2445949466009	892.3560823131032	152.53581661891502	1119.154727793695	0	0	0	1952.1398801771395	0	0	0	0	0	2089.154727793695	0	0	254.22636103152502
124	0	0	0	0	0	228.61031518624557	0	0	471.60458452722025	0	0	0	0	108.0229226361013	0	0	0	0	0	0	0	0	1766.418338108881	0	0	0	0	2086.633237822347	3247.435530085957	0	0	2310.80229226361	232.2492836676178	815.0286532951266	178.23782234956713	788.6676217764989	0	0	0	1307.0773638968258	0	0	0	0	0	2144.971346704873	0	0	297.0630372492786
125	0	0	0	0	0	97.64261526438943	0	0	463.72623078926847	109.80984631414744	0	0	0	370.60823131024756	0	0	0	0	0	0	0	0	2050.6082313102474	0	0	0	0	2456.1721802552897	2956.4639228965843	0	1271.9640531388743	2309.150820526179	0	680	425.51315446732127	415.0950768429263	0	0	0	1409.2263610315588	0	109.80984631414744	0	0	0	2010.050794477721	86.93279499870005	0	0
126	0	0	0	0	0	0	0	0	461.7921333680647	130.7528002083882	0	0	0	441.2907007033102	0	0	0	0	0	0	0	0	2535.519666579838	0	0	0	0	3598.924199010156	2486.8103672831485	0	1514.5532690804969	2356.4157332638706	0	557.0969002344367	506.66710080750437	327.24016671008087	0	0	0	3598.924199010156	0	130.7528002083882	0	0	0	1571.6488668924205	103.51263349830734	0	227.5983328991912
127	0	0	0	0	0	76.9848918989336	0	0	240.74498567334837	0	0	0	1829.5233133628924	0	493.6090127637507	0	0	0	0	0	0	0	2146.2047408179124	0	0	0	0	4111.315446730918	2267.5553529565022	0	0	2381.8859077884863	0	604.7264912737731	538.8942432925351	657.7533211773972	0	0	0	3979.9882781974425	0	321.5251367543697	0	0	0	1977.951289398292	0	0	273.5738473560777
128	0	0	0	0	0	209.0171919770777	0	0	0	0	0	0	4488.034383954156	0	1276.0601719197718	0	0	0	0	0	0	0	1815.0343839541554	0	0	0	0	4427.538681948425	2667.4613180515753	0	0	2573.982808022922	0	940.5128939828082	819.1174785100216	1182.4871060171918	0	0	0	4103.034383954156	0	577.3409742120315	0	0	0	2678.323782234954	0	0	0
129	0	0	0	0	0	248.35504037509884	454.781193019029	0	0	0	0	0	5073.3967178953135	0	1432.733784839808	0	0	0	0	0	0	0	2385.8700182339358	0	0	0	531.4912737692266	6020.627767647883	2429.3136233394125	0	0	2221.3727533211745	0	738.4970044282326	135.62125553529074	1021.6449596249012	0	0	1030.1067986455114	5698.7106017192555	0	663.2781974472615	0	0	0	1791.656681427442	0	0	0
130	0	0	0	0	0	127.23625944256145	377.1646262047358	0	0	0	0	0	5238.033342016143	0	1660.0143266475652	0	0	0	0	0	0	0	3614.701745246165	0	0	0	440.7827559260165	6751.608491794728	2420.8973691065376	0	0	2140	0	684.5584787705138	0	1033.646783016411	0	0	854.3005991143413	6367.961708778317	0	602.6491273769175	0	0	0	1233.5894764261504	0	0	0
131	0	0	0	0	0	152.10731961448423	0	0	0	0	0	0	4106.138317270117	0	1335.1641052357354	0	0	0	0	0	0	0	4051.3519145610826	0	0	0	0	4705.3581661891	2135.541807762436	0	0	2226.918468351134	200.998958061997	789.7564469914046	162.97212815837594	1200.3777025267007	0	0	0	4377.709038812181	0	150.73065902578645	0	0	0	1222.1073196144841	0	0	0
132	0	0	0	0	0	231.3193539984364	0	0	0	0	0	0	2978.787444647035	0	1068.6806460015637	0	0	0	0	0	0	0	4046.5433706694466	0	0	0	0	3188.9189893201296	1643.325084657459	0	0	2240.5014326647556	169.86845532690526	888.6806460015636	262.1372753321172	828.6025006512045	0	0	0	2890.238343318566	0	281.2659546757007	0	0	0	1679.9466006772643	0	0	0
133	0	0	0	0	0	233.08413649387944	0	0	0	0	0	0	1135.1628028132068	0	512.2076061474226	0	0	0	0	0	0	0	3075.2096900234233	0	0	0	0	2667.6634540244822	1335.373795259181	0	0	2152.3013805678556	0	843.8317270122411	106.13310758009658	349.9882781974459	0	0	0	1153.6207345662672	0	239.95311278978355	0	0	0	1604.5558739254946	0	0	0
134	0	0	0	0	0	125.22401667100397	0	0	0	0	0	0	0	0	0	0	0	0	0	0	0	0	1874.3618129721194	0	0	0	0	2198.275592602231	1505.2070851784383	0	0	1996.672310497522	0	828.9828080229244	0	348.9828080229243	0	0	0	0	0	230.56915863506777	0	0	0	1203.4826777806693	0	0	0
135	0	0	0	0	0	0	0	0	0	0	0	0	0	0	0	0	0	0	0	0	0	0	1241.6345402448508	0	0	0	0	2032.111226882002	1422.391247720757	0	0	1938.047668663715	0	874.6613701484761	117.44985673352588	373.30685074238045	0	0	0	0	0	419.3227402969522	0	0	0	1386.931492576195	0	0	0
136	0	0	0	0	0	0	0	0	0	0	0	0	0	0	0	0	0	0	0	0	0	0	930.6303724928368	0	0	0	0	1805.7736389684771	552.8080229226279	0	0	1645.1432664756403	0	774.3266475644687	103.06590257879505	355.3151862464184	0	0	0	0	0	425.9455587392552	0	0	0	1332.979942693406	0	0	0
137	0	0	0	0	0	137.5853086741351	0	0	0	0	0	0	0	0	0	0	0	0	0	0	0	0	934.7082573586871	0	0	0	0	1165.4532430320367	0	0	0	1381.7504558478772	0	769.3761396196933	0	349.41651471737424	0	0	0	0	0	662.2531909351413	0	0	0	1619.7577494139146	0	0	0
138	0	0	0	0	0	249.46340192758498	0	0	0	0	0	674.3422766345612	0	0	0	0	0	0	0	0	0	0	1003.7561865069051	0	0	0	0	618.1948424068696	611.1226882000711	0	0	1325.7072154206799	0	397.4628809585692	0	366.34149518103754	0	0	0	0	0	665.0729356603222	0	0	0	1678.5360771033993	0	0	0
139	0	0	0	0	0	114.12346965355309	0	0	0	0	0	1458.3250846574665	0	0	0	0	0	0	0	0	0	0	1117.2036988799177	0	0	0	0	425.7345662933059	1275.386819484243	0	0	1312.9382651732235	0	0	0	405.7345662933059	0	0	0	0	0	542.4485543110195	0	0	0	1216.0823131023687	0	0	0
140	0	0	0	0	0	114.87106017192265	0	0	0	0	0	774.1312841885697	0	0	0	0	0	0	0	0	0	0	961.5863506121336	0	0	0	0	486.99270643396835	659.4451680124853	0	0	1390.885647303986	219.29929669185233	0	125.31388382391562	420	0	0	0	0	0	281.9367022662075	563.9124772076202	924.1898932013777	0	1448.0632977337925	0	0	0
141	0	0	0	0	0	105.64469914040066	0	0	0	0	0	0	0	0	0	0	0	0	0	0	0	0	374.55847877051144	0	0	0	0	498.81219067465474	0	0	0	1378.8121906746546	201.68533472258306	436.6293305548338	115.2487626986189	357.62438134930943	0	0	0	0	0	628.9541547277964	1007.2284449075277	849.9596249023143	0	1719.6040635582183	0	0	0
142	0	0	0	0	0	0	0	0	0	0	0	0	0	0	0	0	0	0	0	0	0	0	0	0	0	0	0	382.0330815316471	574.3722323521868	0	0	1334.4764261526436	0	643.3680646001523	0	413.83954154728025	0	0	0	0	243.2026569419169	583.8825214899587	453.5946861161662	931.4144308413838	0	1420.226621516014	0	0	0
143	0	0	0	0	0	0	329.66918468351884	0	0	0	0	633.5829643136377	0	0	0	0	0	0	0	0	0	0	0	0	0	0	0	325.7554050533999	538.2300078145221	0	0	1546.6475644699192	0	223.05027350872086	0	386.07189372232045	0	0	0	0	1005.7124251107181	0	0	2129.669184683519	0	1211.8129721281598	0	0	0
144	0	0	0	0	0	0	311.83120604322994	0	0	0	0	599.3005991143325	0	0	0	0	0	0	0	0	0	0	0	0	0	0	0	308.97890075540374	599.9335764522203	0	0	1913.829122167236	0	0	0	270.2552748111491	0	0	0	0	1453.59598853868	871.6983589476706	0	2634.850221411832	0	1177.7025266996584	0	0	0
145	0	0	0	0	0	137.81323261266235	0	0	0	0	0	0	0	0	0	0	0	0	0	0	0	0	250.1054962229798	0	0	0	0	535.4180776243867	1430.3138838239176	0	0	2090.625162802814	0	0	163.3342016150072	632.1893722323593	0	0	0	0	1282.6035425892137	2138.9606668403317	484.89841104455263	2957.8132326126624	0	972.6035425892136	0	0	0
146	0	0	0	0	0	132.81974472518763	0	0	0	0	0	0	0	0	0	0	0	0	0	0	0	0	479.8384996092732	0	0	0	0	591.8507423808265	1532.6582443344607	0	0	2272.4225058609027	0	0	157.4159937483705	685.4779890596484	0	0	0	0	1266.534253711905	2742.907007033083	950	3196.695754102632	0	763.465746288095	0	0	0
147	0	0	0	0	0	0	0	0	0	0	0	642.2779369627648	0	0	0	0	0	0	0	0	0	0	626.7765042979977	0	0	0	0	430.34383954154794	1349.5415472779362	0	0	2182.3065902578746	0	354.01146131805933	101.14613180515981	344.2550143266461	0	0	0	0	1107.1346704871005	3805.028653295148	950	4412.607449856758	0	715.5157593123218	0	0	0
148	0	0	0	0	0	0	0	0	0	0	0	1058.5777546235954	0	0	0	0	0	0	0	0	0	0	769.932274029695	0	0	0	0	389.5259182078652	1279.796822089085	0	0	1985.2370408960674	0	347.6295910393258	99.32274029695023	612.2349570200643	0	0	0	0	724.0856994008828	7624.877572284511	1065.7788486585073	6174.537640010433	0	790.203177910915	0	0	0
149	0	0	0	0	0	0	0	0	0	0	0	424.1143526959971	0	0	0	0	0	0	0	0	0	0	835.1562907007064	0	0	0	365.76061474343777	314.9895806199529	1029.541547277928	0	0	2115.197968220895	0	0	0	965.0520969002355	0	0	0	0	294.3852565772215	11476.948424068807	1054.7395154988226	7631.646262047441	0	759.8749674394348	0	0	0
150	0	0	0	0	0	0	0	0	0	0	0	339.11435269601975	0	0	0	0	0	0	0	0	0	0	835.1953633758781	0	0	0	365.9507684292729	155.40375097681454	844.9088304245903	0	0	2185.0651211252925	0	0	0	591.0419380046827	0	0	0	0	0	11053.54258921592	939.9739515498829	7741.77129460796	0	754.8567335243562	0	0	0
151	0	0	0	0	0	0	0	0	0	0	0	471.53164886688796	0	0	0	0	0	0	0	0	0	0	814.598853868196	0	0	0	0	148.90596509508	884.963532169836	0	0	2006.130502735084	0	0	0	269.416514717376	0	0	0	0	0	7669.842406876748	930.1458713206559	6444.522010940336	0	790.1458713206559	0	0	0
152	0	0	0	0	0	0	316.1656681427496	0	0	0	0	131.55769731700798	0	0	0	0	0	0	0	0	0	0	889.7603542589219	0	0	0	0	280.23964574107816	450.3321177389888	0	0	2062.42380828341	0	0	0	359.88017712946095	0	0	0	0	0	5501.437874446468	895.1797343058086	5459.373534774676	0	819.4008856473047	0	0	0
153	0	0	0	0	0	0	325.3347225839957	0	0	0	0	0	0	0	0	0	0	0	0	0	0	0	462.5853086741189	0	0	0	0	132.16723104974827	0	0	0	2024.3344620994965	0	0	0	301.1669705652491	0	0	0	0	0	4224.58843448811	447.33524355299414	4382.003125813991	0	904.4165147173754	0	0	0
154	0	0	0	0	0	0	313.16488668925217	0	0	0	0	156.58244334462609	0	0	0	0	0	0	0	0	0	0	0	0	0	0	0	0	0	0	0	1789.3592081271174	0	0	0	239.78640270903912	0	0	0	0	0	2892.990362073452	0	3493.417556655374	0	744.2719458192174	0	0	0
155	0	0	0	0	0	0	669.2185464964844	0	0	0	0	164.1677520187505	0	0	0	0	0	0	0	0	0	0	0	0	0	0	0	0	0	0	0	1542.4238082833992	0	0	0	240.2604845011719	0	0	0	0	0	2628.256056264649	0	2789.4568898150405	0	661.7439437353512	0	0	0
156	0	0	0	0	0	0	670.9221151341492	0	0	0	0	126.00416775202027	0	0	0	0	0	0	0	0	0	0	0	0	0	0	0	116.31153946340332	0	0	0	1046.4548059390443	0	0	0	118.53477468090514	0	0	0	0	0	2015.3685855691529	0	1861.3727533211731	0	974.1599374837219	0	0	0
157	0	0	0	0	0	0	620.7085178431879	0	0	0	0	404.6861161760907	0	0	0	0	0	0	0	0	0	0	0	0	0	0	0	124.25110705912745	0	0	0	887.8744464704363	0	0	0	0	0	0	0	0	0	1581.9887991664514	0	766.2151601979526	0	1170	0	0	0
158	0	0	0	0	0	0	312.03438395414554	0	0	0	0	454.41260744985334	0	0	0	0	0	0	0	0	0	0	0	0	0	0	0	124.78510028653693	0	0	0	973.9971346704879	0	0	0	0	0	0	0	0	0	1382.0343839541456	0	0	0	867.6361031518528	0	0	0
159	0	0	0	0	0	0	324.7668663714621	0	0	0	0	301.7921333680633	0	0	0	0	0	0	0	0	0	0	0	0	0	0	0	288.65589997395256	0	0	0	1042.9838499609289	0	0	0	0	0	0	0	0	0	754.785100286522	0	0	0	559.1039333159683	0	0	0
160	0	0	0	0	0	0	665.74238082834	0	0	0	0	321.7830164105268	0	0	0	0	0	0	0	0	0	0	0	0	0	0	0	167.91872883562635	0	0	0	1151.7830164105267	0	0	0	118.81349309716691	0	0	0	0	0	652.3795259182206	0	0	0	846.1422245376539	0	0	0
161	0	0	0	0	0	0	659.4581922375626	0	0	0	0	205.56525136752953	0	0	0	0	0	0	0	0	0	0	0	0	0	0	0	0	0	0	0	1182.1672310497497	0	0	0	131.77259703046767	0	0	0	0	0	693.0033862984978	0	0	0	955.5652513675295	0	0	0
162	0	0	0	0	0	0	627.6491273769179	0	0	0	0	188.22610054703136	0	0	0	0	0	0	0	0	0	0	0	0	0	0	0	0	0	0	0	1177.6452201094062	0	0	0	127.05261786924616	0	0	0	0	0	505.879135191461	0	0	0	971.1656681427619	0	0	0
163	0	0	0	0	0	0	608.0932534514213	0	0	0	0	212.71164365719085	0	0	0	0	0	0	0	0	0	0	0	0	0	0	0	0	0	0	0	1079.533732742893	0	0	0	143.58035946860383	0	0	0	0	0	453.5803594686038	0	0	0	1098.262568377174	0	0	0
164	0	0	0	0	0	0	640	0	0	0	0	167.71555092472911	0	0	0	0	0	0	0	0	0	0	0	0	0	0	0	0	0	0	0	994.5402448554352	0	0	0	0	0	0	0	0	0	473.0567856212644	0	0	0	936.7061734826764	0	0	0
165	0	0	0	0	0	0	621.4587132065628	0	0	0	0	309.01146131804774	0	0	0	0	0	0	0	0	0	0	0	0	0	0	0	0	0	0	0	1103.1766084917965	0	0	0	0	0	0	0	0	0	493.12841885906533	0	0	0	854.3761396196885	0	0	0
166	0	0	0	0	0	0	618.447512373015	0	0	0	0	328.40192758531396	0	0	0	0	0	0	0	0	0	0	0	0	0	0	0	0	0	0	0	1074.6574628809549	0	0	0	0	0	0	0	0	0	281.55248762698494	0	0	0	753.1049752539699	0	0	0
167	0	0	0	0	0	0	346.34019275850466	0	0	0	0	227.2857514977687	0	0	0	0	0	0	0	0	0	0	0	0	0	0	0	0	0	0	0	546.5681166970152	0	0	0	0	0	0	0	0	0	140.70070330814252	0	0	0	613.6428757488843	0	0	0
168	0	0	0	0	0	0	0	0	0	0	0	0	0	0	0	0	0	0	0	0	0	0	0	0	0	0	0	0	0	0	0	0	0	0	0	0	0	0	0	0	0	0	0	0	0	504.5649908830427	0	0	0
169	0	0	0	0	0	0	290.65902578798324	0	0	0	0	0	0	0	0	0	0	0	0	0	0	0	0	0	0	0	0	0	0	0	0	0	0	0	0	0	0	0	0	0	0	145.32951289399162	0	0	0	491.83381088825104	0	0	0
170	0	0	0	0	0	0	350.8413649387644	0	0	0	0	0	0	0	0	0	0	0	0	0	0	0	0	0	0	0	0	0	0	0	0	0	0	0	0	0	0	0	0	0	0	175.4206824693822	0	0	0	470	0	0	0
171	0	0	0	0	0	0	0	0	0	0	0	0	0	0	0	0	0	0	0	0	0	0	0	0	0	0	0	0	0	0	0	0	0	0	0	0	0	0	0	0	0	126.3352435530176	0	0	0	258.83667621774663	0	0	0
172	0	0	0	0	0	0	0	0	0	0	0	0	0	0	0	0	0	0	0	0	0	0	0	0	0	0	0	0	0	0	0	0	0	0	0	0	0	0	0	0	0	104.21594165146267	0	0	0	284.38134930973655	0	0	0
173	0	0	0	0	0	0	0	0	0	0	0	0	0	0	0	0	0	0	0	0	0	0	0	0	0	0	0	0	0	0	0	0	0	0	0	0	0	0	0	0	0	0	0	0	0	514.5545715029954	0	0	0
174	0	0	0	0	0	0	0	0	0	0	0	0	0	0	0	0	0	0	0	0	0	0	0	0	0	0	0	0	0	0	0	0	0	0	0	0	0	0	0	0	0	0	0	0	0	233.47877051313782	0	0	0
175	0	0	0	0	0	0	0	0	0	0	0	0	0	0	0	0	0	0	0	0	0	0	0	0	0	0	0	0	0	0	0	0	0	0	0	0	0	0	0	0	0	0	0	0	0	0	0	0	0
176	0	0	0	0	0	0	0	0	0	0	0	0	0	0	0	0	0	0	0	0	0	0	0	0	0	0	0	0	0	0	0	0	0	0	0	0	0	0	0	0	0	0	0	0	0	0	0	0	0
177	0	0	0	0	0	0	0	0	0	0	0	0	0	0	0	0	0	0	0	0	0	0	0	0	0	0	0	0	0	0	0	0	0	0	0	0	0	0	0	0	0	0	0	0	0	0	0	0	0
178	0	0	0	0	0	0	0	0	0	0	0	0	0	0	0	0	0	0	0	0	0	0	0	0	0	0	0	0	0	0	0	0	0	0	0	0	0	0	0	0	0	0	0	0	0	0	0	0	0
179	0	0	0	0	0	0	0	0	0	0	0	0	0	0	0	0	0	0	0	0	0	0	0	0	0	0	0	0	0	0	0	0	0	0	0	0	0	0	0	0	0	0	0	0	0	0	0	0	0
180	0	0	0	0	0	0	0	0	0	0	0	0	0	0	0	0	0	0	0	0	0	0	0	0	0	0	0	0	0	0	0	0	0	0	0	0	0	0	0	0	0	0	0	0	0	0	0	0	0
181	0	0	0	0	0	0	0	0	0	0	0	0	0	0	0	0	0	0	0	0	0	0	0	0	0	0	0	0	0	0	0	0	0	0	0	0	0	0	0	0	0	0	0	0	0	0	0	0	0
182	0	0	0	0	0	0	0	0	0	0	0	0	0	0	0	0	0	0	0	0	0	0	0	0	0	0	0	0	0	0	0	0	0	0	0	0	0	0	0	0	0	0	0	0	0	0	0	0	0
183	0	0	0	0	0	0	0	0	0	0	0	0	0	0	0	0	0	0	0	0	0	0	0	0	0	0	0	0	0	0	0	0	0	0	0	0	0	0	0	0	0	0	0	0	0	0	0	0	0
184	0	0	0	0	0	0	0	0	0	0	0	0	0	0	0	0	0	0	0	0	0	0	0	0	0	0	0	0	0	0	0	0	0	0	0	0	0	0	0	0	0	0	0	0	0	0	0	0	0
185	0	0	0	0	0	0	0	0	0	0	0	0	0	0	0	0	0	0	0	0	0	0	0	0	0	0	0	0	0	0	0	0	0	0	0	0	0	0	0	0	0	0	0	0	0	0	0	0	0
186	0	0	0	0	0	0	0	0	0	0	0	0	0	0	0	0	0	0	0	0	0	0	0	0	0	0	0	0	0	0	0	0	0	0	0	0	0	0	0	0	0	0	0	0	0	0	0	0	0
187	0	0	0	0	0	0	0	0	0	0	0	0	0	0	0	0	0	0	0	0	0	0	0	0	0	0	0	0	0	0	0	0	0	0	0	0	0	0	0	0	0	0	0	0	0	0	0	0	0
188	0	0	0	0	0	0	0	0	0	0	0	0	0	0	0	0	0	0	0	0	0	0	0	0	0	0	0	0	0	0	0	0	0	0	0	0	0	0	0	0	0	0	0	0	0	0	0	0	0
189	0	0	0	0	0	0	0	0	0	0	0	0	0	0	0	0	0	0	0	0	0	0	0	0	0	0	0	0	0	0	0	0	0	0	0	0	0	0	0	0	0	0	0	0	0	0	0	0	0
190	0	0	0	0	0	0	0	0	0	0	0	0	0	0	0	0	0	0	0	0	0	0	0	0	0	0	0	0	0	0	0	0	0	0	0	0	0	0	0	0	0	0	0	0	0	0	0	0	0
191	0	0	0	0	0	0	0	0	0	0	0	0	0	0	0	0	0	0	0	0	0	0	0	0	0	0	0	0	0	0	0	0	0	0	0	0	0	0	0	0	0	0	0	0	0	0	0	0	0
192	0	0	0	0	0	0	0	0	0	0	0	0	0	0	0	0	0	0	0	0	0	0	0	0	0	0	0	0	0	0	0	0	0	0	0	0	0	0	0	0	0	0	0	0	0	0	0	0	0
193	0	0	0	0	0	0	0	0	0	0	0	0	0	0	0	0	0	0	0	0	0	0	0	0	0	0	0	0	0	0	0	0	0	0	0	0	0	0	0	0	0	0	0	0	0	0	0	0	0
194	0	0	0	0	0	0	0	0	0	0	0	0	0	0	0	0	0	0	0	0	0	0	0	0	0	0	0	0	0	0	0	0	0	0	0	0	0	0	0	0	0	0	0	0	0	0	0	0	0
195	0	0	0	0	0	0	0	0	0	0	0	0	0	0	0	0	0	0	0	0	0	0	0	0	0	0	0	0	0	0	0	0	0	0	0	0	0	0	0	0	0	0	0	0	0	0	0	0	0
196	0	0	0	0	0	0	0	0	0	0	0	0	0	0	0	0	0	0	0	0	0	0	0	0	0	0	0	0	0	0	0	0	0	0	0	0	0	0	0	0	0	0	0	0	0	0	0	0	0
197	0	0	0	0	0	0	0	0	0	0	0	0	0	0	0	0	0	0	0	0	0	0	0	0	0	0	0	0	0	0	0	0	0	0	0	0	0	0	0	0	0	0	0	0	0	0	0	0	0
198	0	0	0	0	0	0	0	0	0	0	0	0	0	0	0	0	0	0	0	0	0	0	0	0	0	0	0	0	0	0	0	0	0	0	0	0	0	0	0	0	0	0	0	0	0	0	0	0	0
199	0	0	0	0	0	0	0	0	0	0	0	0	0	0	0	0	0	0	0	0	0	0	0	0	0	0	0	0	0	0	0	0	0	0	0	0	0	0	0	0	0	0	0	0	0	0	0	0	0
200	0	0	0	0	0	0	0	0	0	0	0	0	0	0	0	0	0	0	0	0	0	0	0	0	0	0	0	0	0	0	0	0	0	0	0	0	0	0	0	0	0	0	0	0	0	0	0	0	0
201	0	0	0	0	0	0	0	0	0	0	0	0	0	0	0	0	0	0	0	0	0	0	0	0	0	0	0	0	0	0	0	0	0	0	0	0	0	0	0	0	0	0	0	0	0	0	0	0	0
202	0	0	0	0	0	0	0	0	0	0	0	0	0	0	0	0	0	0	0	0	0	0	0	0	0	0	0	0	0	0	0	0	0	0	0	0	0	0	0	0	0	0	0	0	0	0	0	0	0
203	0	0	0	0	0	0	0	0	0	0	0	0	0	0	0	0	0	0	0	0	0	0	0	0	0	0	0	0	0	0	0	0	0	0	0	0	0	0	0	0	0	0	0	0	0	0	0	0	0
204	0	0	0	0	0	0	0	0	0	0	0	0	0	0	0	0	0	0	0	0	0	0	0	0	0	0	0	0	0	0	0	0	0	0	0	0	0	0	0	0	0	0	0	0	0	0	0	0	0
205	0	0	0	0	0	0	0	0	0	0	0	0	0	0	0	0	0	0	0	0	0	0	0	0	0	0	0	0	0	0	0	0	0	0	0	0	0	0	0	0	0	0	0	0	0	0	0	0	0
206	0	0	0	0	0	0	0	0	0	0	0	0	0	0	0	0	0	0	0	0	0	0	0	0	0	0	0	0	0	0	0	0	0	0	0	0	0	0	0	0	0	0	0	0	0	0	0	0	0
207	0	0	0	0	0	0	0	0	0	0	0	0	0	0	0	0	0	0	0	0	0	0	0	0	0	0	0	0	0	0	0	0	0	0	0	0	0	0	0	0	0	0	0	0	0	0	0	0	0
208	0	0	0	0	0	0	0	0	0	0	0	0	0	0	0	0	0	0	0	0	0	0	0	0	0	0	0	0	0	0	0	0	0	0	0	0	0	0	0	0	0	0	0	0	0	0	0	0	0
209	0	0	0	0	0	0	0	0	0	0	0	0	0	0	0	0	0	0	0	0	0	0	0	0	0	0	0	0	0	0	0	0	0	0	0	0	0	0	0	0	0	0	0	0	0	0	0	0	0
210	0	0	0	0	0	0	0	0	0	0	0	0	0	0	0	0	0	0	0	0	0	0	0	0	0	0	0	0	0	0	0	0	0	0	0	0	0	0	0	0	0	0	0	0	0	0	0	0	0
211	0	0	0	0	0	0	0	0	0	0	0	0	0	0	0	0	0	0	0	0	0	0	0	0	0	0	0	0	0	0	0	0	0	0	0	0	0	0	0	0	0	0	0	0	0	0	0	0	0
212	0	0	0	0	0	0	0	0	0	0	0	0	0	0	0	0	0	0	0	0	0	0	0	0	0	0	0	0	0	0	0	0	0	0	0	0	0	0	0	0	0	0	0	0	0	0	0	0	0
213	0	0	0	0	0	0	0	0	0	0	0	0	0	0	0	0	0	0	0	0	0	0	0	0	0	0	0	0	0	0	0	0	0	0	0	0	0	0	0	0	0	0	0	0	0	0	0	0	0
214	0	0	0	0	0	0	0	0	0	0	0	0	0	0	0	0	0	0	0	0	0	0	0	0	0	0	0	0	0	0	0	0	0	0	0	0	0	0	0	0	0	0	0	0	0	0	0	0	0
215	0	0	0	0	0	0	0	0	0	0	0	0	0	0	0	0	0	0	0	0	0	0	0	0	0	0	0	0	0	0	0	0	0	0	0	0	0	0	0	0	0	0	0	0	0	0	0	0	0
216	0	0	0	0	0	0	0	0	0	0	0	0	0	0	0	0	0	0	0	0	0	0	0	0	0	0	0	0	0	0	0	0	0	0	0	0	0	0	0	0	0	0	0	0	0	0	0	0	0
217	0	0	0	0	0	0	0	0	0	0	0	0	0	0	0	0	0	0	0	0	0	0	0	0	0	0	0	0	0	0	0	0	0	0	0	0	0	0	0	0	0	0	0	0	0	0	0	0	0
218	0	0	0	0	0	0	0	0	0	0	0	0	0	0	0	0	0	0	0	0	0	0	0	0	0	0	0	0	0	0	0	0	0	0	0	0	0	0	0	0	0	0	0	0	0	0	0	0	0
219	0	0	0	0	0	0	0	0	0	0	0	0	0	0	0	0	0	0	0	0	0	0	0	0	0	0	0	0	0	0	0	0	0	0	0	0	0	0	0	0	0	0	0	0	0	0	0	0	0
220	0	0	0	0	0	0	0	0	0	0	0	0	0	0	0	0	0	0	0	0	0	0	0	0	0	0	0	0	0	0	0	0	0	0	0	0	0	0	0	0	0	0	0	0	0	0	0	0	0
221	0	0	0	0	0	0	0	0	0	0	0	0	0	0	0	0	0	0	0	0	0	0	0	0	0	0	0	0	0	0	0	0	0	0	0	0	0	0	0	0	0	0	0	0	0	0	0	0	0
222	0	0	0	0	0	0	0	0	0	0	0	0	0	0	0	0	0	0	0	0	0	0	0	0	0	0	0	0	0	0	0	0	0	0	0	0	0	0	0	0	0	0	0	0	0	0	0	0	0
223	0	0	0	0	0	0	0	0	0	0	0	0	0	0	0	0	0	0	0	0	0	0	0	0	0	0	0	0	0	0	0	0	0	0	0	0	0	0	0	0	0	0	0	0	0	0	0	0	0
224	0	0	0	0	0	0	0	0	0	0	0	0	0	0	0	0	0	0	0	0	0	0	0	0	0	0	0	0	0	0	0	0	0	0	0	0	0	0	0	0	0	0	0	0	0	0	0	0	0
225	0	0	0	0	0	0	0	0	0	0	0	0	0	0	0	0	0	0	0	0	0	0	0	0	0	0	0	0	0	0	0	0	0	0	0	0	0	0	0	0	0	0	0	0	0	0	0	0	0
226	0	0	0	0	0	0	0	0	0	0	0	0	0	0	0	0	0	0	0	0	0	0	0	0	0	0	0	0	0	0	0	0	0	0	0	0	0	0	0	0	0	0	0	0	0	0	0	0	0
227	0	0	0	0	0	0	0	0	0	0	0	0	0	0	0	0	0	0	0	0	0	0	0	0	0	0	0	0	0	0	0	0	0	0	0	0	0	0	0	0	0	0	0	0	0	0	0	0	0
228	0	0	0	0	0	0	0	0	0	0	0	0	0	0	0	0	0	0	0	0	0	0	0	0	0	0	0	0	0	0	0	0	0	0	0	0	0	0	0	0	0	0	0	0	0	0	0	0	0
229	0	0	0	0	0	0	0	0	0	0	0	0	0	0	0	0	0	0	0	0	0	0	0	0	0	0	0	0	0	0	0	0	0	0	0	0	0	0	0	0	0	0	0	0	0	0	0	0	0
230	0	0	0	0	0	0	0	0	0	0	0	0	0	0	0	0	0	0	0	0	0	0	0	0	0	0	0	0	0	0	0	0	0	0	0	0	0	0	0	0	0	0	0	0	0	0	0	0	0
231	0	0	0	0	0	0	0	0	0	0	0	0	0	0	0	0	0	0	0	0	0	0	0	0	0	0	0	0	0	0	0	0	0	0	0	0	0	0	0	0	0	0	0	0	0	0	0	0	0
232	0	0	0	0	0	0	0	0	0	0	0	0	0	0	0	0	0	0	0	0	0	0	0	0	0	0	0	0	0	0	0	0	0	0	0	0	0	0	0	0	0	0	0	0	0	0	0	0	0
233	0	0	0	0	0	0	0	0	0	0	0	0	0	0	0	0	0	0	0	0	0	0	0	0	0	0	0	0	0	0	0	0	0	0	0	0	0	0	0	0	0	0	0	0	0	0	0	0	0
234	0	0	0	0	0	0	0	0	0	0	0	0	0	0	0	0	0	0	0	0	0	0	0	0	0	0	0	0	0	0	0	0	0	0	0	0	0	0	0	0	0	0	0	0	0	0	0	0	0
235	0	0	0	0	0	0	0	0	0	0	0	0	0	0	0	0	0	0	0	0	0	0	0	0	0	0	0	0	0	0	0	0	0	0	0	0	0	0	0	0	0	0	0	0	0	0	0	0	0
236	0	0	0	0	0	0	0	0	0	0	0	0	0	0	0	0	0	0	0	0	0	0	0	0	0	0	0	0	0	0	0	0	0	0	0	0	0	0	0	0	0	0	0	0	0	0	0	0	0
237	0	0	0	0	0	0	0	0	0	0	0	0	0	0	0	0	0	0	0	0	0	0	0	0	0	0	0	0	0	0	0	0	0	0	0	0	0	0	0	0	0	0	0	0	0	0	0	0	0
238	0	0	0	0	0	0	0	0	0	0	0	0	0	0	0	0	0	0	0	0	0	0	0	0	0	0	0	0	0	0	0	0	0	0	0	0	0	0	0	0	0	0	0	0	0	0	0	0	0
239	0	0	0	0	0	0	0	0	0	0	0	0	0	0	0	0	0	0	0	0	0	0	0	0	0	0	0	0	0	0	0	0	0	0	0	0	0	0	0	0	0	0	0	0	0	0	0	0	0
240	0	0	0	0	0	0	0	0	0	0	0	0	0	0	0	0	0	0	0	0	0	0	0	0	0	0	0	0	0	0	0	0	0	0	0	0	0	0	0	0	0	0	0	0	0	0	0	0	0
241	0	0	0	0	0	0	0	0	0	0	0	0	0	0	0	0	0	0	0	0	0	0	0	0	0	0	0	0	0	0	0	0	0	0	0	0	0	0	0	0	0	0	0	0	0	0	0	0	0
242	0	0	0	0	0	0	0	0	0	0	0	0	0	0	0	0	0	0	0	0	0	0	0	0	0	0	0	0	0	0	0	0	0	0	0	0	0	0	0	0	0	0	0	0	0	0	0	0	0
243	0	0	0	0	0	0	0	0	0	0	0	0	0	0	0	0	0	0	0	0	0	0	0	0	0	0	0	0	0	0	0	0	0	0	0	0	0	0	0	0	0	0	0	0	0	0	0	0	0
244	0	0	0	0	0	0	0	0	0	0	0	0	0	0	0	0	0	0	0	0	0	0	0	0	0	0	0	0	0	0	0	0	0	0	0	0	0	0	0	0	0	0	0	0	0	0	0	0	0
245	0	0	0	0	0	0	0	0	0	0	0	0	0	0	0	0	0	0	0	0	0	0	0	0	0	0	0	0	0	0	0	0	0	0	0	0	0	0	0	0	0	0	0	0	0	0	0	0	0
246	0	0	0	0	0	0	0	0	0	0	0	0	0	0	0	0	0	0	0	0	0	0	0	0	0	0	0	0	0	0	0	0	0	0	0	0	0	0	0	0	0	0	0	0	0	0	0	0	0
247	0	0	0	0	0	0	0	0	0	0	0	0	0	0	0	0	0	0	0	0	0	0	0	0	0	0	0	0	0	0	0	0	0	0	0	0	0	0	0	0	0	0	0	0	0	0	0	0	0
248	0	0	0	0	0	0	0	0	0	0	0	0	0	0	0	0	0	0	0	0	0	0	0	0	0	0	0	0	0	0	0	0	0	0	0	0	0	0	0	0	0	0	0	0	0	0	0	0	0
249	0	0	0	0	0	0	0	0	0	0	0	0	0	0	0	0	0	0	0	0	0	0	0	0	0	0	0	0	0	0	0	0	0	0	0	0	0	0	0	0	0	0	0	0	0	0	0	0	0
250	0	0	0	0	0	0	0	0	0	0	0	0	0	0	0	0	0	0	0	0	0	0	0	0	0	0	0	0	0	0	0	0	0	0	0	0	0	0	0	0	0	0	0	0	0	0	0	0	0
251	0	0	0	0	0	0	0	0	0	0	0	0	0	0	0	0	0	0	0	0	0	0	0	0	0	0	0	0	0	0	0	0	0	0	0	0	0	0	0	0	0	0	0	0	0	0	0	0	0
252	0	0	0	0	0	0	0	0	0	0	0	0	0	0	0	0	0	0	0	0	0	0	0	0	0	0	0	0	0	0	0	0	0	0	0	0	0	0	0	0	0	0	0	0	0	0	0	0	0
253	0	0	0	0	0	0	0	0	0	0	0	0	0	0	0	0	0	0	0	0	0	0	0	0	0	0	0	0	0	0	0	0	0	0	0	0	0	0	0	0	0	0	0	0	0	0	0	0	0
254	0	0	0	0	0	0	0	0	0	0	0	0	0	0	0	0	0	0	0	0	0	0	0	0	0	0	0	0	0	0	0	0	0	0	0	0	0	0	0	0	0	0	0	0	0	0	0	0	0
255	0	0	0	0	0	0	0	0	0	0	0	0	0	0	0	0	0	0	0	0	0	0	0	0	0	0	0	0	0	0	0	0	0	0	0	0	0	0	0	0	0	0	0	0	0	0	0	0	0
256	0	0	0	0	0	0	0	0	0	0	0	0	0	0	0	0	0	0	0	0	0	0	0	0	0	0	0	0	0	0	0	0	0	0	0	0	0	0	0	0	0	0	0	0	0	0	0	0	0
257	0	0	0	0	0	0	0	0	0	0	0	0	0	0	0	0	0	0	0	0	0	0	0	0	0	0	0	0	0	0	0	0	0	0	0	0	0	0	0	0	0	0	0	0	0	0	0	0	0
258	0	0	0	0	0	0	0	0	0	0	0	0	0	0	0	0	0	0	0	0	0	0	0	0	0	0	0	0	0	0	0	0	0	0	0	0	0	0	0	0	0	0	0	0	0	0	0	0	0
259	0	0	0	0	0	0	0	0	0	0	0	0	0	0	0	0	0	0	0	0	0	0	0	0	0	0	0	0	0	0	0	0	0	0	0	0	0	0	0	0	0	0	0	0	0	0	0	0	0
260	0	0	0	0	0	0	0	0	0	0	0	0	0	0	0	0	0	0	0	0	0	0	0	0	0	0	0	0	0	0	0	0	0	0	0	0	0	0	0	0	0	0	0	0	0	0	0	0	0
261	0	0	0	0	0	0	0	0	0	0	0	0	0	0	0	0	0	0	0	0	0	0	0	0	0	0	0	0	0	0	0	0	0	0	0	0	0	0	0	0	0	0	0	0	0	0	0	0	0
262	0	0	0	0	0	0	0	0	0	0	0	0	0	0	0	0	0	0	0	0	0	0	0	0	0	0	0	0	0	0	0	0	0	0	0	0	0	0	0	0	0	0	0	0	0	0	0	0	0
263	0	0	0	0	0	0	0	0	0	0	0	0	0	0	0	0	0	0	0	0	0	0	0	0	0	0	0	0	0	0	0	0	0	0	0	0	0	0	0	0	0	0	0	0	0	0	0	0	0
264	0	0	0	0	0	0	0	0	0	0	0	0	0	0	0	0	0	0	0	0	0	0	0	0	0	0	0	0	0	0	0	0	0	0	0	0	0	0	0	0	0	0	0	0	0	0	0	0	0
265	0	0	0	0	0	0	0	0	0	0	0	0	0	0	0	0	0	0	0	0	0	0	0	0	0	0	0	0	0	0	0	0	0	0	0	0	0	0	0	0	0	0	0	0	0	0	0	0	0
266	0	0	0	0	0	0	0	0	0	0	0	0	0	0	0	0	0	0	0	0	0	0	0	0	0	0	0	0	0	0	0	0	0	0	0	0	0	0	0	0	0	0	0	0	0	0	0	0	0
267	0	0	0	0	0	0	0	0	0	0	0	0	0	0	0	0	0	0	0	0	0	0	0	0	0	0	0	0	0	0	0	0	0	0	0	0	0	0	0	0	0	0	0	0	0	0	0	0	0
268	0	0	0	0	0	0	0	0	0	0	0	0	0	0	0	0	0	0	0	0	0	0	0	0	0	0	0	0	0	0	0	0	0	0	0	0	0	0	0	0	0	0	0	0	0	0	0	0	0
269	0	0	0	0	0	0	0	0	0	0	0	0	0	0	0	0	0	0	0	0	0	0	0	0	0	0	0	0	0	0	0	0	0	0	0	0	0	0	0	0	0	0	0	0	0	0	0	0	0
270	0	0	0	0	0	0	0	0	0	0	0	0	0	0	0	0	0	0	0	0	0	0	0	0	0	0	0	0	0	0	0	0	0	0	0	0	0	0	0	0	0	0	0	0	0	0	0	0	0
271	0	0	0	0	0	0	0	0	0	0	0	0	0	0	0	0	0	0	0	0	0	0	0	0	0	0	0	0	0	0	0	0	0	0	0	0	0	0	0	0	0	0	0	0	0	0	0	0	0
272	0	0	0	0	0	0	0	0	0	0	0	0	0	0	0	0	0	0	0	0	0	0	0	0	0	0	0	0	0	0	0	0	0	0	0	0	0	0	0	0	0	0	0	0	0	0	0	0	0
273	0	0	0	0	0	0	0	0	0	0	0	0	0	0	0	0	0	0	0	0	0	0	0	0	0	0	0	0	0	0	0	0	0	0	0	0	0	0	0	0	0	0	0	0	0	0	0	0	0
274	0	0	0	0	0	0	0	0	0	0	0	0	0	0	0	0	0	0	0	0	0	0	0	0	0	0	0	0	0	0	0	0	0	0	0	0	0	0	0	0	0	0	0	0	0	0	0	0	0
275	0	0	0	0	0	0	0	0	0	0	0	0	0	0	0	0	0	0	0	0	0	0	0	0	0	0	0	0	0	0	0	0	0	0	0	0	0	0	0	0	0	0	0	0	0	0	0	0	0
276	0	0	0	0	0	0	0	0	0	0	0	0	0	0	0	0	0	0	0	0	0	0	0	0	0	0	0	0	0	0	0	0	0	0	0	0	0	0	0	0	0	0	0	0	0	0	0	0	0
277	0	0	0	0	0	0	0	0	0	0	0	0	0	0	0	0	0	0	0	0	0	0	0	0	0	0	0	0	0	0	0	0	0	0	0	0	0	0	0	0	0	0	0	0	0	0	0	0	0
278	0	0	0	0	0	0	0	0	0	0	0	0	0	0	0	0	0	0	0	0	0	0	0	0	0	0	0	0	0	0	0	0	0	0	0	0	0	0	0	0	0	0	0	0	0	0	0	0	0
279	0	0	0	0	0	0	0	0	0	0	0	0	0	0	0	0	0	0	0	0	0	0	0	0	0	0	0	0	0	0	0	0	0	0	0	0	0	0	0	0	0	0	0	0	0	0	0	0	0
280	0	0	0	0	0	0	0	0	0	0	0	0	0	0	0	0	0	0	0	0	0	0	0	0	0	0	0	0	0	0	0	0	0	0	0	0	0	0	0	0	0	0	0	0	0	0	0	0	0
281	0	0	0	0	0	0	0	0	0	0	0	0	0	0	0	0	0	0	0	0	0	0	0	0	0	0	0	0	0	0	0	0	0	0	0	0	0	0	0	0	0	0	0	0	0	0	0	0	0
282	0	0	0	0	0	0	0	0	0	0	0	0	0	0	0	0	0	0	0	0	0	0	0	0	0	0	0	0	0	0	0	0	0	0	0	0	0	0	0	0	0	0	0	0	0	0	0	0	0
283	0	0	0	0	0	0	0	0	0	0	0	0	0	0	0	0	0	0	0	0	0	0	0	0	0	0	0	0	0	0	0	0	0	0	0	0	0	0	0	0	0	0	0	0	0	0	0	0	0
284	0	0	0	0	0	0	0	0	0	0	0	0	0	0	0	0	0	0	0	0	0	0	0	0	0	0	0	0	0	0	0	0	0	0	0	0	0	0	0	0	0	0	0	0	0	0	0	0	0
285	0	0	0	0	0	0	0	0	0	0	0	0	0	0	0	0	0	0	0	0	0	0	0	0	0	0	0	0	0	0	0	0	0	0	0	0	0	0	0	0	0	0	0	0	0	0	0	0	0
286	0	0	0	0	0	0	0	0	0	0	0	0	0	0	0	0	0	0	0	0	0	0	0	0	0	0	0	0	0	0	0	0	0	0	0	0	0	0	0	0	0	0	0	0	0	0	0	0	0
287	0	0	0	0	0	0	0	0	0	0	0	0	0	0	0	0	0	0	0	0	0	0	0	0	0	0	0	0	0	0	0	0	0	0	0	0	0	0	0	0	0	0	0	0	0	0	0	0	0
288	0	0	0	0	0	0	0	0	0	0	0	0	0	0	0	0	0	0	0	0	0	0	0	0	0	0	0	0	0	0	0	0	0	0	0	0	0	0	0	0	0	0	0	0	0	0	0	0	0
289	0	0	0	0	0	0	0	0	0	0	0	0	0	0	0	0	0	0	0	0	0	0	0	0	0	0	0	0	0	0	0	0	0	0	0	0	0	0	0	0	0	0	0	0	0	0	0	0	0
290	0	0	0	0	0	0	0	0	0	0	0	0	0	0	0	0	0	0	0	0	0	0	0	0	0	0	0	0	0	0	0	0	0	0	0	0	0	0	0	0	0	0	0	0	0	0	0	0	0
291	0	0	0	0	0	0	0	0	0	0	0	0	0	0	0	0	0	0	0	0	0	0	0	0	0	0	0	0	0	0	0	0	0	0	0	0	0	0	0	0	0	0	0	0	0	0	0	0	0
292	0	0	0	0	0	0	0	0	0	0	0	0	0	0	0	0	0	0	0	0	0	0	0	0	0	0	0	0	0	0	0	0	0	0	0	0	0	0	0	0	0	0	0	0	0	0	0	0	0
293	0	0	0	0	0	0	0	0	0	0	0	0	0	0	0	0	0	0	0	0	0	0	0	0	0	0	0	0	0	0	0	0	0	0	0	0	0	0	0	0	0	0	0	0	0	0	0	0	0
294	0	0	0	0	0	0	0	0	0	0	0	0	0	0	0	0	0	0	0	0	0	0	0	0	0	0	0	0	0	0	0	0	0	0	0	0	0	0	0	0	0	0	0	0	0	0	0	0	0
295	0	0	0	0	0	0	0	0	0	0	0	0	0	0	0	0	0	0	0	0	0	0	0	0	0	0	0	0	0	0	0	0	0	0	0	0	0	0	0	0	0	0	0	0	0	0	0	0	0
296	0	0	0	0	0	0	0	0	0	0	0	0	0	0	0	0	0	0	0	0	0	0	0	0	0	0	0	0	0	0	0	0	0	0	0	0	0	0	0	0	0	0	0	0	0	0	0	0	0
297	0	0	0	0	0	0	0	0	0	0	0	0	0	0	0	0	0	0	0	0	0	0	0	0	0	0	0	0	0	0	0	0	0	0	0	0	0	0	0	0	0	0	0	0	0	0	0	0	0
298	0	0	0	0	0	0	0	0	0	0	0	0	0	0	0	0	0	0	0	0	0	0	0	0	0	0	0	0	0	0	0	0	0	0	0	0	0	0	0	0	0	0	0	0	0	0	0	0	0
299	0	0	0	0	0	0	0	0	0	0	0	0	0	0	0	0	0	0	0	0	0	0	0	0	0	0	0	0	0	0	0	0	0	0	0	0	0	0	0	0	0	0	0	0	0	0	0	0	0
300	0	0	0	0	0	0	0	0	0	0	0	0	0	0	0	0	0	0	0	0	0	0	0	0	0	0	0	0	0	0	0	0	0	0	0	0	0	0	0	0	0	0	0	0	0	0	0	0	0
301	0	0	0	0	0	0	0	0	0	0	0	0	0	0	0	0	0	0	0	0	0	0	0	0	0	0	0	0	0	0	0	0	0	0	0	0	0	0	0	0	0	0	0	0	0	0	0	0	0
302	0	0	0	0	0	0	0	0	0	0	0	0	0	0	0	0	0	0	0	0	0	0	0	0	0	0	0	0	0	0	0	0	0	0	0	0	0	0	0	0	0	0	0	0	0	0	0	0	0
303	0	0	0	0	0	0	0	0	0	0	0	0	0	0	0	0	0	0	0	0	0	0	0	0	0	0	0	0	0	0	0	0	0	0	0	0	0	0	0	0	0	0	0	0	0	0	0	0	0
304	0	0	0	0	0	0	0	0	0	0	0	0	0	0	0	0	0	0	0	0	0	0	0	0	0	0	0	0	0	0	0	0	0	0	0	0	0	0	0	0	0	0	0	0	0	0	0	0	0
305	0	0	0	0	0	0	0	0	0	0	0	0	0	0	0	0	0	0	0	0	0	0	0	0	0	0	0	0	0	0	0	0	0	0	0	0	0	0	0	0	0	0	0	0	0	0	0	0	0
306	0	0	0	0	0	0	0	0	0	0	0	0	0	0	0	0	0	0	0	0	0	0	0	0	0	0	0	0	0	0	0	0	0	0	0	0	0	0	0	0	0	0	0	0	0	0	0	0	0
307	0	0	0	0	0	0	0	0	0	0	0	0	0	0	0	0	0	0	0	0	0	0	0	0	0	0	0	0	0	0	0	0	0	0	0	0	0	0	0	0	0	0	0	0	0	0	0	0	0
308	0	0	0	0	0	0	0	0	0	0	0	0	0	0	0	0	0	0	0	0	0	0	0	0	0	0	0	0	0	0	0	0	0	0	0	0	0	0	0	0	0	0	0	0	0	0	0	0	0
309	0	0	0	0	0	0	0	0	0	0	0	0	0	0	0	0	0	0	0	0	0	0	0	0	0	0	0	0	0	0	0	0	0	0	0	0	0	0	0	0	0	0	0	0	0	0	0	0	0
310	0	0	0	0	0	0	0	0	0	0	0	0	0	0	0	0	0	0	0	0	0	0	0	0	0	0	0	0	0	0	0	0	0	0	0	0	0	0	0	0	0	0	0	0	0	0	0	0	0
311	0	0	0	0	0	0	0	0	0	0	0	0	0	0	0	0	0	0	0	0	0	0	0	0	0	0	0	0	0	0	0	0	0	0	0	0	0	0	0	0	0	0	0	0	0	0	0	0	0
312	0	0	0	0	0	0	0	0	0	0	0	0	0	0	0	0	0	0	0	0	0	0	0	0	0	0	0	0	0	0	0	0	0	0	0	0	0	0	0	0	0	0	0	0	0	0	0	0	0
313	0	0	0	0	0	0	0	0	0	0	0	0	0	0	0	0	0	0	0	0	0	0	0	0	0	0	0	0	0	0	0	0	0	0	0	0	0	0	0	0	0	0	0	0	0	0	0	0	0
314	0	0	0	0	0	0	0	0	0	0	0	0	0	0	0	0	0	0	0	0	0	0	0	0	0	0	0	0	0	0	0	0	0	0	0	0	0	0	0	0	0	0	0	0	0	0	0	0	0
315	0	0	0	0	0	0	0	0	0	0	0	0	0	0	0	0	0	0	0	0	0	0	0	0	0	0	0	0	0	0	0	0	0	0	0	0	0	0	0	0	0	0	0	0	0	0	0	0	0
316	0	0	0	0	0	0	0	0	0	0	0	0	0	0	0	0	0	0	0	0	0	0	0	0	0	0	0	0	0	0	0	0	0	0	0	0	0	0	0	0	0	0	0	0	0	0	0	0	0
317	0	0	0	0	0	0	0	0	0	0	0	0	0	0	0	0	0	0	0	0	0	0	0	0	0	0	0	0	0	0	0	0	0	0	0	0	0	0	0	0	0	0	0	0	0	0	0	0	0
318	0	0	0	0	0	0	0	0	0	0	0	0	0	0	0	0	0	0	0	0	0	0	0	0	0	0	0	0	0	0	0	0	0	0	0	0	0	0	0	0	0	0	0	0	0	0	0	0	0
319	0	0	0	0	0	0	0	0	0	0	0	0	0	0	0	0	0	0	0	0	0	0	0	0	0	0	0	0	0	0	0	0	0	0	0	0	0	0	0	0	0	0	0	0	0	0	0	0	0
320	0	0	0	0	0	0	0	0	0	0	0	0	0	0	0	0	0	0	0	0	0	0	0	0	0	0	0	0	0	0	0	0	0	0	0	0	0	0	0	0	0	0	0	0	0	0	0	0	0
321	0	0	0	0	0	0	0	0	0	0	0	0	0	0	0	0	0	0	0	0	0	0	0	0	0	0	0	0	0	0	0	0	0	0	0	0	0	0	0	0	0	0	0	0	0	0	0	0	0
322	0	0	0	0	0	0	0	0	0	0	0	0	0	0	0	0	0	0	0	0	0	0	0	0	0	0	0	0	0	0	0	0	0	0	0	0	0	0	0	0	0	0	0	0	0	0	0	0	0
323	0	0	0	0	0	0	0	0	0	0	0	0	0	0	0	0	0	0	0	0	0	0	0	0	0	0	0	0	0	0	0	0	0	0	0	0	0	0	0	0	0	0	0	0	0	0	0	0	0
324	0	0	0	0	0	0	0	0	0	0	0	0	0	0	0	0	0	0	0	0	0	0	0	0	0	0	0	0	0	0	0	0	0	0	0	0	0	0	0	0	0	0	0	0	0	0	0	0	0
325	0	0	0	0	0	0	0	0	0	0	0	0	0	0	0	0	0	0	0	0	0	0	0	0	0	0	0	0	0	0	0	0	0	0	0	0	0	0	0	0	0	0	0	0	0	0	0	0	0
326	0	0	0	0	0	0	0	0	0	0	0	0	0	0	0	0	0	0	0	0	0	0	0	0	0	0	0	0	0	0	0	0	0	0	0	0	0	0	0	0	0	0	0	0	0	0	0	0	0
327	0	0	0	0	0	0	0	0	0	0	0	0	0	0	0	0	0	0	0	0	0	0	0	0	0	0	0	0	0	0	0	0	0	0	0	0	0	0	0	0	0	0	0	0	0	0	0	0	0
328	0	0	0	0	0	0	0	0	0	0	0	0	0	0	0	0	0	0	0	0	0	0	0	0	0	0	0	0	0	0	0	0	0	0	0	0	0	0	0	0	0	0	0	0	0	0	0	0	0
329	0	0	0	0	0	0	0	0	0	0	0	0	0	0	0	0	0	0	0	0	0	0	0	0	0	0	0	0	0	0	0	0	0	0	0	0	0	0	0	0	0	0	0	0	0	0	0	0	0
330	0	0	0	0	0	0	0	0	0	0	0	0	0	0	0	0	0	0	0	0	0	0	0	0	0	0	0	0	0	0	0	0	0	0	0	0	0	0	0	0	0	0	0	0	0	0	0	0	0
331	0	0	0	0	0	0	0	0	0	0	0	0	0	0	0	0	0	0	0	0	0	0	0	0	0	0	0	0	0	0	0	0	0	0	0	0	0	0	0	0	0	0	0	0	0	0	0	0	0
332	0	0	0	0	0	0	0	0	0	0	0	0	0	0	0	0	0	0	0	0	0	0	0	0	0	0	0	0	0	0	0	0	0	0	0	0	0	0	0	0	0	0	0	0	0	0	0	0	0
333	0	0	0	0	0	0	0	0	0	0	0	0	0	0	0	0	0	0	0	0	0	0	0	0	0	0	0	0	0	0	0	0	0	0	0	0	0	0	0	0	0	0	0	0	0	0	0	0	0
334	0	0	0	0	0	0	0	0	0	0	0	0	0	0	0	0	0	0	0	0	0	0	0	0	0	0	0	0	0	0	0	0	0	0	0	0	0	0	0	0	0	0	0	0	0	0	0	0	0
335	0	0	0	0	0	0	0	0	0	0	0	0	0	0	0	0	0	0	0	0	0	0	0	0	0	0	0	0	0	0	0	0	0	0	0	0	0	0	0	0	0	0	0	0	0	0	0	0	0
336	0	0	0	0	0	0	0	0	0	0	0	0	0	0	0	0	0	0	0	0	0	0	0	0	0	0	0	0	0	0	0	0	0	0	0	0	0	0	0	0	0	0	0	0	0	0	0	0	0
337	0	0	0	0	0	0	0	0	0	0	0	0	0	0	0	0	0	0	0	0	0	0	0	0	0	0	0	0	0	0	0	0	0	0	0	0	0	0	0	0	0	0	0	0	0	0	0	0	0
338	0	0	0	0	0	0	0	0	0	0	0	0	0	0	0	0	0	0	0	0	0	0	0	0	0	0	0	0	0	0	0	0	0	0	0	0	0	0	0	0	0	0	0	0	0	0	0	0	0
339	0	0	0	0	0	0	0	0	0	0	0	0	0	0	0	0	0	0	0	0	0	0	0	0	0	0	0	0	0	0	0	0	0	0	0	0	0	0	0	0	0	0	0	0	0	0	0	0	0
340	0	0	0	0	0	0	0	0	0	0	0	0	0	0	0	0	0	0	0	0	0	0	0	0	0	0	0	0	0	0	0	0	0	0	0	0	0	0	0	0	0	0	0	0	0	0	0	0	0
341	0	0	0	0	0	0	0	0	0	0	0	0	0	0	0	0	0	0	0	0	0	0	0	0	0	0	0	0	0	0	0	0	0	0	0	0	0	0	0	0	0	0	0	0	0	0	0	0	0
342	0	0	0	0	0	0	0	0	0	0	0	0	0	0	0	0	0	0	0	0	0	0	0	0	0	0	0	0	0	0	0	0	0	0	0	0	0	0	0	0	0	0	0	0	0	0	0	0	0
343	0	0	0	0	0	0	0	0	0	0	0	0	0	0	0	0	0	0	0	0	0	0	0	0	0	0	0	0	0	0	0	0	0	0	0	0	0	0	0	0	0	0	0	0	0	0	0	0	0
344	0	0	0	0	0	0	0	0	0	0	0	0	0	0	0	0	0	0	0	0	0	0	0	0	0	0	0	0	0	0	0	0	0	0	0	0	0	0	0	0	0	0	0	0	0	0	0	0	0
345	0	0	0	0	0	0	0	0	0	0	0	0	0	0	0	0	0	0	0	0	0	0	0	0	0	0	0	0	0	0	0	0	0	0	0	0	0	0	0	0	0	0	0	0	0	0	0	0	0
346	0	0	0	0	0	0	0	0	0	0	0	0	0	0	0	0	0	0	0	0	0	0	0	0	0	0	0	0	0	0	0	0	0	0	0	0	0	0	0	0	0	0	0	0	0	0	0	0	0
347	0	0	0	0	0	0	0	0	0	0	0	0	0	0	0	0	0	0	0	0	0	0	0	0	0	0	0	0	0	0	0	0	0	0	0	0	0	0	0	0	0	0	0	0	0	0	0	0	0
348	0	0	0	0	0	0	0	0	0	0	0	0	0	0	0	0	0	0	0	0	0	0	0	0	0	0	0	0	0	0	0	0	0	0	0	0	0	0	0	0	0	0	0	0	0	0	0	0	0
349	0	0	0	0	0	0	0	0	0	0	0	0	0	0	0	0	0	0	0	0	0	0	0	0	0	0	0	0	0	0	0	0	0	0	0	0	0	0	0	0	0	0	0	0	0	0	0	0	0
350	0	0	0	0	0	0	0	0	0	0	0	0	0	0	0	0	0	0	0	0	0	0	0	0	0	0	0	0	0	0	0	0	0	0	0	0	0	0	0	0	0	0	0	0	0	0	0	0	0
351	0	0	0	0	0	0	0	0	0	0	0	0	0	0	0	0	0	0	0	0	0	0	0	0	0	0	0	0	0	0	0	0	0	0	0	0	0	0	0	0	0	0	0	0	0	0	0	0	0
352	0	0	0	0	0	0	0	0	0	0	0	0	0	0	0	0	0	0	0	0	0	0	0	0	0	0	0	0	0	0	0	0	0	0	0	0	0	0	0	0	0	0	0	0	0	0	0	0	0
353	0	0	0	0	0	0	0	0	0	0	0	0	0	0	0	0	0	0	0	0	0	0	0	0	0	0	0	0	0	0	0	0	0	0	0	0	0	0	0	0	0	0	0	0	0	0	0	0	0
354	0	0	0	0	0	0	0	0	0	0	0	0	0	0	0	0	0	0	0	0	0	0	0	0	0	0	0	0	0	0	0	0	0	0	0	0	0	0	0	0	0	0	0	0	0	0	0	0	0
355	0	0	0	0	0	0	0	0	0	0	0	0	0	0	0	0	0	0	0	0	0	0	0	0	0	0	0	0	0	0	0	0	0	0	0	0	0	0	0	0	0	0	0	0	0	0	0	0	0
356	0	0	0	0	0	0	0	0	0	0	0	0	0	0	0	0	0	0	0	0	0	0	0	0	0	0	0	0	0	0	0	0	0	0	0	0	0	0	0	0	0	0	0	0	0	0	0	0	0
357	0	0	0	0	0	0	0	0	0	0	0	0	0	0	0	0	0	0	0	0	0	0	0	0	0	0	0	0	0	0	0	0	0	0	0	0	0	0	0	0	0	0	0	0	0	0	0	0	0
358	0	0	0	0	0	0	0	0	0	0	0	0	0	0	0	0	0	0	0	0	0	0	0	0	0	0	0	0	0	0	0	0	0	0	0	0	0	0	0	0	0	0	0	0	0	0	0	0	0
359	0	0	0	0	0	0	0	0	0	0	0	0	0	0	0	0	0	0	0	0	0	0	0	0	0	0	0	0	0	0	0	0	0	0	0	0	0	0	0	0	0	0	0	0	0	0	0	0	0
360	0	0	0	0	0	0	0	0	0	0	0	0	0	0	0	0	0	0	0	0	0	0	0	0	0	0	0	0	0	0	0	0	0	0	0	0	0	0	0	0	0	0	0	0	0	0	0	0	0
361	0	0	0	0	0	0	0	0	0	0	0	0	0	0	0	0	0	0	0	0	0	0	0	0	0	0	0	0	0	0	0	0	0	0	0	0	0	0	0	0	0	0	0	0	0	0	0	0	0
362	0	0	0	0	0	0	0	0	0	0	0	0	0	0	0	0	0	0	0	0	0	0	0	0	0	0	0	0	0	0	0	0	0	0	0	0	0	0	0	0	0	0	0	0	0	0	0	0	0
363	0	0	0	0	0	0	0	0	0	0	0	0	0	0	0	0	0	0	0	0	0	0	0	0	0	0	0	0	0	0	0	0	0	0	0	0	0	0	0	0	0	0	0	0	0	0	0	0	0
364	0	0	0	0	0	0	0	0	0	0	0	0	0	0	0	0	0	0	0	0	0	0	0	0	0	0	0	0	0	0	0	0	0	0	0	0	0	0	0	0	0	0	0	0	0	0	0	0	0
365	0	0	0	0	0	0	0	0	0	0	0	0	0	0	0	0	0	0	0	0	0	0	0	0	0	0	0	0	0	0	0	0	0	0	0	0	0	0	0	0	0	0	0	0	0	0	0	0	0
366	0	0	0	0	0	0	0	0	0	0	0	0	0	0	0	0	0	0	0	0	0	0	0	0	0	0	0	0	0	0	0	0	0	0	0	0	0	0	0	0	0	0	0	0	0	0	0	0	0
367	0	0	0	0	0	0	0	0	0	0	0	0	0	0	0	0	0	0	0	0	0	0	0	0	0	0	0	0	0	0	0	0	0	0	0	0	0	0	0	0	0	0	0	0	0	0	0	0	0
368	0	0	0	0	0	0	0	0	0	0	0	0	0	0	0	0	0	0	0	0	0	0	0	0	0	0	0	0	0	0	0	0	0	0	0	0	0	0	0	0	0	0	0	0	0	0	0	0	0
369	0	0	0	0	0	0	0	0	0	0	0	0	0	0	0	0	0	0	0	0	0	0	0	0	0	0	0	0	0	0	0	0	0	0	0	0	0	0	0	0	0	0	0	0	0	0	0	0	0
370	0	0	0	0	0	0	0	0	0	0	0	0	0	0	0	0	0	0	0	0	0	0	0	0	0	0	0	0	0	0	0	0	0	0	0	0	0	0	0	0	0	0	0	0	0	0	0	0	0
371	0	0	0	0	0	0	0	0	0	0	0	0	0	0	0	0	0	0	0	0	0	0	0	0	0	0	0	0	0	0	0	0	0	0	0	0	0	0	0	0	0	0	0	0	0	0	0	0	0
372	0	0	0	0	0	0	0	0	0	0	0	0	0	0	0	0	0	0	0	0	0	0	0	0	0	0	0	0	0	0	0	0	0	0	0	0	0	0	0	0	0	0	0	0	0	0	0	0	0
373	0	0	0	0	0	0	0	0	0	0	0	0	0	0	0	0	0	0	0	0	0	0	0	0	0	0	0	0	0	0	0	0	0	0	0	0	0	0	0	0	0	0	0	0	0	0	0	0	0
374	0	0	0	0	0	0	0	0	0	0	0	0	0	0	0	0	0	0	0	0	0	0	0	0	0	0	0	0	0	0	0	0	0	0	0	0	0	0	0	0	0	0	0	0	0	0	0	0	0
375	0	0	0	0	0	0	0	0	0	0	0	0	0	0	0	0	0	0	0	0	0	0	0	0	0	0	0	0	0	0	0	0	0	0	0	0	0	0	0	0	0	0	0	0	0	0	0	0	0
376	0	0	0	0	0	0	0	0	0	0	0	0	0	0	0	0	0	0	0	0	0	0	0	0	0	0	0	0	0	0	0	0	0	0	0	0	0	0	0	0	0	0	0	0	0	0	0	0	0
377	0	0	0	0	0	0	0	0	0	0	0	0	0	0	0	0	0	0	0	0	0	0	0	0	0	0	0	0	0	0	0	0	0	0	0	0	0	0	0	0	0	0	0	0	0	0	0	0	0
378	0	0	0	0	0	0	0	0	0	0	0	0	0	0	0	0	0	0	0	0	0	0	0	0	0	0	0	0	0	0	0	0	0	0	0	0	0	0	0	0	0	0	0	0	0	0	0	0	0
379	0	0	0	0	0	0	0	0	0	0	0	0	0	0	0	0	0	0	0	0	0	0	0	0	0	0	0	0	0	0	0	0	0	0	0	0	0	0	0	0	0	0	0	0	0	0	0	0	0
380	0	0	0	0	0	0	0	0	0	0	0	0	0	0	0	0	0	0	0	0	0	0	0	0	0	0	0	0	0	0	0	0	0	0	0	0	0	0	0	0	0	0	0	0	0	0	0	0	0
381	0	0	0	0	0	0	0	0	0	0	0	0	0	0	0	0	0	0	0	0	0	0	0	0	0	0	0	0	0	0	0	0	0	0	0	0	0	0	0	0	0	0	0	0	0	0	0	0	0
382	0	0	0	0	0	0	0	0	0	0	0	0	0	0	0	0	0	0	0	0	0	0	0	0	0	0	0	0	0	0	0	0	0	0	0	0	0	0	0	0	0	0	0	0	0	0	0	0	0
383	0	0	0	0	0	0	0	0	0	0	0	0	0	0	0	0	0	0	0	0	0	0	0	0	0	0	0	0	0	0	0	0	0	0	0	0	0	0	0	0	0	0	0	0	0	0	0	0	0
[truncated: 26 more columns]
