# Supplementary material for: Qualitative Profiling of Venom Toxins in the Venoms of Several Bothrops Species Using High-Throughput Venomics and Coagulation Bioassaying
Source: Toxins (Basel). 2024 Jul 1;16(7):300. doi: 10.3390/toxins16070300 (PMC11280908; doi:10.3390/toxins16070300)
Supplement: Supplementary file 1 [file toxins-16-00300-s001.zip › Pie chart script.py]

import matplotlib.pyplot as plt
import numpy as np
import pandas as pd

path = #Specify here the path of the downloaded example data called "PiechartsHTS" 

#Read the CSV from the path and create a matrix with all its values
mat = pd.read_csv(path+"\\PiechartsHTS.csv")
arr = mat.to_numpy()

#Create empty lists for all relevant variables
sum_vals = []
names = []
groups = []

#Extract the sum of all intensities per protein, the protein name and the protein group.
for (colname,colval) in mat.items():
    if colname != "well":
        sum_vals.append(sum(colval.values))
        names.append(colname)
        groups.append((colname.split("_")[1])[0:2])
dicti = {"Group":groups, "value": sum_vals, "prot": names }
df = pd.DataFrame(dicti)
groupnames = (df["Group"].unique())[:]


#Make all intensity values unique without modifying the actual values
for i in range(len(df["value"])):
    for ii in range(len(df["value"])):
        if ii > i:
            if df["value"][ii] == df["value"][i]:
                df["value"][ii] = df["value"][ii] + 0.01


#Order the summed intensities by group
blank = [ [] for _ in range(len(groupnames)) ]

for i in range(len(df["Group"])):
    for i2 in range(len(groupnames)):
        if df["Group"][i] == groupnames[i2]:
            blank[i2].append(df["value"][i])
            
            
#Sum of intensities per group            
s = []      
for i in blank:
   s.append(sum(i))         
   
#Percentage of the piechart per group   
p = []
for i in s:
      p.append(i/sum(s)*100)          
           
#Number of different proteins by group            
m = [] 
for z in blank:
    m.append(len(z))

#Define minimum number of different proteins for a group to be part of the "Other" and create that group. 
# This can be modified to apply the threshold to the % instead. There should always be <=5 main groups, the 6th one being "Others"
for i in range(len(m)):
    if m[i] < 5:
        groupnames[i] = "Other"
        
c= []
for i in range(len(groupnames)):
    if groupnames[i] == "Other":
        c.append(blank[i])
        
def flatten_list(_2d_list):
    flat_list = []
    # Iterate through the outer list
    for element in _2d_list:
        if type(element) is list:
            # If the element is of type list, iterate through the sublist
            for item in element:
                flat_list.append(item)
        else:
            flat_list.append(element)
    return flat_list

l = flatten_list(c)


#Group the groups 
finallist = []
groups = []
for i in range(len(groupnames)):
    if groupnames[i] != "Other":
        finallist.append(blank[i])
        groups.append(groupnames[i])
        
finallist.append(l)

groups.append("Others")

m = [] 

for z in finallist:
    m.append(len(z))
    
for i in finallist:
    while len(i) != max(m):
        i.append(0)


#Give a specific color to each group and a color from the same type to each individual from the group. 
# (red for group 1, red1 and red2 for all individuals. green for group 2, green1green2 for all individuals, etc.)
color = []
n = 0
for i in range(len(groups)):

    for ii in range(len(finallist[1])):
        if ii % 2 == 0:
            color.append(n+i)
        else:
            color.append(n+i+1)
    n=n+1
        

#Add the name of each speficic protein, 1600 is used as the threshold. Every intensity sum < 1600 will not show the name of the protein
labelst = []
for i in flatten_list(finallist):
    if i != 0:
        if i > 1600:
            for i2 in range(len(df["value"])):
                if i == df["value"][i2]:
                    labelst.append(df["prot"][i2])
        else:
           labelst.append("") 
    else:
        labelst.append("")


#Plot all obtained values and labels
fig, ax = plt.subplots()
fig.set_size_inches(15, 11)

size = 0.3
vals = np.array(finallist)

cmap = plt.colormaps["tab20"]
outer_colors = cmap(color)
inner_colors = cmap(np.arange(len(finallist))*2)

explode1 = np.ones(len(flatten_list(finallist)))*0.1  

#Protein names
ax.pie(vals.flatten(),
       colors="w",
       radius=size*8,
       labels = labelst,
       labeldistance=.6, 
       rotatelabels=True,
       textprops=dict( fontsize=6))

#Idividual proteins
ax.pie(vals.flatten(), 
       radius=size+1, 
       explode = explode1,
       colors=outer_colors,
       wedgeprops=dict(width=size*2, edgecolor='w'))

#Protein groups and characteristics
ax.pie(vals.sum(axis=1),  
       colors=inner_colors, 
       radius=size*2, 
       labels = groups,
       labeldistance=.6,
       autopct='%1.1f%%',
       pctdistance=1.15,
       textprops=dict( fontsize=12, weight="bold" ))

ax.set(aspect="equal")
plt.show()
