# Supplementary material for: Qualitative Profiling of Venom Toxins in the Venoms of Several Bothrops Species Using High-Throughput Venomics and Coagulation Bioassaying
Source: Toxins (Basel). 2024 Jul 1;16(7):300. doi: 10.3390/toxins16070300 (PMC11280908; doi:10.3390/toxins16070300)
Supplement: Supplementary file 1 [file toxins-16-00300-s001.zip › PiechartsHTS.csv]

well	BOTAL_PA2A4	BOTAL_VSPTL	BOTAM_PA2A	BOTAS_PA2H2	BOTAS_PA2H3	BOTAS_SLB	BOTAS_VM1B1	BOTAS_VM2	BOTAS_VM3BA	BOTAS_VSPL	BOTAT_BPP12	BOTAT_OXLA	BOTAT_VM11	BOTAT_VM31	BOTAT_VM33	BOTAT_VSPF	BOTBA_VM1B1	BOTBZ_PA2A1	BOTBZ_PA2A2	BOTBZ_PA2B1	BOTBZ_PA2H1	BOTCO_CRVP	BOTCO_OXLA	BOTDP_PLA23	BOTER_PA2A	BOTER_TXVE	BOTER_VM3BE	BOTFO_SL	BOTHY_PA22	BOTIN_LECG	BOTIN_PA2A2	BOTIN_SLA	BOTIN_SLB	BOTIN_VM1B	BOTIN_VM2IA	BOTIN_VM36A	BOTIN_VSP	BOTJA_QPCT	BOTJA_SL1A	BOTJA_SL1B	BOTJA_SL9B	BOTJA_SLAA	BOTJA_SLAB	BOTJA_SLEA	BOTJA_SLEB	BOTJA_VM1BJ	BOTJA_VM2J2	BOTJA_VM2JC	BOTJA_VM3B2
1	1.98E-15	-5.59E-14	-1.02E-14	-3.81E-13	-3.25E-13	-3.90E-15	-3.08E-14	-1.27E-13	9.02E-15	-2.13E-13	-8.90E-14	6.65E-13	-5.12E-13	-4.05E-14	1.26E-14	3.78E-16	-1.76E-13	-1.97E-14	-8.30E-15	-1.04E-14	-2.51E-13	-9.00E-14	-4.71E-14	-2.79E-14	1.14E-13	-5.82E-17	-6.24E-13	-5.65E-15	-6.77E-15	-9.24E-16	6.64E-16	-9.56E-14	-1.16E-13	-7.90E-13	-6.22E-13	-1.49E-14	-2.37E-13	-3.64E-14	-9.00E-13	2.55E-14	-2.21E-13	-1.95E-13	-3.95E-13	-1.19E-13	-7.23E-15	5.44E-15	-7.78E-13	-1.60E-14	-5.54E-14
2	-5.85E-15	-7.44E-14	-1.11E-14	-3.63E-13	-2.94E-13	-2.95E-14	-5.21E-14	-1.42E-13	-9.14E-15	-1.74E-13	-7.70E-14	3.07E-13	-5.00E-13	-1.03E-13	9.23E-15	7.89E-15	-1.93E-13	-3.37E-14	-5.10E-15	-1.55E-15	-2.20E-13	-7.21E-14	-4.43E-14	-2.22E-14	8.22E-14	-3.28E-16	-4.94E-13	-5.24E-15	6.94E-15	5.42E-15	6.60E-15	-6.13E-14	-1.22E-13	-7.27E-13	-5.85E-13	-3.26E-15	-2.09E-13	-4.86E-14	-8.79E-13	1.16E-14	-2.59E-13	-3.05E-13	-3.54E-13	-1.35E-13	-1.70E-14	-5.65E-15	-6.23E-13	-1.11E-14	-5.41E-14
3	-9.24E-14	-8.53E-14	-4.28E-14	-2.27E-13	-1.38E-13	-5.24E-14	-8.80E-14	-2.24E-13	-9.47E-15	-1.54E-13	-6.61E-14	-9.88E-14	-4.02E-13	-8.58E-14	7.38E-15	1.19E-14	-2.23E-13	-4.39E-14	-3.88E-15	1.38E-15	-1.81E-13	-5.70E-14	-3.08E-14	-2.45E-14	2.34E-15	8.11E-16	-4.33E-13	-4.20E-15	1.40E-14	8.80E-15	3.66E-15	-1.76E-13	-1.18E-13	-7.59E-13	-4.99E-13	-1.75E-14	-1.90E-13	-2.79E-14	-9.55E-13	8.19E-16	-2.56E-13	-2.66E-13	-3.23E-13	-7.99E-14	-2.17E-14	-4.60E-14	-6.79E-13	-8.44E-15	-5.18E-14
4	-1.63E-13	-1.05E-13	-5.99E-14	-2.87E-13	-1.22E-13	-6.16E-14	-1.11E-13	-2.28E-13	-1.37E-14	-1.98E-13	-6.25E-14	-2.92E-13	-2.53E-13	-3.63E-14	1.69E-15	1.77E-14	-2.11E-13	-4.19E-14	2.06E-16	-4.76E-16	-2.10E-13	-7.42E-14	-4.14E-14	-4.11E-14	-3.92E-14	2.01E-15	-4.58E-13	-3.89E-15	4.16E-15	1.08E-14	3.60E-15	-1.65E-13	-6.20E-14	-7.14E-13	-3.74E-13	1.62E-14	-2.39E-13	1.25E-14	-1.09E-12	-3.25E-15	-2.52E-13	-1.69E-13	-3.03E-13	-9.19E-15	-1.29E-14	-4.91E-14	-7.21E-13	-1.43E-14	-3.90E-14
5	-1.78E-13	-1.17E-13	-3.76E-14	-1.99E-13	-3.54E-15	-6.52E-14	-7.40E-14	-8.83E-14	-2.76E-14	-1.79E-13	-6.94E-14	-2.59E-13	-2.83E-13	-6.99E-14	-8.26E-15	6.28E-15	-1.89E-13	-1.62E-14	-4.16E-15	-8.86E-15	-1.60E-13	-6.36E-14	-2.91E-14	-5.86E-14	3.00E-15	2.09E-15	-4.98E-13	-1.49E-15	9.39E-15	-1.10E-15	7.69E-15	-5.80E-15	3.32E-14	-7.34E-13	-1.97E-13	-2.13E-14	-2.11E-13	-2.36E-14	-1.20E-12	-3.55E-14	-2.59E-13	-1.61E-13	-2.41E-13	3.66E-14	1.57E-14	-1.29E-14	-6.74E-13	-2.41E-14	-5.48E-14
6	-1.49E-13	-1.06E-13	1.81E-15	5.75E-14	8.18E-14	-5.87E-14	-4.24E-14	-6.50E-14	-4.01E-14	-1.34E-13	-7.15E-14	-8.68E-14	-3.00E-13	-4.66E-14	-8.54E-15	-2.93E-14	-1.43E-13	-2.32E-14	-1.56E-15	-8.67E-15	-7.74E-14	-7.40E-14	-5.73E-14	-6.23E-14	3.86E-14	2.03E-15	-4.36E-13	-3.69E-15	2.18E-15	-2.41E-14	1.51E-14	3.21E-14	6.80E-14	-7.18E-13	8.59E-14	-2.62E-14	-1.74E-13	-4.76E-14	-1.16E-12	-8.11E-14	-2.30E-13	-1.51E-13	-1.65E-13	2.30E-14	1.89E-14	-2.71E-14	-4.47E-13	-3.33E-14	-6.46E-14
7	-1.77E-13	-8.55E-14	-2.50E-14	1.89E-13	1.17E-13	-5.27E-14	-4.33E-14	7.60E-14	-4.12E-14	-1.62E-13	-5.06E-14	-1.79E-13	-2.09E-13	-8.95E-15	-2.80E-15	-6.64E-14	-1.02E-13	-3.07E-14	-7.32E-15	-5.16E-15	-1.13E-14	-8.08E-14	-3.72E-14	-1.05E-13	-3.27E-14	2.41E-15	-2.29E-13	1.95E-16	-1.26E-15	-5.06E-14	8.77E-15	-3.98E-14	9.12E-14	-5.41E-13	5.39E-13	1.60E-13	-1.62E-13	-3.60E-14	-8.86E-13	-5.94E-14	-1.53E-13	-6.70E-14	-9.89E-14	-3.72E-14	1.67E-14	-2.03E-14	5.03E-14	-2.14E-14	-4.77E-14
8	-2.20E-13	-8.81E-14	-5.41E-14	1.34E-13	4.24E-14	-5.14E-14	-8.27E-14	2.69E-13	-2.22E-14	-1.99E-13	-6.82E-14	-3.31E-13	-1.19E-13	2.29E-14	1.11E-14	-8.71E-14	-1.31E-13	2.37E-14	4.59E-16	-4.11E-15	5.34E-15	-7.58E-14	2.01E-14	-3.46E-14	-1.03E-13	2.53E-15	-9.23E-14	5.83E-16	-3.76E-15	-7.05E-14	5.97E-15	-2.13E-13	8.10E-14	-3.55E-13	6.70E-13	1.52E-13	-1.67E-13	4.49E-14	-7.19E-13	-5.22E-14	-6.69E-14	1.85E-14	-6.46E-14	-4.64E-14	-2.31E-15	-1.54E-14	2.54E-13	-2.78E-14	2.59E-14
9	-1.90E-13	-6.20E-14	-5.84E-14	-1.67E-14	-6.88E-14	-4.89E-14	-1.41E-13	1.47E-13	-2.09E-14	-1.60E-13	-7.57E-14	-4.13E-13	-1.77E-13	4.28E-15	4.73E-15	-5.32E-14	-1.78E-13	2.22E-15	-1.90E-15	-2.50E-15	-4.53E-14	-4.98E-14	2.01E-14	-7.62E-15	-1.15E-13	-1.31E-15	-2.28E-13	-1.76E-15	-1.20E-14	-4.51E-14	-2.52E-17	-2.99E-13	5.83E-14	-4.33E-13	3.00E-13	4.27E-14	-1.32E-13	-2.85E-14	-8.34E-13	-5.06E-14	-9.79E-14	-5.08E-14	-7.79E-14	-9.66E-14	-1.15E-14	-3.66E-14	-1.05E-13	-2.33E-14	4.70E-14
10	-1.59E-13	-4.97E-14	-2.79E-14	-1.10E-13	-1.32E-13	-6.23E-14	-4.74E-14	7.20E-14	-9.34E-15	-1.45E-13	-2.20E-14	-2.58E-13	-1.49E-13	-2.03E-14	-1.10E-14	-2.04E-15	-1.74E-13	-2.50E-14	-5.20E-15	-4.90E-15	-7.00E-14	-6.70E-14	-3.07E-14	-7.08E-14	-1.10E-13	-2.36E-15	-3.37E-13	-5.09E-15	-1.59E-14	-1.57E-15	-1.79E-14	-2.93E-13	-4.63E-14	-4.31E-13	-1.69E-13	8.20E-14	-1.28E-13	-1.06E-13	-1.09E-12	-3.79E-14	-1.87E-13	-1.59E-13	-7.24E-14	-9.52E-14	-1.80E-14	-8.36E-14	-1.25E-13	1.91E-15	6.41E-14
11	-3.06E-13	-3.67E-14	-1.17E-13	-2.42E-14	-4.12E-14	-7.11E-14	1.57E-14	1.96E-13	-2.43E-14	-2.01E-13	-2.47E-14	-3.35E-13	-2.70E-13	8.33E-15	-2.00E-14	1.18E-14	-1.32E-13	4.59E-15	-3.18E-15	-8.92E-15	2.07E-15	-5.60E-14	-3.42E-14	-1.30E-13	-3.24E-13	-1.62E-15	-3.99E-13	-4.95E-15	-3.68E-15	9.60E-15	-5.27E-14	-2.61E-13	-6.68E-14	-5.64E-13	-5.81E-13	9.92E-14	-1.04E-13	-2.33E-13	-1.30E-12	-4.11E-14	-2.21E-13	-1.65E-13	-4.53E-14	-7.58E-14	-1.47E-14	-8.31E-14	-1.71E-13	2.64E-14	1.02E-13
12	-2.81E-13	5.07E-15	-1.22E-13	-3.65E-13	-2.34E-13	-9.27E-14	-4.62E-14	3.37E-13	-1.45E-14	-1.68E-13	-1.13E-13	-4.57E-13	-2.39E-13	-4.64E-14	-1.80E-14	1.27E-14	-1.44E-13	3.16E-14	-5.16E-15	-1.98E-14	-1.40E-13	-7.05E-14	-2.29E-14	-1.46E-13	-3.58E-13	-5.27E-15	-4.16E-13	-4.99E-15	-4.62E-14	1.73E-15	-5.70E-14	-2.70E-13	-5.26E-14	-6.65E-13	-7.98E-13	1.11E-13	-3.27E-14	-1.80E-13	-1.63E-12	-8.23E-14	-3.09E-13	-1.69E-13	-6.30E-14	-6.96E-14	-3.87E-14	-4.60E-14	-1.99E-13	3.84E-14	5.31E-14
13	-1.93E-13	-3.82E-14	-1.07E-13	-6.62E-13	-3.99E-13	-1.02E-13	-1.39E-13	1.73E-13	-1.87E-14	-3.00E-13	-2.00E-13	-4.32E-13	-1.98E-13	2.24E-14	-6.18E-16	9.84E-15	-1.70E-13	1.47E-14	3.34E-15	-1.53E-14	-2.82E-13	-1.52E-13	-8.49E-15	-1.10E-13	-3.21E-13	-1.88E-14	-3.99E-13	-6.63E-15	-9.88E-14	-5.85E-15	-5.22E-14	-4.63E-13	-1.24E-13	-7.71E-13	-9.68E-13	1.34E-13	-9.28E-14	-7.21E-14	-1.62E-12	-1.02E-13	-3.39E-13	-2.02E-13	-1.74E-13	-7.08E-14	-1.03E-13	9.85E-15	-2.10E-13	2.42E-14	-1.83E-14
14	-1.77E-13	-1.09E-13	-1.20E-13	-7.34E-13	-5.10E-13	-8.13E-14	-1.45E-13	1.38E-13	-4.69E-14	-4.40E-13	-1.84E-13	-1.55E-13	-7.68E-14	1.52E-13	7.64E-15	8.71E-15	-1.42E-13	2.00E-14	7.34E-15	-5.69E-15	-3.96E-13	-1.88E-13	3.76E-14	-6.69E-14	-3.00E-13	-2.13E-14	-4.75E-13	-1.71E-15	-9.39E-14	2.75E-15	-3.91E-14	-3.39E-13	-7.96E-14	-6.96E-13	-8.11E-13	1.18E-13	-2.71E-13	-2.01E-14	-1.23E-12	-8.28E-14	-2.99E-13	-2.08E-13	-2.63E-13	-7.63E-14	-1.17E-13	3.41E-14	-7.28E-14	-1.58E-14	-3.65E-14
15	-2.59E-13	-1.21E-13	-1.66E-13	-6.19E-14	-3.56E-14	-6.84E-14	-1.03E-13	1.78E-13	-2.51E-14	-3.82E-13	-1.41E-13	2.59E-13	-1.54E-13	9.11E-14	-5.66E-15	-7.38E-15	-1.01E-13	2.68E-14	2.03E-15	1.82E-15	-1.17E-13	-8.25E-14	7.89E-14	2.40E-14	-3.56E-13	-8.84E-15	-4.72E-13	6.37E-16	-1.45E-14	-7.23E-15	-3.91E-14	1.57E-13	-4.89E-14	-6.48E-13	-4.80E-13	9.06E-14	-2.74E-13	-8.36E-15	-9.82E-13	-3.89E-15	-2.91E-13	-2.86E-13	-1.19E-13	-2.88E-14	-4.01E-14	-6.15E-15	1.98E-14	-5.81E-15	-1.51E-14
16	-2.64E-13	-5.94E-14	-1.43E-13	3.66E-13	2.24E-13	-7.53E-14	-3.35E-14	1.90E-13	1.06E-14	-6.88E-14	-6.16E-14	4.07E-13	1.03E-13	-2.38E-15	-1.31E-14	2.61E-15	1.97E-14	7.29E-15	7.95E-15	8.28E-15	9.30E-14	2.97E-14	8.17E-14	1.08E-13	-3.06E-13	6.24E-15	-2.23E-13	1.72E-15	2.74E-14	6.87E-16	-2.17E-14	4.04E-13	-3.43E-14	-1.98E-13	-2.99E-13	4.20E-14	-1.51E-13	2.39E-14	-8.29E-13	1.09E-14	-3.26E-13	-2.55E-13	-1.45E-14	-7.56E-16	1.88E-14	-7.02E-15	4.14E-13	1.38E-14	3.12E-16
17	-1.17E-13	-1.66E-14	-4.54E-14	7.70E-13	5.28E-13	-1.04E-13	1.53E-14	2.16E-13	3.98E-15	1.94E-13	-4.71E-14	3.91E-13	3.71E-13	-1.22E-13	-1.53E-14	-7.66E-15	1.50E-13	1.53E-14	2.89E-15	1.37E-14	3.06E-13	1.06E-13	8.53E-14	1.09E-13	-1.07E-13	7.10E-15	-3.92E-14	-5.44E-15	5.38E-14	-9.75E-15	5.88E-15	3.17E-13	-3.53E-14	2.45E-13	-4.17E-13	1.49E-14	1.28E-14	2.17E-14	-1.13E-12	-2.97E-14	-4.02E-13	-2.88E-13	-6.48E-14	-3.82E-17	7.07E-14	9.65E-14	6.59E-13	9.23E-15	-2.40E-14
18	2.66E-14	2.84E-14	1.69E-14	3.85E-13	2.95E-13	-9.83E-14	-1.83E-14	1.42E-13	-3.15E-14	2.15E-13	-4.25E-14	4.30E-13	2.73E-13	-1.30E-13	-1.79E-14	2.06E-14	9.52E-14	2.37E-14	-1.10E-15	1.23E-14	1.69E-13	8.60E-14	7.22E-14	8.03E-14	-4.37E-14	-9.16E-16	-1.71E-13	-1.42E-15	2.78E-15	1.94E-14	-2.06E-15	-2.06E-13	-9.56E-14	1.62E-13	-9.87E-13	6.32E-14	8.42E-14	8.32E-15	-1.25E-12	-8.46E-14	-3.94E-13	-2.53E-13	-1.64E-13	-3.53E-14	1.53E-14	1.22E-13	3.95E-13	-1.45E-15	1.36E-15
19	8.88E-14	-3.30E-14	4.76E-14	-2.31E-13	-2.61E-13	-9.50E-14	-8.03E-14	-6.50E-13	-8.47E-14	1.19E-14	-3.89E-14	5.41E-13	1.15E-13	-1.44E-13	-1.81E-14	1.07E-14	4.65E-14	3.49E-14	-3.20E-15	1.68E-14	-2.50E-13	1.40E-15	6.73E-14	7.96E-14	1.64E-14	1.41E-15	-4.48E-13	-1.37E-15	-6.14E-15	1.37E-14	-1.39E-15	-6.10E-13	-7.41E-14	-2.76E-13	-1.48E-12	-5.83E-13	3.03E-14	-1.36E-14	-1.36E-12	-1.67E-13	-3.81E-13	-7.74E-14	-2.01E-13	-9.92E-14	-5.27E-15	7.29E-14	-5.76E-13	-3.88E-14	1.03E-14
20	-1.08E-13	-7.26E-14	-3.63E-14	-1.78E-13	-4.35E-13	-3.85E-14	-9.25E-14	-1.70E-12	-9.45E-14	-1.80E-13	-4.88E-14	3.72E-13	-1.28E-13	1.01E-13	-5.12E-14	-2.72E-14	-8.34E-14	5.26E-14	1.97E-14	2.43E-15	-4.58E-13	-3.60E-14	8.52E-14	7.54E-14	-9.65E-14	2.54E-15	-4.45E-13	4.85E-15	3.72E-15	-2.20E-14	-2.05E-14	-6.86E-13	1.43E-14	-9.51E-13	-1.29E-12	-1.14E-12	2.27E-14	-7.12E-14	-8.40E-13	-9.42E-14	-2.91E-13	6.01E-14	-1.83E-13	5.53E-14	1.06E-14	-2.62E-15	-2.02E-12	-4.52E-14	-4.21E-14
21	-1.99E-13	-5.26E-14	-7.87E-14	-2.83E-13	-2.51E-13	1.12E-14	-8.83E-14	-7.88E-13	-4.04E-14	-3.09E-13	-5.09E-14	3.49E-13	-2.41E-13	2.57E-13	-5.48E-14	-3.50E-14	-1.73E-13	8.65E-14	1.22E-14	-5.34E-16	-1.91E-13	-1.17E-13	-2.05E-13	8.62E-14	-1.59E-13	-6.56E-15	-3.32E-13	5.24E-15	-3.82E-14	-3.24E-14	-1.87E-14	-5.33E-13	2.67E-14	-9.88E-13	-6.57E-13	-6.58E-13	-3.10E-14	-6.29E-14	-5.18E-13	-3.33E-14	-2.08E-13	-6.15E-14	-1.86E-13	6.22E-14	-1.44E-14	-4.15E-14	-1.93E-12	-2.83E-14	-5.12E-14
22	-2.00E-13	-1.06E-13	-6.88E-14	-6.38E-13	-4.99E-13	-1.41E-14	-8.84E-14	-1.27E-12	-4.58E-14	-5.10E-13	-7.18E-14	-1.12E-13	-1.07E-13	1.01E-13	-4.64E-14	-2.65E-15	-7.83E-14	-1.70E-13	-1.53E-15	2.40E-15	-3.12E-13	-1.78E-13	-5.57E-13	-1.58E-13	-1.42E-13	-5.54E-15	-3.01E-13	-1.90E-15	-5.54E-14	-3.75E-15	-2.16E-14	-1.84E-13	1.30E-13	-6.23E-13	-3.94E-13	-1.16E-13	-2.63E-13	-5.20E-14	-8.60E-13	-6.29E-14	-2.12E-13	-2.30E-13	-3.66E-13	1.84E-14	-3.29E-14	-3.98E-14	-5.86E-13	-4.41E-14	-2.58E-14
23	-5.15E-13	-1.82E-13	-1.76E-13	-2.67E-13	-2.27E-13	-2.43E-14	-1.44E-13	-1.18E-12	-1.99E-14	-5.72E-13	-7.51E-14	-1.11E-12	-1.01E-14	6.45E-16	-4.57E-14	-3.86E-14	-2.61E-14	-5.45E-13	-1.17E-16	2.45E-15	-1.22E-13	-1.29E-13	-1.84E-13	-6.20E-13	-2.94E-13	9.99E-16	-6.79E-14	4.82E-15	-6.53E-15	-2.63E-14	-3.66E-14	1.39E-13	1.17E-13	-3.02E-13	1.59E-13	5.58E-15	-3.33E-13	-1.65E-14	-1.15E-12	-1.66E-15	-1.75E-13	-4.24E-13	-4.87E-13	-2.34E-14	-2.54E-14	-5.34E-14	2.71E-13	-3.30E-14	-1.61E-13
24	-7.97E-13	-9.70E-14	-3.27E-13	-1.18E-13	-5.66E-14	-1.11E-14	-1.96E-13	-7.33E-14	3.45E-14	-3.76E-13	-7.32E-14	-1.30E-12	1.35E-13	-3.24E-14	-2.78E-14	-3.23E-14	-1.12E-14	-1.48E-13	3.27E-15	4.34E-15	-9.32E-15	-1.61E-14	-2.40E-14	-5.63E-13	-6.39E-13	-6.98E-16	4.02E-14	6.52E-17	-7.27E-15	-2.70E-14	-8.25E-14	2.91E-13	1.30E-14	1.04E-13	5.39E-14	1.61E-14	-2.18E-13	1.93E-13	-1.18E-12	1.94E-14	-1.90E-13	-3.71E-13	-2.80E-13	4.77E-15	1.15E-14	-3.86E-14	5.42E-13	-4.14E-15	-1.39E-13
25	-5.67E-13	-3.56E-14	-2.17E-13	-2.36E-13	-1.26E-13	-1.98E-14	-1.47E-13	1.43E-13	-1.29E-14	-1.27E-13	-3.44E-14	-1.46E-12	3.61E-13	-4.41E-14	-2.96E-14	-2.13E-15	1.66E-13	3.04E-14	5.66E-15	9.50E-15	-3.49E-14	-4.56E-15	-1.89E-13	-5.14E-13	-4.14E-13	5.50E-16	2.19E-13	6.32E-15	-1.52E-15	-6.74E-15	-1.75E-14	3.07E-13	2.62E-14	4.42E-13	-2.20E-14	1.91E-14	-3.06E-13	9.81E-14	-1.00E-12	-2.20E-14	-2.05E-13	-2.27E-13	-1.93E-13	-3.94E-14	-2.88E-15	1.48E-13	8.20E-13	4.85E-15	-1.11E-13
26	-2.05E-13	-2.01E-14	-1.88E-14	-3.10E-14	3.99E-14	-9.47E-14	-1.50E-13	7.60E-14	-5.61E-14	6.96E-14	-1.44E-13	-1.49E-12	-4.39E-14	-5.08E-13	-1.86E-14	-9.25E-16	6.09E-14	4.55E-15	-2.48E-14	-5.83E-14	4.93E-14	9.18E-15	-2.33E-14	-5.56E-13	3.88E-14	1.80E-15	6.74E-14	-2.15E-15	9.83E-15	-1.90E-15	2.53E-14	-7.11E-14	-6.39E-15	-2.14E-13	-3.39E-13	3.87E-14	-2.50E-13	-1.04E-13	-1.76E-12	-1.78E-13	-3.64E-13	-1.11E-13	-3.03E-13	-2.35E-13	-4.16E-14	3.13E-14	2.62E-13	4.19E-15	-9.21E-14
27	-1.07E-13	-1.83E-14	1.09E-14	6.58E-14	9.76E-14	-1.11E-13	-1.81E-13	3.87E-14	-7.46E-14	7.46E-14	-7.92E-13	-1.79E-12	-3.88E-13	-4.48E-13	1.41E-14	-2.82E-15	-8.60E-14	-7.36E-16	-2.14E-14	-2.09E-13	4.37E-14	1.35E-14	3.55E-14	-2.86E-13	1.21E-13	-1.56E-16	-1.99E-13	-4.56E-15	1.13E-14	3.63E-15	1.36E-14	-3.04E-13	-2.68E-14	-6.29E-13	-6.29E-13	4.69E-14	-1.50E-13	-1.53E-13	-1.97E-12	-2.99E-13	-4.29E-13	-1.12E-13	-5.24E-13	-2.27E-13	-7.20E-14	-4.48E-14	-1.09E-13	-7.22E-15	-7.20E-14
28	-7.78E-14	-2.13E-14	-1.52E-14	4.97E-14	6.99E-14	-7.55E-14	-4.97E-13	-1.08E-13	-7.23E-14	6.25E-14	-7.76E-13	-1.28E-12	-3.32E-13	-2.89E-13	6.32E-17	-3.49E-15	-6.39E-14	3.20E-15	-2.22E-14	-4.48E-14	3.89E-14	-1.47E-14	3.11E-14	-5.34E-16	1.80E-14	6.29E-16	-1.84E-13	5.89E-16	-4.06E-16	5.48E-15	-2.54E-16	-5.94E-13	-1.91E-13	-5.15E-13	-8.95E-13	2.43E-14	-8.36E-14	-1.13E-13	-1.80E-12	-3.03E-13	-4.47E-13	5.16E-14	-4.68E-13	-2.27E-13	-1.12E-13	-2.67E-14	-9.94E-14	-6.09E-15	3.42E-14
29	-8.93E-14	-8.18E-15	-1.51E-14	2.23E-13	1.65E-13	-8.04E-14	-3.18E-13	-5.26E-13	-6.82E-14	7.14E-14	-3.40E-13	-4.72E-13	-4.04E-13	-2.91E-13	-7.20E-15	-4.64E-15	-2.38E-14	5.17E-15	-1.60E-14	8.49E-15	1.53E-13	1.02E-14	2.00E-14	3.36E-14	-3.66E-14	8.88E-15	-3.75E-13	-1.65E-14	2.00E-14	2.09E-15	4.09E-15	-5.54E-13	-2.39E-13	-5.82E-13	-1.67E-12	5.52E-16	-4.33E-14	-3.44E-14	-1.70E-12	-2.86E-13	-4.07E-13	1.20E-13	-3.20E-13	-2.00E-13	-6.95E-14	-8.85E-14	-5.28E-13	1.55E-15	-2.13E-14
30	-7.78E-14	2.46E-14	6.30E-15	2.05E-13	1.40E-13	-9.09E-14	-2.24E-13	-4.10E-13	-1.41E-13	4.67E-14	-3.21E-13	-4.97E-13	-2.58E-13	-2.88E-13	1.83E-14	-1.00E-14	-4.28E-14	1.44E-14	-6.58E-15	4.74E-15	1.61E-13	1.72E-14	1.05E-14	1.06E-14	-2.89E-14	1.45E-15	-7.58E-13	-1.26E-14	-6.77E-15	-5.45E-15	9.59E-15	-5.29E-13	-8.05E-14	-7.82E-13	-1.47E-12	-2.58E-14	5.15E-14	-4.64E-14	-1.63E-12	-2.98E-13	-4.29E-13	-1.90E-13	-5.71E-13	-2.80E-13	-3.17E-14	-2.52E-13	-7.24E-13	-6.08E-14	-4.20E-14
31	2.12E-14	5.97E-14	4.27E-14	-2.41E-13	-1.60E-13	-6.54E-14	-2.82E-13	-1.48E-13	-1.41E-13	-2.28E-15	-4.82E-13	-2.47E-13	-5.59E-13	-2.28E-13	1.68E-14	-2.09E-15	-2.76E-13	2.28E-14	-6.15E-15	4.48E-15	-1.17E-13	-1.40E-14	1.14E-14	-1.20E-14	5.28E-14	-1.75E-14	-8.42E-13	-5.35E-16	-7.35E-14	1.18E-16	6.14E-15	-6.06E-13	-2.88E-14	-1.47E-12	-8.72E-13	-3.74E-14	1.10E-13	-1.60E-13	-1.33E-12	-2.09E-13	-3.84E-13	-2.01E-13	-6.55E-13	-1.87E-13	-3.73E-14	-9.50E-14	-1.44E-12	-2.37E-14	1.62E-14
32	9.89E-14	6.01E-14	7.45E-14	-2.39E-13	-1.19E-13	2.42E-15	4.98E-14	4.73E-13	-3.44E-14	9.34E-14	-3.68E-13	1.07E-14	-7.70E-13	-8.46E-14	1.00E-14	1.65E-14	-4.02E-13	7.38E-14	4.22E-15	3.27E-15	-1.36E-13	-1.48E-14	8.12E-14	8.43E-14	1.56E-13	-2.22E-14	-7.80E-13	-4.39E-15	-7.21E-14	1.48E-14	1.28E-14	1.08E-13	4.13E-14	-1.06E-12	-6.89E-14	1.18E-13	1.13E-13	2.12E-14	-3.87E-13	-2.57E-14	-1.51E-13	-2.98E-13	-4.03E-13	1.69E-14	2.63E-14	-7.58E-14	-9.11E-13	2.39E-14	8.82E-14
33	2.47E-13	-2.24E-14	1.38E-13	-1.40E-12	-1.12E-12	-1.25E-13	-1.85E-13	-1.67E-12	-1.71E-13	-3.49E-13	-2.70E-14	-1.09E-12	-1.39E-12	-9.21E-14	1.09E-14	-3.32E-15	-5.57E-13	-1.22E-13	1.79E-14	8.04E-16	-8.60E-13	-2.34E-13	-2.10E-13	-2.80E-13	3.15E-13	-3.26E-14	-1.95E-12	-1.71E-14	-1.64E-13	3.40E-15	2.04E-14	-1.46E-12	-2.47E-13	-2.68E-12	-2.48E-12	-6.09E-13	-3.29E-14	-1.85E-13	-2.95E-12	-4.35E-13	-7.23E-13	-5.73E-13	-1.07E-12	-1.55E-13	-1.89E-13	-1.82E-13	-3.51E-12	-4.22E-14	9.49E-14
34	2.63E-13	-8.27E-14	1.64E-13	-2.15E-12	-1.78E-12	-2.21E-13	-4.36E-13	-3.08E-12	-2.54E-13	-7.09E-13	2.03E-13	-1.68E-12	-1.81E-12	-7.42E-14	9.38E-15	-3.53E-16	-6.28E-13	-2.57E-13	1.33E-14	-1.91E-15	-1.29E-12	-3.59E-13	-4.04E-13	-5.09E-13	3.51E-13	-3.14E-14	-2.57E-12	-3.12E-14	-2.11E-13	4.71E-15	8.92E-15	-2.64E-12	-4.59E-13	-3.74E-12	-3.97E-12	-1.10E-12	-1.80E-13	-3.12E-13	-4.68E-12	-7.41E-13	-1.13E-12	-7.67E-13	-1.51E-12	-3.19E-13	-3.43E-13	-4.03E-13	-5.24E-12	-9.40E-14	1.04E-13
35	1.82E-13	-1.06E-13	1.20E-13	-1.87E-12	-1.64E-12	-1.97E-13	-4.65E-13	-2.95E-12	-2.11E-13	-7.43E-13	1.84E-13	-1.77E-12	-1.68E-12	2.45E-14	-3.59E-14	3.16E-15	-6.03E-13	-2.51E-13	1.46E-14	-2.75E-15	-1.19E-12	-3.28E-13	-3.82E-13	-4.78E-13	3.13E-13	-1.90E-14	-2.33E-12	-3.07E-14	-1.58E-13	5.06E-15	1.40E-14	-2.51E-12	-4.40E-13	-3.48E-12	-3.73E-12	-1.21E-12	-2.83E-13	-2.64E-13	-4.43E-12	-7.02E-13	-1.08E-12	-9.09E-13	-1.55E-12	-3.36E-13	-3.17E-13	-4.66E-13	-4.90E-12	-9.54E-14	-1.36E-13
36	1.18E-13	-7.78E-14	5.74E-14	-7.85E-13	-8.07E-13	-6.90E-14	-2.81E-13	-1.40E-12	-6.63E-14	-4.20E-13	5.35E-14	-1.40E-12	-9.01E-13	9.99E-14	-1.03E-14	4.71E-15	-3.44E-13	-9.77E-14	2.97E-15	-9.90E-15	-6.29E-13	-1.66E-13	-1.49E-13	-1.77E-13	2.09E-13	-5.91E-15	-1.25E-12	-1.46E-14	-4.68E-14	3.03E-15	1.60E-14	-1.20E-12	-1.75E-13	-1.79E-12	-1.30E-12	-6.93E-13	-2.00E-13	-4.13E-14	-2.41E-12	-3.77E-13	-6.11E-13	-6.00E-13	-9.76E-13	-1.67E-13	-1.34E-13	-3.44E-13	-2.27E-12	-4.36E-14	-1.39E-13
37	2.89E-14	-7.42E-14	-1.45E-14	-1.26E-13	-3.23E-13	7.54E-14	-1.50E-13	-4.125013096	4.19E-14	-2.64E-13	-5.06E-14	-9.14E-13	-1.68E-13	6.07E-14	-3.37E-15	4.99E-16	-4.64E-14	2.65E-14	-3.77E-15	-2.56E-14	-2.84E-13	-7.82E-14	6.03E-14	5.15E-14	4.18E-14	1.36E-15	-2.09E-13	-9.65E-15	1.57E-14	-2.38E-15	6.77E-15	2.73E-13	7.73E-14	-9.82E-14	8.07E-13	-3.935357322	-1.74E-13	9.59E-14	-5.75E-13	5.69E-15	-1.36E-13	-1.38E-13	-2.17E-13	4.68E-14	4.91E-14	-1.38E-13	-3.508631829	7.22E-15	4.07E-14
38	6.62E-14	-1.06E-13	-1.46E-14	-2.57E-13	-2.196285111	6.57E-14	-1.97E-13	-43.92394471	1.16E-14	-4.11E-13	-5.72E-14	-7.78E-13	-2.82E-13	3.51E-14	-4.22E-15	-4.46E-15	-6.32E-14	-2.39E-14	1.66E-15	-3.50E-14	-2.710309286	-1.38E-13	-2.64E-14	-4.31E-14	7.40E-15	6.09E-16	-3.37E-13	-1.44E-14	1.94E-15	-9.59E-15	8.33E-15	1.34E-13	8.76E-14	-2.29E-13	2.45E-13	-41.21908744	-2.04E-13	4.56E-14	-6.95E-13	-1.80E-14	-1.35E-13	4.75E-14	-1.80E-13	4.99E-14	2.81E-14	-8.68E-14	-36.44158374	-1.17E-15	1.75E-14
39	4.14E-14	-1.00E-13	-3.34E-14	-6.28E-13	-20.84195215	6.01E-14	-8.44E-14	73.42933569	4.20E-15	-4.16E-13	-6.61E-14	9.44E-14	-3.35E-13	2.55E-14	-5.67E-15	-4.21E-15	-8.15E-14	-1.10E-14	3.67E-15	-2.66E-14	-25.71985584	-1.36E-13	-9.09E-14	-2.66E-14	-7.60E-14	3.69E-15	-3.47E-13	-7.64E-15	-5.80E-16	-9.75E-15	-3.56E-15	2.06E-13	9.96E-14	-1.79E-13	3.49E-13	82.70706389	-1.58E-13	2.69E-14	-3.14E-13	6.93E-14	-1.19E-13	1.15E-13	-1.28E-13	6.05E-14	4.11E-14	-2.82E-14	72.05679637	-1.48E-15	-3.86E-14
40	2.08E-14	-1.08E-13	-3.82E-14	-3.65E-12	70.60856479	1.96E-14	-6.71E-14	443.2514011	2.36E-14	-3.95E-13	-6.00E-14	4.38E-14	-3.61E-13	-1.52E-13	-1.25E-14	-6.41E-15	-1.26E-13	5.66E-15	6.83E-16	-6.94E-15	87.13397356	-1.40E-13	-2.16E-13	-3.01E-14	-1.22E-13	1.74E-15	-9.65E-13	-3.22E-16	-9.40E-15	-5.69E-15	-1.24E-14	3.86E-13	2.11E-14	-2.31E-13	-5.24E-13	456.4640104	-1.25E-13	2.86E-14	-4.55E-13	1.37E-13	-2.11E-13	-8.43E-14	-1.45E-13	7.73E-15	1.90E-14	-1.13E-14	351.9591971	1.60E-14	-1.66E-13
41	-1.91E-15	-1.09E-13	-6.38E-14	-2.04E-12	178.7933537	-1.42E-14	3.69E-15	990.4384505	3.20E-14	-3.73E-13	-6.91E-14	-3.56E-13	-3.02E-13	-3.23E-13	-1.82E-14	-3.61E-15	-1.36E-13	-6.15E-14	-2.24E-15	3.15E-15	220.6386067	-1.30E-13	-1.924652505	-9.47E-14	-1.36E-13	1.80E-15	-9.42E-13	2.03E-15	-6.08E-15	5.21E-16	-1.16E-14	3.53E-13	-4.79E-14	-2.49E-13	-2.49E-12	652.9153563	-1.28E-13	1.06E-13	-6.14E-13	1.20E-13	-2.74E-13	-1.87E-13	-2.42E-13	-1.02E-14	-3.63E-15	-2.91E-14	696.4895203	4.79E-15	-3.98E-13
42	-8.35E-14	-1.07E-13	-1.24E-13	-3.06E-13	183.7155308	-3.75E-14	-4.61E-13	1135.459103	1.60E-14	-3.13E-13	-8.68E-14	-6.52E-13	4.47E-14	-5.56E-14	-2.03E-14	4.73E-16	-9.64E-14	-1.96E-13	4.02E-15	-3.72E-15	226.7127827	-9.66E-14	-20.61173943	-2.13E-13	-1.86E-13	3.20E-15	-3.46E-13	1.81E-15	3.37E-15	4.60E-15	-1.14E-14	2.93E-13	-3.64E-14	4.38E-14	-1.91E-12	644.4559618	-1.26E-13	1.05E-13	-6.38E-13	6.75E-14	-2.55E-13	-2.17E-13	-3.42E-13	-5.75E-14	-2.03E-14	-1.75E-14	916.835703	-2.46E-14	-1.97E-13
43	-1.59E-13	-1.21E-13	-1.70E-13	-4.06E-13	84.05698271	-4.64E-14	-4.81E-13	706.0752264	-2.03E-14	-2.77E-13	-9.05E-14	-4.273679246	3.58E-13	1.72E-13	-1.25E-14	8.35E-16	-2.04E-14	-2.245492485	5.56E-15	-1.00E-14	103.7298936	-1.85E-13	59.574367	-2.317927726	-2.13E-13	4.22E-15	-2.70E-13	5.24E-15	3.96E-14	2.02E-15	-1.01E-14	2.07E-13	-6.65E-15	8.55E-14	-6.29E-13	481.5177976	-1.65E-13	3.70E-14	-7.67E-13	4.35E-14	-2.36E-13	-7.31E-14	-4.27E-13	-5.90E-14	6.58E-15	1.05E-13	1040.344533	-2.72E-14	-4.04E-13
44	-1.82E-13	-9.46E-14	-1.37E-13	-2.62E-12	-20.93325091	-2.71E-14	-1.01E-13	273.5719334	-2.80E-14	-1.34E-12	-7.63E-14	-32.61086455	1.33E-13	2.41E-13	3.06E-15	-1.54E-14	-1.63E-14	-16.45471393	7.77E-16	-1.35E-14	-25.8325224	-9.43E-13	210.2365446	-16.57815195	-1.78E-13	-7.83E-14	-3.37E-13	-2.09E-15	-4.69E-13	-1.45E-14	-3.62E-15	1.19E-13	-1.35E-14	-1.77E-13	-7.74E-13	265.2860576	-1.49E-13	3.11E-15	-7.96E-13	6.32E-15	-1.47E-13	5.38E-14	-7.17E-13	-2.56E-14	-3.15E-13	5.02E-14	745.7365325	-1.99E-14	-1.04E-13
45	-1.67E-13	-1.64E-13	-8.45E-14	-7.59E-12	-2.101094366	-3.74E-14	-4.42E-14	525.7858911	-2.27E-14	-2.85E-12	-9.59E-14	56.15948818	-5.32E-14	2.36E-13	4.97E-15	-5.85E-14	-5.26E-14	31.48581967	1.13E-16	-1.41E-14	-2.592839856	-1.41E-12	363.1790487	34.33009303	-1.59E-13	-2.30E-13	-3.31E-13	-8.08E-15	-1.10E-12	-4.91E-14	-2.03E-15	2.63E-13	4.06E-14	-3.04E-13	-7.27E-13	118.2458557	-9.51E-13	-4.82E-15	-8.57E-13	-2.49E-15	-1.26E-13	-4.43E-14	-9.92E-13	3.13E-14	-6.97E-13	2.15E-14	376.3567556	-5.45E-15	-6.50E-14
46	-8.88E-14	-8.82E-13	-6.42E-14	-5.18E-12	-4.29E-12	-3.99E-14	-3.17E-14	1013.966126	-3.44E-14	-3.29E-12	-1.14E-13	430.317347	8.44E-14	2.91E-13	-5.14E-16	-8.70E-14	1.22E-14	201.43327	2.78E-15	-1.95E-14	-3.15E-12	-1.42E-12	346.3322646	191.9008574	-1.80E-13	-3.57E-14	-1.67E-13	-1.25E-15	-3.53E-13	-7.31E-14	-5.02E-15	3.24E-13	8.42E-14	-2.55E-13	-1.73E-14	-36.44262537	-2.71E-12	8.76E-17	-5.94E-13	1.68E-14	-6.07E-14	-3.24E-14	-1.02E-12	5.05E-14	-5.32E-13	-1.46E-14	71.97983676	-1.73E-14	-1.42E-13
47	-9.77E-13	-1.35E-12	-4.87E-13	-2.79E-12	-2.43E-12	-6.33E-14	-8.44E-14	1094.054749	-5.50E-14	-3.99E-12	-9.50E-14	642.579149	7.30E-14	2.90E-13	2.45E-14	-3.76E-14	-1.10E-14	368.2856931	-8.47E-16	-2.11E-14	-1.51E-12	-1.27E-12	183.0761686	350.6691909	-7.59E-13	-4.41E-15	-2.96E-13	3.17E-15	-1.44E-14	-3.36E-14	-1.17E-14	1.85E-13	6.63E-14	-4.96E-13	1.53E-13	-3.769453463	-2.84E-12	-3.84E-14	-6.59E-13	-8.60E-14	-1.36E-13	4.97E-14	-9.09E-13	-2.80E-14	-4.90E-13	-3.00E-14	-38.19811181	-4.03E-14	4.51E-14
48	-2.13E-12	-1.27E-12	-9.85E-13	-9.43E-13	-1.17E-12	-6.26E-14	-1.20E-13	728.6807422	-5.54E-14	-3.92E-12	-4.67E-14	660.0373873	-9.46E-16	1.25E-13	-2.36E-15	-5.73E-13	-6.20E-14	350.4578208	-1.33E-14	6.61E-15	-7.19E-13	-1.03E-12	41.80352125	433.369122	-1.33E-12	-8.09E-15	-3.47E-13	4.94E-15	-2.68E-14	-4.60E-13	2.01E-14	2.48E-13	9.70E-15	-1.27E-12	2.07E-13	-9.21E-13	-2.38E-12	-5.70E-14	-8.82E-13	-1.49E-13	-2.12E-13	8.93E-14	-6.34E-13	-8.78E-14	-3.58E-13	-6.21E-14	-3.592313175	-3.05E-14	8.26E-14
49	-2.60E-12	-8.91E-13	-1.59E-12	-1.70E-13	-5.46E-13	-6.30E-14	-1.81E-13	317.2855321	-4.26E-14	-3.80E-12	-1.48E-13	544.840043	-4.07E-13	1.94E-14	-2.00E-15	-4.22E-13	-1.47E-13	168.4754677	-1.19E-14	-1.98E-14	-4.67E-13	-3.83E-13	-32.50830883	393.4225719	-2.84E-12	-7.02E-15	-3.35E-13	-3.31E-15	-1.56E-14	-3.38E-13	-3.74E-13	1.94E-13	-1.14E-13	-1.49E-12	-7.00E-13	-7.47E-13	-1.66E-12	-1.44E-13	-1.02E-12	-1.62E-13	-1.91E-13	5.15E-15	-2.50E-13	-7.98E-14	-1.55E-13	-2.26E-13	-1.53E-12	1.87E-14	-2.92E-14
50	-3.82E-12	-4.56E-13	-2.19E-12	4.16E-14	-3.06E-13	-7.44E-14	-1.11E-13	60.00146043	-9.36E-14	-2.90E-12	-3.39E-13	496.3567317	-5.65E-13	2.06E-15	1.15E-15	5.51E-15	-1.25E-13	16.88801251	-7.18E-15	-6.50E-14	-2.27E-13	-1.50E-13	53.50996844	305.5795851	-4.41E-12	-8.49E-16	-4.29E-13	-3.11E-15	-2.84E-14	-1.81E-16	-6.51E-13	-1.08E-13	-8.23E-14	-1.10E-12	-1.01E-12	-4.62E-13	-1.07E-12	-3.43E-13	-1.13E-12	-1.93E-13	-1.90E-13	1.23E-13	-1.47E-13	-1.03E-13	-7.45E-14	-2.14E-13	-1.88E-12	1.36E-14	-4.42E-14
51	-2.63E-12	-1.65E-13	-1.35E-12	-2.79E-13	-3.61E-13	-6.60E-14	-1.46E-13	-33.47584635	-8.90E-14	-2.47E-12	-5.84E-13	621.814311	-6.00E-13	5.48E-15	1.28E-15	-6.67E-15	-1.92E-13	-14.41351545	-2.72E-15	-1.07E-13	-1.94E-13	-2.57E-13	124.4976224	298.1172729	-2.38E-12	-1.24E-14	-4.84E-13	-5.60E-15	-1.13E-13	-1.10E-14	-1.50E-13	-4.24E-13	-5.60E-14	-1.33E-12	-9.93E-13	-3.40E-13	-1.79E-12	-2.31E-13	-1.10E-12	-1.93E-13	-2.55E-13	1.81E-13	-2.06E-13	-5.27E-15	-1.24E-13	-1.68E-13	-2.15E-12	-4.39E-15	1.58E-14
52	-2.06E-12	-1.34E-13	-1.22E-12	-6.71E-13	-5.53E-13	-8.79E-14	-6.61E-13	-3.309217812	-6.65E-14	-2.08E-12	-5.103173669	704.6616459	-5.23E-13	-4.86E-14	-3.20E-15	-3.17E-15	-2.14E-13	-1.333565387	3.19E-14	-2.18707443	-3.04E-13	-2.95E-13	122.3169372	327.531514	-2.20E-12	-3.31E-14	-4.54E-13	-3.19E-15	-1.80E-13	-8.57E-15	-8.23E-14	-6.07E-13	-8.75E-14	-1.20E-12	-1.22E-12	-4.40E-13	-1.55E-12	-4.68E-15	-1.34E-12	-1.21E-13	-4.36E-13	6.55E-14	-2.69E-13	-3.66E-13	-1.52E-13	-1.08E-13	-1.88E-12	-1.64E-14	-5.79E-14
53	-1.19E-12	-1.26E-13	-8.23E-13	-6.36E-13	-4.90E-13	-4.06E-13	-6.69E-13	-3.65E-13	-3.85E-14	-1.39E-12	-35.09897131	814.1688075	-4.69E-13	-2.27E-12	-1.58E-14	-2.51E-14	-1.96E-13	-8.07E-14	-2.65E-13	-13.80556667	-3.16E-13	-2.10E-13	49.63067647	356.8595185	-1.48E-12	-3.69E-14	-3.48E-13	-1.76E-15	-1.54E-13	-2.10E-14	-7.69E-14	-2.89E-13	-6.88E-14	-9.94E-13	2.37E-13	-4.45E-13	-1.26E-12	4.40E-15	-5.17E-12	-3.48E-13	-1.39E-12	-4.91E-14	-4.21E-14	-1.71E-12	-9.96E-14	-8.78E-14	-1.48E-12	7.01E-15	-3.02E-14
54	-4.25E-13	-1.10E-13	-3.30E-13	-9.34E-15	-3.83E-14	-5.84E-13	-2.531335417	-2.62E-13	-8.91E-15	-6.39E-13	109.5140519	744.3986408	-3.08E-13	-4.08E-12	-1.84E-14	-3.13E-14	-8.81E-14	-8.18E-14	-2.20E-13	56.23090464	-2.16E-14	-8.01E-14	-13.9965336	325.4193977	-5.23E-13	-1.12E-14	-2.37E-13	-4.87E-14	-1.10E-14	-2.46E-14	-3.79E-14	-1.59E-13	-4.42E-14	-9.85E-13	-9.61E-13	-2.53E-13	-5.79E-13	-5.02E-14	-7.93E-12	-7.67E-13	-1.86E-12	-3.35E-13	1.49E-13	-1.11E-12	-3.74E-14	-6.56E-14	-1.00E-12	1.77E-14	5.63E-15
55	-4.28E-13	-8.37E-14	-2.84E-13	5.32E-13	4.35E-13	-5.49E-13	-18.18242168	-3.10E-13	2.04E-14	-1.77E-13	350.6148509	616.8240865	-8.04E-14	-2.43E-12	-1.05E-14	-2.77E-14	-4.67E-14	-7.02E-14	1.92E-15	128.0377059	2.88E-13	2.32E-14	-1.646231367	227.0432691	-3.58E-13	2.61E-14	-1.88E-13	-1.55E-13	7.04E-14	-2.26E-14	-2.14E-14	-9.96E-14	-1.27E-14	-8.89E-13	-1.73E-12	-5.42E-14	-7.26E-14	-2.88E-14	-6.46E-12	-6.24E-13	-1.79E-12	-5.19E-13	-2.35E-13	-2.07E-13	3.96E-14	-1.05E-13	-5.12E-13	1.09E-14	7.56E-15
56	-4.71E-13	-1.23E-13	-2.84E-13	4.32E-13	3.94E-13	-5.62E-13	54.11624079	-4.84E-13	2.30E-14	-4.28E-13	536.7955551	581.56702	8.87E-14	-9.64E-13	1.37E-15	-3.70E-14	6.47E-14	-5.75E-14	9.34E-15	126.4898088	2.80E-13	-1.57E-15	-2.63E-13	129.2579719	-3.03E-13	5.67E-15	-1.06E-13	-1.86E-14	6.70E-14	-3.25E-14	-2.12E-14	-5.02E-13	5.31E-14	-5.77E-13	-2.31E-12	1.98E-14	-1.22E-13	-2.58E-14	-6.32E-12	-1.13E-12	-1.59E-12	-1.46E-12	-1.59E-12	-4.06E-13	-2.75E-13	-3.02E-15	6.29E-14	1.23E-15	-6.25E-14
57	-4.71E-13	-1.23E-13	-2.76E-13	-1.16E-13	-2.07E-14	-4.89E-13	198.2280642	-5.35E-13	4.40E-15	-6.91E-13	520.2491635	551.0752625	-1.93E-14	7.33E-14	-2.71E-16	-1.95E-14	-2.30E-14	-7.19E-14	2.22E-15	52.11380795	4.48E-14	-7.51E-14	-2.37E-13	27.46024883	-3.67E-13	-7.18E-15	-2.57E-13	9.36E-15	-2.59E-15	-1.72E-14	-3.50E-14	-4.18E-12	-2.34E-13	-9.54E-13	-3.51E-12	1.67E-14	-1.88E-13	-4.85E-14	-5.81E-12	-1.77E-12	-1.75E-12	-1.05E-12	-2.21E-12	-4.29E-13	-8.82E-13	-4.44E-14	-7.30E-14	-9.07E-15	-4.58E-14
58	-5.05E-13	-1.02E-13	-2.84E-13	-8.77E-14	3.68E-14	-4.77E-13	258.1100789	-1.71E-12	1.26E-15	-5.32E-13	378.9200785	489.2895575	1.89E-14	-5.70E-13	-2.76E-14	-1.55E-14	-1.10E-13	-1.16E-13	-6.39E-15	-14.31792061	8.87E-14	-8.56E-14	-2.21E-13	-12.77873413	-4.14E-13	1.42E-15	-2.85E-13	6.16E-16	2.79E-15	-1.48E-14	-3.34E-14	-5.91E-12	-1.73E-12	-1.18E-12	-4.88E-12	1.49E-14	-1.80E-13	-1.55E-14	-5.62E-12	-1.08E-12	-1.85E-12	-4.04E-14	-9.37E-13	-5.97E-13	-6.37E-13	-2.362389455	-3.76E-15	-1.27E-14	-6.68E-14
59	-5.64E-13	-1.06E-13	-3.12E-13	1.53E-13	1.70E-13	-5.62E-13	167.8430759	-3.48E-12	-2.26E-15	-6.45E-13	252.8747508	420.7912549	3.07E-13	-1.25E-12	-6.31E-14	-6.25E-14	-6.66E-14	-1.87E-13	-7.59E-15	-1.788026558	1.11E-13	-6.24E-14	-1.65E-13	-1.408748198	-4.28E-13	4.75E-15	-5.55E-13	1.56E-14	3.30E-14	-5.13E-14	-1.96E-14	-5.61E-12	-1.60E-12	-9.49E-13	-6.35E-12	1.32E-14	-2.66E-13	-2.15E-14	-6.05E-12	-9.00E-13	-1.72E-12	-4.06E-15	-8.65E-13	-9.00E-13	-5.34E-13	-16.09769089	-1.03E-12	-6.42E-16	-5.63E-14
60	-4.15E-13	-5.05E-14	-2.85E-13	2.64E-13	2.72E-13	-5.80E-13	13.46010191	-4.48E-12	-5.49E-14	-7.51E-13	139.3267782	396.3577785	-1.26E-12	-4.20E-13	-7.34E-14	-6.57E-14	1.80E-14	-2.18E-13	-4.74E-15	-8.15E-15	1.09E-13	-5.48E-15	-8.30E-14	-3.20E-13	-3.69E-13	6.53E-15	-2.18E-12	-9.66E-14	4.76E-14	-5.37E-14	-1.14E-14	-4.79E-12	-1.38E-12	-3.13E-12	-1.22E-11	1.58E-14	-2.24E-13	-2.30E-14	-5.87E-12	-1.12E-12	-1.87E-12	-8.11E-14	-6.80E-13	-4.61E-13	-4.01E-13	63.14062196	-4.37E-12	4.35E-14	-6.54E-14
61	-3.08E-13	-1.71E-14	-2.95E-13	2.58E-13	1.92E-13	-5.65E-13	23.0587216	-3.15E-12	-6.83E-13	-8.45E-13	164.3480736	372.2699922	-1.15E-12	-1.86E-13	-5.72E-14	-2.12E-14	3.43E-15	-1.95E-13	-1.15E-15	-1.48E-14	1.36E-13	6.06E-14	-1.54E-14	-2.79E-13	-4.52E-13	7.27E-15	-3.90E-12	-8.49E-14	4.72E-14	-1.43E-14	-4.00E-14	-5.98E-12	-6.16E-13	-4.03E-12	-8.99E-12	8.77E-15	-9.70E-14	3.89E-14	-6.12E-12	-1.43E-12	-1.97E-12	-1.06E-13	-1.70E-12	-6.53E-13	-6.28E-15	146.8320057	-4.24E-12	-4.66E-13	-7.51E-14
62	-4.03E-13	-6.79E-15	-3.17E-13	2.86E-13	1.38E-13	-4.06E-13	162.0424167	-6.69E-13	-9.72E-13	-5.95E-13	243.7731751	282.2396354	-3.61E-13	-2.38E-13	-4.53E-14	6.00E-14	-5.65E-14	-1.25E-13	3.48E-15	-1.09E-14	1.43E-13	8.63E-14	1.25E-14	-2.15E-13	-5.00E-13	6.87E-15	-4.46E-12	-2.80E-15	4.09E-14	4.90E-14	-6.68E-14	-4.93E-12	-1.39E-13	-4.11E-12	-5.40E-12	-3.85E-15	3.63E-14	-3.68E-13	-5.56E-12	-1.11E-12	-2.03E-12	-1.62E-12	-2.39E-12	-1.37E-12	-3.44E-14	146.2602839	-2.81E-12	-7.82E-13	-4.75E-14
63	-3.19E-13	3.90E-14	-2.35E-13	3.89E-13	2.10E-13	-4.26E-13	227.450308	-2.64E-13	-8.55E-13	-4.40E-13	335.1360516	144.2823519	-2.81E-12	-2.37E-13	-3.98E-14	2.23E-14	-1.36E-13	-6.02E-14	-2.28E-15	-2.08E-14	1.83E-13	8.65E-14	-6.10E-16	-1.83E-13	-3.95E-13	6.74E-15	-3.87E-12	-6.92E-15	3.21E-14	1.53E-14	-4.18E-14	-4.69E-12	-7.63E-14	-6.46E-12	-4.70E-12	-1.44E-14	8.41E-14	-2.65E-12	-6.03E-12	-1.10E-12	-1.99E-12	-1.45E-12	-2.36E-12	-1.28E-12	-4.04E-13	61.61995617	-5.57E-12	-5.74E-14	-6.21E-14
64	-1.02E-13	5.15E-14	-1.11E-13	3.92E-13	2.79E-13	-4.19E-13	160.6328748	-2.37E-13	-5.94E-13	-5.53E-13	278.5685341	24.04152701	-4.48E-12	-2.12E-13	-3.08E-14	7.13E-15	-1.64E-12	-1.35E-14	-1.10E-14	-1.90E-14	1.73E-13	8.08E-14	-9.68E-15	-1.68E-13	-1.07E-13	4.35E-15	-3.67E-12	6.58E-15	2.40E-14	1.49E-15	2.71E-14	-6.02E-12	-3.69E-13	-1.02E-11	-4.37E-12	-3.35E-14	-4.34E-15	-1.49E-12	-6.00E-12	-6.09E-13	-2.12E-12	-1.69E-13	-2.08E-12	-6.29E-13	-2.35E-13	-16.28693082	-9.57E-12	1.70E-14	-7.87E-14
65	7.79E-14	6.40E-14	-1.63E-14	5.06E-13	3.68E-13	-4.46E-13	34.60360854	-1.71E-13	-2.63E-13	-3.71E-13	225.3711043	-13.33583967	-7.44E-12	-3.93E-13	-6.37E-14	1.60E-14	-3.05E-12	6.99E-15	-2.94E-14	-7.62E-15	1.99E-13	1.11E-13	-2.27E-14	-1.54E-13	1.72E-13	8.83E-15	-5.15E-12	-1.30E-13	4.45E-14	6.31E-15	5.60E-14	-5.25E-12	-1.03E-12	-1.19E-11	-5.14E-12	-2.68E-15	-2.51E-14	-4.28E-13	-5.83E-12	-6.57E-13	-2.12E-12	-6.02E-13	-1.60E-12	-6.86E-13	-2.14E-13	-2.214999561	-1.10E-11	-9.56E-15	-1.62E-13
66	9.46E-14	4.64E-14	-3.01E-14	3.99E-13	2.25E-13	-4.90E-13	-14.14774615	-1.07E-13	-2.50E-14	-1.36E-13	182.874987	-1.533322319	-6.01E-12	-4.12E-13	-7.20E-14	2.17E-14	-2.47E-12	-2.05E-14	-3.90E-14	-4.29E-15	1.27E-13	8.90E-14	-2.06E-14	-1.42E-13	1.51E-13	6.83E-15	-6.54E-12	-1.14E-13	2.25E-14	1.28E-14	1.78E-14	-1.92E-12	-2.07E-13	-7.37E-12	-4.13E-12	1.83E-14	-4.39E-14	-1.07E-13	-6.08E-12	-5.52E-13	-2.23E-12	-3.82E-12	-2.42E-12	-8.13E-13	-3.67E-14	-1.22E-12	-6.53E-12	-1.23E-14	-1.85E-13
67	1.08E-13	3.07E-14	-1.91E-14	5.21E-13	3.25E-13	-3.51E-13	-1.730093847	-1.27E-13	-2.37E-14	1.13E-13	113.3309685	-6.18E-13	-1.98E-12	-3.42E-13	-6.46E-14	1.35E-14	-1.97E-12	-2.87E-14	-2.86E-14	-4.85E-15	2.15E-13	1.16E-13	-2.47E-14	-9.09E-14	6.97E-14	1.15E-14	-4.33E-12	-9.87E-15	5.16E-14	8.16E-15	6.91E-15	-4.75E-13	-2.91E-14	-4.76E-12	-3.05E-12	-3.38E-15	4.53E-14	-1.05E-13	-5.59E-12	-2.22E-13	-2.25E-12	-3.63E-12	-1.90E-12	-4.98E-13	3.39E-14	1.02E-14	-3.77E-12	-4.78E-15	-2.18E-13
68	1.89E-13	6.52E-14	6.24E-14	2.30E-13	2.51E-13	-4.33E-13	-1.18E-13	-4.60E-14	-7.24E-15	2.04E-13	53.98079823	-4.38E-13	-5.88E-14	-1.95E-13	-1.83E-14	3.84E-14	-6.00E-13	-1.92E-14	-1.14E-14	-5.01E-15	1.88E-13	1.16E-13	-2.32E-14	-6.17E-14	1.47E-13	4.21E-15	-1.98E-12	-9.35E-15	2.59E-14	2.58E-14	9.73E-15	-6.02E-13	-7.75E-14	-3.06E-12	-1.11E-12	1.60E-14	1.72E-13	-6.22E-14	-5.54E-12	-4.55E-13	-2.04E-12	-1.74E-12	-1.26E-12	-1.56E-13	1.48E-14	-3.12E-14	-1.20E-12	1.56E-15	-2.39E-13
69	2.26E-13	2.76E-14	1.07E-13	-2.78E-14	1.37E-13	-4.95E-13	-7.89E-15	3.94E-14	-1.75E-14	1.03E-13	-14.4231171	-7.57E-13	-6.05E-14	-1.83E-13	2.24E-14	3.13E-14	9.77E-15	-1.38E-14	-1.61E-14	-3.83E-15	8.34E-14	7.22E-14	-3.42E-14	-7.64E-14	1.81E-13	-7.95E-16	-1.87E-12	-4.61E-15	1.94E-14	1.99E-14	1.09E-14	-7.07E-13	-6.87E-14	-1.63E-12	-1.70E-13	2.90E-14	1.70E-13	-7.06E-14	-5.80E-12	-6.87E-13	-1.96E-12	-2.11E-12	-1.22E-12	-1.48E-13	-1.36E-14	-4.19E-14	-4.03E-13	2.86E-16	-1.89E-13
70	2.27E-13	6.39E-15	1.26E-13	-1.79E-13	-5.23E-14	-5.27E-13	6.13E-14	-9.24E-14	-4.10E-14	-3.61E-14	-2.098202155	-7.57E-13	-9.35E-14	-6.05E-14	-5.81E-14	8.68E-15	-7.25E-14	-2.18E-15	-1.38E-14	6.90E-16	-6.04E-14	2.36E-14	-2.50E-14	-8.92E-14	2.10E-13	-5.25E-15	-1.48E-12	5.57E-16	-2.61E-16	6.59E-15	1.69E-14	-8.32E-13	-5.96E-14	-1.86E-12	-1.75E-12	-3.17E-14	1.02E-13	-1.28E-13	-5.62E-12	-6.96E-13	-1.96E-12	-2.61E-12	-1.55E-12	-1.06E-13	-4.86E-14	-4.58E-14	-7.63E-13	2.92E-15	-5.61E-14
71	5.72E-14	-6.01E-14	3.32E-14	5.95E-15	6.23E-14	-4.43E-13	7.51E-14	2.43E-14	1.25E-14	-1.98E-13	8.74E-15	-5.41E-13	6.75E-14	1.26E-13	-9.21E-13	-9.85E-15	-5.87E-14	-5.56E-14	-2.71E-15	7.82E-15	3.49E-15	-3.64E-15	-3.11E-14	-1.41E-13	6.80E-14	-7.89E-15	8.65E-15	5.49E-15	-1.15E-14	-6.47E-15	4.99E-15	-1.34E-13	4.33E-14	-9.98E-13	-1.30E-12	-2.44E-14	-1.33E-14	-4.07E-14	-4.52E-12	-1.88E-13	-1.59E-12	-2.37E-12	-1.60E-12	1.09E-13	-2.44E-14	-3.36E-14	-2.27E-13	2.78E-14	-7.98E-13
72	8.89E-13	1.00E-13	4.73E-13	-2.77E-12	-1.94E-12	-5.70E-13	-7.25E-13	-3.35E-13	-2.16E-13	1.95E-13	-7.05E-13	-1.76E-12	-1.37E-12	8.68E-14	-5.73E-13	4.37E-14	-4.73E-13	2.15E-14	3.98E-14	-1.60E-14	-1.27E-12	-1.24E-13	6.28E-14	-1.46E-13	8.68E-13	-3.04E-14	-2.32E-12	-2.33E-14	-1.78E-13	3.54E-14	7.30E-14	-2.93E-12	-4.55E-13	-3.86E-12	-6.31E-12	1.44E-13	4.70E-13	-2.62E-13	-7.57E-12	-6.89E-13	-2.33E-12	-2.76E-12	-3.03E-12	-1.38E-13	-3.28E-13	-4.08E-13	-2.76E-12	-7.19E-14	-2.39E-12
73	1.23E-12	1.46E-13	6.46E-13	-3.89E-12	-2.79E-12	-6.94E-13	-1.07E-12	-5.64E-13	-3.43E-13	2.92E-13	-1.01E-12	-1.89E-12	-2.01E-12	1.09E-13	3.05E-14	7.59E-14	-6.22E-13	7.11E-14	3.32E-14	-3.20E-14	-1.81E-12	-1.73E-13	1.17E-13	-7.33E-14	1.18E-12	-3.05E-14	-3.84E-12	-3.69E-14	-2.20E-13	6.06E-14	9.08E-14	-4.65E-12	-7.63E-13	-5.47E-12	-8.60E-12	1.87E-13	5.63E-13	-4.12E-13	-8.84E-12	-1.08E-12	-2.44E-12	-2.96E-12	-3.73E-12	-3.28E-13	-4.74E-13	-6.27E-13	-4.13E-12	-1.27E-13	-2.59E-12
74	1.08E-12	9.16E-14	5.50E-13	-3.06E-12	-2.27E-12	-5.48E-13	-9.40E-13	-4.46E-13	-2.78E-13	2.01E-13	-8.32E-13	-1.75E-12	-1.92E-12	3.27E-14	3.95E-14	6.64E-14	-7.64E-13	5.34E-14	1.96E-14	-2.62E-14	-1.41E-12	-1.63E-13	8.76E-14	-3.67E-14	9.90E-13	-2.03E-14	-4.44E-12	-3.73E-14	-1.61E-13	5.22E-14	7.77E-14	-4.81E-12	-6.59E-13	-5.08E-12	-7.04E-12	1.54E-13	3.83E-13	-3.41E-13	-8.22E-12	-7.72E-13	-2.25E-12	-1.63E-12	-3.49E-12	-4.01E-13	-4.24E-13	-6.70E-13	-4.03E-12	-1.07E-13	-1.19E-12
75	3.51E-13	-4.11E-14	1.63E-13	-6.00E-13	-4.84E-13	-3.33E-13	-2.83E-13	-1.16E-13	-5.23E-14	-5.75E-14	-1.80E-13	-1.44E-12	-7.32E-13	5.92E-14	-6.55E-15	1.75E-14	-7.86E-13	6.47E-15	7.80E-15	-1.08E-14	-2.35E-13	-3.61E-14	9.40E-15	-1.60E-14	2.74E-13	-9.59E-16	-2.24E-12	-1.14E-14	-9.53E-15	1.08E-14	1.77E-14	-1.29E-12	-2.18E-13	-2.01E-12	-2.62E-12	2.65E-14	-3.88E-14	-8.12E-16	-4.86E-12	-2.11E-13	-1.64E-12	-2.36E-12	-2.49E-12	-1.75E-13	-1.72E-13	-3.20E-13	-1.19E-12	-1.96E-14	-2.00E-14
76	8.83E-14	-1.06E-13	3.63E-14	-3.28E-13	-3.01E-13	-1.30E-13	-4.75E-13	-3.64E-14	4.84E-15	-1.81E-13	2.87E-14	-3.32E-12	-3.84E-13	1.73E-13	-1.56E-14	8.62E-15	-3.08E-13	-9.45E-15	6.15E-15	-7.28E-15	-1.28E-13	-3.03E-14	-2.07E-14	1.48E-15	1.78E-14	6.40E-15	-1.09E-12	-1.39E-14	4.03E-14	4.57E-18	-2.09E-15	-3.95E-13	-5.86E-14	-1.02E-12	-1.03E-12	-8.57E-16	-2.44E-13	9.16E-14	-3.96E-12	-9.22E-14	-1.47E-12	-1.69E-12	-1.68E-12	-6.05E-14	-7.92E-14	-1.42E-13	-3.11E-13	-7.46E-16	8.42E-14
77	1.67E-13	-1.19E-13	8.83E-14	-1.45E-12	-1.21E-12	-2.31E-14	-1.31E-12	-9.78E-14	-3.88E-14	-2.80E-13	-6.66E-14	-2.65E-12	-5.88E-13	2.39E-13	1.70E-15	1.33E-14	-2.19E-13	1.26E-15	1.15E-14	-8.93E-15	-6.94E-13	-9.93E-14	-5.32E-15	1.71E-14	1.61E-13	5.54E-15	-1.33E-12	-1.39E-14	1.82E-14	2.29E-15	7.24E-15	-7.87E-13	-9.59E-14	-9.92E-13	-8.35E-13	3.19E-14	-2.75E-13	-7.19E-15	-3.47E-12	-1.36E-13	-6.54E-13	-2.99E-13	-1.09E-12	7.20E-15	-9.34E-14	-7.91E-14	-5.73E-13	-1.19E-14	-1.61E-14
78	2.23E-13	-1.13E-13	9.15E-14	-15.70709223	-11.34401105	-1.86E-14	-1.03E-12	-1.20E-13	-4.75E-14	-2.69E-13	-5.94E-14	1.83E-13	-7.06E-13	1.00E-13	3.78E-15	5.84E-15	-2.36E-13	-8.13E-15	1.39E-14	-3.12E-15	-7.174844597	-1.51E-13	9.05E-15	2.25E-14	2.18E-13	8.31E-15	-2.423933986	-1.15E-14	-1.42E-15	6.27E-15	1.25E-14	-6.58E-13	-7.76E-14	-7.86E-13	-1.12E-12	3.86E-14	-2.29E-13	-2.24E-14	-2.10E-12	9.88E-15	-2.43E-13	2.88E-14	-7.42E-13	3.10E-14	-3.53E-14	-4.64E-14	-6.55E-13	-1.37E-14	-1.49E-13
79	2.50E-13	-1.90E-13	9.14E-14	-155.9487946	-112.5128547	-2.71E-14	-4.38E-13	-1.10E-13	-7.66E-14	-5.63E-13	-3.43E-14	-1.93E-13	-6.66E-13	8.48E-14	-1.48E-14	7.27E-15	-2.25E-13	-2.39E-14	1.57E-14	1.34E-15	-70.74612605	-2.36E-13	2.61E-14	6.51E-16	1.72E-13	2.65E-15	-25.54897252	-4.92E-15	-2.36E-14	1.25E-14	8.51E-15	-4.49E-13	-9.25E-14	-8.24E-13	-4.349272793	2.52E-14	-3.60E-13	-3.71E-14	-2.13E-12	1.19E-13	-3.34E-13	-1.96E-13	-6.43E-13	5.43E-15	-6.91E-14	-8.66E-15	-6.14E-13	-2.00E-14	-2.41E-13
80	-1.52E-14	-2.32E-13	-9.30E-14	372.3502549	270.0002654	-3.42E-14	-4.15E-13	-1.62E-14	-7.95E-14	-6.91E-13	-3.11E-15	-6.68E-13	-5.05E-13	-1.601730933	-1.10E-14	1.48E-14	-2.46E-13	-1.23E-14	1.39E-14	3.62E-15	174.6158615	-2.01E-13	2.66E-14	1.26E-14	-2.83E-13	-6.89E-16	41.29639674	1.03E-15	-1.37E-14	1.82E-14	-3.23E-14	-3.99E-13	-9.21E-14	-6.48E-13	-46.96585648	-2.78E-14	-3.86E-13	-3.10E-14	-2.23E-12	8.44E-14	-3.98E-13	-3.25E-13	-8.65E-13	-6.25E-14	-6.57E-14	-3.77E-15	-5.85E-13	-3.76E-14	-2.496815866
81	-7.50E-14	-2.34E-13	-9.48E-14	1646.347557	1185.329625	-5.58E-14	-1.21E-12	-1.08E-13	-6.03E-14	-6.05E-13	2.50E-14	-9.79E-13	-1.35E-13	-15.06055688	-6.87E-15	2.90E-14	-2.09E-13	3.34E-15	-1.77E-15	1.34E-15	736.5286997	-1.85E-13	8.24E-15	1.64E-15	-3.21E-13	-3.24E-15	277.9817012	9.43E-15	-1.89E-14	2.35E-14	-4.96E-15	-4.21E-13	-7.40E-14	-6.70E-13	67.86738644	-9.58E-15	-4.04E-13	2.00E-14	-2.74E-12	8.36E-14	-4.90E-13	-2.54E-13	-8.73E-13	-1.78E-13	-7.07E-14	2.16E-14	-4.39E-13	-4.80E-14	-23.47675043
82	-7.84E-14	-2.53E-13	-2.19E-14	2300.108491	1651.880425	-8.51E-14	-1.15E-12	-1.68E-13	-6.33E-14	-5.87E-13	3.40E-14	-1.22E-12	-1.79E-13	51.21192796	1.28E-14	4.00E-14	-2.87E-13	2.04E-14	-3.97E-15	5.68E-15	1011.644094	-1.78E-13	1.20E-14	7.42E-15	-3.70E-14	-1.02E-15	551.4287337	2.02E-15	-6.10E-15	2.99E-14	1.95E-14	-5.59E-13	-8.46E-14	-1.31E-12	494.5442641	-3.75E-14	-3.48E-13	-1.32E-14	-3.08E-12	6.25E-15	-5.81E-13	-2.66E-13	-7.80E-13	-1.86E-13	-7.40E-14	-2.82E-14	-7.33E-13	-4.64E-14	79.8303583
83	-1.13E-13	-2.55E-13	-4.04E-15	1633.233808	1170.012901	-8.24E-14	-3.559448786	-3.55E-13	-7.16E-14	-6.28E-13	3.63E-14	-6.01E-13	-4.56E-13	129.3900239	1.52E-14	-1.46E-14	-3.53E-13	1.01E-14	4.74E-15	5.50E-15	706.0338366	-2.36E-13	1.79E-16	-1.08E-14	5.42E-14	-7.59E-15	571.0753326	-2.72E-15	2.21E-14	-9.32E-15	1.45E-14	-8.97E-13	-1.85E-13	-1.31E-12	1058.269647	-4.77E-14	-3.05E-13	-9.26E-14	-1.92E-12	-1.52E-13	-5.58E-13	-1.36E-13	-4.73E-13	-1.65E-13	-4.76E-14	-1.04E-13	-1.06E-12	-2.87E-14	201.6962138
84	-1.72E-13	-2.57E-13	-6.67E-14	348.23408	247.1760226	-5.82E-14	-35.1756021	-2.13E-13	-1.48E-13	-7.42E-13	4.06E-14	3.02E-13	-3.39E-13	132.8504457	-3.81E-15	-1.56E-13	-2.54E-13	5.49E-15	5.31E-15	3.16E-15	140.9341013	-3.64E-13	-1.75E-15	1.77E-14	-8.51E-14	2.10E-14	311.832781	-2.99E-15	1.58E-14	-1.21E-13	1.18E-14	-7.90E-13	1.13E-13	-1.38E-12	1423.796402	-3.91E-14	-3.75E-13	-1.20E-13	-1.68E-12	-1.43E-13	-4.74E-13	-8.94E-14	-6.05E-13	-8.30E-14	-2.44E-14	-2.89E-14	-9.64E-13	-7.32E-14	204.8189392
85	-1.51E-13	-2.87E-13	-1.17E-13	-134.8814702	-96.41181074	-4.11E-14	117.2380866	1.71E-13	-1.54E-13	-1.17E-12	2.63E-14	4.60E-13	-6.09E-13	60.41595774	-6.44E-15	-2.78E-13	-3.21E-13	7.63E-15	2.86E-15	1.67E-15	-57.40977071	-5.11E-13	1.47E-14	7.45E-16	-3.07E-13	3.37E-15	58.86111493	-5.50E-15	-6.90E-14	-2.25E-13	1.37E-14	-6.30E-13	1.55E-13	-1.94E-12	1201.252298	-7.03E-14	-4.58E-13	-1.46E-13	-6.46E-13	-3.89E-14	-3.95E-13	-1.43E-13	-6.81E-13	-8.88E-14	-1.39E-13	-1.39E-13	-1.10E-12	-5.79E-14	71.46082321
86	-2.21E-13	-3.11E-13	-2.05E-13	-19.76444458	-14.09669944	-4.17E-14	333.4063014	1.77E-13	-1.19E-13	-1.83E-12	1.12E-14	4.89E-13	-3.60E-13	-14.89843261	-6.37E-15	-2.68E-13	-2.72E-13	2.32E-14	7.11E-15	-2.94E-16	-8.283627507	-3.750813619	-1.69E-14	-1.04E-14	-4.66E-13	-5.33E-14	-28.09026625	2.74E-15	-3.21E-13	-2.14E-13	7.85E-15	-2.53E-13	1.91E-13	-1.90E-12	667.3018135	-1.09E-13	-6.42E-13	-1.17E-13	2.62E-13	9.84E-14	-4.04E-13	-2.52E-13	-2.52458609	-9.14E-15	-2.83E-13	-1.01E-13	-9.51E-13	-5.15E-14	67.8571243
87	-3.29E-13	-3.07E-13	-2.53E-13	-19.71924999	-13.9320788	-4.96E-14	300.388459	3.77E-14	-5.88E-14	-9.002266302	3.75E-14	3.08E-13	-2.99E-13	-1.51055233	-5.08E-14	-8.60E-14	-1.44E-13	2.16E-15	5.64E-16	7.17E-15	-7.787674817	-26.43595319	-2.07E-14	-2.86E-14	-4.66E-13	-7.64E-14	-2.310256505	-5.22E-15	-4.644026267	-6.96E-14	-2.08E-14	1.43E-13	8.19E-14	-1.19E-12	102.6790071	-1.44E-13	-7.24E-13	-1.13E-13	-1.36E-13	6.91E-14	-4.40E-13	-5.33E-13	-17.52275749	-2.76E-14	-3.643774456	-7.05E-14	-6.58E-13	-2.76E-14	196.9510746
88	-6.30E-13	-4.11E-13	-3.95E-13	-148.8716182	-105.4748511	-4.72E-14	118.3089083	1.66E-14	-4.98E-14	-63.83431625	7.83E-14	3.25E-13	-5.10E-13	2.36E-13	-2.01E-14	-2.65E-14	-1.57E-13	-2.52E-14	8.10E-16	6.28E-15	-62.70849066	57.49248765	-1.70E-14	-3.042769645	-6.77E-13	-2.476672967	-9.31E-13	-7.41E-15	-31.92681517	-1.98E-14	-1.02E-13	1.00E-13	7.58E-15	-1.17E-12	-57.44942175	-1.13E-13	-9.89E-13	-2.49E-13	-3.24E-13	8.00E-14	-4.60E-13	-5.74E-13	41.02003014	1.75E-14	-23.54467093	-9.48E-14	-7.72E-13	3.52E-14	194.0549453
89	-1.03E-12	-5.31E-13	-5.54E-13	247.1058657	170.7084962	-1.97E-14	-35.07850213	1.63E-13	-6.96E-14	143.636239	1.11E-13	-2.81E-13	-8.28E-13	2.37E-13	-5.36E-15	-1.37E-14	-2.49E-13	-3.20E-14	1.63E-15	5.29E-15	70.96735645	293.5082828	1.67E-14	-17.74134121	-9.87E-13	-14.44062657	-1.13E-12	-2.09E-15	79.41180651	-1.10E-14	-2.18E-13	5.07E-14	9.22E-14	-1.58E-12	-5.242698405	-6.71E-14	-6.937683545	-3.80E-13	-5.54E-13	4.30E-14	-4.78E-13	-4.31E-13	195.3553894	7.33E-14	72.45772151	-9.38E-14	-1.31E-12	5.52E-14	76.7378569
90	-1.41E-12	-3.816622611	-8.13E-13	1732.096224	1217.249962	-2.31E-14	-3.655579243	3.01E-13	-3.90E-14	728.6801075	1.01E-13	-2.95E-13	-8.03E-13	2.11E-13	-1.95E-15	-4.41E-14	-3.65E-13	-1.33E-14	7.79E-15	8.51E-15	756.2373552	565.5730989	2.45E-15	75.26124821	-1.59E-12	61.25915552	-1.25E-12	-8.87E-16	353.5661378	-3.20E-14	-3.11E-13	-2.98E-13	1.42E-13	-1.83E-12	-4.86E-13	-6.18E-14	-50.71777974	-3.27E-13	-7.58E-13	3.62E-15	-5.06E-13	-3.42E-13	347.0950069	1.54E-13	245.2112057	-6.23E-14	-1.35E-12	1.97E-14	-22.60079532
91	-1.82E-12	-27.46127297	-1.02E-12	3654.088303	2640.366871	-1.43E-14	-1.62E-13	4.36E-13	-2.09E-14	1262.197774	9.44E-14	-2.50E-13	-6.71E-13	1.72E-13	-1.68E-14	4.46E-14	-5.05E-13	-3.16E-15	2.35E-16	9.19E-15	1732.329242	715.0326843	-1.66E-14	167.5854412	-1.99E-12	136.4067545	-1.45E-12	1.30E-15	649.1425604	3.17E-14	-3.13E-13	-2.67E-13	9.93E-14	-1.85E-12	-5.07E-14	-7.42E-14	101.3053233	-7.04E-14	-8.19E-13	7.54E-14	-5.28E-13	-5.29E-13	425.0453664	1.41E-13	374.0595812	-8.57E-14	-1.42E-12	1.03E-14	-2.394839037
92	-2.16E-12	63.23879481	-1.10E-12	4718.291861	3464.456486	2.02E-14	-8.22E-14	4.61E-13	1.13E-14	1473.311647	7.44E-14	5.53E-14	-4.88E-13	1.89E-13	-1.94E-14	-1.96E-14	-5.03E-13	-1.15E-14	9.26E-15	4.84E-15	2298.692319	714.8853917	-4.29E-14	164.0716233	-2.12E-12	133.5466702	-1.14E-12	7.32E-15	638.6640349	-2.12E-14	-2.25E-13	2.25E-13	2.57E-14	-1.20E-12	4.86E-13	-6.59E-14	545.4430082	2.73E-14	-2.37E-13	1.81E-13	-3.14E-13	-5.61E-13	434.9990431	6.55E-14	417.5782514	-1.16E-13	-8.80E-13	1.64E-14	-2.08E-13
93	-5.858555535	301.8359015	-3.434325659	3660.028765	2907.735786	2.16E-14	-1.50E-14	4.51E-13	9.20E-15	1456.913016	7.77E-14	-2.087531283	5.40E-14	2.01E-13	-2.03E-14	-1.87E-13	-1.91E-13	-1.16E-14	1.08E-14	2.28E-15	2054.308407	699.2823627	-7.52E-14	65.91519547	-6.12791441	53.65190329	-4.00E-13	2.29E-14	339.093348	-1.44E-13	-9.55E-14	8.06E-13	5.66E-14	-1.43E-13	1.14E-12	-3.13E-14	1195.093765	-5.39E-15	1.77E-13	2.40E-13	-1.63E-13	-4.78E-13	447.96716	5.87E-14	312.2178991	-6.54E-14	2.30E-13	1.09E-14	-2.83E-13
94	-47.60895161	539.1698712	-23.86571036	2272.350712	1964.02498	2.75E-14	5.13E-15	3.27E-13	6.80E-14	1636.892693	4.02E-14	-12.92648685	6.55E-13	1.68E-13	-1.90E-14	-3.05E-13	4.69E-14	-1.25E-15	1.16E-14	-1.18E-14	1488.384385	704.1292976	-6.37E-14	-18.90441493	-37.94549365	-15.38731448	1.77E-14	3.35E-14	67.89896062	-2.49E-13	-1.26E-14	1.05E-12	1.79E-13	-1.799691631	8.29E-13	-9.00E-17	1532.194399	9.53E-14	2.80E-13	2.71E-13	-1.40E-13	-4.73E-13	452.8792583	2.50E-14	249.7335899	2.86E-14	8.00E-13	1.26E-14	-3.24E-13
95	72.55672326	676.7238662	67.47156069	1578.442203	1353.885245	1.42E-14	6.86E-14	1.95E-13	6.69E-14	1902.971537	3.95E-14	53.16351229	5.17E-13	1.87E-13	-1.79E-14	-6.663048013	3.58E-14	3.61E-15	5.19E-15	-8.83E-15	930.1808964	674.3077956	-6.25E-14	-2.1369074	148.6059356	-1.739343233	1.92E-13	3.07E-14	-33.02460815	-5.277661793	-1.11E-13	1.03E-12	2.50E-13	-16.23008922	1.65E-13	5.74E-15	1531.506722	8.79E-14	3.15E-13	2.47E-13	-1.59E-13	-5.49E-13	433.8458149	2.62E-14	253.9180368	1.78E-13	9.12E-13	1.90E-14	-2.55E-13
96	586.6552528	704.0407598	237.5892686	1277.913652	1023.634592	4.70E-14	8.20E-14	1.05E-13	9.86E-14	1976.586937	1.52E-14	120.4058776	3.93E-13	2.72E-13	-3.02E-14	-42.29285041	4.24E-15	-1.37E-14	1.58E-15	-9.03E-15	514.7553271	617.0467447	-7.35E-14	-9.61E-14	300.45186	-2.85E-14	4.07E-13	2.68E-14	-3.375459607	-33.49928745	-2.18E-13	1.21E-12	1.69E-13	11.90013968	-6.59E-14	-2.27E-14	1330.336424	1.21E-13	8.23E-13	3.03E-13	-6.11E-14	-1.371012284	396.9184849	1.29E-13	245.6964522	1.25E-13	8.66E-13	3.39E-14	-1.24E-13
97	1089.034035	678.7190084	412.6465306	795.8916272	626.182579	6.48E-14	-2.18E-14	9.44E-15	1.23E-13	1965.525742	-7.43E-15	118.6957271	4.02E-13	2.14E-13	-6.85E-14	171.783646	-5.36E-14	-4.53E-14	-1.05E-14	-1.77E-14	225.2156912	586.8752152	-7.85E-14	-1.19E-13	493.4567426	-3.49E-14	5.48E-13	1.03E-14	-1.73E-13	136.0662543	-2.584073041	1.14E-12	1.44E-13	214.3164058	-6.266377124	-5.70E-14	1133.374654	1.12E-13	8.76E-13	3.49E-13	-1.66E-14	-8.812018244	337.2627873	1.20E-13	233.7488907	5.05E-15	6.99E-13	5.94E-14	-1.06E-13
98	1188.784741	601.4581147	492.4772133	31.13531172	125.1789095	9.23E-14	-1.56E-13	-6.00E-14	1.27E-13	1894.262409	5.67E-16	48.61485409	6.28E-13	4.46E-13	-1.02E-13	391.7537961	1.13E-13	-6.99E-14	1.09E-14	-1.51E-15	73.51196923	479.1733092	-6.20E-14	-1.25E-13	634.629783	-3.51E-14	7.15E-13	2.06E-15	-1.81E-13	310.3000365	-20.91066016	1.03E-12	1.35E-13	467.1900694	-45.00692303	-6.61E-14	1080.791111	1.07E-13	1.13E-12	3.96E-13	1.15E-13	35.56909152	271.0433502	2.66E-13	139.5987266	5.81E-14	9.33E-13	6.78E-14	-1.48E-13
99	1029.003811	461.1850056	540.373232	-57.3876464	-13.95269288	8.42E-14	-3.41E-13	-8.97E-14	1.31E-13	1857.075834	-8.75E-15	-13.49254665	3.61E-13	1.37E-13	-1.03E-13	387.2546578	1.91E-13	-7.82E-14	-1.27E-14	-7.74E-16	45.16571511	276.6283048	-4.37E-14	-1.32E-13	837.573871	-3.84E-14	5.62E-13	8.82E-16	-1.93E-13	306.7363626	40.50000988	9.72E-13	6.24E-14	496.7700836	135.7994026	-4.11E-14	818.5334972	1.21E-13	9.24E-13	3.92E-13	7.33E-14	81.39800343	186.6694195	1.68E-13	82.51576113	5.96E-14	8.68E-13	9.33E-14	-1.91E-13
100	1469.18689	363.2696943	900.2831973	-5.205552917	-13.09607695	3.58E-14	-5.09E-13	1.61E-13	1.10E-13	1845.01778	-1.30E-14	-1.646654494	2.06E-13	1.47E-13	-1.12E-13	159.816838	1.75E-13	-7.68E-14	-2.18E-14	-4.14E-15	-13.89966775	61.52476744	-2.92E-14	-1.26E-13	1712.94459	-3.06E-14	4.16E-13	-2.17E-15	-1.67E-13	126.5875944	262.4347295	1.24E-12	2.21E-13	271.9329874	486.5801141	-2.81E-14	652.1656153	7.26E-14	6.49E-13	2.38E-13	1.35E-14	80.57405134	92.80594404	6.87E-14	39.28184215	3.33E-14	7.70E-13	8.81E-14	-2.77E-13
101	2075.15955	253.2229612	1204.780653	-1.24E-12	-1.076047202	-2.35E-14	-5.58E-13	1.38E-13	1.71E-13	1570.684931	-7.05E-15	-3.58E-13	3.86E-13	5.39E-14	-8.72E-14	-43.78206518	1.35E-13	-6.32E-14	3.18E-14	-2.41E-15	-1.721675523	-27.28813662	-4.54E-14	-1.24E-13	2483.047123	-2.27E-14	7.09E-13	4.09E-15	-1.49E-13	-34.67886351	401.3108443	1.21E-12	1.51E-13	34.38039612	622.831907	-3.52E-14	394.8435908	4.90E-14	3.56E-13	2.48E-13	-1.72E-13	33.37754377	16.69919809	-2.03E-13	-11.27063064	8.86E-14	1.03E-12	1.19E-13	-3.28E-13
102	2079.404668	122.6244729	1120.236747	-8.90E-13	-8.74E-13	-1.58E-13	-4.38E-13	-7.38E-16	1.44E-13	1162.446771	1.68E-14	-6.27E-13	6.62E-13	-4.11E-13	-4.84E-14	-5.503170162	2.34E-13	-4.23E-14	4.36E-15	2.44E-15	-5.56E-13	-3.051262664	-3.40E-14	-1.25E-13	2304.624206	-1.40E-14	6.60E-13	-1.65E-16	-8.78E-14	-4.358946663	309.7576111	1.07E-12	1.09E-13	-22.68861223	364.4334208	-5.17E-14	428.3767701	2.42E-13	-7.92E-13	1.51E-13	-6.20E-13	-9.084746384	-9.094609471	-7.76E-13	-1.416657666	4.57E-14	1.42E-12	4.82E-14	-3.97E-13
103	1513.844767	31.8891607	724.4102961	-7.94E-13	-7.11E-13	-3.30E-13	-3.87167916	-3.50E-14	5.96E-14	881.964248	-2.35E-14	-7.07E-13	9.36E-13	-1.39E-12	-2.99E-14	-7.05E-14	3.95E-13	-2.42E-14	-1.36E-13	1.36E-15	-4.46E-13	-3.25E-13	-1.73E-14	-1.07E-13	1354.947551	-1.21E-14	8.38E-13	5.54E-16	-6.83E-14	-6.11E-14	85.35683742	4.48E-13	9.64E-14	-2.372366179	135.7900214	-4.98E-14	688.374402	1.47E-13	-2.74E-12	-9.73E-14	-1.14E-12	-1.158597436	-0.993083517	-1.996334567	-1.52E-13	8.57E-14	1.27E-12	1.79E-14	-3.29E-13
104	1015.180768	-13.40431979	464.8000506	-5.23E-13	-4.37E-13	-1.495262842	-27.24938745	1.06E-13	4.40E-14	912.9061986	-2.43E-14	-6.26E-13	5.74E-13	-5.681998799	-5.01E-14	-7.12E-14	1.78E-13	-1.08E-14	-3.54E-13	-3.37E-15	-2.82E-13	-2.97E-13	-1.07E-14	-9.24E-14	694.8843548	-9.07E-15	5.02E-13	1.01E-14	-4.33E-14	-5.86E-14	-29.80858794	2.96E-13	5.64E-14	2.66E-13	532.2577946	-4.27E-14	922.9371399	1.66E-13	-12.62001839	-3.17E-13	-5.263325204	-1.70E-14	-3.75E-13	-21.4669691	-1.26E-13	2.45E-14	8.15E-13	1.23E-14	-2.85E-13
105	939.9887744	-1.58312708	492.974002	-2.73E-13	-3.00E-13	-12.26266565	105.2373027	2.04E-13	6.55E-14	852.7941612	-4.32E-14	-1.12E-12	6.42E-13	-53.65777869	1.35E-14	-7.79E-14	1.84E-13	5.47E-15	-3.015428065	-3.47E-15	-1.74E-13	-2.82E-13	-1.75E-14	-6.88E-14	817.1586735	-6.49E-15	4.60E-13	-3.01E-15	-2.85E-14	-6.54E-14	-3.618576184	3.44E-13	-3.41E-14	2.14E-13	894.8643278	-3.28E-14	884.5822555	1.64E-13	-111.6633868	-2.601545781	-42.09794931	-7.49E-14	-4.03E-13	-5.204668547	-1.45E-13	2.79E-14	9.63E-13	1.57E-14	-1.94E-13
106	811.5939176	-2.16E-13	503.2154133	-2.41E-13	-2.48E-13	27.22614371	246.880641	-2.18E-14	5.08E-14	541.6047091	-3.74E-14	-1.56E-12	6.19E-13	43.79805764	-3.50E-14	-8.95E-14	1.67E-13	1.78E-15	-21.80399559	-1.53E-15	-1.70E-13	-2.58E-13	-2.95E-14	-6.27E-14	947.6545605	-4.32E-15	3.40E-13	-3.77E-14	-4.38E-14	-7.58E-14	-8.51E-14	3.13E-13	-9.38E-14	-2.337662692	709.3876339	-1.46E-13	581.1573649	1.19E-13	160.4689503	-21.20739457	105.432811	-4.00E-13	-3.50E-13	278.8312038	-1.61E-13	5.11E-14	8.08E-13	4.13E-15	-1.17E-13
107	572.3368618	-1.85E-13	380.8841676	-6.27E-13	-4.08E-13	123.0919888	246.7484783	3.27E-14	5.81E-14	350.3874046	-2.46E-14	-7.161879668	4.89E-13	592.3760597	1.48E-14	-7.30E-14	1.07E-13	-1.71E-14	83.14066023	-2.49E-15	-2.81E-13	-2.72E-13	-1.23E-13	-1.07E-13	665.9913184	-1.34E-14	2.78E-13	-5.62E-14	-1.16E-13	-6.07E-14	-1.03E-13	8.41E-14	-8.80E-14	-19.27333843	162.3606851	-4.79E-14	556.7579353	8.10E-14	1182.254425	51.79642211	417.6867086	-2.368040858	-6.01E-13	756.6247387	-2.08E-13	3.32E-14	6.96E-13	1.93E-14	-2.10E-13
108	263.1541455	-1.83E-13	206.3926746	-4.08E-13	-1.87E-13	248.0739883	104.8857763	-2.14E-14	6.38E-14	293.8683248	-4.98E-14	-66.18706945	3.64E-13	1591.142994	5.36E-14	-5.92E-14	6.84E-14	-3.87E-14	196.4621952	-4.65E-15	-1.51E-13	-1.71E-13	-4.75E-14	-1.92E-13	357.4402219	-1.11E-14	1.65E-13	-1.312670281	-1.09E-13	-4.40E-14	-1.41E-13	8.70E-14	-9.53E-14	47.38716038	21.68754686	3.62E-14	576.7145202	1.04E-13	2858.707843	216.6187376	751.8302415	-20.11196116	-7.96E-13	1072.077472	-1.69E-13	5.15E-14	5.57E-13	2.86E-14	-1.08E-13
109	51.2051556	-7.16E-14	62.10794765	-4.71E-13	-2.70E-13	313.6830007	-27.29313332	2.28E-13	9.65E-14	227.9799181	7.47E-15	102.7469285	3.51E-13	2416.088315	1.72E-14	-7.09E-15	4.88E-14	-9.57E-15	196.8985092	-4.27E-15	-1.94E-13	-9.44E-14	-1.64E-14	-2.30E-13	94.67368798	-2.89E-14	5.09E-13	-9.893813286	-1.12E-13	-4.44E-15	-1.04E-13	5.98E-13	2.88E-14	199.4977174	520.3339455	1.62E-14	442.385554	1.34E-13	4009.351413	378.2251648	914.7519605	44.96389574	-2.481078499	884.1812561	-8.13E-14	6.89E-14	7.58E-13	5.27E-14	-8.83E-14
110	-26.14746747	-9.81E-14	-22.28650766	-5.94E-13	-4.94E-13	307.2640385	-3.837607605	-7.32E-14	3.60E-14	45.69089692	-9.40E-14	842.2626187	-8.59E-14	2389.137262	1.03E-14	-1.71E-14	-2.22E-14	-5.49E-15	84.30116833	-1.23E-14	-2.97E-13	-1.28E-13	-3.95E-15	-1.76E-13	-37.09252824	-3.44E-14	9.90E-14	37.00753539	-1.17E-13	-1.25E-14	-8.11E-14	-9.91E-13	-8.59E-14	327.734243	1022.398413	7.14E-15	101.4969442	4.26E-14	4023.945683	423.3052717	924.9763289	210.4156319	-24.647738	392.6860021	-3.19E-13	1.67E-14	1.29E-16	3.02E-14	9.33E-15
111	-3.153648785	-7.06E-13	-2.911060417	-1.18E-12	-9.44E-13	292.5871079	-8.84E-13	-3.43E-12	-5.53E-13	-19.89896288	-2.87E-13	1270.659971	-1.95E-12	1730.290559	1.13E-13	-1.78E-13	-1.96E-13	-1.07E-14	-21.65957564	-2.00E-14	-6.35E-13	-5.44E-13	3.99E-15	-2.02E-13	-4.730473178	-2.92E-14	-3.14E-12	88.41739903	-1.45E-13	-1.42E-13	-2.97E-13	-1.25E-11	-2.08E-12	355.0462225	1258.381239	2.93E-14	-39.67696742	-5.02E-13	3398.002995	367.448349	940.2493645	382.6680968	21.31332319	39.57972352	-2.365825657	-3.03E-13	-5.47E-12	-2.76E-13	3.61E-13
112	-5.37E-12	-8.87E-13	-2.90E-12	-1.13E-12	-9.37E-13	283.231757	-1.25E-12	-4.39E-12	-7.06E-13	-3.920300268	-3.69E-13	444.8038484	-2.90E-12	1170.37459	1.34E-13	-2.40E-13	-4.14E-13	-1.12E-15	-3.127909826	-2.45E-14	-6.60E-13	-6.45E-13	-9.82E-15	-1.74E-13	-5.26E-12	-1.55E-14	-4.32E-12	88.98056571	-1.25E-13	-1.92E-13	-3.56E-13	-16.89810045	-3.07E-12	322.5990005	1274.326269	4.34E-14	-5.029188348	-6.69E-13	3008.747983	318.1641717	873.9188223	303.4057372	283.7974425	36.62691873	-21.10989488	-5.46E-13	-7.55E-12	-3.63E-13	4.99E-13
113	-3.72E-12	-6.21E-13	-2.05E-12	-9.13E-13	-7.76E-13	302.6183868	-1.01E-12	-3.57E-12	-5.03E-13	-11.70938937	-2.49E-13	2675.999171	-2.19E-12	835.6607623	1.06E-13	-1.61E-13	-3.42E-13	1.03E-14	-2.09E-13	-1.91E-14	-6.00E-13	-4.78E-13	7.80E-15	-1.17E-13	-3.72E-12	-9.13E-15	-3.32E-12	38.50544612	-8.91E-14	-1.39E-13	-2.44E-13	-149.1994364	-2.58E-12	318.9574363	1421.933701	1.30E-14	-3.13E-12	-4.30E-13	3137.68976	351.888618	790.5309652	573.0075883	641.9926521	157.9357453	45.59152081	-4.52E-13	-5.45E-12	-2.72E-13	3.72E-13
114	3.77E-13	7.47E-14	1.62E-13	-1.75E-13	-1.59E-13	286.0050522	-2.42E-13	-5.71E-13	8.53E-14	42.68094163	-1.46E-14	5570.259971	-2.93E-13	496.4876012	1.78E-14	3.78E-14	-1.60E-13	6.74E-15	-9.96E-15	-8.43E-15	-1.35E-13	3.62E-14	-5.59E-15	-2.54E-14	2.58E-13	-1.04E-15	-3.03E-13	-9.707405116	-3.56E-15	2.30E-14	3.38E-14	358.5917044	-8.368593517	327.3888576	1627.185742	-1.76E-14	7.80E-14	1.28E-13	3141.986211	742.5004338	724.2005142	904.9575997	996.6396564	246.0885425	213.2881518	-2.23E-13	4.22E-14	1.87E-14	-3.63E-14
115	-1.13E-13	-3.25E-14	-1.00E-13	-1.72E-13	-1.30E-13	256.0806583	-2.40E-13	-8.940103763	1.64E-14	103.5075921	-5.48E-14	5719.229335	-2.62E-13	111.7721515	2.64E-14	1.47E-14	-1.18E-13	8.75E-15	-5.24E-14	-1.69E-14	-6.83E-14	-2.82E-14	-4.24E-15	-1.69E-14	-1.64E-13	-1.07E-15	-6.32E-13	-1.45785465	-3.26E-15	1.04E-14	1.32E-15	1457.811949	-76.64151631	363.2641036	1715.603287	2.66E-14	-3.57E-13	2.97E-14	2949.609058	1076.677723	755.5041274	844.0222526	1243.588929	217.890457	405.0147126	-1.38E-13	-7.83E-13	-2.39E-14	6.89E-14
116	-5.26E-14	-2.93E-14	-8.13E-14	-4.39E-13	-2.73E-13	230.6921391	-1.20E-13	-82.7110055	2.03E-14	104.7421926	-6.34E-14	2507.401319	-4.74E-13	-58.8517261	1.16E-14	1.45E-14	-1.62E-13	2.12E-14	-5.69E-14	-1.46E-14	-1.47E-13	8.19E-15	9.85E-15	1.57E-14	-6.84E-14	2.25E-15	-1.960679744	-3.99E-14	2.25E-15	1.20E-14	1.01E-14	2592.533468	182.0833484	427.3278722	2003.708453	2.86E-14	-2.91E-13	3.63E-14	2571.695072	985.0907721	828.1093502	375.3689165	1112.53832	189.6799024	510.7731067	-4.03E-14	-1.44E-12	-4.50E-14	7.76E-14
117	7.54E-15	-3.07E-14	-4.07E-14	1.18E-14	-4.59E-14	220.1632197	-4.09E-14	188.9367231	-1.84E-15	44.69192325	-7.04E-14	-620.3290164	-1.15E-12	163.9657355	5.11E-15	5.83E-15	-2.00E-13	7.50E-15	-4.70E-14	-1.03E-14	-1.49E-14	2.74E-14	1.29E-15	3.02E-14	9.73E-15	3.89E-15	-18.39539515	-6.40E-14	5.04E-15	1.64E-14	1.58E-14	3089.50646	830.2573004	483.4319792	2466.375291	2.80E-14	-2.03E-13	-4.08E-14	2405.057909	681.6851993	850.2356221	-93.53169078	608.2397492	320.6025672	402.2462361	-1.36E-14	-7.433204877	-8.13E-16	-9.47E-15
118	4.04E-14	-3.43E-14	-1.33E-14	2.67E-13	7.96E-14	238.9847021	-6.87E-15	809.6728008	-1.11E-13	-22.25261668	-4.72E-14	-96.78340007	-1.54E-12	490.914974	-1.80E-15	-8.63E-15	-2.06E-13	2.60E-15	-2.84E-14	-1.49E-16	1.00E-13	-5.69E-15	-3.67E-15	2.67E-14	4.42E-14	8.86E-15	39.49451534	-8.54E-14	-1.53E-15	3.38E-15	1.39E-14	3000.932524	1114.02556	457.3140968	2672.456806	1.62E-14	-7.38E-14	-1.21E-13	2677.806478	506.6595175	832.1131464	-14.59276417	321.5204135	316.8243433	262.6016847	1.85E-14	-77.87210504	2.29E-14	-8.14E-14
119	1.71E-13	-6.67E-14	5.56E-14	-3.19E-13	-4.59E-13	258.5195095	2.38E-14	1442.562425	-2.95E-13	35.31548739	-3.53E-14	-3.31E-12	-13.22809202	788.8597721	-3.92E-14	-1.78E-14	-2.94E-13	1.07E-14	-2.07E-14	8.68E-16	-3.42E-13	-1.08E-13	3.53E-15	1.93E-14	1.51E-13	-6.55E-15	152.5277932	-0.990868316	-5.89E-14	-9.56E-15	1.85E-14	3036.112183	1107.553408	246.1041419	2525.034838	-3.27E-14	-2.47E-13	-2.43E-13	2999.778968	572.8254298	763.1664431	-1.07E-12	366.9609471	467.5421691	220.6583982	-5.92E-14	87.50027526	-1.26E-13	-6.93E-14
120	-6.61E-14	-1.30E-13	-6.87E-14	2.38E-13	-2.78E-14	288.4769815	-5.52E-14	1765.376769	-2.247511359	80.45675343	-3.73E-14	-1.46E-12	-117.4353711	745.9144567	-3.79E-14	-5.66E-14	-3.53E-13	1.10E-14	-1.07E-14	3.64E-15	2.27E-14	-9.05E-14	-4.87E-16	1.74E-14	-5.37E-14	9.66E-16	305.9086203	-8.79665701	3.11E-15	-5.01E-14	1.30E-14	2772.01279	777.7635132	345.7957138	3754.818621	8.03E-15	-2.28E-13	4.44E-14	2942.216211	480.096891	763.1539815	-9.62E-13	549.3636474	519.2009637	311.9018259	-9.41E-14	824.0068212	-3.26E-13	4.79E-14
121	-2.96E-13	-3.32E-14	-2.62E-13	3.52E-13	9.46E-14	292.7709419	-6.77E-14	1954.738032	-23.21137962	130.416606	-3.60E-14	-1.47E-12	408.8683695	395.1955546	1.47E-14	-2.00E-14	-4.85E-13	1.07E-14	-1.03E-14	5.38E-15	1.16E-13	2.30E-14	6.06E-16	2.66E-14	-5.77E-13	-5.38E-15	732.2941075	30.62684416	-1.29E-14	-1.88E-14	-7.94E-14	2466.345863	778.4524822	1039.721626	6235.501589	8.92E-15	2.88E-14	2.76E-14	2781.401187	517.5864678	824.5250044	-1.38E-12	399.0448095	420.8138341	341.3633078	-1.27E-13	2009.846424	-3.034991572	1.14E-13
122	-8.82E-14	6.29E-14	-1.55E-13	5.26E-14	-1.01E-13	272.9923403	-1.37E-13	2315.81692	40.75788334	190.2004621	-9.70E-15	-1.52E-12	1018.612779	140.2365516	6.44E-15	1.31E-14	-4.50E-13	4.45E-15	-7.90E-15	6.08E-15	-1.57E-14	5.81E-14	-7.53E-15	3.25E-14	-4.13E-13	-6.94E-15	1413.856452	76.3005827	-2.32E-14	1.19E-14	-1.94E-14	2373.128974	773.8471016	1910.388527	7519.657908	-1.49E-14	-2.18E-14	-4.59E-13	2777.722665	650.5527504	871.6520202	-1.43E-12	321.4081511	150.6259143	192.1515802	-1.48E-13	2918.756347	-31.52442101	1.13E-13
123	1.09E-13	9.19E-14	-9.65E-15	-2.25E-13	-2.36E-13	258.9451182	-6.84E-14	2075.073185	243.0133172	260.4897005	2.61E-15	-1.04E-12	1040.746203	57.96922674	8.90E-15	5.36E-14	-4.78E-13	3.05E-15	-4.08E-14	5.14E-15	-1.10E-13	8.39E-14	-4.58E-15	6.41E-15	-1.35E-13	-6.45E-15	1985.532209	77.95851708	-2.40E-14	4.27E-14	-2.12E-15	2751.946761	433.2549524	2285.711849	6381.522885	-6.86E-14	7.02E-14	-9.53E-13	2895.752758	728.8532079	885.4237279	-13.47999063	635.342889	73.86442927	44.73265333	-1.92E-13	3049.999463	61.07215079	1.19E-13
124	2.62E-13	5.68E-14	1.04E-13	-2.86E-13	-2.64E-13	248.0633716	5.13E-14	1180.751027	464.3641022	326.3119457	-3.37E-15	-1.13E-12	456.7620407	138.8590411	-1.23E-14	7.94E-14	-4.95E-13	-7.20E-16	-6.45E-15	1.92E-15	-1.38E-13	2.44E-14	-8.60E-15	-2.08E-15	1.40E-13	-7.68E-15	2148.320369	35.03661802	-4.08E-14	5.86E-14	1.44E-14	3320.428834	214.3025853	2018.046994	4126.605878	-9.53E-14	1.26E-13	-12.8677729	2798.64362	772.1364364	843.0260374	-127.6842653	979.3675315	449.9252433	-19.31926315	4.07E-15	2193.656894	357.8045026	-2.27E-14
125	1.12E-13	5.09E-14	2.46E-14	1.79E-13	1.06E-13	187.8505086	-6.79E-14	245.7963366	563.7019662	244.4723753	-8.04E-15	6.32E-14	-227.3306797	129.9570869	4.99E-15	6.98E-14	-8.17E-13	6.79E-15	1.51E-14	5.82E-18	3.80E-14	6.87E-14	-8.19E-15	7.34E-15	7.44E-15	2.02E-16	2279.08459	-8.247880731	1.06E-14	4.88E-14	-1.37E-14	2807.732054	-53.19883071	1810.292978	2939.130489	-1.07E-13	1.98E-13	-131.3000491	2452.638336	607.8472384	859.3155849	432.8912293	1259.611454	629.6559339	-21.3979651	-1.46E-13	1336.387444	542.8548554	2.99E-14
126	1.08E-13	2.31E-14	3.11E-14	6.82E-14	1.19E-14	128.0823081	-3.07E-13	-104.5861973	529.4289502	169.824191	-5.55E-15	1.18E-13	224.5266579	118.1222421	1.09E-14	3.37E-14	-3.764425202	8.53E-15	6.22E-15	-2.21E-15	-2.34E-14	2.27E-14	-1.44E-14	4.53E-15	1.85E-14	-8.98E-16	2388.4367	-1.418283798	1.52E-14	2.19E-14	-9.18E-15	2005.322739	-9.147930499	2067.874477	2516.933318	-1.10E-13	1.28E-13	345.2887778	2405.282864	541.7653075	843.838894	1095.669767	1236.178659	722.1940006	43.21348774	-7.58E-13	1328.46933	415.9146476	7.25E-14
127	1.67E-13	1.91E-14	1.15E-13	1.30E-14	-1.36E-14	152.2520234	-5.83E-13	-14.96412059	523.8769501	157.8828426	1.87E-14	-1.13E-13	1260.778281	131.7927309	2.03E-14	7.56E-15	-44.72261224	-6.23E-15	-1.47E-15	1.10E-15	-2.34E-14	1.55E-14	-1.37E-14	-9.18E-15	1.30E-13	6.12E-16	2211.20613	-5.15E-14	2.62E-14	4.34E-15	3.11E-14	1791.182445	-1.16E-12	2671.457115	2511.237956	-6.46E-14	6.99E-14	1297.469028	2517.211919	583.6257541	770.4191981	1125.661269	1199.948304	619.8283901	198.8812807	-1.28E-12	2088.222989	112.4252059	1.18E-13
128	3.24E-13	3.31E-14	2.17E-13	-6.25E-14	-6.09E-14	193.8587708	-8.483821401	-2.40E-12	471.6078326	237.8826877	3.36E-14	-2.21E-13	1834.149734	90.78489173	3.21E-14	5.56E-16	65.13824754	-2.06E-14	-5.29E-15	4.57E-15	-6.83E-14	5.34E-14	7.71E-16	-3.22E-15	3.66E-13	2.03E-15	1960.913334	-9.10E-14	4.92E-14	-3.31E-15	7.82E-14	2660.436787	-10.22409246	3867.483155	2702.191506	-3.36E-14	5.26E-14	1818.416704	2984.234492	698.1666109	814.2526352	514.8285902	1260.124357	625.6351778	305.3734423	-20.30316233	3610.396212	-38.76255439	1.87E-13
129	4.11E-13	4.81E-14	2.72E-13	3.76E-14	3.38E-14	182.2455512	-55.55199972	-2.29E-12	355.9744994	283.0613471	2.51E-14	1.98E-14	1919.599166	34.59965366	5.62E-14	-7.55E-15	534.5683072	-1.63E-14	-8.88E-15	3.39E-16	-8.48E-15	8.86E-14	-3.09E-15	1.75E-14	4.71E-13	1.52E-14	1647.78485	-1.795670521	6.56E-14	-8.03E-15	8.83E-14	3081.745837	-57.85842631	4477.021651	2206.610965	-4.18E-14	9.73E-14	1206.08231	2692.061517	475.4208849	743.8679647	-128.275956	1131.987433	382.7974362	171.1810104	-129.620664	4287.588998	-3.443846952	1.75E-13
130	4.08E-13	4.74E-14	2.81E-13	2.30E-14	3.69E-14	121.4844889	163.7137797	-2.13E-12	285.1682464	308.2386526	3.40E-14	-8.01E-14	2757.788248	-10.68357124	6.83E-14	-1.38E-14	1192.432748	-6.21E-15	-1.30E-15	-1.42E-15	-3.01E-14	6.53E-14	-8.71E-15	2.04E-15	4.82E-13	8.13E-15	2006.229014	-10.28055681	5.94E-14	-1.63E-14	6.77E-14	3007.012661	249.3315272	5940.937808	2280.989764	-8.11E-14	1.70E-13	504.5300105	2358.502688	218.1547496	785.1589737	-31.71160829	848.041028	135.497693	102.3840618	410.8258712	5769.626374	-1.21E-13	1.76E-13
131	3.94E-13	3.58E-14	2.68E-13	-3.04E-13	-1.86E-13	108.2105726	641.7130677	-1.95E-12	198.7445821	265.2161799	4.16E-14	2.34E-13	4030.26743	-1.085002054	3.47E-14	-4.61E-15	1730.862951	8.25E-15	3.11E-15	2.11E-15	-1.61E-13	-4.87E-14	-3.02E-14	6.80E-15	5.06E-13	2.98E-15	2465.263144	44.0311697	-1.55E-14	-8.86E-15	3.92E-14	2974.325199	550.4810585	6875.550255	2649.065615	-4.14E-14	1.47E-13	292.1863423	2154.365935	256.6170002	757.2603614	-126.4689695	588.5156186	230.5899676	135.3839131	1454.209467	6552.701305	-1.07E-13	9.02E-14
132	1.78E-13	-9.32E-15	1.46E-13	-5.35E-13	-3.86E-13	158.1289062	855.2875011	-1.89E-12	86.52802363	196.3510809	4.30E-14	3.83E-13	4385.315942	-1.89E-13	-1.11E-13	1.82E-14	1769.951415	8.97E-15	1.51E-15	-9.40E-16	-2.88E-13	-8.70E-14	-5.54E-14	-4.24E-14	2.33E-13	-6.45E-15	2987.19371	97.53664818	-5.21E-14	9.79E-15	-6.29E-15	2301.905135	537.0455949	6310.642874	2846.108873	-1.25E-14	2.23E-14	141.837798	2212.42137	377.9026774	743.3682161	347.3519353	639.8098748	289.5189203	146.9841679	1866.274037	5892.898646	-1.05E-13	-2.67E-13
133	7.69E-14	-5.07E-14	5.54E-14	-6.55E-13	-5.18E-13	158.3110508	577.4454869	-1.67E-12	-26.12297341	126.6046982	-1.82E-15	2.69E-13	3780.449981	-1.62E-13	-1.40E-14	2.42E-14	1516.980262	1.33E-14	3.12E-16	-9.19E-15	-3.90E-13	-1.20E-13	-3.90E-14	-5.82E-14	3.73E-14	-2.11E-14	3499.940446	95.28722654	-6.79E-14	1.45E-14	-4.02E-14	1197.005537	213.5958812	4703.451418	2438.822637	6.05E-15	-4.97E-14	-43.83346386	2322.2155	307.1978675	799.1970238	1363.07437	911.5014237	365.2262248	59.07971181	1205.517291	4294.787757	-1.10E-13	-2.96E-13
134	1.79E-13	-5.12E-14	1.03E-13	-4.19E-13	-3.33E-13	162.0207319	108.1019014	-1.58E-12	-2.78844847	80.49019727	1.20E-14	-9.40E-13	2891.732821	-2.40E-13	-7.76E-14	2.10E-14	1258.498062	5.89E-15	-4.44E-16	5.65E-16	-2.09E-13	-1.11E-13	-3.60E-14	-2.16E-14	1.84E-13	-2.66E-15	3526.90076	38.04815802	-3.36E-14	9.58E-15	-4.38E-15	238.3120546	-62.30556476	3143.866149	1943.449193	1.70E-14	-2.89E-15	-4.678922009	2203.169429	149.6935127	842.8931554	2355.708057	1150.520361	315.3588936	-17.23345408	188.2675331	2784.761114	-7.19E-14	-9.08E-14
135	2.68E-13	-4.26E-16	1.23E-13	-6.06E-13	-4.47E-13	95.20301982	-51.91520302	-1.36E-12	-4.86E-13	36.78631656	1.19E-14	-8.56E-13	1623.989541	-2.40E-13	-2.54E-13	1.72E-14	1203.282244	-1.71E-14	9.80E-15	-3.95E-15	-2.99E-13	-1.27E-13	-3.39E-14	-5.80E-14	3.20E-13	-1.40E-14	2778.018597	-11.02511537	-6.13E-14	4.59E-15	3.14E-15	-121.0875274	-6.760429946	2504.995639	1807.228047	-6.87E-14	1.12E-13	-7.30E-13	2005.911452	1.520647823	880.8450002	2228.377551	964.6815493	216.9545056	-1.869906155	-103.8309133	2218.39068	-8.17E-14	-6.94E-14
136	1.91E-13	-3.90E-14	1.09E-13	-3.11E-13	-2.35E-13	93.72359562	-5.106232411	-7.55E-13	-4.73E-13	-11.00314479	7.36E-15	-4.11E-13	386.6512113	-3.16E-13	-4.05E-13	8.15E-15	1040.216722	-7.14E-14	9.63E-15	-6.68E-15	-1.44E-13	-9.69E-14	-4.04E-14	-1.17E-13	3.71E-13	-5.29E-15	1690.780351	-1.215769622	-2.70E-14	2.70E-16	6.79E-15	-11.91454229	2.04E-14	2229.173516	1423.728491	-1.63E-14	8.05E-14	-6.34E-13	1922.8771	47.68596724	868.5946893	1431.171559	678.631261	172.5980278	-7.80E-14	-9.969310897	1595.216881	-1.70E-13	-2.44E-13
137	2.11E-13	-4.26E-14	1.40E-13	-5.26E-13	-3.42E-13	148.3284827	-1.01E-13	-3.74E-13	-4.52E-13	-1.232881451	-4.13E-14	-8.69E-15	-169.8040323	-4.69E-13	-5.61E-13	-4.90E-15	582.5681285	-4.74E-14	-9.96E-15	-1.28E-14	-1.62E-13	-8.66E-14	-3.59E-14	-1.08E-13	3.48E-13	-5.32E-15	948.7231115	-6.76E-15	-1.60E-14	-8.81E-15	1.04E-14	-3.61E-12	-6.52E-14	1821.515678	769.6134454	-8.68E-15	8.33E-14	-4.49E-13	2009.42989	200.9570641	813.1712086	802.2157571	456.6177664	36.42754826	-9.82E-14	-1.53E-13	832.2238656	-2.99E-13	-4.63E-13
138	3.56E-14	-9.45E-14	5.74E-14	-2.03E-13	-1.22E-13	182.0913447	-1.29E-13	-2.68E-13	-3.92E-13	-3.24E-13	-3.28E-14	3.05E-13	-17.5999054	-2.92E-13	-7.35E-13	-1.46E-15	135.3242012	-5.30E-14	-1.16E-14	-3.02E-15	-1.96E-14	-5.99E-14	-2.61E-14	-6.53E-14	2.02E-13	2.70E-15	782.0999882	-8.41E-15	1.96E-14	-4.13E-15	1.86E-14	-3.32E-12	-1.41E-13	1204.716583	159.0442615	-8.77E-15	-6.49E-14	-2.88E-13	2046.555504	225.6942819	737.5610344	682.611898	370.0799811	-16.11613992	-7.23E-14	-2.55E-13	193.8824129	-3.36E-13	-8.92E-13
139	-1.67E-14	-8.26E-14	5.89E-14	-2.74E-13	-2.12E-13	214.1130506	-8.69E-14	-2.63E-13	-3.11E-13	-3.76E-13	-3.81E-14	4.22E-13	-1.45E-12	-2.29E-13	-8.27E-13	-1.27E-14	-59.48781749	-5.05E-14	-2.88E-15	-2.07E-15	-1.17E-13	-1.02E-13	-2.99E-14	-6.54E-14	2.26E-13	-1.65E-15	803.3343744	-1.07E-14	-1.10E-14	-1.07E-14	2.43E-14	-2.45E-12	-1.20E-13	595.2659393	-141.9821861	-3.67E-15	-8.61E-14	-1.59E-13	2157.133044	309.6409573	721.4920948	963.97586	414.3465386	-1.672578747	-5.42E-14	-3.42E-13	-88.34073975	-2.61E-13	-1.30E-12
140	-1.60E-13	-9.74E-14	-4.92E-14	-1.67E-13	-1.28E-13	211.4494859	-3.24E-14	-2.27E-13	-2.56E-13	-4.77E-13	-2.26E-14	2.83E-13	-1.25E-12	1.29E-14	-4.436535485	-6.20E-14	-6.318347349	-3.63E-14	-2.23E-15	-1.34E-15	-4.57E-14	-9.41E-14	-2.08E-14	-5.30E-14	7.19E-15	-5.00E-17	892.4642336	-1.31E-14	-1.43E-15	-5.01E-14	-7.11E-15	-1.60E-12	-7.82E-14	433.7854978	153.7518455	6.70E-15	-1.89E-13	-1.38E-13	2298.097652	343.8531894	794.767802	1200.849733	365.7685414	-3.14E-13	-5.37E-14	-3.26E-13	-9.34909933	-1.25E-13	-1.69E-12
141	-2.60E-13	-9.07E-14	-1.05E-13	-1.90E-13	-1.18E-13	230.7809853	-2.18E-14	-2.18E-13	-2.02E-13	-3.96E-13	-1.65E-16	1.21E-13	-1.07E-12	6.08E-14	-34.2576413	-5.78E-15	-5.53E-13	-1.81E-14	-4.72E-15	-3.25E-16	-2.78E-14	-4.74E-14	-6.67E-15	-5.16E-14	-1.95E-13	-3.24E-15	801.8229215	-1.32E-14	-1.81E-14	-8.26E-15	-6.10E-14	-1.02E-12	-4.00E-14	565.0813209	673.852677	1.88E-15	-3.68E-14	-1.56E-13	2394.790941	365.1276827	852.6016692	1440.156272	511.3914293	-2.71E-13	-2.78E-14	-2.17E-13	-2.52E-12	-9.00E-15	-7.697190246
142	-2.14E-13	-9.46E-14	-9.08E-14	-2.73E-13	-1.47E-13	251.9940697	-2.85E-14	-5.73E-14	-1.61E-13	-4.10E-13	-3.47E-14	-3.15E-13	-9.65E-13	2.12E-13	80.1336868	-4.51E-14	-4.80E-13	-3.07E-16	1.43E-14	-8.77E-15	-4.76E-14	-8.26E-14	-6.39E-15	-5.53E-14	-1.32E-13	-1.36E-15	473.4779038	-4.85E-15	-1.66E-14	-4.01E-14	-5.49E-14	-6.61E-13	-1.27E-15	514.2565626	1141.660004	5.39E-14	-5.52E-14	-3.52E-13	2355.899203	246.7456291	844.1039776	1374.524072	641.6871774	-2.25E-13	-7.00E-14	-1.03E-13	-2.05E-12	3.48E-14	-58.45952924
143	-2.93E-13	-1.31E-13	-1.43E-13	-6.05E-13	-4.24E-13	249.8270055	-8.55E-14	-1.01E-13	-1.45E-13	-5.88E-13	-7.09E-15	-4.67E-13	-9.44E-13	3.05E-13	394.9383936	-4.35E-14	-3.29E-13	5.87E-15	3.02E-14	-2.79E-15	-2.74E-13	-2.49E-13	1.51E-14	-8.72E-14	-2.22E-13	-1.22E-14	97.9853901	-3.83E-15	-7.75E-14	-3.51E-14	-4.39E-14	-8.28E-13	1.82E-14	388.8275398	1318.423648	1.07E-14	-1.50E-13	-5.90E-13	2261.893532	73.98138226	808.3367598	1314.503694	714.404133	-1.76E-13	-1.64E-13	-1.91E-14	-1.76E-12	2.37E-14	144.021453
144	-2.83E-13	-2.38E-13	-1.89E-13	-4.59E-13	-3.72E-13	228.7020379	-5.84E-14	-1.70E-13	-1.54E-13	-8.33E-13	1.20E-14	-2.93E-13	-1.09E-12	2.94E-13	620.7127273	-3.36E-14	-2.70E-13	2.59E-14	2.93E-14	8.78E-16	-2.85E-13	-3.01E-13	-2.43E-14	-1.71E-14	-2.64E-13	-1.89E-15	19.44009361	-3.20E-15	-1.41E-14	-2.42E-14	-2.13E-14	-1.17E-12	3.15E-14	298.0176232	1288.256363	-3.78E-14	-4.43E-13	-6.15E-13	2265.578176	39.74542176	816.9794559	1293.45954	756.0435253	-1.13E-13	-1.95E-13	-3.98E-14	-1.94E-12	-1.84E-15	594.6253484
145	-3.97E-13	-1.03E-13	-2.45E-13	-6.93E-13	-5.59E-13	202.203311	-5.15E-14	-1.91E-13	-1.43E-13	-6.93E-13	1.99E-14	-7.91E-14	-7.15E-13	2.78E-13	514.467442	-1.74E-14	-2.11E-13	3.44E-15	1.80E-14	-1.60E-15	-4.39E-13	-2.69E-13	-1.41E-14	-3.02E-14	-3.86E-13	-9.41E-15	138.6127917	2.12E-15	-8.87E-14	-9.74E-15	-5.47E-14	-1.29E-12	3.47E-14	371.7247904	1350.032807	-6.74E-14	-3.54E-13	-4.23E-13	2209.011464	-24.84200909	841.7775171	1340.33926	868.9147529	-6.83E-14	-1.75E-13	-2.53E-15	-1.69E-12	-2.40E-14	1088.06826
146	-1.87E-13	-3.28E-14	-1.40E-13	-8.58E-13	-6.69E-13	203.9877572	-4.00E-14	-3.10E-14	-9.76E-14	-5.84E-13	8.92E-15	8.96E-14	-2.47E-13	1.25E-14	190.4427014	-1.05E-14	-2.22E-13	-1.85E-15	-1.64E-14	1.93E-16	-4.36E-13	-2.62E-13	-3.29E-14	-5.32E-14	-2.50E-13	-2.35E-14	160.2967654	2.50E-15	-1.62E-13	-3.11E-15	-2.51E-14	-10.47319512	8.44E-14	487.9873707	1322.437977	-2.89E-14	-2.12E-13	-1.91E-13	2119.674007	46.39543366	807.0968941	1554.016524	1077.608031	-2.35E-13	-1.42E-13	4.41E-14	-4.694880572	-2.64E-14	1413.991414
147	-1.76E-13	-4.41E-14	-1.29E-13	-5.69E-13	-4.61E-13	225.4981626	1.37E-14	-2.67E-14	-6.05E-14	-4.67E-13	3.51E-14	-6.82E-13	-9.39E-14	1.72E-13	-2.056837578	-1.40E-14	-3.29E-13	-1.99E-14	-7.51E-15	7.10E-15	-3.04E-13	-2.21E-13	-3.50E-14	-8.99E-14	-1.77E-13	-1.87E-14	222.0398573	2.90E-15	-1.25E-13	-8.42E-15	-2.33E-14	-74.15223446	8.29E-14	612.3676907	1254.607686	-1.48E-14	-1.43E-13	-8.35E-14	2064.321897	111.9875629	736.123113	1760.111807	1108.500391	-1.68E-13	-1.26E-13	4.67E-14	-33.24065683	-2.11E-15	1442.398415
148	4.71E-14	-5.71E-15	-3.23E-14	-4.66E-13	-3.64E-13	247.0381919	3.01E-13	-3.59E-13	-1.04E-13	-9.83E-14	5.09E-14	6.47E-13	-8.31E-14	1.47E-13	-14.54158398	3.60E-15	-3.882240792	4.88E-16	8.51E-16	1.34E-15	-2.84E-13	-9.44E-14	-1.26E-14	-7.17E-14	5.43E-14	-2.39E-14	497.4832966	7.44E-15	-8.28E-14	-2.18E-15	-2.25E-15	285.5677953	-9.94E-14	720.8935521	1273.505056	-1.14E-14	5.12E-14	-1.58E-13	2189.543779	111.6881317	672.1241113	1467.293363	1129.184233	-2.08E-13	-1.21E-13	9.70E-14	128.0131496	-1.05E-14	1290.71957
149	-2.26E-13	-1.13E-13	-2.22E-13	-9.26E-13	-6.51E-13	205.3877905	-6.45E-13	3.32E-14	-1.24E-13	-6.41E-13	-1.16E-14	-1.04E-12	-6.59E-13	1.40E-13	-1.323165536	-1.16E-14	-28.24271429	-3.11E-15	-1.16E-14	-2.79E-15	-5.14E-13	-2.05E-13	-1.58E-14	-1.04E-13	-2.70E-13	-3.07E-14	842.3763373	1.59E-14	-1.18E-13	-1.51E-14	-2.83E-14	671.0014185	4.54E-14	727.2093865	1047.564041	-1.20E-14	-3.32E-13	-2.24E-13	2255.268375	47.20779651	696.3621446	838.8021248	1096.020301	-1.72E-13	-9.51E-14	-6.79E-14	300.7937393	-2.63E-14	840.7499501
150	-1.07E-12	-3.97E-13	-6.48E-13	-1.66E-12	-1.23E-12	149.4860898	-2.57E-12	6.14E-13	3.80E-14	-1.96E-12	-1.59E-13	-11.54802964	-2.24E-12	-1.65E-14	-7.92E-13	-7.09E-14	107.3866461	-5.29E-14	-4.99E-14	-1.35E-14	-8.49E-13	-4.73E-13	-3.57E-14	-2.17E-13	-1.07E-12	-2.71E-14	983.2013488	-9.35E-15	-1.62E-13	-5.84E-14	-8.91E-14	671.0527496	1.92E-13	645.0509331	792.1618122	-7.34E-15	-1.15E-12	-5.76E-14	2153.241975	-12.40684573	698.9370769	682.6852298	1056.282326	-4.84E-14	-9.34E-14	-6.99E-13	300.8167498	7.87E-14	345.0021939
151	-1.27E-12	-4.36E-13	-7.19E-13	-1.80E-12	-1.34E-12	146.7178437	-3.80348351	8.29E-13	1.36E-13	-2.10E-12	-2.43E-13	-94.42630385	-1.81E-12	-1.82E-13	-8.86E-13	-9.31E-14	254.1673122	-3.37E-14	-2.50E-14	-2.77E-14	-8.79E-13	-5.13E-13	-3.05E-14	-2.05E-13	-1.27E-12	-1.94E-14	936.4491252	-8.86E-15	-1.63E-13	-7.03E-14	-9.98E-14	285.7043257	2.63E-13	455.1829465	704.9682478	6.30E-15	-1.25E-12	7.84E-14	2005.361649	-1.7080386	690.2729372	1105.934027	1034.034641	4.36E-14	-1.03E-13	-6.35E-13	128.0743529	1.17E-13	50.64257383
152	-8.44E-13	-2.87E-13	-4.69E-13	-1.08E-12	-7.75E-13	149.5278067	-32.54881754	4.89E-13	6.68E-14	-1.36E-12	-1.40E-13	255.6601732	-1.31E-12	-1.90E-13	-6.66E-13	-6.60E-14	254.8877171	-3.62E-14	-1.82E-14	-1.07E-14	-5.03E-13	-3.31E-13	-2.03E-14	-1.31E-13	-8.60E-13	-1.10E-14	680.9305067	-1.76E-14	-9.34E-14	-5.13E-14	-6.33E-14	-74.13524388	1.35E-13	302.6765385	913.4148747	2.54E-16	-8.13E-13	5.57E-15	2011.769524	-2.78E-13	730.1028734	1507.505463	1042.90821	-5.72E-14	-1.08E-13	-4.70E-13	-33.23304036	7.36E-14	-33.58386541
153	1.30E-13	-1.39E-14	3.76E-14	-2.86E-13	-1.12E-13	114.3676129	75.57398213	-1.61E-13	-1.76E-14	-4.60E-14	2.20E-14	940.3066733	-1.84E-13	-1.89E-13	1.38E-16	5.71E-16	109.3027791	-1.01E-14	-7.99E-15	-8.46E-15	-1.01E-13	-5.19E-14	2.97E-15	-1.50E-14	4.16E-14	-1.58E-15	469.2330791	-2.61E-14	-1.29E-14	-1.90E-15	1.28E-14	-10.48642827	-4.70E-14	278.3853425	922.1041359	2.72E-15	-1.87E-15	-2.84E-15	2151.500016	-2.15E-14	797.393478	1248.548047	936.090473	-1.13E-13	-9.43E-14	-1.14E-13	-4.700812673	-8.07E-15	-3.857077065
154	-5.99E-14	-7.19E-14	-7.73E-14	-1.80E-13	-7.41E-14	26.01601077	331.7276791	2.26E-14	7.12E-15	-3.40E-13	-4.88E-14	1501.667981	-1.78E-13	-1.82E-13	-4.37E-14	-1.66E-14	-28.00426025	-8.37E-15	-1.32E-14	-1.85E-14	-9.67E-14	-1.07E-13	-5.07E-15	-2.98E-14	-1.59E-13	-2.83E-15	285.5718195	-8.20E-15	-6.72E-15	-1.37E-14	-5.30E-15	-2.48E-13	3.40E-14	255.9937899	479.3045668	2.15E-14	-1.82E-13	2.74E-14	2224.925022	-7.09E-14	684.4095535	657.3979603	654.4914983	-9.22E-14	-5.08E-14	-4.52E-14	-1.30E-13	3.55E-15	-6.75E-13
155	-1.20E-13	-4.44E-14	-1.02E-13	1.02E-13	7.23E-14	-10.18634244	586.03166	1.11E-13	-2.13E-14	-2.88E-13	-5.06E-14	1474.481068	-4.90E-14	-9.19E-14	-2.23E-14	-1.39E-14	-4.067961185	-1.87E-15	-3.05E-15	-1.51E-14	1.77E-14	-5.44E-14	-8.77E-15	-2.57E-14	-2.23E-13	-1.82E-15	181.7657458	4.37E-17	1.03E-14	-4.86E-15	-1.51E-14	-1.94E-13	9.39E-14	185.7508303	115.2984996	4.15E-14	-7.26E-14	-1.58E-14	2074.786886	-7.30E-14	357.4516175	256.6807607	423.4042372	-4.86E-14	-2.67E-14	-4.60E-15	2.39E-14	-9.25E-15	-6.51E-13
156	-3.37E-14	-8.34E-14	-5.10E-14	1.03E-13	-6.69E-14	-1.308725223	714.758614	1.54E-13	-6.84E-15	-3.47E-13	-3.75E-14	991.4017898	1.87E-13	-4.01E-14	-3.97E-14	-6.31E-15	-4.51E-14	4.96E-15	-3.93E-15	-5.27E-15	-4.27E-14	-1.19E-13	-6.07E-15	-1.24E-14	-1.32E-13	1.33E-15	89.62805661	1.78E-15	8.86E-15	4.62E-15	-7.52E-15	-1.97E-13	6.61E-14	61.32794974	-46.78306786	4.61E-14	-1.81E-13	3.41E-14	1645.499503	-9.94E-14	74.95444799	52.6505932	355.6158987	-4.05E-14	-8.47E-14	-5.07E-15	3.34E-13	-7.93E-15	-4.53E-13
157	-2.03E-13	-6.19E-14	-1.49E-13	1.17E-13	-7.07E-14	-1.05E-13	556.207744	2.75E-13	-2.41E-14	-3.96E-13	-4.24E-14	650.1928572	2.31E-13	7.89E-14	-1.31E-14	-1.33E-14	-6.60E-14	-5.41E-15	-6.68E-15	-1.01E-15	2.34E-14	-7.80E-14	-1.15E-15	-1.15E-14	-2.77E-13	2.52E-15	-23.61354822	1.15E-15	3.27E-15	-9.87E-16	-1.80E-14	-3.70E-13	7.04E-14	-30.20268386	-6.111458025	3.01E-14	-1.75E-13	-4.40E-16	1250.337231	-1.56E-13	-33.71397202	60.89954628	313.2375961	-5.64E-14	-8.13E-14	7.53E-15	2.42E-13	-1.41E-14	-2.80E-13
158	-9.31E-14	-4.07E-14	-9.16E-14	1.51E-13	-2.65E-14	-1.03E-13	432.6668831	2.76E-13	-2.49E-15	-2.08E-13	-4.41E-14	524.7836453	3.70E-13	-3.19E-14	-6.68E-15	-5.91E-15	3.25E-14	1.50E-15	-3.27E-15	-2.06E-15	3.89E-14	-9.43E-15	6.70E-15	1.31E-16	-1.63E-13	9.21E-16	-3.566594926	4.54E-16	1.42E-14	2.26E-15	-8.95E-15	-3.56E-13	8.23E-14	36.5257414	-2.38E-13	-1.35E-14	-1.26E-13	-1.62E-15	1063.254668	-1.07E-13	-4.330865267	32.49077272	161.3542532	2.44E-14	-9.00E-14	5.98E-14	4.19E-13	3.55E-15	-1.55E-13
159	-9.46E-14	-9.56E-15	-9.16E-14	4.22E-13	3.23E-13	-6.88E-14	322.7993689	2.10E-13	1.51E-14	-5.36E-14	-6.90E-14	523.3849095	-3.53E-14	-4.15E-14	1.93E-14	-3.63E-15	-9.16E-15	6.29E-15	-3.63E-15	-2.67E-15	2.07E-13	5.28E-14	5.06E-15	6.74E-15	-1.60E-13	1.10E-14	-3.09E-13	-1.11E-15	5.49E-14	-9.61E-16	-3.25E-17	-8.49E-13	-1.56E-13	95.74448602	-2.34E-14	-8.45E-15	-5.35E-14	-5.00E-14	1052.425647	-1.10E-13	-9.07E-13	-8.398257149	50.4101216	-2.25E-14	-8.31E-14	-3.93E-14	1.03E-13	1.88E-14	1.20E-14
160	-1.76E-13	2.20E-14	-1.37E-13	3.26E-13	3.04E-13	-7.52E-14	185.9648615	2.07E-13	-2.08E-14	-5.11E-14	-9.64E-14	485.5303218	7.06E-14	-5.08E-14	1.81E-14	-1.32E-14	1.63E-13	1.31E-14	-1.51E-15	-2.53E-15	1.68E-13	6.78E-14	1.60E-15	1.23E-14	-2.20E-13	2.41E-15	2.79E-14	6.91E-15	1.46E-14	-1.03E-14	-5.66E-15	-8.32E-13	-5.12E-14	97.0793887	1.63E-14	-2.94E-14	4.62E-14	-1.53E-13	1084.646836	-6.88E-14	-6.08E-13	-1.30116283	80.16084185	-4.53E-14	-8.23E-14	3.96E-14	2.40E-13	8.17E-15	5.84E-14
161	2.39E-14	3.52E-14	-4.08E-14	5.33E-14	7.49E-14	-7.02E-14	177.5559104	1.05E-13	1.48E-14	1.47E-14	-6.01E-14	435.9761539	-4.51E-14	3.08E-15	1.05E-14	2.69E-14	4.37E-14	1.92E-14	-1.30E-15	-2.84E-15	9.59E-15	5.07E-14	-6.76E-15	2.61E-14	-5.55E-14	2.08E-15	4.15E-14	4.78E-15	5.42E-15	2.30E-14	-3.64E-16	-1.10E-12	-1.23E-13	41.51693529	-3.43E-13	-1.70E-14	3.67E-14	1.80E-14	1099.432757	-2.08E-14	-5.03E-13	-3.50E-13	186.0115584	-4.60E-14	-9.61E-14	3.47E-14	-5.04E-15	2.50E-15	1.64E-14
162	1.57E-13	2.86E-14	4.06E-14	-2.31E-13	-1.18E-13	-8.45E-14	269.9067404	-1.37E-13	3.89E-14	2.45E-14	-5.93E-14	385.2178204	5.49E-14	-1.29E-13	-3.27E-14	-1.60E-15	7.23E-14	6.82E-15	-7.92E-15	-5.47E-15	-8.32E-14	7.75E-15	-3.22E-14	1.05E-14	1.78E-13	-3.42E-15	3.68E-13	4.63E-15	-1.25E-14	5.91E-15	2.73E-14	-1.26E-12	-3.42E-13	-23.82443791	-8.20E-13	5.56E-14	2.60E-14	8.95E-14	1113.956333	-3.53E-14	-4.62E-13	-2.25E-13	192.389207	-1.50E-13	-1.35E-13	2.91E-14	-5.89E-14	2.85E-14	7.34E-14
163	5.34E-14	-8.69E-15	-5.14E-15	-1.85E-13	-1.88E-13	-5.85E-14	521.0551552	-2.37E-13	2.11E-14	-7.13E-14	-1.05E-13	444.1029237	-5.37E-14	-1.64E-13	-4.67E-15	3.84E-15	2.21E-15	1.36E-14	-9.76E-15	-8.16E-15	-9.94E-14	-3.75E-14	3.24E-14	1.61E-14	1.12E-13	-5.54E-15	2.66E-13	-1.41E-15	-3.21E-14	7.90E-15	-2.39E-15	-1.35E-12	-3.20E-13	19.41630798	-1.18E-12	-3.33E-14	3.80E-15	4.49E-14	1202.197778	-1.28E-13	-4.11E-13	-1.22E-13	150.680632	-1.91E-13	-1.49E-13	5.61E-15	-3.79E-13	2.48E-14	7.80E-14
164	1.22E-15	1.48E-14	-4.95E-14	-6.26E-14	-1.88E-13	-2.63E-14	660.2247327	-4.80E-13	3.54E-14	-3.08E-14	-8.90E-14	457.3340282	-4.45E-14	-2.35E-13	-1.24E-14	9.61E-15	3.75E-14	1.64E-16	-5.25E-16	-1.90E-14	-6.21E-14	2.55E-15	-7.21E-15	3.06E-14	6.40E-14	-2.22E-15	3.66E-13	-1.37E-14	-2.12E-14	8.33E-15	-1.11E-14	-1.18E-12	-3.22E-13	149.3296949	-8.90E-13	-6.44E-14	1.32E-14	4.74E-14	1440.252145	-1.43E-13	-2.46E-13	1.66E-13	153.1975822	-9.26E-14	-7.56E-14	-8.92E-15	-2.05E-13	9.56E-15	4.21E-14
165	5.83E-14	7.95E-15	-3.43E-14	2.47E-14	-1.58E-13	-1.26E-14	532.6411193	-5.27E-13	2.73E-14	9.89E-16	1.30E-14	461.4867361	2.27E-13	-1.89E-13	-1.20E-14	3.64E-15	1.07E-13	-4.96E-15	-7.39E-15	1.65E-14	-2.84E-14	1.03E-14	-2.48E-15	-3.12E-15	9.61E-14	6.48E-17	3.59E-13	-2.04E-16	-1.81E-15	4.31E-16	1.00E-14	-1.03E-12	-1.52E-13	291.8902274	-7.74E-13	-8.12E-14	-4.39E-14	1.00E-13	1547.087782	-6.93E-14	-1.60E-13	2.31E-13	150.4969762	-9.45E-14	-6.43E-14	2.90E-14	4.42E-14	-2.96E-15	2.15E-14
166	9.60E-14	1.69E-14	1.33E-15	-7.38E-14	-1.63E-13	-4.28E-16	431.5403095	-5.23E-13	1.29E-14	2.23E-14	-9.85E-15	467.2574306	3.54E-13	-2.15E-13	-1.42E-14	8.49E-15	1.63E-13	-7.71E-15	-2.94E-15	-1.04E-15	-7.25E-14	1.79E-14	-2.39E-15	-4.16E-14	1.44E-13	9.07E-16	2.80E-13	-9.53E-17	1.71E-15	4.90E-15	2.32E-14	-8.68E-13	-1.27E-13	296.6896845	-9.72E-13	-7.50E-14	-5.28E-14	9.40E-14	1380.42979	-7.19E-14	-1.86E-13	1.62E-13	110.404564	-1.18E-13	-5.01E-14	1.06E-13	1.89E-13	-4.57E-14	-5.40E-14
167	4.90E-14	7.80E-15	5.60E-15	-1.48E-13	-1.54E-13	1.27E-14	325.8682101	-5.01E-13	1.89E-14	1.21E-14	8.42E-15	380.6336184	1.51E-13	-2.49E-13	-1.04E-14	1.06E-14	9.67E-14	-2.18E-14	-4.32E-15	1.74E-15	-6.80E-14	1.39E-14	6.81E-15	-4.40E-14	9.93E-14	4.56E-15	2.46E-13	-5.27E-15	1.72E-14	5.27E-15	1.01E-14	-4.13E-13	-1.81E-13	157.0078655	-9.27E-13	-3.43E-14	-2.21E-14	5.90E-14	877.7930787	2.43E-14	-7.55E-14	1.89E-13	21.68027702	-1.34E-13	-3.53E-14	-1.58E-14	1.85E-13	-4.27E-14	-1.03E-14
168	1.06E-13	-1.87E-14	6.41E-14	-3.46E-13	-2.43E-13	1.49E-14	219.0002312	-5.35E-13	2.14E-15	-5.72E-14	-5.65E-15	233.0057001	3.89E-13	-8.18E-14	-8.44E-15	7.22E-15	2.19E-13	-4.99E-14	-3.50E-15	4.78E-15	-1.70E-13	-4.32E-14	-3.04E-14	-5.07E-14	1.67E-13	1.19E-15	2.63E-13	-6.54E-15	-1.28E-14	5.00E-15	2.33E-14	-2.45E-13	-1.44E-13	25.73676609	-1.19E-12	-5.44E-14	-6.21E-14	-9.08E-15	537.5806462	1.63E-14	-6.55E-14	9.83E-14	-9.10887632	-1.58E-13	-8.75E-14	2.28E-14	9.72E-14	-1.01E-14	3.06E-14
169	1.45E-13	5.61E-15	5.69E-14	-4.56E-13	-2.39E-13	-6.30E-15	108.6639975	-2.85E-13	-2.25E-14	-7.28E-15	-3.39E-15	63.78244854	4.94E-13	-3.99E-14	-2.69E-14	-7.82E-15	2.27E-13	-1.86E-14	-8.39E-15	4.96E-15	-1.97E-13	-4.70E-14	-7.13E-14	-4.30E-14	1.60E-13	-1.28E-14	3.90E-13	4.78E-15	-3.52E-14	-4.32E-15	2.45E-14	-5.31E-13	-7.45E-14	-13.12685164	-9.66E-13	-5.38E-14	-7.71E-15	-1.79E-13	653.6830183	6.58E-15	-5.50E-14	2.63E-13	-1.281931204	-2.28E-13	-1.26E-13	7.18E-14	2.13E-13	-1.34E-14	5.91E-15
170	1.01E-13	-1.75E-14	3.96E-14	-1.60E-13	-5.34E-14	-6.44E-15	-26.25573133	-3.91E-13	-2.47E-14	9.32E-15	1.45E-14	-22.15766763	2.95E-13	1.21E-13	-5.98E-15	2.30E-15	1.93E-13	-1.13E-14	-2.28E-15	3.23E-15	-8.42E-14	-3.58E-14	-5.73E-14	-2.10E-14	9.00E-14	-3.96E-15	2.78E-13	-1.42E-15	-1.55E-14	1.26E-15	8.78E-15	-7.74E-13	-1.20E-13	-1.797571835	-1.60E-12	-9.01E-14	2.34E-14	-1.35E-13	753.8985628	-7.97E-14	-5.47E-14	3.97E-13	-7.01E-14	-8.31E-14	-1.53E-13	5.12E-14	-5.60E-13	2.17E-14	1.14E-16
171	1.33E-13	-2.86E-14	8.01E-14	-3.26E-13	-2.89E-13	-6.51E-15	-4.645590183	-6.36E-13	-4.65E-14	-7.29E-14	1.69E-14	-3.41160529	-2.09E-13	1.38E-13	9.74E-15	1.44E-14	-1.17E-13	-1.52E-14	-2.39E-17	3.79E-16	-2.30E-13	-4.90E-14	-4.55E-14	-2.02E-14	4.74E-14	-1.03E-14	-4.76E-13	-2.22E-14	-2.55E-14	2.06E-15	1.23E-15	-1.08E-12	-1.85E-13	-9.27E-13	-2.01E-12	-9.44E-14	-8.44E-15	1.08E-13	621.9398755	-1.63E-13	-1.95E-13	3.67E-13	-1.40E-13	-1.12E-13	-1.05E-13	-7.05E-14	-1.37E-12	-2.23E-14	3.00E-14
172	1.16E-13	-2.75E-14	1.01E-13	1.02E-13	-6.78E-14	-3.93E-14	-2.02E-13	-4.78E-13	-9.10E-14	1.05E-13	-1.60E-14	-8.46E-13	-4.41E-13	1.34E-13	1.78E-14	6.60E-15	-5.93E-14	2.15E-15	6.84E-15	-5.34E-15	-6.74E-14	3.94E-14	-2.45E-14	7.00E-15	2.73E-14	1.32E-15	-6.09E-13	-2.21E-14	3.46E-14	-5.67E-15	8.21E-16	-7.26E-13	-1.84E-13	-6.61E-13	-1.52E-12	-1.13E-14	-6.63E-14	-6.23E-14	112.8922258	-2.29E-13	-1.98E-13	1.36E-13	-4.09E-14	-3.07E-14	-2.08E-14	7.45E-15	-8.70E-13	-7.19E-15	1.02E-13
173	-2.14E-15	9.90E-14	6.95E-14	1.29E-13	4.23E-14	-2.13E-14	-3.56E-13	-4.65E-13	-9.62E-14	3.30E-13	1.45E-14	-8.76E-13	-3.67E-13	1.03E-13	1.38E-14	-1.28E-15	-1.67E-14	4.30E-15	6.30E-15	5.35E-15	3.25E-14	8.11E-14	-2.20E-14	-6.64E-16	-1.35E-14	-4.27E-16	-3.74E-13	-1.71E-14	-2.21E-14	-6.27E-15	-3.44E-15	-9.06E-13	-2.25E-13	-7.65E-13	-1.21E-12	1.34E-14	2.43E-13	-9.59E-14	-51.6938832	-1.40E-13	-1.53E-13	4.65E-13	1.26E-13	-1.28E-14	4.19E-15	-1.35E-13	-8.89E-13	-6.67E-15	9.69E-14
174	2.69E-13	2.73E-14	2.44E-13	-4.59E-13	-3.81E-13	-1.85E-14	-4.45E-13	-4.26E-13	-1.25E-13	2.20E-13	3.64E-15	-8.64E-13	-5.04E-13	2.27E-13	4.44E-14	1.37E-14	-7.38E-14	3.88E-15	1.47E-14	-1.12E-14	-2.67E-13	-8.37E-14	-3.84E-14	-3.85E-14	3.95E-13	-9.47E-15	-5.07E-13	-2.08E-14	-5.65E-14	1.13E-14	6.23E-14	-1.19E-12	-1.01E-13	-6.90E-13	-9.39E-13	-2.51E-14	1.09E-13	-1.29E-13	-4.824338696	-1.37E-13	-8.03E-14	4.40E-13	-1.72E-13	-1.03E-13	-6.36E-14	-9.39E-14	-1.04E-12	-2.68E-14	1.26E-13
175	5.15E-14	-3.44E-14	1.10E-13	-1.23E-13	-1.17E-13	-1.99E-14	-4.48E-13	-3.20E-13	-1.49E-13	2.16E-14	1.13E-15	-6.20E-13	-3.04E-13	1.08E-13	6.39E-14	-3.74E-15	-8.72E-14	-1.30E-14	1.36E-15	-4.28E-15	-9.41E-14	-4.46E-14	-4.62E-14	-3.83E-14	1.33E-13	-1.62E-15	-4.56E-13	-3.31E-15	-8.82E-15	-4.63E-16	6.25E-15	-1.25E-12	-7.34E-14	-7.43E-13	-8.80E-13	-1.31E-14	1.32E-13	-1.02E-13	-1.06E-12	-1.32E-13	-1.38E-13	3.18E-13	-1.98E-13	-2.12E-13	-3.43E-14	-6.28E-15	-9.76E-13	-6.42E-14	9.90E-14
176	-9.47E-14	-2.54E-14	1.24E-15	-2.82E-13	-2.02E-13	3.02E-14	-4.71E-13	-2.75E-13	-1.63E-13	-2.41E-13	-1.89E-15	-1.54E-13	-3.62E-13	4.84E-13	1.14E-13	-2.51E-14	-1.16E-13	-3.64E-14	1.33E-14	1.63E-15	-1.04E-13	-7.45E-14	-3.30E-14	-5.99E-14	-2.57E-14	-7.02E-15	-7.15E-13	6.21E-15	-2.22E-14	-2.03E-14	1.40E-14	-1.44E-12	-1.29E-13	-8.18E-13	-9.20E-13	1.04E-14	-2.65E-14	-6.32E-14	-3.83E-13	-1.17E-13	-8.69E-15	1.81E-13	-2.21E-13	-1.79E-13	-7.08E-14	-6.23E-15	-8.38E-13	-1.03E-13	1.02E-13
177	-1.96E-13	-5.55E-14	-4.78E-14	-6.69E-14	-2.92E-14	-6.88E-15	-4.49E-13	-2.77E-14	-1.49E-13	-2.82E-13	7.68E-15	5.99E-13	-2.50E-13	-1.67E-14	8.93E-14	-1.06E-14	-1.76E-13	-4.87E-14	-4.09E-15	3.22E-15	1.96E-14	-5.05E-14	-2.97E-14	-5.14E-14	-4.99E-14	8.97E-16	-5.94E-13	-1.04E-15	1.38E-14	-1.16E-14	1.21E-14	-9.11E-13	-1.10E-13	-9.01E-13	-1.88E-13	1.71E-14	-1.33E-13	-7.95E-14	-7.12E-13	-4.04E-16	-7.72E-14	2.71E-13	8.69E-14	-2.05E-13	4.07E-14	-4.87E-14	-5.54E-13	-1.25E-13	2.66E-13
178	-2.27E-13	-3.87E-14	-5.48E-14	7.84E-14	1.05E-13	2.83E-14	-4.17E-13	2.98E-13	-1.39E-13	-2.09E-13	-1.01E-14	-3.26E-13	-2.94E-13	7.96E-14	7.17E-14	-1.42E-14	-1.61E-13	-3.65E-14	-4.50E-15	-2.12E-15	8.58E-14	-2.39E-14	-2.40E-14	-5.64E-14	-7.30E-14	8.95E-15	-5.41E-13	-7.10E-15	3.39E-14	-1.37E-14	-8.52E-15	-5.70E-13	1.58E-14	-9.01E-13	1.57E-13	5.30E-15	-7.84E-14	-4.54E-14	-7.07E-13	-8.17E-14	-6.47E-14	1.52E-13	2.62E-14	-8.71E-14	5.88E-14	-4.94E-14	-1.91E-13	-1.15E-13	2.15E-13
179	-2.22E-13	1.06E-15	-5.41E-14	-1.53E-13	7.06E-15	1.15E-14	-3.18E-13	-4.75E-14	-2.39E-14	-1.36E-13	-5.33E-15	-1.64E-13	-2.81E-13	4.76E-14	3.01E-14	-2.39E-15	-8.62E-14	-2.76E-14	-5.14E-15	1.82E-15	-3.24E-14	-2.55E-14	-1.70E-14	-7.20E-14	-1.57E-13	-7.14E-16	-2.41E-13	-6.15E-15	-1.59E-14	-6.98E-16	-2.56E-14	-4.78E-13	-1.05E-13	-6.29E-13	-3.01E-15	-6.60E-16	-4.69E-14	-5.49E-14	-6.37E-13	-7.10E-14	1.04E-14	1.99E-13	1.02E-13	6.53E-15	-1.03E-16	-1.28E-14	-1.17E-13	3.30E-14	1.10E-13
180	-1.45E-13	-1.42E-14	-1.97E-14	-1.44E-13	5.79E-14	2.35E-14	-1.31E-13	-1.10E-13	-6.86E-14	-7.35E-14	-3.79E-15	1.61E-13	3.06E-13	2.14E-14	2.95E-14	-4.83E-15	1.64E-13	-3.29E-14	9.32E-16	2.72E-15	-3.33E-14	-2.07E-14	-1.53E-14	-6.55E-14	-9.66E-14	5.86E-16	-3.14E-13	-3.32E-15	-1.97E-14	-1.29E-15	-1.16E-14	-2.68E-13	-3.15E-15	3.15E-13	2.43E-14	-3.46E-14	-1.95E-14	-3.37E-14	-2.23E-13	-7.48E-14	5.73E-14	8.07E-14	6.96E-14	-4.96E-14	4.39E-14	9.68E-14	6.48E-13	-2.79E-14	1.90E-13
181	-2.29E-13	-2.02E-14	-9.59E-14	-1.75E-13	8.17E-14	2.25E-14	-1.13E-13	-7.39E-14	-1.01E-13	-2.14E-13	-9.67E-15	1.68E-14	-5.14E-14	3.96E-14	1.59E-14	-5.23E-15	1.94E-13	-1.40E-14	6.21E-15	2.05E-15	-2.72E-14	-1.07E-14	-1.75E-14	-4.36E-14	-1.70E-13	2.13E-15	-6.71E-14	3.55E-15	-6.63E-15	-7.77E-17	-1.80E-14	-7.87E-13	-6.23E-14	-2.23E-13	-1.17E-14	-2.54E-14	-1.27E-13	-2.37E-13	-1.41E-13	-1.70E-13	8.78E-14	4.63E-13	5.33E-14	-7.22E-14	2.68E-15	-4.29E-15	-6.40E-14	-7.40E-15	1.88E-13
182	-2.40E-13	-1.07E-14	-1.45E-13	-1.21E-13	5.73E-14	3.90E-14	-7.15E-14	9.86E-14	-9.54E-14	-2.25E-13	2.37E-14	1.01E-13	-5.71E-13	1.33E-13	2.08E-14	5.89E-15	-7.87E-14	-2.41E-15	9.13E-15	8.43E-15	-4.15E-14	-3.99E-14	-1.47E-14	-3.86E-14	-2.37E-13	2.44E-15	-3.32E-13	4.51E-15	-1.17E-14	3.99E-15	-1.59E-14	-5.32E-13	4.57E-14	-8.18E-13	-1.57E-13	-3.89E-14	-1.28E-13	-3.70E-13	-6.09E-14	-1.37E-13	9.41E-14	3.78E-13	-1.06E-13	-1.16E-13	-8.56E-15	2.62E-14	-7.10E-13	5.47E-15	2.42E-13
183	-2.56E-13	-2.86E-14	-1.74E-13	-1.12E-13	-6.05E-14	2.70E-14	-6.94E-14	1.81E-14	-6.16E-14	-3.32E-13	6.15E-15	-1.62E-14	-6.53E-13	1.94E-13	9.99E-14	-1.65E-14	-3.74E-14	9.20E-15	1.42E-14	7.37E-15	-8.40E-14	-7.65E-14	-2.03E-14	-2.17E-14	-2.40E-13	-2.38E-15	-1.54E-13	6.96E-15	-3.20E-14	-1.84E-14	-1.93E-14	-6.55E-13	-3.49E-14	-7.44E-13	-1.23E-13	-1.04E-14	-9.58E-14	-3.32E-13	-2.43E-13	-1.84E-13	1.30E-13	5.46E-13	6.08E-14	-4.24E-14	-4.22E-14	2.41E-14	-6.00E-13	2.39E-14	4.58E-13
184	-9.26E-14	5.38E-15	-7.67E-14	1.36E-14	-3.54E-14	1.21E-15	-1.32E-13	-2.19E-14	-8.03E-14	-2.06E-13	3.92E-15	-1.85E-13	-4.35E-13	1.41E-13	-8.96E-15	6.81E-15	3.97E-14	9.00E-15	6.49E-15	-2.06E-17	-6.43E-14	-6.70E-14	-3.43E-14	-1.82E-14	-7.90E-14	-4.42E-15	1.60E-13	6.90E-15	-4.29E-14	-1.20E-15	6.00E-16	-5.08E-13	-2.60E-14	-6.07E-13	-3.61E-13	-9.74E-15	-2.44E-14	-2.59E-13	-5.68E-13	-1.77E-13	2.74E-14	3.48E-13	2.95E-14	-7.10E-14	-1.05E-14	4.74E-14	-4.55E-13	-2.82E-15	2.22E-13
185	-2.20E-13	1.37E-14	-1.32E-13	-1.46E-13	-1.10E-13	-3.91E-15	-5.22E-14	3.46E-14	-3.95E-14	-3.42E-13	1.48E-15	-7.91E-14	-4.98E-13	1.87E-13	-6.65E-14	-5.47E-15	-1.21E-13	-6.56E-15	4.64E-15	-3.79E-15	-1.00E-13	-3.70E-14	-2.58E-14	-3.91E-14	-2.20E-13	-3.98E-15	-9.28E-14	1.77E-15	-5.72E-14	-4.25E-15	-1.59E-14	-5.25E-13	1.50E-14	-9.72E-13	-4.00E-13	4.06E-15	-1.54E-14	-1.72E-13	-2.70E-13	-9.11E-14	-6.31E-14	6.35E-14	-6.34E-14	-7.72E-14	-2.26E-15	-4.05E-14	-6.94E-13	9.10E-15	5.64E-14
186	-1.85E-13	-6.69E-15	-7.14E-14	-2.68E-13	-1.48E-13	2.06E-14	-7.13E-14	9.62E-14	-4.17E-14	-3.92E-13	-1.50E-14	5.19E-14	-3.25E-13	1.01E-13	-6.53E-14	-7.09E-15	-1.71E-13	-1.77E-14	6.44E-16	-1.53E-15	-1.50E-13	-5.92E-14	-2.08E-14	-5.96E-14	-1.39E-13	-1.24E-14	-2.21E-13	1.22E-15	-6.71E-14	-9.63E-16	-8.49E-15	-4.96E-13	2.11E-14	-9.33E-13	-3.18E-14	7.97E-15	-1.07E-14	-1.06E-13	-1.75E-13	-8.41E-14	-6.26E-14	6.36E-14	-5.14E-14	-5.12E-14	1.32E-14	-4.18E-14	-6.77E-13	-6.90E-15	6.31E-14
187	-1.225110253	6.53E-14	2.82E-14	-1.75E-13	-9.33E-14	7.51E-14	1.72E-14	1.89E-13	-3.49E-14	-7.27E-14	3.70E-14	2.63E-13	-1.67E-13	5.21E-14	-2.29E-15	2.32E-14	-7.63E-14	-2.86E-15	6.15E-15	4.74E-15	-1.45E-13	2.39E-15	1.89E-15	-4.99E-14	1.73E-14	-2.09E-14	2.35E-13	9.48E-15	-6.10E-14	2.41E-14	6.44E-15	-3.07E-13	1.84E-14	-2.08E-13	5.82E-13	4.49E-16	1.35E-13	-8.02E-14	6.37E-13	6.26E-15	2.55E-13	3.53E-13	1.36E-13	-2.76E-14	3.90E-14	3.86E-14	-1.45E-13	-2.46E-15	3.37E-14
188	-8.495904173	-1.05E-13	-2.09E-13	-7.93E-13	-6.16E-13	-4.54E-14	-2.48E-14	1.34E-13	-5.82E-14	-9.51E-13	-8.16E-14	1.28E-13	-1.05E-12	-1.19E-13	-4.81E-14	-2.38E-14	-4.57E-13	-1.29E-14	-8.97E-15	-8.11E-15	-5.04E-13	-1.95E-13	-1.67E-14	-1.23E-13	-4.08E-13	-3.05E-14	-4.76E-13	8.08E-16	-1.22E-13	-1.42E-14	-2.86E-14	-4.19E-13	-4.58E-14	-1.82E-12	-3.25E-13	-2.58E-14	-4.20E-13	-1.79E-13	-3.27E-13	-6.45E-14	-2.35E-13	-4.80E-13	-3.44E-13	-8.65E-14	-5.51E-14	-2.28E-13	-1.41E-12	1.42E-14	-2.04E-13
189	33.04358855	-2.49E-13	-4.04E-13	-1.32E-12	-1.07E-12	-1.99E-13	1.04E-13	1.27E-13	-8.06E-14	-1.69E-12	-1.63E-13	-4.34E-14	-1.84E-12	-2.40E-13	-1.31E-13	-5.64E-14	-8.62E-13	-2.77E-14	-2.52E-14	-1.43E-14	-7.52E-13	-3.85E-13	-4.14E-14	-1.83E-13	-7.62E-13	-2.84E-14	-1.60E-12	-1.31E-14	-1.65E-13	-4.11E-14	-6.42E-14	-7.05E-13	-6.64E-14	-3.39E-12	-1.45E-12	-4.99E-15	-8.91E-13	-2.03E-13	-1.82E-12	-2.15E-13	-8.70E-13	-1.56E-12	-9.88E-13	-2.07E-13	-1.45E-13	-4.43E-13	-2.58E-12	9.86E-15	-3.99E-13
190	77.20920154	-2.68E-13	-4.08E-13	-1.44E-12	-1.11E-12	-2.37E-13	1.21E-13	1.40E-13	-4.33E-14	-1.65E-12	-1.61E-13	-4.28E-14	-1.73E-12	-2.69E-13	-1.24E-13	-6.02E-14	-8.90E-13	-3.00E-14	-1.63E-14	-1.52E-14	-7.56E-13	-3.97E-13	-3.36E-14	-1.72E-13	-7.76E-13	-1.84E-14	-1.74E-12	-2.04E-14	-1.52E-13	-4.77E-14	-6.49E-14	-6.41E-13	-6.09E-14	-3.47E-12	-1.61E-12	-1.15E-14	-9.18E-13	-1.28E-13	-2.16E-12	-2.18E-13	-9.94E-13	-1.69E-12	-1.03E-12	-1.84E-13	-1.56E-13	-5.62E-13	-2.54E-12	1.85E-14	-4.64E-13
191	77.04989824	-1.41E-13	-1.83E-13	-8.21E-13	-6.19E-13	-1.60E-13	8.76E-15	1.73E-13	-7.70E-15	-8.66E-13	-6.47E-14	-3.58E-13	-9.00E-13	-1.76E-13	-6.09E-14	-3.37E-14	-5.59E-13	-9.53E-15	-9.77E-15	-7.81E-15	-4.00E-13	-2.09E-13	-1.13E-14	-8.98E-14	-3.36E-13	-8.16E-15	-9.36E-13	-2.18E-14	-6.70E-14	-2.88E-14	-2.86E-14	-5.76E-13	-5.41E-14	-2.10E-12	-9.85E-13	1.43E-14	-5.18E-13	-1.66E-14	-1.69E-12	-1.46E-13	-5.82E-13	-9.50E-13	-6.90E-13	-1.41E-13	-6.98E-14	-3.93E-13	-1.37E-12	9.45E-15	-2.71E-13
192	32.61987363	3.47E-14	1.10E-13	-4.87E-14	-6.77E-14	-2.34E-14	-5.17E-14	1.16E-13	3.37E-14	1.24E-13	3.30E-14	-7.58E-13	1.64E-14	-1.55E-14	2.69E-14	2.17E-14	-6.96E-14	1.09E-14	-2.98E-16	-7.62E-15	-2.41E-14	1.66E-14	1.97E-14	5.57E-15	1.88E-13	1.18E-15	2.17E-13	-1.44E-14	1.40E-14	1.15E-14	1.99E-14	-3.39E-14	-8.26E-15	-1.66E-13	3.03E-14	3.41E-14	2.02E-14	1.21E-13	-4.32E-13	-5.58E-15	2.82E-14	-1.51E-13	-1.28E-13	-2.68E-14	4.27E-14	-1.22E-13	2.54E-13	5.41E-15	8.48E-15
193	-8.548633567	-4.59E-14	-2.02E-14	-1.34E-13	-2.43E-13	-1.33E-13	-2.86E-14	-3.18E-14	1.43E-15	-2.60E-13	-4.97E-14	-7.17E-13	-3.22E-13	-6.37E-14	-9.39E-15	5.73E-15	-2.02E-13	-3.06E-15	-4.99E-15	-2.05E-14	-1.26E-13	-7.97E-14	2.31E-15	-4.05E-14	-6.81E-14	-3.35E-15	-4.61E-13	-1.21E-14	-8.77E-15	2.31E-15	-1.70E-15	-9.24E-14	-1.03E-14	-9.54E-13	-6.36E-13	1.45E-14	-1.91E-13	6.46E-14	-1.62E-12	-1.42E-13	-3.59E-13	-6.94E-13	-5.81E-13	-1.22E-13	2.56E-14	-1.27E-13	-2.69E-13	-3.95E-15	-1.13E-13
194	-1.184041861	-6.41E-14	-4.06E-14	-3.26E-15	-1.66E-13	-1.23E-13	6.31E-14	-3.79E-14	-3.35E-15	-2.32E-13	-7.49E-14	-9.93E-13	-2.25E-13	-2.58E-14	-1.01E-14	-6.30E-16	-1.07E-13	-4.24E-15	-5.95E-15	-1.82E-14	-7.82E-14	-7.70E-14	2.63E-15	-2.06E-14	-1.21E-13	-1.89E-15	-4.96E-13	-4.67E-15	-6.23E-15	7.69E-16	-3.42E-15	1.67E-13	1.09E-14	-8.34E-13	-4.43E-13	1.97E-14	-1.97E-13	4.63E-14	-1.72E-12	-1.25E-13	-3.44E-13	-6.88E-13	-6.08E-13	-1.11E-13	2.24E-14	-6.15E-14	-2.10E-13	-4.18E-15	-1.16E-13
195	-1.23E-13	-6.94E-14	-2.82E-14	-1.30E-13	-1.61E-13	-9.80E-14	6.78E-14	4.01E-15	-4.55E-15	-1.95E-13	-7.68E-14	-1.49E-12	-1.14E-13	-1.30E-14	-1.08E-14	-7.39E-15	-4.30E-14	7.32E-16	-7.85E-15	-6.72E-15	-1.05E-13	-8.88E-14	7.87E-15	-1.87E-15	-8.53E-14	-1.06E-15	-4.02E-13	1.50E-15	-9.66E-15	-3.99E-16	3.43E-15	2.96E-13	1.62E-14	-5.98E-13	-1.08E-13	1.54E-14	-2.20E-13	4.52E-14	-1.73E-12	-1.63E-13	-3.46E-13	-7.10E-13	-6.16E-13	-1.24E-13	-1.72E-14	-1.65E-14	-1.39E-13	-9.40E-15	-9.43E-14
196	-9.27E-14	-6.75E-14	-1.07E-14	-2.50E-13	-1.35E-13	-9.32E-14	-3.36E-14	-2.47E-14	-2.08E-14	-1.55E-13	-8.03E-14	-1.01E-12	-7.36E-14	-7.17E-15	-1.84E-15	-1.26E-14	-6.76E-14	-1.91E-15	-5.47E-15	-4.15E-15	-1.28E-13	-8.32E-14	1.56E-14	-6.98E-15	9.78E-15	-1.01E-15	-4.16E-13	-1.74E-15	-1.25E-14	-5.91E-15	8.60E-15	1.84E-13	-2.77E-15	-5.97E-13	9.19E-14	-1.40E-14	-1.91E-13	2.82E-14	-1.81E-12	-1.66E-13	-3.81E-13	-6.94E-13	-6.74E-13	-9.79E-14	-3.37E-14	-2.18E-14	-2.64E-13	-1.13E-14	-1.09E-13
197	-1.18E-13	-6.87E-14	-4.23E-14	-9.84E-14	-3.46E-15	-8.61E-14	-3.84E-14	-1.13E-14	-1.34E-14	-1.27E-13	-5.31E-14	-8.38E-13	1.51E-14	5.38E-14	-2.13E-14	-9.06E-15	-6.23E-14	4.81E-15	-3.84E-15	1.36E-15	-4.92E-14	-7.69E-14	1.56E-15	-8.66E-15	-2.33E-14	4.00E-16	-2.60E-13	1.83E-15	-6.33E-15	-6.14E-15	3.26E-15	3.05E-13	6.75E-14	-2.41E-13	3.21E-13	-5.53E-15	-2.12E-13	4.58E-14	-1.67E-12	-9.82E-14	-3.38E-13	-6.22E-13	-6.70E-13	-2.04E-14	-3.39E-14	2.72E-14	-1.49E-13	-2.46E-15	-7.58E-14
198	-1.33E-13	-8.09E-14	-5.14E-14	-5.12E-14	1.79E-15	-8.47E-14	-1.22E-13	-1.41E-13	-1.01E-14	-7.68E-14	-5.02E-14	-7.95E-13	-6.12E-14	3.32E-14	-3.25E-14	-8.36E-15	-7.18E-14	9.11E-15	-9.44E-16	-8.37E-16	1.19E-15	-6.97E-14	1.27E-14	-1.26E-14	-1.59E-14	5.80E-16	-1.82E-13	2.69E-15	6.84E-16	-7.89E-15	-3.86E-16	1.89E-13	-6.70E-14	-3.77E-13	7.03E-14	-4.19E-14	-1.85E-13	4.38E-15	-1.62E-12	-1.14E-13	-3.01E-13	-3.69E-13	-5.72E-13	-1.11E-14	-2.47E-14	-2.63E-14	-4.04E-13	4.96E-15	-1.04E-13
199	-2.21E-13	-8.01E-14	-1.00E-13	-2.14E-13	-1.27E-13	-7.71E-14	-6.74E-14	-6.98E-14	9.75E-15	-1.04E-13	-5.11E-14	-7.82E-13	-5.23E-14	8.71E-14	-2.61E-14	6.01E-15	-4.09E-14	1.55E-14	6.43E-16	-4.22E-15	-6.70E-14	-7.63E-14	7.00E-15	-2.24E-14	-1.52E-13	-4.07E-15	-1.29E-13	2.34E-17	-1.29E-14	4.40E-16	-1.51E-14	2.04E-13	-3.22E-14	-9.01E-14	-4.62E-14	-1.35E-14	-2.14E-13	2.17E-14	-1.46E-12	-1.26E-13	-2.62E-13	-2.35E-13	-5.11E-13	-2.94E-14	-4.03E-14	-1.08E-14	-9.39E-14	4.85E-15	-8.57E-14
200	-6.86E-14	-6.18E-14	-6.84E-15	-1.88E-13	-1.40E-13	-1.07E-13	-8.50E-14	-3.25E-13	-5.53E-15	7.58E-15	-5.62E-14	-4.19E-13	-1.46E-14	-7.61E-15	-1.39E-14	-6.74E-15	-3.38E-14	7.51E-15	7.31E-16	2.96E-16	-8.31E-14	-6.15E-14	-2.00E-14	1.16E-14	-4.79E-14	-2.38E-15	-2.26E-13	-8.18E-15	-1.03E-14	-1.05E-14	4.20E-15	-5.68E-16	-1.64E-13	-7.51E-14	-3.68E-13	-5.39E-14	-1.56E-13	6.16E-14	-1.76E-12	-1.20E-13	-2.96E-13	-1.93E-13	-3.91E-13	-1.15E-13	-4.61E-14	6.46E-15	-1.44E-13	-6.17E-15	-8.12E-14
201	-1.42E-13	-8.43E-14	-3.61E-14	-3.17E-13	-2.55E-13	-1.24E-13	-3.95E-14	-2.90E-13	-1.25E-14	-1.15E-13	-4.33E-14	-3.61E-13	-6.71E-14	8.28E-14	-1.08E-14	-4.12E-14	-7.90E-14	-1.51E-14	-9.05E-16	-1.88E-15	-1.34E-13	-4.08E-14	-1.42E-15	-5.25E-14	-1.35E-13	-5.62E-15	-3.77E-13	-4.30E-15	-1.42E-14	-3.22E-14	-1.17E-14	-1.62E-13	-1.68E-13	-2.10E-13	-6.30E-13	-2.15E-14	-1.75E-13	2.75E-14	-1.52E-12	-7.78E-14	-2.20E-13	-2.98E-13	-4.34E-13	-1.57E-13	-6.90E-14	1.05E-14	-1.05E-13	1.05E-14	-1.08E-13
202	-1.04E-13	-7.72E-14	2.15E-14	-2.12E-13	-2.14E-13	-1.10E-13	-6.95E-15	-3.16E-13	-1.40E-14	-9.26E-14	-8.16E-14	-4.43E-13	-3.97E-14	1.05E-13	-5.83E-14	-3.47E-14	-4.02E-14	-9.88E-15	1.21E-15	-2.16E-14	-1.07E-13	-5.23E-14	-1.19E-14	-3.27E-14	-5.88E-14	-4.08E-15	-2.17E-13	-5.44E-15	-2.09E-14	-2.46E-14	4.56E-15	-2.26E-13	-1.81E-13	-1.33E-13	-8.04E-13	-2.58E-14	-2.32E-13	3.33E-14	-1.44E-12	-6.27E-14	-2.24E-13	-2.73E-13	-3.83E-13	-1.54E-13	-5.49E-14	-1.09E-14	-7.46E-14	4.15E-15	-1.67E-13
203	-2.10E-13	-4.10E-14	-4.16E-14	-2.50E-13	-2.19E-13	-7.90E-14	1.08E-14	-6.15E-13	-1.28E-14	-8.15E-14	-4.41E-14	-2.49E-13	-2.71E-14	4.40E-14	-1.99E-14	-2.77E-14	3.47E-17	-8.08E-15	1.73E-15	-1.73E-15	-1.20E-13	-1.27E-14	4.81E-15	-3.81E-15	-1.30E-13	8.08E-17	-3.19E-13	-7.19E-15	-1.40E-14	-1.73E-14	-3.94E-15	-4.61E-13	-1.91E-13	-1.04E-14	-7.97E-13	-1.70E-13	-1.57E-13	5.30E-14	-1.33E-12	-1.15E-13	-1.45E-13	-9.64E-14	-2.14E-13	-1.41E-13	-3.93E-15	-2.27E-14	-1.89E-13	-4.84E-15	-4.78E-14
204	-1.56E-13	-3.02E-14	-3.20E-14	-2.17E-13	-1.16E-13	-5.53E-14	8.34E-15	-4.84E-13	-8.37E-15	-1.02E-13	-8.75E-15	-6.79E-14	-3.30E-15	4.03E-14	-1.30E-14	-4.89E-15	-1.35E-13	1.53E-15	1.60E-15	9.52E-16	-5.82E-14	-6.89E-14	-6.73E-14	-1.70E-15	-8.44E-14	-1.30E-16	-4.73E-13	1.82E-15	-2.24E-14	-9.62E-16	-5.20E-15	-2.95E-13	-1.01E-13	-1.38E-13	-6.59E-13	-8.38E-14	-1.24E-13	8.83E-14	-1.53E-12	-4.13E-14	-2.09E-13	-2.03E-13	-2.84E-13	-1.44E-13	-1.16E-14	3.06E-14	-4.86E-13	6.79E-15	1.47E-15
205	-2.13E-13	-5.41E-14	-7.31E-14	3.48E-14	4.05E-14	-6.40E-14	-1.50E-14	-5.84E-13	-3.71E-14	-1.99E-13	1.31E-14	-1.24E-13	-1.74E-13	-1.97E-14	-1.90E-14	-4.01E-14	-1.40E-13	-7.87E-14	-2.15E-15	-6.86E-16	2.34E-14	-3.50E-14	3.09E-15	-1.08E-13	-1.18E-13	8.84E-15	-4.82E-13	2.12E-15	3.86E-14	-3.01E-14	-4.12E-15	-6.55E-13	-1.13E-13	-5.59E-13	-9.34E-13	-5.50E-15	-2.01E-13	3.87E-14	-1.82E-12	-6.77E-14	-2.14E-13	1.21E-13	-1.94E-13	-1.84E-13	3.63E-15	-4.00E-14	-7.90E-13	-2.66E-14	-1.62E-14
206	-1.91E-13	7.43E-15	-5.85E-14	-1.03E-13	-5.23E-14	-6.46E-14	-5.93E-14	-3.76E-13	-5.60E-14	-9.16E-14	3.54E-14	-3.87E-14	3.14E-14	-1.84E-15	-3.04E-15	-9.94E-15	-1.05E-13	-2.05E-15	-2.17E-16	3.28E-15	-1.75E-14	-1.88E-14	-3.84E-14	-8.25E-14	-1.23E-13	5.19E-15	-5.49E-13	-3.15E-15	2.59E-14	-7.07E-15	-9.05E-15	-4.40E-13	-8.96E-14	-3.62E-13	-1.01E-12	-2.53E-14	-1.55E-13	7.92E-14	-1.92E-12	-8.43E-14	-2.59E-13	-8.06E-14	-1.81E-13	-2.70E-13	-1.34E-14	-5.81E-14	-5.09E-13	-7.21E-14	-2.98E-15
207	-1.81E-13	2.97E-14	-4.79E-14	-1.58E-13	-7.79E-14	-8.29E-14	-7.65E-14	-4.18E-13	-1.16E-14	-1.09E-14	-1.16E-13	-6.36E-13	9.60E-14	2.47E-14	-1.89E-14	-9.32E-15	-1.47E-14	-8.91E-15	3.81E-15	-2.57E-14	-1.68E-14	-8.26E-15	-1.77E-14	-2.79E-14	-7.37E-14	2.83E-15	-2.09E-13	-2.58E-15	3.04E-15	-7.13E-15	-1.28E-14	-4.09E-13	-1.24E-13	-2.68E-13	-1.36E-12	-2.72E-14	-6.12E-14	4.32E-14	-1.95E-12	-1.58E-13	-2.94E-13	-2.04E-13	-1.33E-13	-2.10E-13	-8.13E-14	-4.41E-14	-4.36E-13	-7.32E-15	-8.13E-14
208	-1.78E-13	3.58E-14	-6.30E-14	-7.95E-13	-5.30E-13	-7.60E-14	-1.27E-14	-3.96E-13	-5.13E-14	-2.40E-13	-5.80E-16	-5.72E-13	-1.32E-13	1.29E-13	1.41E-14	-6.43E-15	4.75E-15	-3.17E-15	5.54E-15	1.66E-15	-3.31E-13	-1.30E-13	-1.54E-14	-5.77E-14	-7.71E-14	-2.33E-14	-3.94E-13	-1.07E-14	-1.13E-13	-7.04E-15	-1.42E-14	-6.37E-13	-7.94E-14	-5.49E-13	-1.75E-12	-4.40E-14	-5.27E-14	-9.77E-14	-1.74E-12	-2.66E-13	-3.27E-13	-1.53E-13	-2.80E-13	-1.49E-13	-1.46E-13	-1.04E-14	-6.66E-13	-2.63E-15	-9.24E-14
209	-2.75E-13	-5.52E-14	-1.15E-13	-1.77E-13	-1.07E-13	-3.95E-14	-1.35E-13	-1.51E-13	-5.99E-14	-3.15E-13	-2.84E-14	-2.09E-13	-2.64E-13	-8.22E-14	2.00E-16	-3.80E-14	-6.11E-14	-1.53E-15	-8.37E-17	3.06E-15	-5.48E-14	-1.06E-13	-3.09E-14	-1.64E-14	-1.18E-13	1.31E-15	-5.04E-13	-6.99E-15	-1.50E-14	-3.23E-14	-5.74E-15	-5.37E-13	-3.94E-14	-9.32E-13	-1.17E-12	-3.96E-14	-1.83E-13	-1.34E-13	-1.79E-12	-1.83E-13	-2.42E-13	4.83E-14	-1.38E-13	-1.38E-13	-7.03E-14	-4.17E-14	-1.02E-12	-6.92E-15	-1.46E-14
210	-2.29E-13	3.88E-14	-1.08E-13	-1.16E-13	-5.20E-14	-1.53E-14	-5.92E-14	-3.00E-13	-3.41E-14	-1.73E-13	1.06E-14	-1.50E-13	-2.58E-13	4.35E-14	1.30E-14	-1.15E-16	-2.69E-14	-1.26E-15	6.16E-15	-8.39E-16	-1.02E-13	-3.58E-14	-3.40E-14	-2.75E-14	-1.88E-13	-6.15E-15	-6.74E-13	-1.60E-14	-2.62E-14	-2.31E-15	-5.66E-15	-4.46E-13	-4.49E-14	-6.60E-13	-1.14E-12	-2.88E-14	-1.53E-13	-7.03E-14	-1.59E-12	-1.89E-13	-1.30E-13	5.67E-14	-9.00E-14	-1.11E-13	4.74E-15	-3.46E-15	-8.06E-13	-1.04E-14	-3.80E-14
211	-1.39E-13	8.76E-15	-1.01E-13	1.24E-13	1.38E-13	-4.86E-14	-8.00E-14	-4.17E-13	-6.47E-14	-1.63E-13	5.25E-15	-8.30E-14	-4.43E-13	-3.25E-13	-1.16E-14	1.22E-15	-2.64E-14	-7.99E-15	-2.51E-14	-1.20E-15	2.68E-15	-1.63E-15	-2.47E-14	-2.77E-14	-2.42E-13	1.44E-15	-6.83E-13	-1.20E-14	4.95E-15	4.27E-15	-4.44E-14	-4.28E-13	-5.92E-14	-8.06E-13	-1.25E-12	8.05E-15	-9.23E-14	-8.89E-14	-2.28E-12	-2.36E-13	-2.08E-13	5.51E-14	-1.19E-13	-1.91E-13	4.30E-14	-8.22E-15	-8.91E-13	-1.10E-14	-1.62E-13
212	8.67E-14	-1.53E-14	3.15E-14	-2.90E-13	-1.32E-13	-1.87E-14	-1.86E-13	-4.68E-13	-7.08E-14	-1.30E-13	2.36E-14	-1.05E-12	-6.72E-13	5.34E-14	1.44E-14	1.09E-14	-7.32E-14	-1.03E-14	4.37E-15	1.40E-15	-1.50E-13	-8.55E-14	-2.72E-14	-2.30E-14	-5.81E-15	-3.48E-16	-8.41E-13	-1.38E-14	-1.76E-14	1.51E-14	-1.03E-14	-9.33E-13	-6.50E-14	-9.75E-13	-1.36E-12	3.00E-15	-4.33E-14	-7.66E-14	-2.11E-12	-3.33E-13	-1.05E-13	6.97E-14	-3.44E-13	-1.15E-13	-8.55E-14	-1.28E-13	-1.07E-12	1.31E-15	-1.14E-14
213	-5.86E-14	2.44E-15	-9.92E-15	-3.54E-13	-1.69E-13	-4.30E-14	-2.10E-13	-1.27E-12	-1.14E-13	-1.41E-13	7.91E-15	-4.09E-15	-6.17E-13	-1.50E-14	1.09E-14	1.19E-14	-9.36E-14	-2.19E-14	2.86E-16	5.47E-16	-1.62E-13	-7.89E-14	-2.87E-14	-2.49E-14	-6.19E-14	-3.90E-15	-9.77E-13	-1.65E-14	-3.26E-14	1.70E-14	-1.36E-14	-1.17E-12	-1.02E-13	-1.14E-12	-2.22E-12	-5.43E-13	1.08E-13	-1.28E-13	-1.95E-12	-2.63E-13	-6.34E-14	2.48E-13	-2.10E-13	-2.47E-13	-4.77E-14	-1.41E-13	-2.01E-12	-1.44E-14	-5.63E-14
214	-4.54E-14	-4.03E-15	2.37E-14	-6.57E-14	-3.52E-13	-3.46E-14	-1.94E-13	-2.24E-12	-1.61E-13	-1.22E-13	-3.24E-16	-3.35E-13	-5.40E-13	-3.19E-14	1.63E-14	5.20E-15	-5.48E-14	-2.79E-14	3.11E-16	-5.54E-16	-4.23E-13	-4.86E-14	-6.99E-15	-2.24E-14	6.22E-15	-7.35E-16	-1.05E-12	-3.98E-15	-1.63E-14	3.43E-15	4.80E-15	-9.41E-13	3.63E-14	-1.12E-12	-1.67E-12	-1.16E-12	9.16E-14	-2.97E-13	-1.54E-12	-2.76E-13	-5.54E-14	-6.61E-14	-3.16E-13	-2.74E-13	-2.97E-14	-7.79E-14	-2.72E-12	-5.53E-14	-4.76E-14
215	-2.50E-15	2.14E-14	2.25E-14	-2.38E-13	-2.16E-13	-5.04E-14	-3.05E-13	-1.03E-12	-9.48E-14	-1.16E-13	-7.86E-15	-3.94E-13	-6.88E-13	-6.50E-14	2.39E-14	-3.22E-15	-2.28E-13	-3.15E-14	-3.82E-15	-2.85E-16	-1.53E-13	-6.04E-14	-2.53E-13	-2.08E-14	-3.95E-14	-4.80E-15	-1.16E-12	-1.56E-14	-3.26E-14	-6.64E-15	1.23E-14	-7.88E-13	-5.60E-15	-1.24E-12	-1.20E-12	-6.10E-13	6.77E-14	-4.26E-14	-1.66E-12	-2.62E-13	-8.86E-14	-2.37E-13	-4.02E-13	-3.05E-13	-5.72E-15	-1.71E-13	-2.70E-12	-1.02E-13	-4.69E-14
216	-7.69E-14	-6.01E-14	-2.71E-14	-1.13E-12	-8.82E-13	-5.39E-14	-2.69E-13	-1.66E-12	-8.16E-14	-5.55E-13	-1.01E-14	-9.13E-13	-1.67E-13	3.27E-14	1.90E-14	3.85E-15	-4.71E-14	-2.34E-13	2.66E-15	3.33E-16	-6.02E-13	-2.02E-13	-6.73E-13	-2.61E-13	-8.94E-14	-3.06E-14	-6.40E-13	-4.54E-15	-1.55E-13	-6.82E-16	1.72E-15	-6.10E-13	-5.86E-14	-7.24E-13	-9.72E-13	-6.35E-14	-1.43E-13	-5.30E-14	-1.47E-12	-2.61E-13	-5.94E-14	-2.11E-13	-5.04E-13	-1.64E-13	-1.23E-13	-5.05E-14	-9.00E-13	-9.18E-14	-2.01E-16
217	-2.95E-13	-1.66E-13	-1.35E-13	-1.68E-13	-2.00E-13	-5.92E-14	-2.49E-13	-1.85E-12	-6.82E-14	-5.64E-13	-3.89E-14	-1.58E-12	7.41E-14	-1.24E-13	-4.20E-14	-1.25E-14	-1.00E-14	-7.07E-13	-3.97E-15	3.03E-18	-8.51E-14	-1.43E-13	-2.16E-13	-7.63E-13	-1.76E-13	-1.52E-15	-3.23E-13	9.19E-17	-1.11E-14	-1.13E-14	-1.39E-14	-4.52E-13	-4.42E-14	-5.40E-13	-6.31E-13	5.84E-15	-2.82E-13	5.80E-15	-1.78E-12	-1.74E-13	-6.74E-14	-2.90E-13	-5.30E-13	-1.72E-13	-8.53E-14	-4.05E-14	-6.75E-14	-7.25E-14	-1.51E-13
218	-4.78E-13	-8.85E-14	-2.82E-13	6.60E-14	-3.19E-14	-4.25E-14	-2.08E-13	-5.41E-13	-7.16E-14	-4.77E-13	-4.49E-14	-1.16E-12	-4.75E-14	-3.84E-14	1.66E-14	-2.80E-14	-3.79E-14	-1.91E-13	2.97E-17	-1.07E-15	-1.28E-14	-3.59E-14	-9.01E-15	-6.83E-13	-5.04E-13	-4.17E-16	-4.37E-13	-6.81E-15	-1.59E-14	-2.37E-14	-8.28E-14	-4.47E-13	-3.44E-14	-6.92E-13	-6.74E-13	-5.83E-16	-1.94E-13	9.98E-16	-1.38E-12	-1.74E-13	5.64E-15	-2.51E-13	-4.58E-13	-1.08E-13	-5.96E-14	-3.99E-14	-3.09E-13	-3.35E-14	4.03E-14
219	-3.02E-13	8.82E-15	-1.41E-13	6.84E-14	-5.43E-14	-6.56E-15	-2.28E-13	-1.37E-13	-5.17E-14	-1.51E-13	-3.01E-14	-1.72E-12	-1.35E-13	-1.31E-13	1.59E-14	4.31E-15	-4.60E-14	-3.18E-15	-5.28E-15	3.04E-15	-1.37E-14	-5.40E-15	-2.40E-13	-6.09E-13	-2.15E-13	-1.29E-16	-4.21E-13	-2.37E-15	-7.41E-15	4.17E-15	-9.24E-15	-1.34E-13	-3.27E-15	-6.04E-13	-5.57E-13	7.72E-15	-2.01E-13	-6.76E-14	-1.25E-12	-9.59E-14	1.01E-13	-1.13E-13	-2.81E-13	-1.34E-13	-5.08E-14	-2.56E-14	-3.43E-13	3.49E-15	1.18E-13
220	-1.23E-13	-1.34E-15	-6.87E-14	-1.57E-14	-9.91E-14	-1.01E-13	-2.62E-14	-1.98E-13	-6.61E-14	-6.05E-14	-7.78E-14	-1.94E-12	-2.27E-13	-5.83E-13	1.16E-14	8.34E-15	-5.13E-14	-7.41E-15	-4.50E-14	-2.89E-14	-2.97E-14	-2.45E-14	-2.77E-14	-6.87E-13	-1.24E-13	-2.53E-15	-3.29E-13	-2.52E-15	-8.95E-15	5.05E-15	-1.36E-14	-1.59E-13	1.13E-14	-7.22E-13	-3.04E-13	-1.25E-14	-1.65E-13	-2.07E-13	-2.35E-12	-2.07E-13	-1.45E-13	-4.03E-14	-3.28E-13	-3.65E-13	-6.59E-14	1.03E-14	-3.58E-13	7.48E-15	1.00E-13
221	-1.68E-13	-3.93E-16	-6.82E-14	-1.13E-14	-3.75E-14	-1.10E-13	-3.74E-14	-1.81E-13	-6.86E-14	-2.52E-14	-8.09E-13	-1.56E-12	-2.38E-13	-1.81E-13	-5.88E-15	-3.09E-15	-6.61E-14	2.53E-15	2.39E-15	-2.35E-13	2.33E-14	-3.42E-14	-3.19E-15	-3.79E-13	-1.35E-13	-2.36E-15	-2.51E-13	-1.56E-14	-4.80E-15	-3.19E-15	-2.33E-15	-2.23E-13	4.30E-14	-7.51E-13	-4.86E-13	-1.08E-14	-1.03E-13	-2.11E-13	-2.08E-12	-2.27E-13	-1.63E-13	-6.71E-15	-4.64E-13	-1.39E-13	-8.90E-14	-1.11E-15	-3.98E-13	1.65E-15	1.21E-13
222	-1.92E-13	1.99E-14	-7.06E-14	-1.33E-13	-7.35E-14	-9.01E-14	-5.29E-13	-1.90E-13	-6.29E-14	-9.04E-14	-8.20E-13	-1.36E-12	-1.94E-13	1.98E-13	-6.88E-15	-9.40E-15	-9.03E-14	-2.94E-16	8.28E-15	-2.88E-14	1.94E-14	-5.84E-14	-3.73E-14	-4.15E-14	-1.11E-13	-3.46E-15	-1.77E-13	4.59E-15	-1.83E-14	-8.00E-15	6.67E-15	-9.34E-13	-5.25E-14	-7.33E-13	-7.59E-13	-1.46E-14	-1.62E-13	-1.32E-13	-1.53E-12	-3.22E-13	-1.67E-13	3.97E-14	-5.55E-13	-1.15E-13	-2.23E-13	1.11E-15	-3.82E-13	-3.69E-15	8.72E-14
223	-2.47E-13	-1.97E-14	-1.12E-13	-1.80E-13	-8.54E-14	-9.74E-14	-2.04E-13	-5.25E-13	-7.61E-14	-2.62E-13	-3.63E-13	-7.48E-13	-2.97E-13	2.96E-14	-6.21E-15	-1.85E-14	-1.31E-13	2.87E-15	6.60E-15	-1.27E-15	-2.86E-14	-1.21E-13	-1.34E-14	-2.78E-14	-2.55E-13	1.35E-15	-4.24E-13	2.75E-15	-2.79E-14	-1.47E-14	-1.43E-14	-1.00E-12	-1.69E-13	-7.74E-13	-1.51E-12	-4.44E-14	-2.01E-13	-8.30E-14	-1.64E-12	-2.08E-13	-1.63E-13	7.21E-14	-5.46E-13	-1.69E-13	-1.78E-13	-4.57E-14	-9.11E-13	-1.70E-14	5.09E-14
224	-1.90E-13	1.13E-14	-8.95E-14	-4.03E-13	-2.48E-13	-8.63E-14	-2.11E-13	-2.66E-13	-1.64E-13	-3.66E-13	-3.85E-13	-9.39E-13	-3.61E-13	7.15E-14	-4.09E-14	-2.20E-14	-1.57E-13	-1.06E-14	2.71E-15	-4.22E-15	-1.57E-13	-1.32E-13	-2.28E-14	-5.52E-14	-1.96E-13	-6.18E-15	-7.77E-13	-5.66E-15	-6.36E-14	-1.69E-14	-7.17E-15	-1.16E-12	-9.50E-14	-1.22E-12	-1.44E-12	5.84E-15	-1.89E-13	-8.55E-14	-1.72E-12	-2.63E-13	-1.69E-13	4.52E-15	-5.95E-13	-1.65E-13	-9.41E-14	-3.31E-13	-1.14E-12	-9.26E-14	5.41E-14
225	-1.07E-13	2.01E-14	-3.73E-14	-7.46E-13	-5.46E-13	-6.58E-14	-3.56E-13	-1.91E-14	-1.41E-13	-3.81E-13	-5.92E-13	-2.81E-13	-9.05E-13	1.83E-13	-4.54E-14	1.22E-14	-3.19E-13	-1.06E-14	-1.44E-15	-3.73E-15	-3.86E-13	-1.45E-13	-4.27E-15	-7.74E-14	-6.71E-14	-2.17E-14	-8.97E-13	-4.21E-15	-8.72E-14	8.07E-15	-1.39E-14	-1.17E-12	-7.74E-14	-1.98E-12	-1.03E-12	-3.87E-16	-1.83E-13	-4.61E-13	-1.97E-12	-2.67E-13	-1.10E-13	-1.79E-13	-6.12E-13	-1.16E-13	-1.40E-13	-9.54E-14	-1.78E-12	1.34E-14	-3.87E-14
226	-5.46E-14	7.19E-14	1.82E-14	-5.33E-13	-3.96E-13	-1.25E-14	-1.66E-13	-7.01E-14	-3.61E-14	-8.49E-14	-3.56E-13	8.23E-14	-1.16E-12	2.13E-13	-3.15E-14	1.83E-14	-4.77E-13	-2.00E-16	1.36E-15	-5.15E-16	-3.25E-13	-6.95E-14	1.38E-14	-7.14E-14	3.93E-14	-2.67E-14	-7.20E-13	-1.54E-14	-7.97E-14	1.43E-14	-1.47E-14	-6.95E-13	-1.69E-13	-1.65E-12	-4.21E-13	-3.66E-15	-3.98E-14	-3.71E-14	-9.05E-13	-1.08E-13	1.28E-13	-5.80E-14	-1.68E-13	9.21E-15	-5.18E-14	-3.35E-13	-1.50E-12	6.32E-15	-5.19E-14
227	-4.42E-13	-1.23E-13	-1.78E-13	-1.05E-12	-8.01E-13	-1.26E-13	-2.32E-13	-2.30E-13	-9.63E-14	-8.61E-13	-2.48E-13	-6.73E-14	-1.34E-12	1.10E-13	-5.46E-14	-3.27E-14	-7.60E-13	-2.59E-14	-1.25E-14	-1.22E-14	-6.58E-13	-3.04E-13	1.29E-15	-1.73E-13	-3.06E-13	-2.82E-14	-1.72E-12	-4.22E-16	-1.33E-13	-2.30E-14	-3.80E-14	-8.71E-13	-1.33E-13	-2.76E-12	-1.48E-12	-3.68E-14	-5.81E-13	-1.72E-13	-2.30E-12	-2.12E-13	-4.42E-13	-1.06E-12	-7.54E-13	-1.31E-13	-1.39E-13	-2.15E-13	-2.30E-12	-1.86E-14	-1.63E-13
228	-6.52E-13	-2.38E-13	-2.83E-13	-1.43E-12	-1.11E-12	-2.64E-13	-2.36E-13	-3.44E-13	-1.24E-13	-1.35E-12	-1.37E-13	-3.03E-13	-1.66E-12	-9.16E-14	-1.04E-13	-5.74E-14	-7.89E-13	-4.29E-14	-1.30E-14	-2.08E-14	-8.78E-13	-4.22E-13	-5.11E-14	-2.06E-13	-5.18E-13	-2.34E-14	-2.28E-12	-1.18E-14	-1.57E-13	-4.34E-14	-5.00E-14	-1.23E-12	-2.18E-13	-3.51E-12	-2.44E-12	-4.88E-14	-8.79E-13	-2.29E-13	-4.17E-12	-3.91E-13	-9.70E-13	-1.62E-12	-1.28E-12	-2.26E-13	-2.19E-13	-4.16E-13	-2.80E-12	-3.58E-14	-3.27E-13
229	-6.70E-13	-2.40E-13	-3.02E-13	-1.46E-12	-1.08E-12	-2.65E-13	-2.96E-13	-3.64E-13	-1.15E-13	-1.35E-12	-1.39E-13	-1.27E-13	-1.52E-12	-9.48E-14	-2.26E-13	-5.25E-14	-7.40E-13	-5.44E-14	-5.71E-15	-1.70E-14	-8.12E-13	-3.85E-13	-5.51E-14	-2.06E-13	-5.28E-13	-1.59E-14	-2.17E-12	-2.25E-14	-1.39E-13	-4.00E-14	-3.77E-14	-1.24E-12	-1.64E-13	-3.34E-12	-2.86E-12	-3.34E-14	-8.53E-13	-1.92E-13	-3.89E-12	-3.10E-13	-9.53E-13	-1.59E-12	-1.50E-12	-2.26E-13	-1.97E-13	-4.48E-13	-2.65E-12	-3.51E-14	-5.25E-13
230	-2.20E-13	-1.03E-13	-8.27E-14	-8.65E-13	-6.00E-13	-1.87E-13	-2.09E-13	-2.15E-13	-4.79E-14	-5.65E-13	-6.38E-14	-4.34E-13	-7.88E-13	-4.53E-14	-2.64E-14	-9.85E-15	-3.61E-13	-2.26E-14	-2.39E-15	-8.74E-15	-4.71E-13	-1.80E-13	-2.27E-14	-8.10E-14	-1.18E-13	-1.06E-14	-1.31E-12	-2.97E-14	-6.41E-14	-9.96E-15	-4.32E-16	-9.47E-13	-1.00E-13	-1.72E-12	-1.83E-12	-1.72E-15	-4.16E-13	-2.70E-14	-2.86E-12	-2.07E-13	-5.56E-13	-1.02E-12	-1.15E-12	-1.47E-13	-1.11E-13	-2.98E-13	-1.10E-12	-1.61E-14	-4.37E-13
231	5.12E-14	1.23E-14	4.81E-14	-1.30E-13	-6.22E-14	-6.70E-14	-1.22E-13	1.47E-14	-9.79E-15	7.08E-14	-1.68E-14	-9.35E-13	-1.27E-13	6.04E-14	-2.30E-15	1.55E-14	-8.90E-14	1.54E-15	1.29E-16	-1.24E-14	-8.17E-14	1.14E-14	9.58E-15	-1.46E-15	1.00E-13	-2.35E-15	-4.98E-13	-1.79E-14	7.40E-15	6.67E-15	1.23E-14	-2.41E-13	1.45E-14	-2.08E-13	-7.09E-13	1.47E-14	-7.50E-14	6.40E-14	-1.81E-12	-5.64E-14	-2.28E-13	-4.94E-13	-8.04E-13	-2.57E-14	1.40E-16	-8.89E-14	1.75E-13	-2.83E-15	-4.15E-14
232	2.11E-14	-4.24E-14	7.55E-16	-9.85E-14	-7.65E-14	-3.37E-14	-1.92E-13	-2.12E-15	-2.38E-14	-1.32E-13	-7.48E-14	-1.18E-12	-2.44E-13	5.19E-14	3.89E-14	-2.36E-15	-1.12E-13	-5.68E-15	-3.95E-15	-2.35E-14	-7.10E-14	-3.60E-14	-1.00E-15	-2.33E-14	1.51E-14	1.40E-15	-7.15E-13	-9.61E-15	6.41E-15	-6.90E-15	2.05E-16	-1.66E-13	8.92E-15	-4.94E-13	-5.76E-13	-9.87E-15	-1.99E-13	5.51E-14	-2.68E-12	-6.05E-14	-5.24E-14	-2.47E-13	-7.03E-13	-1.49E-14	2.50E-15	-4.02E-14	-1.38E-13	-9.74E-15	-6.47E-14
233	1.23E-13	-4.67E-14	3.05E-14	-2.41E-13	-1.88E-13	-5.33E-14	-4.17E-15	-6.37E-14	-1.19E-14	-1.75E-13	-7.79E-14	-1.03E-12	-1.22E-13	1.27E-14	4.06E-14	8.48E-15	-8.23E-14	-4.03E-15	-8.33E-15	-1.94E-14	-1.20E-13	-5.19E-14	-5.74E-15	-1.68E-14	9.12E-14	3.21E-15	-5.99E-13	-2.39E-15	1.45E-15	3.14E-15	3.18E-15	7.62E-14	1.19E-14	-2.36E-13	-1.50E-14	-4.92E-14	-1.96E-13	5.71E-14	-1.75E-12	-2.84E-14	-1.65E-13	-2.47E-13	-5.16E-13	2.71E-14	4.71E-15	1.38E-14	-8.08E-14	-6.51E-15	-1.71E-14
234	1.91E-14	5.63E-15	-3.12E-14	-3.67E-12	-2.60E-12	-9.35E-15	-1.37E-13	-8.86E-14	-3.37E-14	-1.27E-13	-5.57E-14	-8.49E-13	-2.45E-13	-1.11E-14	1.95E-14	2.84E-15	-1.48E-13	-1.93E-15	-9.09E-15	-5.84E-15	-1.59E-12	1.02E-14	-4.90E-15	-8.09E-15	1.02E-14	1.49E-15	-1.13E-12	2.70E-15	6.07E-15	2.21E-15	-4.42E-15	-2.25E-13	-2.47E-15	-4.04E-13	-3.89E-13	-9.16E-14	-6.10E-14	-3.43E-15	-1.63E-12	-6.97E-14	-7.48E-15	-5.35E-13	-4.34E-13	-3.05E-14	1.56E-14	-2.79E-14	-3.27E-13	-1.11E-14	-1.49E-13
235	1.00E-13	3.03E-15	4.73E-14	-2.07E-12	-1.48E-12	-2.24E-14	-7.16E-14	-1.60E-13	-2.61E-14	-1.22E-13	-7.30E-14	-5.40E-13	-1.23E-13	-2.49E-13	2.11E-14	2.80E-15	-5.87E-14	5.18E-15	3.00E-15	-2.64E-15	-8.78E-13	-3.45E-14	1.62E-15	1.52E-14	1.45E-13	-1.37E-15	-1.07E-12	1.13E-15	-1.15E-14	6.55E-15	1.98E-14	-4.71E-13	-3.15E-14	-3.07E-13	-1.80E-12	-9.52E-14	-8.19E-14	-2.11E-14	-1.05E-12	-1.46E-13	-2.99E-13	-4.11E-13	-6.21E-13	-3.60E-14	-2.69E-14	9.65E-16	-2.17E-13	-1.18E-14	-4.98E-13
236	-1.14E-13	-4.08E-14	-9.83E-15	6.57E-14	1.67E-14	-2.15E-14	-4.72E-13	-7.06E-14	-1.93E-14	-1.93E-13	-6.85E-14	-4.68E-13	-2.94E-13	1.22E-13	-1.89E-14	-4.54E-15	-1.83E-13	-6.53E-15	1.15E-14	-2.71E-15	4.54E-14	-5.39E-14	-8.20E-15	-8.93E-16	-1.91E-14	1.42E-15	-1.98E-13	-2.25E-15	-5.97E-15	-8.19E-16	6.69E-15	-4.94E-13	-3.82E-14	-6.21E-13	-1.05E-12	-4.94E-14	-1.54E-13	-9.79E-15	-1.54E-12	-1.04E-13	2.24E-14	-3.85E-13	-3.59E-13	7.18E-14	-1.64E-14	-8.40E-14	-4.09E-13	3.78E-15	-3.97E-13
237	-1.30E-13	-2.88E-14	-2.29E-15	-8.87E-14	-9.75E-14	-9.35E-15	-5.35E-13	-9.15E-15	-1.23E-14	-1.32E-13	-5.57E-14	-1.70E-13	-2.33E-13	5.79E-14	-5.03E-15	-4.57E-15	-1.54E-13	-6.89E-15	-7.09E-16	-6.00E-15	-1.25E-14	-6.02E-14	-1.27E-15	5.16E-15	-4.67E-14	1.40E-15	-2.45E-13	3.54E-16	-4.18E-15	-1.79E-15	-5.70E-15	-2.01E-13	-6.36E-14	-3.59E-13	6.66E-13	-1.91E-14	-1.72E-13	-3.93E-14	-1.41E-12	-1.96E-14	-1.57E-13	-3.74E-13	-2.02E-13	7.60E-15	1.76E-14	-3.41E-14	-2.07E-13	9.71E-15	-5.46E-13
238	-1.08E-13	-3.36E-14	2.61E-15	-1.55E-12	-1.09E-12	3.74E-14	-6.80E-14	7.34E-14	1.33E-14	-7.90E-13	-7.61E-14	-1.18E-13	-1.16E-13	1.13E-14	1.38E-14	-2.49E-15	-1.46E-13	-7.23E-16	-2.45E-15	-4.26E-15	-5.94E-13	-7.64E-13	-1.14E-14	-6.89E-15	-5.17E-14	-1.30E-14	-1.21E-13	8.75E-15	-3.37E-13	-1.99E-15	-1.05E-14	-2.02E-13	-2.95E-14	-3.22E-13	8.08E-13	-1.90E-14	-1.51E-13	-5.14E-14	-1.39E-12	-4.29E-14	-1.42E-13	-2.24E-13	-9.58E-13	3.80E-14	-2.78E-13	-3.94E-14	2.05E-14	1.94E-14	-2.09E-13
239	-1.23E-13	-4.89E-14	8.36E-16	-7.40E-12	-5.33E-12	2.81E-14	-1.34E-13	-1.17E-13	3.12E-14	-2.60E-12	-5.79E-14	-2.00E-13	-7.92E-14	-7.50E-16	1.50E-14	-1.54E-14	-1.31E-13	-7.09E-15	3.71E-15	-9.34E-16	-3.55E-12	-1.33E-12	-2.08E-14	-3.07E-13	-4.45E-14	-2.50E-13	-6.55E-15	8.85E-17	-1.20E-12	-9.00E-15	-1.15E-14	-1.61E-13	-9.02E-14	-1.12E-13	3.14E-13	2.84E-14	-5.75E-13	5.65E-14	-1.11E-12	-1.50E-13	3.29E-13	1.50E-14	-7.03E-13	8.50E-14	-7.27E-13	-3.92E-14	8.94E-14	1.49E-14	5.99E-14
240	-3.42E-14	-7.66E-13	1.52E-14	-5.64E-12	-4.53E-12	1.87E-14	-1.02E-13	6.65E-14	2.42E-14	-2.88E-12	-4.57E-14	-2.73E-13	-4.97E-14	-5.95E-14	-7.48E-15	-2.89E-14	-1.05E-13	-1.87E-14	2.07E-15	-6.29E-16	-3.33E-12	-1.30E-12	-8.76E-15	-7.03E-14	1.47E-14	-4.35E-14	-1.29E-14	-2.01E-15	-4.08E-13	-1.89E-14	-5.73E-15	-1.56E-13	-5.68E-14	5.05E-14	-1.27E-13	1.02E-13	-2.54E-12	1.00E-13	-1.50E-12	-1.49E-13	1.35E-13	-5.01E-13	-8.08E-13	7.16E-14	-5.15E-13	-2.43E-14	2.94E-13	1.44E-14	-1.12E-13
241	-4.67E-13	-1.29E-12	-2.41E-13	-2.83E-12	-2.31E-12	2.81E-14	-7.34E-14	-1.16E-14	1.62E-14	-3.67E-12	-4.20E-14	-2.76E-13	-1.17E-13	-5.04E-14	-8.98E-14	-1.87E-14	-9.10E-14	-1.28E-14	2.98E-15	-2.13E-15	-1.54E-12	-1.25E-12	5.57E-14	-2.33E-14	-4.26E-13	-2.88E-16	-1.22E-13	-5.72E-15	4.38E-14	-1.65E-14	-1.56E-15	-1.28E-13	-7.35E-14	-1.05E-13	3.74E-13	-3.09E-14	-2.81E-12	1.14E-13	-9.13E-13	-1.66E-13	1.95E-13	7.48E-14	-7.71E-13	3.61E-14	-4.74E-13	-3.05E-14	1.10E-13	-1.56E-15	-1.70E-13
242	-2.15E-12	-1.19E-12	-8.63E-13	-8.22E-13	-6.43E-13	-2.24E-14	-1.71E-14	-2.64E-13	2.57E-16	-3.66E-12	-5.38E-15	-1.24E-13	-2.24E-13	-1.40E-13	8.45E-15	-4.91E-13	-1.25E-13	-2.97E-14	-3.86E-15	3.91E-15	-3.00E-13	-9.81E-13	1.76E-14	2.56E-14	-1.12E-12	5.13E-15	-3.33E-13	-1.07E-14	3.17E-14	-3.96E-13	7.84E-15	-3.51E-13	-1.11E-13	-9.46E-13	-7.48E-14	-3.83E-14	-2.18E-12	6.06E-14	-1.33E-12	-2.65E-13	2.24E-13	-1.12E-13	-5.57E-13	-6.06E-14	-3.70E-13	-5.18E-14	-1.64E-13	-1.70E-14	-1.92E-14
243	-2.09E-12	-7.48E-13	-1.20E-12	5.72E-14	1.06E-13	-5.99E-14	2.07E-14	-3.04E-13	-2.19E-14	-3.42E-12	4.45E-14	-2.22E-13	-8.84E-14	-9.09E-14	-2.24E-14	-5.63E-13	-3.42E-14	-5.37E-15	2.30E-15	1.78E-14	-9.01E-14	-3.27E-13	-3.78E-15	-1.53E-14	-2.11E-12	7.86E-16	-3.35E-13	-4.78E-15	1.37E-14	-4.50E-13	-2.12E-13	-3.91E-13	-3.70E-14	-9.54E-13	-9.28E-13	-5.76E-14	-1.44E-12	-4.96E-14	-1.17E-12	-3.10E-13	-3.82E-13	-4.79E-13	-3.85E-13	-1.17E-13	-1.38E-13	1.00E-14	-8.60E-14	-1.61E-14	-4.32E-14
244	-3.87E-12	-3.43E-13	-2.20E-12	-4.85E-14	4.93E-14	-1.10E-13	6.20E-14	-1.94E-13	-3.95E-14	-2.68E-12	-1.37E-14	-2.10E-13	5.41E-14	6.31E-15	-1.76E-15	7.07E-14	3.60E-15	9.95E-15	6.17E-15	-8.64E-16	-1.48E-14	6.79E-14	-3.66E-14	-2.65E-14	-4.61E-12	8.82E-16	-2.84E-13	9.17E-16	1.05E-14	5.79E-14	-6.98E-13	-3.95E-13	-4.30E-14	-9.35E-14	-1.21E-12	-1.34E-14	-7.78E-13	-8.77E-14	-1.09E-12	-3.85E-13	-2.92E-13	-9.43E-13	-8.23E-14	-1.38E-13	-9.58E-15	6.63E-14	7.75E-14	-3.62E-14	-5.21E-14
245	-2.43E-12	3.70E-14	-1.14E-12	-1.58E-13	-7.78E-14	-1.20E-13	-7.30E-14	-2.02E-13	-1.71E-14	-1.62E-12	-1.18E-14	-2.38E-13	-4.75E-14	-1.36E-14	-4.66E-15	3.98E-15	-1.06E-13	9.11E-15	-3.80E-16	9.43E-16	-3.91E-14	3.20E-14	-4.27E-14	-3.95E-14	-2.10E-12	-1.53E-15	-1.05E-13	-2.53E-15	-1.75E-14	4.86E-15	-8.61E-14	-3.22E-13	-4.46E-14	-3.97E-13	-9.74E-13	-1.42E-14	-1.42E-12	-5.05E-14	-9.88E-13	-1.95E-13	1.42E-13	-4.19E-13	-6.73E-14	-1.12E-13	-4.32E-14	4.99E-14	4.68E-14	1.17E-15	1.92E-14
246	-1.80E-12	2.11E-14	-9.64E-13	-2.83E-13	-2.00E-13	-9.35E-14	-3.84E-13	-1.54E-13	-3.65E-14	-1.49E-12	-8.24E-15	-2.45E-13	1.35E-13	1.01E-13	-3.63E-14	-5.98E-15	-3.81E-14	-1.12E-15	5.21E-15	1.84E-15	-8.03E-14	6.31E-15	-3.22E-14	-7.23E-14	-1.76E-12	-6.95E-15	5.24E-14	6.81E-15	-2.84E-14	-3.76E-15	-2.64E-14	-3.98E-13	-2.24E-14	-3.22E-13	-2.09E-12	-3.43E-14	-1.47E-12	-3.49E-14	-7.18E-13	-2.62E-13	-2.21E-29	-5.99E-14	-8.60E-14	-3.27E-13	-7.92E-14	1.19E-13	3.32E-13	2.00E-15	-5.06E-14
247	-9.77E-13	1.90E-14	-6.16E-13	-6.14E-13	-4.60E-13	-4.09E-13	-4.42E-13	-1.00E-13	-2.61E-14	-7.03E-13	-8.59E-16	-2.35E-13	2.11E-14	-1.76E-12	-8.97E-15	4.45E-15	-5.44E-14	-3.79E-15	-2.39E-13	-1.53E-16	-2.60E-13	-3.27E-14	-3.31E-14	-8.66E-14	-1.10E-12	-1.87E-14	-1.65E-13	8.52E-15	-6.82E-14	1.45E-15	-1.50E-14	-4.04E-13	2.31E-14	-3.22E-13	-6.25E-13	-5.01E-14	-1.09E-12	-3.26E-14	-4.56E-12	-3.41E-13	-9.95E-13	2.62E-14	3.74E-14	-1.74E-12	-7.86E-14	9.29E-14	1.56E-13	-5.69E-15	-9.29E-15
248	-1.53E-13	8.27E-15	-1.03E-13	-1.62E-14	4.94E-14	-6.50E-13	-4.99E-14	-1.51E-13	-2.77E-14	-3.49E-13	1.96E-14	-6.35E-13	8.42E-14	-4.50E-12	-5.64E-15	4.08E-15	7.29E-14	5.25E-15	-3.01E-13	-2.09E-15	4.51E-15	-6.39E-15	-1.21E-14	-6.10E-14	-1.83E-13	-3.42E-15	-1.87E-13	-5.13E-15	-2.73E-14	7.27E-15	-4.49E-15	-3.47E-13	-1.89E-14	-4.94E-13	-1.85E-12	-3.93E-14	-6.53E-13	7.72E-15	-8.80E-12	-9.27E-13	-1.87E-12	-5.99E-14	-6.36E-14	-1.45E-12	-4.60E-14	2.19E-14	2.51E-13	-7.18E-15	-5.61E-14
249	-1.24E-14	1.23E-14	4.87E-15	-1.70E-14	8.52E-14	-6.15E-13	4.13E-14	-1.99E-13	-5.58E-14	3.88E-14	-4.95E-14	-1.97E-12	-1.51E-13	-2.77E-12	-3.12E-15	1.95E-14	-1.12E-13	1.58E-14	4.27E-14	-1.71E-14	-4.48E-15	3.46E-14	-3.20E-14	3.61E-15	-2.60E-14	2.29E-15	-5.76E-13	-1.74E-13	4.58E-15	1.59E-14	5.03E-15	-6.40E-13	-5.21E-14	-1.53E-12	-3.17E-12	-1.34E-14	1.04E-13	-5.13E-14	-7.39E-12	-9.30E-13	-1.77E-12	-9.13E-13	-2.99E-13	-1.76E-13	-5.17E-15	-8.86E-15	-4.86E-13	-3.28E-14	1.92E-15
250	6.75E-14	7.66E-15	4.18E-14	5.64E-13	5.02E-13	-6.08E-13	-7.72E-15	-2.14E-13	-3.81E-14	1.69E-13	-7.87E-14	-6.61E-12	-5.84E-13	-1.32E-12	1.57E-15	3.41E-15	-1.65E-13	1.26E-14	3.90E-15	-1.57E-14	2.46E-13	1.11E-13	-4.41E-14	2.48E-14	1.69E-14	2.16E-14	4.49E-14	-4.47E-14	9.02E-14	2.53E-15	1.45E-14	-5.67E-13	-8.69E-14	-1.06E-12	-3.37E-12	1.69E-14	4.59E-14	-5.78E-14	-7.42E-12	-1.12E-12	-1.41E-12	-1.69E-12	-1.49E-12	-4.36E-13	-1.36E-13	-9.82E-15	-4.49E-13	-1.78E-14	-5.60E-14
251	2.74E-13	1.24E-13	1.42E-13	-9.24E-14	2.51E-14	-5.09E-13	-8.83E-14	-3.28E-13	-4.92E-14	4.77E-14	-7.47E-14	-8.23E-12	-3.74E-13	-9.43E-14	-9.17E-16	6.55E-15	-1.50E-13	-1.12E-14	1.85E-15	-3.62E-15	-4.40E-14	6.97E-14	-4.30E-14	-2.41E-14	1.69E-13	-3.37E-15	-5.09E-13	-1.41E-14	-2.90E-14	7.32E-15	2.07E-14	-4.08E-12	-1.40E-13	-1.62E-12	-4.26E-12	1.93E-17	2.13E-13	-7.62E-14	-6.96E-12	-2.10E-12	-1.52E-12	-1.17E-12	-2.42E-12	-5.20E-13	-7.76E-13	-4.86E-14	-1.26E-12	-1.51E-14	-5.49E-14
252	4.13E-13	4.36E-14	2.74E-13	-1.77E-13	-5.05E-14	-5.19E-13	-2.06E-13	-1.13E-12	-4.66E-14	1.23E-13	-6.43E-14	1.09E-12	-5.99E-13	-6.66E-13	4.65E-15	8.61E-17	-3.44E-13	-1.95E-14	-6.85E-15	1.19E-15	-6.35E-14	-4.19E-14	-2.85E-14	-3.41E-14	4.52E-13	-3.83E-15	2.09E-13	-1.17E-14	-1.85E-14	1.14E-15	7.25E-14	-5.98E-12	-1.80E-12	-2.18E-12	-4.92E-12	-1.23E-14	5.97E-14	-7.62E-14	-6.09E-12	-1.35E-12	-1.63E-12	3.69E-14	-9.61E-13	-7.13E-13	-6.10E-13	-5.61E-14	-1.44E-12	-2.52E-15	-6.64E-14
253	1.52E-13	-2.64E-14	1.31E-13	-3.81E-13	-1.80E-13	-5.19E-13	-1.53E-13	-3.09E-12	-8.63E-14	-2.75E-13	-5.08E-14	-2.12E-13	-5.39E-13	-1.43E-12	-1.71E-14	-1.64E-14	-2.84E-13	-2.54E-14	-6.11E-15	1.87E-15	-1.88E-13	-1.23E-13	-4.11E-15	-3.64E-14	1.28E-13	-3.91E-15	-1.29E-12	1.41E-14	-2.73E-14	-1.34E-14	1.05E-15	-5.72E-12	-1.83E-12	-1.62E-12	-5.31E-12	-1.66E-14	-1.75E-15	-4.25E-14	-7.05E-12	-1.29E-12	-1.60E-12	-3.97E-13	-8.23E-13	-9.86E-13	-4.87E-13	1.72E-13	-1.53E-12	-4.80E-14	-7.50E-14
254	-1.56E-13	-1.62E-14	-4.87E-14	2.25E-14	1.28E-13	-5.26E-13	-2.06E-13	-3.86E-12	-1.40E-13	-4.68E-13	-1.77E-14	3.54E-14	-1.41E-12	-3.26E-13	4.70E-15	-2.31E-14	-2.47E-13	-2.93E-14	-7.41E-15	-4.89E-16	1.63E-14	-4.86E-14	-1.16E-14	-3.75E-14	-2.43E-13	3.74E-15	-2.59E-12	-8.70E-14	2.54E-14	-1.96E-14	-2.22E-14	-6.11E-12	-1.39E-12	-4.43E-12	-1.26E-11	-4.08E-17	-4.19E-14	-1.37E-13	-5.99E-12	-1.24E-12	-1.55E-12	-1.28E-13	-7.11E-13	-7.74E-13	-5.27E-13	-2.42E-13	-5.03E-12	-4.97E-14	-6.12E-14
255	3.72E-14	-2.76E-14	6.38E-14	-8.69E-14	2.81E-16	-4.86E-13	-1.67E-13	-3.22E-12	-5.85E-13	-6.60E-13	-1.51E-14	2.74E-13	-2.35E-12	-3.25E-13	1.66E-15	-3.13E-15	-1.81E-13	-2.78E-14	-1.36E-14	4.22E-16	-3.78E-14	-7.19E-14	-1.42E-14	-4.74E-14	2.38E-14	2.12E-16	-4.89E-12	-1.19E-13	-3.36E-15	-2.44E-15	5.39E-15	-5.45E-12	-6.66E-13	-4.28E-12	-1.03E-11	3.14E-14	2.99E-15	-8.98E-14	-7.15E-12	-1.42E-12	-1.78E-12	-1.24E-13	-1.43E-12	-5.46E-13	4.21E-14	-1.78E-13	-4.22E-12	-3.59E-13	-3.97E-14
256	-2.30E-14	-2.07E-14	-5.96E-15	-5.78E-14	-3.02E-14	-3.29E-13	-2.13E-13	1.68E-13	-1.17E-12	-5.31E-13	-2.07E-14	1.31E-13	-3.89E-13	-2.10E-13	4.66E-15	4.07E-15	-2.58E-13	-2.65E-14	1.83E-15	3.05E-15	-6.36E-15	-4.60E-14	-2.04E-14	-5.03E-14	-5.92E-14	-2.84E-15	-5.25E-12	1.20E-14	-3.19E-17	2.96E-15	-3.10E-14	-4.29E-12	8.75E-14	-4.64E-12	-5.24E-12	2.07E-14	1.16E-13	-4.34E-13	-6.00E-12	-1.10E-12	-1.80E-12	-1.85E-12	-2.80E-12	-1.33E-12	-1.31E-14	-1.90E-13	-2.93E-12	-9.78E-13	-1.55E-14
257	-1.16E-15	-2.55E-14	-1.82E-14	-1.00E-13	-5.83E-14	-3.01E-13	-1.33E-13	5.40E-14	-9.43E-13	-3.23E-13	-9.81E-15	-9.95E-14	-2.78E-12	-1.16E-13	2.67E-14	2.74E-15	-1.07E-13	-2.52E-14	3.92E-15	5.78E-15	-1.70E-14	-3.99E-14	-1.26E-14	-5.49E-14	-7.86E-14	-2.74E-15	-4.50E-12	-2.96E-15	-3.00E-15	-7.13E-16	-2.30E-14	-4.09E-12	4.09E-15	-6.66E-12	-4.44E-12	1.54E-14	7.38E-14	-3.09E-12	-5.30E-12	-1.20E-12	-1.23E-12	-1.72E-12	-2.21E-12	-9.43E-13	-4.59E-13	4.31E-14	-5.04E-12	-5.00E-14	2.17E-14
258	7.54E-14	3.32E-15	2.79E-15	-5.76E-14	-3.54E-14	-3.00E-13	-1.21E-13	1.00E-14	-6.47E-13	-4.26E-13	-3.76E-15	-1.01E-13	-3.94E-12	5.52E-14	2.50E-14	-8.04E-16	-1.35E-12	-1.59E-14	1.17E-15	2.90E-15	-1.45E-14	-2.18E-14	-5.66E-15	-6.00E-14	-5.09E-14	-2.14E-16	-3.53E-12	-1.95E-15	-4.20E-15	-3.86E-15	3.87E-15	-5.64E-12	-8.61E-14	-9.77E-12	-4.34E-12	5.86E-15	6.20E-14	-2.10E-12	-5.55E-12	-8.01E-13	-1.53E-12	-2.54E-13	-2.27E-12	-5.12E-13	-2.70E-13	-6.34E-14	-8.06E-12	-4.53E-14	4.47E-14
259	6.26E-14	6.12E-15	1.62E-14	-9.43E-14	-9.73E-14	-2.63E-13	-1.31E-12	-6.97E-14	-2.92E-13	-3.72E-13	-7.87E-15	9.58E-14	-7.89E-12	4.40E-14	1.06E-14	-3.52E-15	-3.08E-12	-5.79E-15	-1.32E-16	-2.22E-15	-5.70E-14	-4.08E-14	-3.03E-15	-5.42E-14	-5.91E-14	-5.56E-16	-5.39E-12	-1.25E-13	-1.32E-14	-3.06E-15	1.28E-14	-5.58E-12	-1.04E-12	-1.23E-11	-5.46E-12	6.48E-15	-4.00E-15	-6.34E-13	-4.88E-12	-7.00E-13	-1.34E-12	-1.96E-13	-1.26E-12	-5.42E-13	-3.32E-13	-2.90E-12	-1.21E-11	3.74E-15	8.14E-14
260	-3.53E-14	2.94E-15	-1.73E-14	-2.38E-13	-2.23E-13	-3.33E-13	-6.82E-13	-3.88E-14	7.48E-15	-2.41E-13	-2.32E-14	-2.31E-14	-6.34E-12	8.60E-14	-4.63E-15	-5.42E-15	-2.61E-12	3.87E-15	6.92E-16	-3.93E-15	-1.30E-13	-6.60E-14	-1.32E-14	-3.87E-14	-1.42E-13	-3.04E-15	-6.43E-12	-1.26E-13	-1.74E-14	-2.41E-15	-5.42E-15	-1.54E-12	-3.16E-13	-8.18E-12	-4.91E-12	-8.22E-15	-4.28E-14	-1.44E-13	-5.40E-12	-6.66E-13	-1.92E-12	-3.13E-12	-2.27E-12	-5.99E-13	-1.49E-13	-1.39E-12	-7.18E-12	-1.22E-13	5.90E-14
261	-1.01E-13	1.13E-14	-1.30E-14	-3.03E-13	-2.56E-13	-2.51E-13	-5.60E-14	-4.49E-14	-1.10E-13	-5.99E-14	-4.15E-14	-3.84E-13	-2.26E-12	-1.73E-14	3.75E-15	-2.12E-15	-2.07E-12	1.55E-14	-3.78E-16	-2.47E-15	-1.22E-13	-7.81E-14	-1.63E-14	-1.60E-14	-8.65E-14	-4.70E-15	-4.13E-12	2.07E-14	-2.94E-14	-1.11E-15	-7.26E-15	7.63E-13	-1.02E-13	-5.30E-12	-4.97E-12	-2.96E-14	-6.17E-14	-2.60E-13	-4.40E-12	-1.27E-13	-1.47E-12	-3.13E-12	-1.84E-12	-5.33E-13	-1.05E-13	1.49E-13	-4.29E-12	7.66E-15	2.32E-13
262	-9.50E-14	4.74E-15	-5.29E-15	-3.78E-13	-2.75E-13	-3.52E-13	-1.22E-13	-3.89E-13	-1.03E-13	-2.06E-13	-3.74E-14	-7.72E-14	-9.73E-14	-1.05E-13	-2.29E-14	1.56E-16	-7.47E-13	1.35E-14	-1.31E-16	-3.83E-15	-1.82E-13	-9.07E-14	-2.80E-14	-1.93E-14	-6.61E-14	-3.75E-15	-2.19E-12	1.40E-15	-4.92E-14	-4.46E-15	-9.40E-15	-4.64E-13	-1.12E-13	-4.00E-12	-2.99E-12	3.81E-15	-9.32E-14	-8.33E-14	-5.84E-12	-7.07E-13	-1.36E-12	-1.21E-12	-8.55E-13	-1.89E-13	-1.09E-13	1.84E-14	-1.33E-12	1.17E-14	-3.64E-14
263	-1.68E-13	-1.86E-14	-6.50E-14	-3.52E-13	-2.21E-13	-4.32E-13	2.70E-15	5.99E-14	-6.03E-14	-3.51E-13	-2.34E-14	2.25E-13	-1.76E-13	-2.37E-30	-1.93E-14	-6.06E-15	-1.16E-13	4.97E-15	-1.34E-15	-1.21E-15	-1.81E-13	-1.00E-13	-2.93E-14	-4.23E-14	-1.57E-13	-9.54E-15	-1.31E-12	-1.84E-14	-6.70E-14	-8.37E-15	-1.66E-14	-2.84E-13	-7.48E-15	-1.96E-12	1.50E-12	-1.80E-14	-1.61E-13	-4.80E-14	-4.46E-12	-7.07E-13	-1.39E-12	-2.10E-12	-1.08E-12	-1.50E-13	-1.04E-13	9.23E-15	-1.17E-12	-4.39E-15	-3.13E-14
264	-1.24E-13	-1.39E-14	-2.84E-14	-5.30E-13	-2.74E-13	-4.75E-13	-6.71E-15	-1.05E-13	-3.95E-14	-3.52E-13	-1.91E-14	2.18E-13	-2.57E-13	7.48E-15	-8.01E-14	8.00E-15	-1.87E-13	-4.97E-15	-5.04E-15	-3.04E-15	-2.74E-13	-8.15E-14	-1.61E-14	-8.38E-14	-1.32E-13	-2.23E-14	-1.34E-12	9.18E-15	-7.18E-14	1.97E-15	-1.96E-14	-3.29E-13	-2.99E-14	-1.84E-12	-1.20E-12	-3.03E-14	-1.01E-13	-2.58E-14	-4.64E-12	-8.19E-13	-1.69E-12	-2.75E-12	-1.27E-12	-1.08E-13	-5.99E-14	1.69E-14	-5.12E-13	-1.64E-14	-2.31E-14
265	-4.65E-14	-8.23E-15	1.56E-14	-5.84E-13	-3.11E-13	-4.58E-13	4.77E-14	-1.20E-13	-3.60E-14	-1.96E-13	2.17E-15	3.51E-13	-2.93E-13	2.99E-14	-8.81E-13	2.28E-15	-1.64E-13	6.60E-15	2.69E-15	3.67E-16	-2.90E-13	-8.39E-14	-2.90E-14	-7.91E-14	-1.28E-14	-2.62E-14	-4.11E-14	-1.48E-15	-6.51E-14	-1.70E-15	2.21E-15	1.35E-13	-2.69E-13	-8.68E-13	-2.21E-12	-1.87E-14	-8.57E-14	-3.23E-14	-4.40E-12	-1.23E-13	-1.32E-12	-2.38E-12	-1.34E-12	-1.46E-13	-4.49E-14	-8.36E-15	-5.64E-13	1.33E-15	-6.46E-13
266	-4.57E-13	-1.91E-13	-2.08E-13	-1.45E-12	-1.07E-12	-5.12E-13	-2.64E-13	-3.40E-13	-1.04E-13	-1.07E-12	-1.30E-13	-2.58E-13	-1.47E-12	-5.99E-14	-6.97E-13	-2.90E-14	-5.92E-13	-3.13E-14	-2.81E-15	-1.43E-14	-7.64E-13	-3.19E-13	-5.57E-14	-2.42E-13	-3.68E-13	-2.77E-14	-1.63E-12	-1.69E-14	-1.35E-13	-2.23E-14	-3.81E-14	-8.68E-13	-3.59E-13	-3.38E-12	-4.31E-12	-2.98E-14	-6.24E-13	-1.50E-13	-6.76E-12	-4.00E-13	-2.21E-12	-3.35E-12	-2.65E-12	-1.16E-13	-2.97E-13	-2.92E-13	-2.22E-12	-2.41E-14	-2.32E-12
267	-5.74E-13	-2.68E-13	-2.60E-13	-1.70E-12	-1.38E-12	-6.12E-13	-3.84E-13	-4.29E-13	-1.48E-13	-1.41E-12	-2.22E-13	-5.70E-13	-1.92E-12	-1.52E-13	-1.71E-14	-5.45E-14	-8.05E-13	-4.85E-14	-6.29E-15	-2.80E-14	-9.11E-13	-4.25E-13	-6.73E-14	-2.54E-13	-4.79E-13	-2.18E-14	-2.79E-12	-2.39E-14	-1.64E-13	-4.08E-14	-3.60E-14	-7.48E-13	-3.89E-13	-5.04E-12	-4.53E-12	-5.88E-14	-7.93E-13	-2.42E-13	-8.27E-12	-6.62E-13	-2.06E-12	-4.04E-12	-3.35E-12	-3.54E-13	-2.88E-13	-4.28E-13	-3.28E-12	-4.82E-14	-2.55E-12
268	-4.77E-13	-2.37E-13	-2.25E-13	-1.33E-12	-1.16E-12	-5.31E-13	-3.89E-13	-4.87E-13	-1.15E-13	-1.18E-12	-1.66E-13	-4.30E-14	-1.48E-12	-1.27E-13	-5.93E-14	-5.33E-14	-7.57E-13	-4.71E-14	-5.93E-15	-1.45E-14	-6.96E-13	-3.36E-13	-5.75E-14	-2.01E-13	-4.30E-13	-1.52E-14	-3.51E-12	-2.23E-14	-1.21E-13	-3.93E-14	-2.35E-14	-2.08E-12	-1.93E-13	-4.43E-12	-4.00E-12	-6.78E-14	-6.53E-13	-1.76E-13	-8.27E-12	-4.38E-13	-1.89E-12	-2.37E-12	-2.90E-12	-3.83E-13	-2.69E-13	-4.21E-13	-3.14E-12	-5.54E-14	-1.17E-12
269	-7.91E-14	-1.11E-13	-2.71E-14	-5.79E-13	-5.53E-13	-2.92E-13	-1.75E-13	-1.24E-13	-1.81E-14	-3.76E-13	-5.45E-14	-6.02E-13	-5.77E-13	-1.83E-14	-1.92E-14	-1.16E-14	-8.01E-13	-1.52E-14	4.04E-15	-1.36E-14	-2.98E-13	-1.35E-13	-1.24E-14	-7.42E-14	-7.89E-14	-4.91E-15	-2.24E-12	-2.18E-14	-3.36E-14	-1.16E-14	4.54E-16	-9.43E-13	-1.23E-13	-2.01E-12	-2.78E-12	-4.55E-14	-2.12E-13	-1.57E-14	-5.51E-12	-2.92E-13	-1.62E-12	-2.66E-12	-2.48E-12	-2.51E-13	-1.95E-13	-2.35E-13	-1.05E-12	-2.43E-14	4.23E-14
270	-6.28E-14	-5.55E-14	5.70E-15	-5.41E-14	-1.50E-13	-2.09E-13	-4.12E-13	-4.09E-14	-1.42E-16	-7.73E-14	-3.88E-14	-3.89E-12	-2.44E-13	2.55E-14	-5.11E-15	5.11E-16	-2.70E-13	-2.02E-15	2.26E-15	-1.50E-14	-9.97E-14	-5.07E-14	3.45E-15	-1.88E-14	-2.38E-14	3.07E-16	-1.04E-12	-1.40E-14	6.03E-15	-3.10E-16	6.54E-16	-7.88E-13	4.26E-14	-9.48E-13	-1.98E-12	-3.40E-14	-1.03E-13	6.52E-15	-4.71E-12	-2.51E-13	-1.05E-12	-2.07E-12	-1.89E-12	-2.20E-13	-3.46E-14	-1.27E-13	-1.30E-13	-6.85E-15	4.16E-14
271	-2.06E-13	-1.03E-13	-5.72E-14	-1.56E-13	-2.71E-13	-3.55E-14	-1.18E-12	1.52E-13	6.09E-15	-3.30E-13	-5.99E-14	-2.81E-12	-2.38E-13	-6.92E-14	1.17E-14	-4.89E-15	-1.02E-13	5.38E-15	-3.17E-15	-1.90E-14	-2.30E-13	-9.31E-14	6.67E-15	-6.64E-15	-1.32E-13	1.17E-15	-6.99E-13	-3.10E-15	5.36E-15	-1.02E-14	-1.01E-14	1.66E-13	6.59E-14	-5.84E-13	-3.14E-13	4.99E-15	-2.34E-13	3.78E-15	-5.06E-12	1.50E-14	-6.73E-14	-2.99E-13	-1.33E-12	-1.90E-13	-2.99E-14	-1.00E-13	1.81E-15	5.99E-15	2.89E-14
272	-1.48E-13	-8.86E-14	-2.48E-14	-1.09E-13	-2.35E-13	-5.61E-14	-8.47E-13	8.99E-14	1.26E-14	-2.93E-13	-5.59E-14	-2.06E-12	-1.63E-13	2.21E-13	1.71E-14	1.17E-15	-7.06E-14	-3.56E-15	1.71E-15	-1.09E-14	-1.51E-13	-1.04E-13	-5.87E-16	-2.77E-14	-8.96E-14	-2.85E-15	-3.74E-13	3.69E-15	-5.66E-15	-5.81E-15	2.98E-15	3.42E-13	6.44E-14	-7.29E-14	-3.89E-13	4.61E-14	-1.98E-13	3.63E-14	-3.08E-12	-1.46E-13	3.37E-13	-3.76E-13	-6.06E-13	-1.43E-13	-3.20E-14	-1.40E-15	2.50E-13	1.10E-14	-1.09E-14
273	-1.96E-13	-1.06E-13	-1.36E-14	-6.34E-13	-5.50E-13	-5.05E-14	-4.08E-13	-5.20E-14	6.26E-15	-3.76E-13	-7.76E-14	-1.33E-12	-1.83E-13	1.50E-13	1.23E-14	-1.92E-15	-1.26E-13	1.13E-14	-7.00E-15	-6.71E-15	-3.38E-13	-1.74E-13	1.93E-14	-2.25E-14	-1.09E-13	-1.25E-14	-3.71E-13	9.35E-16	-5.53E-14	-2.80E-15	1.27E-14	6.97E-14	2.12E-14	-3.20E-13	-3.89E-13	-5.38E-15	-2.71E-13	4.09E-14	-3.23E-12	2.24E-14	7.48E-14	-4.71E-13	-5.72E-13	-1.73E-13	-8.33E-14	3.97E-14	-3.08E-14	1.51E-14	-2.17E-14
274	-4.22E-13	-1.40E-13	-7.93E-14	-1.76E-13	-1.33E-13	-8.23E-14	-3.99E-13	-7.39E-14	1.38E-15	-3.75E-13	-7.19E-14	-1.06E-12	-1.74E-13	-2.77E-13	6.94E-15	-4.04E-14	-2.30E-13	1.43E-14	-1.24E-14	-3.31E-15	-4.02E-14	-1.25E-13	-1.26E-14	1.88E-14	-2.79E-13	4.40E-15	-4.05E-13	-1.12E-14	8.03E-16	-3.59E-14	-4.89E-16	5.97E-14	7.83E-14	-5.50E-13	1.12E-13	-2.59E-14	-2.69E-13	1.86E-14	-2.63E-12	-1.61E-13	-3.74E-14	-7.19E-13	-7.01E-13	-3.47E-14	-5.74E-14	1.24E-14	-9.61E-14	1.67E-14	-7.39E-15
275	-3.58E-13	-5.95E-14	-7.55E-14	-3.22E-13	-2.28E-13	-1.61E-13	-1.04E-12	-2.51E-13	-7.30E-15	-2.20E-13	-8.24E-14	-1.34E-12	-6.20E-14	-4.19E-13	9.85E-15	1.11E-14	-1.74E-13	-1.14E-14	-2.02E-14	-6.08E-15	-8.12E-14	-7.11E-14	-2.23E-14	2.24E-15	-2.70E-13	2.03E-15	-3.73E-13	3.74E-15	-5.90E-15	5.77E-15	2.13E-15	-5.07E-14	-7.48E-15	-4.33E-13	-5.12E-13	-2.16E-14	-1.28E-13	1.60E-14	-2.69E-12	-4.86E-14	-1.72E-13	-4.34E-13	-5.84E-13	-6.92E-14	-6.83E-14	-2.52E-14	-1.26E-13	1.44E-14	-5.51E-14
276	-3.12E-13	-7.78E-14	-5.21E-14	-3.45E-13	-3.42E-13	-1.07E-13	-8.99E-13	-1.59E-13	1.00E-14	-2.08E-13	-4.48E-14	-1.37E-12	-4.25E-14	1.05E-13	-7.98E-15	-6.63E-16	-1.57E-13	-1.94E-14	-3.46E-14	1.79E-16	-1.65E-13	-1.02E-13	-1.66E-14	-1.92E-14	-1.86E-13	-2.11E-15	-2.74E-13	-3.21E-15	-1.28E-14	-8.73E-15	2.58E-16	-1.40E-13	-3.40E-14	-7.10E-13	-4.07E-13	-2.44E-14	-1.01E-13	-2.71E-14	-5.31E-12	-2.62E-13	-2.02E-13	-2.36E-13	-4.74E-13	1.53E-13	-7.66E-14	-3.32E-14	-1.11E-13	7.39E-15	-9.09E-14
277	-2.54E-13	-5.77E-14	-2.90E-14	-2.11E-13	-2.57E-13	-1.27E-13	-4.91E-13	-1.64E-13	2.31E-14	-1.65E-13	-6.88E-15	-9.56E-13	-8.38E-14	-1.50E-13	-2.42E-14	-1.90E-14	-1.27E-13	-1.81E-14	-6.08E-14	5.03E-16	-9.04E-14	-1.10E-13	-2.54E-14	-2.79E-14	-1.89E-13	-3.90E-15	-2.76E-13	-3.51E-15	-7.97E-15	-1.01E-14	3.77E-15	-4.27E-13	-1.36E-13	-3.79E-13	-7.94E-13	-2.84E-14	-3.37E-14	-4.48E-14	-2.21E-12	-2.30E-13	-2.06E-14	-1.04E-13	-1.71E-13	-8.98E-14	-1.13E-13	-3.14E-14	-1.26E-13	2.07E-14	-1.29E-13
278	-2.92E-13	-5.03E-14	-1.50E-13	1.45E-13	-2.02E-14	-3.99E-14	-1.93E-13	-4.73E-13	-3.53E-15	-9.54E-14	-6.19E-15	-5.38E-13	-2.10E-13	1.92E-13	-2.13E-14	-3.84E-14	-9.42E-14	-1.45E-14	-2.60E-14	-1.40E-16	2.18E-14	-8.83E-14	-3.33E-14	-1.08E-14	-3.29E-13	1.96E-15	-5.16E-13	-1.59E-14	2.12E-15	-1.74E-14	-4.59E-15	-4.42E-13	-1.86E-13	-3.49E-13	-1.51E-12	-1.31E-14	-5.24E-14	-4.77E-14	-2.27E-12	-2.04E-13	-1.98E-13	-1.32E-13	-9.77E-14	9.73E-14	-4.72E-14	-3.03E-14	-3.65E-13	1.54E-14	-1.15E-13
279	-3.89E-13	-4.66E-14	-6.73E-14	1.99E-14	-7.37E-14	-8.66E-14	-5.94E-14	-1.42E-13	-1.38E-14	-1.83E-13	9.99E-15	-2.33E-13	-2.67E-13	1.62E-13	-2.48E-14	-6.24E-14	-1.57E-13	-1.05E-14	8.63E-15	-1.12E-15	1.10E-14	-1.03E-13	-1.73E-14	-2.39E-14	-2.47E-13	-4.13E-16	-5.49E-13	2.41E-15	-7.84E-15	-3.57E-14	-3.36E-15	-3.32E-13	-6.84E-14	-6.19E-13	-5.12E-13	-1.68E-14	-1.38E-13	-1.38E-13	-1.93E-12	-1.86E-13	-8.88E-15	-2.00E-13	-1.86E-13	-7.72E-14	-6.95E-14	-6.35E-14	-4.06E-13	2.56E-14	-1.33E-13
280	-6.73E-14	-5.33E-14	-1.27E-13	2.46E-15	-1.03E-13	-9.07E-14	-2.62E-14	-7.64E-14	3.30E-14	-1.87E-13	-5.70E-15	1.56E-14	-2.52E-13	8.01E-14	-5.00E-14	-4.67E-14	-1.58E-13	-1.60E-14	2.85E-16	-3.57E-15	1.63E-14	-9.14E-14	2.23E-15	-3.26E-14	-3.29E-13	2.07E-15	-6.01E-13	-2.35E-15	-2.47E-15	-2.37E-14	-5.07E-15	6.06E-14	-9.66E-14	-3.11E-13	-1.80E-13	1.58E-14	-8.60E-14	7.37E-14	-1.20E-12	-1.71E-13	-8.30E-14	-4.61E-13	-2.15E-13	-1.78E-14	-3.96E-14	-2.30E-14	6.89E-14	2.84E-15	-1.04E-13
281	-3.37E-13	-6.33E-14	-1.35E-13	4.90E-14	-6.47E-15	-8.27E-14	-3.02E-14	-8.98E-14	2.40E-14	-1.57E-13	-2.05E-14	-1.55E-15	1.24E-13	5.54E-14	-2.11E-14	-1.71E-14	1.20E-14	-1.41E-14	-6.93E-15	-1.45E-15	5.91E-14	-9.24E-15	2.97E-15	-3.10E-14	-3.44E-13	2.89E-15	-3.03E-13	-2.42E-15	9.87E-15	-1.15E-14	-1.47E-14	-1.12E-13	-6.85E-14	-3.30E-14	-9.63E-14	9.32E-15	-1.95E-13	9.73E-14	-1.06E-12	-2.18E-13	-8.44E-14	-3.14E-13	-2.00E-13	1.82E-14	-2.35E-14	2.09E-14	3.62E-13	-1.08E-14	-1.01E-13
282	-3.74E-13	-2.37E-14	-2.24E-13	1.34E-13	7.87E-14	-9.02E-14	4.08E-14	7.17E-15	-1.20E-14	5.24E-14	-3.41E-14	-3.23E-13	-5.05E-14	-1.42E-13	-2.86E-14	-9.08E-15	-6.74E-14	-3.95E-15	-4.24E-15	-2.57E-15	9.87E-14	2.69E-14	7.27E-15	-3.47E-14	-1.65E-13	4.29E-15	-4.12E-13	-3.79E-15	1.94E-14	-4.63E-15	-6.79E-16	-2.54E-13	-5.57E-15	-2.43E-13	-1.63E-13	2.94E-14	-1.87E-14	3.67E-14	-1.29E-12	-2.15E-13	-2.12E-13	-5.19E-13	-4.05E-13	9.03E-15	-1.74E-14	2.37E-14	9.99E-14	-1.28E-14	-2.16E-13
283	-4.34E-13	5.14E-15	-1.20E-13	5.26E-14	-2.61E-14	-6.23E-14	1.44E-14	-1.39E-13	-7.26E-14	-2.69E-13	-5.71E-14	-5.78E-13	-2.43E-14	-1.52E-13	-1.68E-14	-2.55E-15	-3.10E-14	1.46E-14	1.05E-15	-2.43E-15	-3.71E-14	-5.46E-14	3.64E-15	1.56E-15	-4.49E-14	-2.44E-15	-4.28E-13	8.11E-17	-3.15E-14	-5.47E-15	-4.77E-14	-5.28E-13	-2.49E-14	-5.00E-13	-5.70E-13	-6.66E-15	-7.86E-14	-1.00E-13	-1.31E-12	-2.09E-13	-2.27E-13	-2.77E-13	-3.28E-13	-1.35E-14	-3.67E-14	3.57E-14	-2.51E-13	-3.89E-14	-1.30E-14
284	-3.59E-13	2.06E-14	-1.65E-13	-1.58E-13	-2.16E-13	-4.20E-14	-1.17E-13	-2.03E-13	-5.78E-14	-2.17E-13	-4.46E-14	-5.57E-13	2.07E-14	-1.13E-13	-5.92E-16	-3.40E-14	2.87E-15	-2.25E-15	5.58E-15	1.21E-15	-7.49E-14	-8.63E-14	-4.07E-16	-1.06E-14	-3.74E-13	-2.19E-15	-4.30E-13	-9.49E-16	-7.40E-14	-1.33E-14	3.55E-14	-5.28E-13	-5.76E-14	-3.97E-13	-7.41E-13	-1.88E-14	-1.52E-13	-3.34E-14	-1.10E-12	-2.19E-13	-1.58E-13	-1.62E-13	-1.73E-13	-8.25E-14	-4.94E-14	1.41E-14	-3.10E-13	-4.38E-14	-2.44E-14
285	-5.99E-13	3.37E-14	-3.40E-13	-4.39E-13	-3.86E-13	-5.58E-14	-1.13E-13	-2.00E-13	-3.90E-14	-6.13E-13	-3.28E-14	-4.06E-13	1.45E-13	-6.69E-14	-1.43E-14	2.33E-14	4.68E-14	-6.75E-15	-4.49E-15	-1.85E-15	-2.11E-13	-1.58E-13	-4.87E-15	-5.50E-14	-7.41E-13	-1.84E-14	-1.82E-13	3.76E-15	-1.15E-13	-2.68E-14	-1.08E-13	-4.86E-13	-1.10E-13	-2.29E-13	-5.58E-13	-1.94E-14	-7.48E-15	-4.12E-14	-1.08E-12	-2.03E-13	-2.35E-13	-1.12E-13	-2.11E-13	-1.68E-13	-1.12E-13	7.37E-14	-1.57E-13	-9.26E-15	-2.67E-14
286	-3.74E-13	-6.73E-14	-2.88E-13	-6.10E-13	-4.15E-13	-6.08E-14	-3.73E-14	-8.19E-14	-6.47E-14	-4.94E-13	-2.44E-14	-4.01E-13	-2.05E-14	-1.15E-13	-4.64E-15	-1.25E-13	9.96E-15	-3.05E-15	-1.36E-14	1.16E-16	-2.76E-13	-1.20E-13	-7.69E-15	-3.40E-14	-2.66E-13	-1.85E-14	-4.08E-13	-5.55E-17	-8.89E-14	-2.06E-14	-3.74E-14	-4.41E-13	-4.87E-14	-4.86E-13	-9.02E-13	-1.94E-14	-1.27E-13	-4.98E-14	-1.06E-12	-2.13E-13	-3.11E-13	-1.14E-13	-2.21E-13	-1.70E-13	-1.24E-13	1.25E-15	-5.02E-13	-1.21E-14	2.57E-14
287	-5.01E-13	-5.99E-14	-9.73E-14	-3.17E-13	-2.12E-13	-7.02E-14	-1.34E-14	-1.94E-13	-3.74E-14	-4.04E-13	2.70E-15	6.46E-14	-8.24E-14	-2.08E-13	-1.03E-14	-1.47E-13	1.37E-14	-1.60E-17	-1.66E-14	4.30E-15	-2.15E-13	-1.01E-13	-2.33E-14	1.08E-14	-1.72E-13	4.04E-16	-4.41E-13	-8.70E-15	-2.05E-14	1.22E-14	-1.94E-14	-4.46E-13	-9.86E-14	-5.43E-13	-1.20E-12	-7.70E-15	-2.99E-13	-2.39E-14	-9.97E-13	-1.37E-13	-3.89E-13	-1.52E-14	-1.44E-13	-1.60E-13	-9.91E-14	-7.57E-14	-6.34E-13	-2.29E-15	3.72E-14
288	-5.39E-13	-5.61E-14	-4.49E-14	2.23E-13	-1.78E-13	-6.96E-14	1.87E-14	-2.58E-13	-4.25E-14	-2.54E-13	2.27E-15	1.02E-13	-1.08E-13	-3.21E-14	-7.79E-15	2.20E-14	3.29E-16	2.84E-15	9.22E-17	-2.81E-15	5.61E-15	-8.98E-14	-3.14E-14	2.48E-14	-1.37E-13	1.24E-14	-5.29E-13	-1.37E-14	5.82E-14	-1.73E-14	-9.11E-15	-5.44E-13	-8.96E-14	-3.30E-13	-1.14E-12	5.19E-15	-4.56E-13	-3.72E-14	-8.88E-13	-1.40E-13	-3.55E-13	3.51E-14	-2.32E-13	-8.70E-14	-4.86E-14	-4.08E-14	-6.16E-13	-1.26E-14	1.15E-14
289	-5.03E-13	-2.21E-13	-6.97E-14	5.99E-14	-4.49E-14	-7.21E-14	4.28E-14	-2.82E-13	-5.16E-14	-4.79E-13	-1.75E-16	1.97E-13	-1.82E-13	-1.56E-14	-8.49E-15	-3.58E-15	-2.93E-14	-3.55E-15	1.38E-15	-5.70E-15	-8.98E-14	-1.05E-13	-2.05E-14	4.71E-15	-8.00E-14	6.61E-15	-4.67E-13	-6.21E-15	5.32E-14	-5.46E-15	-9.18E-15	-5.63E-13	-9.68E-14	-2.49E-13	-9.98E-13	8.24E-15	-5.54E-13	-4.68E-14	-9.18E-13	-1.28E-13	-3.01E-13	2.12E-14	-2.69E-13	-7.60E-14	-9.73E-14	-1.70E-14	-7.01E-13	-5.74E-15	3.35E-14
290	9.80E-14	-3.37E-14	1.26E-13	-1.02E-12	-1.07E-12	-2.08E-14	4.41E-14	-1.84E-13	-5.17E-14	-4.49E-13	-8.35E-15	2.53E-13	-1.05E-13	1.20E-13	-1.21E-15	3.72E-14	-2.41E-14	-6.75E-15	4.09E-15	-1.03E-15	-3.25E-13	-1.50E-13	-1.53E-14	-2.81E-14	1.63E-13	8.17E-16	-1.79E-13	-2.70E-15	-1.89E-14	3.03E-14	9.22E-15	-2.67E-13	-3.61E-14	8.00E-14	-4.27E-13	-1.02E-14	3.59E-13	-3.82E-15	-2.00E-13	-1.53E-14	-7.65E-14	1.60E-13	-9.35E-14	-5.80E-14	-1.50E-14	-2.95E-14	-4.51E-13	9.18E-17	7.38E-14
291	-7.41E-14	-8.23E-14	5.07E-14	-5.24E-13	-2.99E-13	-1.73E-14	-2.04E-14	-1.36E-13	-5.53E-14	-3.29E-13	-4.61E-15	-2.05E-14	-3.67E-14	1.84E-13	2.54E-15	-8.95E-15	-6.29E-14	-7.38E-15	2.88E-15	3.77E-16	-6.73E-14	-1.35E-13	-1.26E-14	-2.54E-14	1.36E-13	-6.08E-15	-2.07E-13	-2.69E-15	-3.94E-14	9.21E-16	1.97E-14	-1.86E-13	-1.20E-14	-6.38E-14	-3.65E-13	-1.57E-14	2.99E-13	-5.45E-15	-1.95E-13	1.85E-14	-2.13E-14	1.12E-13	-2.13E-13	-5.54E-14	-3.18E-14	-3.68E-14	-4.22E-13	-6.80E-15	7.52E-14
292	-6.37E-14	-1.97E-13	6.62E-16	2.99E-14	-3.89E-13	-6.99E-15	-7.39E-14	-7.65E-14	-6.40E-14	-4.64E-13	-7.60E-15	-5.46E-13	6.22E-15	1.44E-13	-2.58E-15	-8.39E-14	-4.22E-14	-5.28E-15	-2.51E-15	2.30E-15	-1.50E-13	-7.48E-14	-1.85E-14	-1.80E-14	2.58E-14	4.68E-15	-3.27E-13	9.41E-16	1.78E-14	-6.89E-14	1.99E-14	-2.53E-13	4.91E-14	-2.95E-13	-2.85E-13	-6.93E-15	-3.63E-13	-3.78E-14	-2.23E-13	2.23E-16	3.01E-14	1.90E-13	-1.27E-13	-7.28E-14	-1.83E-13	-2.31E-14	-3.14E-13	-3.70E-14	7.24E-14
293	-2.37E-14	-2.78E-14	-4.90E-14	-3.59E-13	-2.24E-13	-2.29E-14	-8.13E-14	-1.09E-14	-5.90E-14	-6.28E-13	-1.49E-14	-6.96E-13	9.17E-14	6.33E-14	5.44E-16	-8.19E-14	-5.67E-15	-1.50E-14	-2.49E-15	2.08E-15	-2.24E-13	-3.29E-13	-2.72E-14	-3.65E-14	-1.07E-13	-8.42E-15	-3.52E-13	-5.88E-16	-8.98E-14	-6.43E-14	3.04E-16	-3.15E-13	7.16E-14	-2.21E-13	-9.38E-14	5.90E-15	-1.50E-13	-8.91E-14	-5.19E-13	-1.84E-14	7.60E-14	1.29E-13	-1.12E-13	-7.44E-14	-1.05E-13	2.84E-14	-2.54E-14	-6.01E-14	6.02E-14
294	-8.20E-14	-3.54E-14	-1.16E-13	-5.69E-13	9.73E-14	-1.46E-14	-9.54E-14	-5.78E-14	-2.29E-14	-2.69E-13	-1.44E-14	-3.45E-13	9.51E-15	1.04E-13	-8.06E-16	-1.14E-14	-5.25E-14	-2.34E-14	9.27E-15	1.21E-15	1.68E-13	-4.11E-14	-1.88E-14	-1.15E-14	-2.70E-13	1.17E-15	-4.06E-13	3.08E-15	-5.80E-14	-1.29E-14	-3.11E-14	-3.45E-13	-1.89E-14	-1.18E-13	-2.29E-13	-3.66E-15	-2.10E-14	-7.63E-14	-4.72E-13	2.49E-14	1.62E-13	1.02E-13	-1.68E-13	-7.31E-15	-3.74E-14	-5.31E-15	2.39E-14	-4.87E-14	4.62E-14
295	-8.13E-14	-7.69E-15	-1.53E-13	-5.30E-13	-2.90E-14	-2.04E-14	-3.08E-14	-1.80E-13	-5.10E-14	3.93E-14	-1.06E-14	-1.72E-13	1.61E-13	3.57E-14	-9.43E-15	1.26E-14	4.93E-14	-3.32E-14	-4.05E-15	1.52E-15	4.33E-15	-7.48E-15	-1.93E-14	-3.06E-14	-2.73E-13	-7.95E-15	-4.61E-13	1.07E-14	3.37E-14	1.35E-14	-4.73E-14	-4.09E-13	9.33E-15	-1.09E-14	-2.27E-13	-4.30E-14	3.94E-14	-7.96E-14	-7.02E-13	1.74E-14	1.66E-13	-1.58E-14	-3.31E-13	-7.43E-14	-3.72E-14	7.32E-14	4.09E-14	-5.55E-14	-2.30E-14
296	-1.30E-13	-1.14E-14	-1.93E-13	9.63E-14	2.62E-14	-1.82E-14	-5.94E-14	-2.12E-13	-3.45E-14	-8.79E-14	-3.48E-14	-1.51E-13	-7.05E-14	-3.81E-14	4.40E-15	-8.71E-15	-4.02E-14	-3.43E-14	4.17E-16	-3.14E-15	1.08E-13	-3.62E-14	-5.79E-15	-6.49E-14	-3.40E-13	3.66E-15	-5.01E-13	-1.39E-15	-4.04E-14	-1.57E-14	-3.17E-14	-2.98E-13	-8.36E-15	-4.23E-13	-2.26E-13	-1.94E-14	-3.14E-14	-9.00E-14	-7.45E-13	5.06E-14	1.55E-13	-6.15E-14	-2.70E-13	-4.05E-14	-7.43E-14	1.10E-14	-3.73E-13	-2.17E-14	-2.81E-14
297	3.38E-16	2.07E-14	-1.06E-13	5.50E-15	3.14E-14	-1.75E-14	-1.41E-13	-3.80E-15	-3.97E-14	6.42E-14	-6.62E-14	-6.00E-13	-8.49E-14	-4.35E-14	1.49E-14	5.19E-15	-3.31E-14	-2.95E-15	1.07E-15	-1.14E-14	-8.29E-14	-3.46E-14	1.67E-15	-3.36E-14	-1.46E-13	-1.98E-15	-4.59E-13	-2.33E-15	-1.80E-14	-1.36E-15	-4.46E-16	-2.16E-13	8.49E-14	-4.69E-13	-1.52E-13	-1.05E-14	-1.09E-14	-1.40E-13	-8.61E-13	-2.07E-14	1.64E-13	8.00E-14	-3.00E-13	-8.65E-14	-7.42E-14	1.02E-15	-4.76E-13	-2.10E-14	7.67E-14
298	3.26E-14	1.09E-14	-6.31E-14	-3.45E-14	-3.53E-14	-3.39E-14	-9.91E-14	2.22E-13	-5.57E-14	4.48E-14	-3.06E-14	1.13E-13	-2.40E-13	-2.60E-14	4.96E-15	-1.51E-14	-7.63E-14	-5.01E-15	4.36E-15	-9.05E-15	-1.93E-15	-3.14E-14	-1.11E-16	-4.91E-14	-7.84E-14	2.97E-16	-4.63E-13	1.28E-15	4.74E-15	-1.18E-14	1.44E-14	-3.77E-13	4.38E-14	-7.48E-13	-2.24E-13	-2.23E-15	-1.07E-13	-2.21E-13	-9.13E-13	-4.09E-14	1.10E-13	1.37E-13	-3.36E-13	-1.13E-13	-7.28E-14	-4.17E-14	-6.41E-13	-2.01E-14	-3.74E-15
299	4.10E-14	9.70E-15	-1.12E-14	-2.27E-13	-1.26E-13	-4.38E-14	3.27E-14	1.07E-13	-2.74E-14	2.47E-14	8.34E-15	1.12E-13	-1.43E-13	-4.56E-14	-2.97E-14	-2.25E-15	-7.41E-15	1.02E-14	-2.74E-15	-1.67E-17	-4.10E-15	-3.82E-14	-1.22E-14	-1.99E-14	-5.59E-14	9.97E-16	-1.79E-13	7.88E-15	1.61E-15	2.42E-15	7.81E-15	-1.55E-13	5.91E-15	-1.92E-13	-3.35E-13	-4.28E-14	-8.80E-14	-1.77E-13	-6.76E-13	-2.02E-14	2.33E-14	-2.06E-14	-2.60E-13	-6.66E-14	-9.19E-14	1.67E-14	-3.22E-13	1.45E-14	2.24E-14
300	-7.03E-14	4.96E-15	2.95E-14	-1.62E-13	-1.05E-13	-2.66E-14	-1.19E-13	-1.96E-13	-1.39E-14	1.07E-14	9.70E-15	-7.43E-14	-2.72E-13	-1.43E-14	-2.88E-14	3.42E-15	-1.17E-14	1.69E-14	9.45E-16	4.60E-15	-3.75E-14	-5.57E-14	-3.79E-14	-1.02E-14	-8.47E-14	-3.07E-15	-1.52E-13	-7.65E-16	-2.13E-14	1.33E-14	-5.88E-16	-1.95E-13	-3.91E-14	-2.33E-13	-7.48E-13	-1.34E-13	-5.25E-14	-6.41E-14	-7.07E-13	-6.00E-14	-3.87E-14	-3.71E-14	-1.44E-13	-2.48E-14	-9.60E-14	-2.22E-14	-6.87E-13	2.56E-14	8.83E-15
301	-1.88E-13	-5.36E-15	-1.57E-15	-2.40E-13	-9.52E-14	-2.09E-14	-9.58E-14	-2.15E-13	-1.33E-14	-7.92E-14	1.43E-14	-7.35E-14	-1.52E-13	-8.23E-14	-2.54E-14	-2.16E-16	1.81E-14	-1.50E-14	-1.35E-14	2.88E-15	-4.62E-14	-8.88E-14	-5.28E-14	-3.32E-14	-1.10E-13	-1.17E-15	-1.32E-13	-1.22E-15	-4.60E-14	5.63E-16	-1.14E-14	-1.64E-13	-1.20E-14	-2.69E-13	-6.66E-13	-1.08E-13	-1.11E-13	-1.71E-14	-1.01E-12	-6.79E-14	-1.49E-13	-1.15E-13	-1.37E-13	-1.15E-13	-8.49E-14	-2.67E-14	-7.54E-13	6.72E-15	1.31E-14
302	-2.16E-13	-3.89E-14	-3.45E-14	-8.30E-13	-3.59E-13	-1.68E-14	-3.97E-14	-1.91E-13	-2.50E-14	-3.31E-13	-3.01E-16	-1.33E-13	1.24E-13	-1.53E-13	-3.92E-14	-1.17E-14	7.27E-14	-8.00E-14	-3.78E-14	-1.43E-15	-2.92E-13	-1.12E-13	-3.99E-14	-1.43E-13	-7.46E-14	-1.27E-14	8.23E-14	4.46E-15	-7.53E-14	-9.41E-15	-6.16E-15	-3.32E-13	-1.39E-15	-3.21E-13	-2.81E-13	-3.37E-14	-2.12E-13	-2.86E-14	-1.33E-12	-6.74E-14	-2.34E-13	-5.28E-15	-1.24E-13	-1.55E-13	-9.82E-14	7.25E-14	-5.66E-13	-1.87E-15	-2.85E-14
303	-5.92E-14	4.69E-15	1.08E-14	-7.03E-13	-7.48E-13	-1.32E-14	-7.52E-14	-2.75E-14	-1.50E-14	-2.40E-13	-2.38E-14	1.46E-13	-1.20E-13	-3.24E-13	-1.91E-14	-9.35E-15	3.92E-16	-6.48E-15	-3.70E-14	-1.12E-14	-4.45E-13	-8.26E-14	-1.83E-14	-1.30E-13	8.08E-14	-2.20E-14	3.74E-15	-3.48E-15	-7.40E-14	-1.10E-14	2.92E-15	-4.77E-13	-6.28E-14	-4.74E-13	-1.69E-13	-4.29E-14	-1.93E-13	-4.50E-15	-1.47E-12	-1.20E-13	-2.06E-13	1.17E-13	9.13E-14	-9.35E-14	-7.91E-14	-3.02E-14	-6.42E-13	4.32E-15	-1.87E-14
304	1.91E-14	5.22E-15	6.51E-14	-8.14E-13	-5.42E-13	-3.01E-14	-1.28E-13	-1.48E-13	-5.26E-14	-1.79E-13	-9.63E-14	-1.65E-13	-6.12E-13	-3.04E-13	1.14E-14	-4.61E-15	-1.83E-13	1.79E-15	-1.69E-15	-2.68E-14	-2.94E-13	-8.69E-14	-6.07E-16	-8.46E-14	1.16E-13	-2.00E-14	-2.98E-13	-9.94E-15	-6.58E-14	-1.45E-15	-1.18E-15	-7.89E-13	-1.35E-13	-9.39E-13	-5.82E-13	-2.45E-14	-8.36E-14	-5.88E-14	-1.68E-12	-1.84E-13	-3.21E-13	1.73E-15	-3.87E-15	-7.70E-14	-9.60E-14	-1.19E-13	-1.03E-12	-3.01E-15	3.85E-14
305	-3.13E-13	-1.62E-13	-1.08E-13	-1.43E-12	-1.32E-12	-1.66E-13	-4.21E-13	-6.93E-13	-1.67E-13	-9.48E-13	-1.35E-13	-7.93E-13	-1.80E-12	-2.41E-13	-2.55E-15	-1.41E-14	-6.18E-13	-3.64E-14	4.17E-15	-1.36E-14	-7.50E-13	-3.11E-13	-7.00E-14	-1.82E-13	-2.53E-13	-2.49E-14	-1.71E-12	-2.54E-14	-1.34E-13	-1.10E-14	-2.84E-14	-1.90E-12	-2.72E-13	-3.23E-12	-2.62E-12	-7.74E-14	-5.15E-13	-2.67E-13	-3.69E-12	-4.28E-13	-9.79E-13	-6.20E-13	-7.86E-13	-2.87E-13	-2.80E-13	-3.90E-13	-3.14E-12	-3.08E-14	-6.02E-14
306	-5.33E-13	-2.34E-13	-2.22E-13	-1.40E-12	-1.32E-12	-2.09E-13	-5.06E-13	-7.26E-13	-1.79E-13	-1.28E-12	-1.59E-13	-7.34E-13	-2.17E-12	-1.77E-13	1.60E-15	-3.37E-14	-8.19E-13	-5.72E-14	7.43E-16	-1.17E-14	-7.65E-13	-4.05E-13	-9.61E-14	-2.04E-13	-4.64E-13	-1.81E-14	-2.22E-12	-2.94E-14	-1.51E-13	-2.68E-14	-4.85E-14	-1.95E-12	-2.86E-13	-4.10E-12	-2.97E-12	-9.19E-14	-7.04E-13	-3.15E-13	-4.35E-12	-4.76E-13	-1.22E-12	-9.41E-13	-1.07E-12	-3.77E-13	-3.13E-13	-5.00E-13	-3.72E-12	-3.96E-14	-2.87E-14
307	-4.06E-13	-1.94E-13	-1.88E-13	-1.19E-12	-1.06E-12	-1.76E-13	-3.86E-13	-6.28E-13	-9.81E-14	-9.98E-13	-5.54E-14	-4.25E-13	-1.59E-12	-1.54E-13	-5.09E-14	-2.65E-14	-6.93E-13	-5.79E-14	-1.74E-15	-4.38E-15	-6.52E-13	-3.36E-13	-6.85E-14	-1.65E-13	-3.40E-13	-1.27E-14	-1.68E-12	-2.27E-14	-1.01E-13	-2.48E-14	-3.46E-14	-1.35E-12	-2.36E-13	-3.17E-12	-2.40E-12	-6.69E-14	-5.84E-13	-1.43E-13	-3.60E-12	-3.66E-13	-1.07E-12	-8.08E-13	-9.01E-13	-3.20E-13	-2.51E-13	-4.57E-13	-2.81E-12	-2.63E-14	-4.50E-14
308	-4.61E-14	-4.51E-14	-5.33E-14	-1.31E-13	-1.20E-13	-2.89E-14	-1.09E-13	-1.25E-13	1.50E-14	-9.58E-14	2.10E-14	-2.22E-13	-3.57E-13	-1.40E-13	-4.18E-14	-3.17E-15	-1.94E-13	-9.58E-15	-1.96E-15	-2.01E-15	-1.15E-13	-5.89E-14	-5.55E-16	-4.31E-15	2.03E-14	1.67E-15	-9.20E-14	-1.67E-14	6.19E-15	-7.09E-15	9.12E-16	-9.22E-14	-4.23E-14	-6.55E-13	-3.14E-13	-6.72E-15	-1.39E-13	8.63E-14	-1.08E-12	-1.13E-13	-4.15E-13	-1.59E-13	-1.16E-13	-9.43E-14	-6.31E-14	-2.42E-13	-5.75E-13	-1.39E-15	-6.72E-14
309	-5.12E-14	-9.53E-14	-5.80E-14	-3.39E-13	-2.24E-13	-4.92E-14	-4.22E-14	-1.04E-13	-1.28E-14	-2.71E-13	-3.03E-14	-3.95E-13	-4.00E-13	-5.03E-14	-1.23E-14	-4.71E-15	-2.08E-13	-2.55E-15	3.95E-15	-1.78E-14	-2.22E-13	-1.13E-13	-5.93E-15	-6.61E-15	1.05E-14	-3.10E-15	-3.96E-13	-1.54E-14	-4.69E-15	-3.91E-15	1.80E-15	-2.70E-13	-4.31E-14	-8.86E-13	-5.86E-13	-1.56E-14	-2.32E-13	9.99E-15	-1.20E-12	-2.06E-13	-5.19E-13	-2.83E-13	-2.85E-13	-8.64E-14	-8.74E-14	-1.88E-13	-7.80E-13	-1.22E-14	-5.08E-14
310	-5.00E-14	-1.03E-13	-6.20E-14	-3.13E-13	-2.37E-13	-6.49E-14	3.97E-14	-7.35E-14	-4.76E-15	-2.72E-13	-5.06E-14	1.64E-13	-4.28E-13	-7.48E-14	2.16E-15	-3.30E-15	-1.69E-13	1.96E-15	6.49E-15	-2.39E-14	-2.27E-13	-9.58E-14	-1.43E-14	8.83E-15	-3.65E-14	5.70E-16	-6.45E-13	-7.28E-15	4.52E-15	-5.71E-15	-3.69E-15	-2.05E-13	-9.27E-14	-8.08E-13	-6.92E-13	3.06E-15	-2.71E-13	1.01E-14	-1.18E-12	-1.57E-13	-5.18E-13	-2.88E-13	-2.71E-13	-7.29E-14	-8.24E-14	-1.14E-13	-7.68E-13	-9.80E-15	-6.41E-14
311	-3.24E-14	-8.43E-14	-3.77E-14	-3.56E-13	-3.00E-13	-6.39E-14	-8.69E-15	-1.28E-13	1.36E-14	-2.14E-13	-6.75E-14	2.11E-13	-3.67E-13	-1.01E-13	1.33E-15	-1.01E-15	-1.05E-13	5.04E-15	3.37E-15	-1.83E-14	-2.55E-13	-5.36E-14	-1.83E-14	6.67E-15	-5.81E-14	9.85E-16	-7.10E-13	1.12E-15	5.81E-15	-4.43E-15	2.17E-16	-3.08E-14	-1.68E-13	-6.37E-13	-7.32E-13	1.21E-14	-1.95E-13	1.69E-14	-1.14E-12	-4.96E-14	-4.47E-13	-3.47E-13	-1.86E-13	-1.44E-13	-6.07E-14	-2.19E-14	-5.78E-13	-8.64E-15	-1.84E-13
312	-1.23E-14	-7.67E-14	8.84E-16	-5.00E-13	-4.07E-13	-6.80E-14	-3.29E-14	-2.18E-13	6.66E-15	-3.31E-13	-5.93E-14	-9.13E-16	-3.87E-13	-8.73E-14	-2.00E-14	3.18E-15	-1.03E-13	-5.22E-15	3.13E-16	-4.39E-15	-2.51E-13	-1.09E-13	-2.42E-14	-2.15E-14	3.63E-15	-1.20E-14	-6.67E-13	3.71E-15	-5.48E-14	-2.14E-15	7.09E-15	1.75E-13	-1.67E-13	-5.85E-13	-4.49E-13	9.62E-15	-1.69E-13	-2.39E-14	-1.08E-12	3.23E-15	-4.25E-13	-5.72E-13	-2.36E-13	-2.46E-13	-6.57E-14	-1.46E-14	-4.80E-13	-1.37E-15	-2.83E-13
313	-7.08E-14	-1.45E-13	-3.99E-14	-1.12E-12	-8.39E-13	-6.07E-14	-9.38E-15	-3.70E-13	4.76E-15	-6.45E-13	-5.60E-14	-1.96E-13	-3.04E-13	-5.84E-14	-3.74E-14	5.62E-15	-1.41E-13	-9.67E-15	-3.32E-15	2.16E-15	-4.79E-13	-2.32E-13	-2.01E-14	-3.41E-14	-8.72E-14	-2.74E-14	-5.45E-13	4.61E-15	-1.26E-13	-8.63E-15	-5.39E-16	2.93E-13	-7.80E-14	-4.86E-13	-4.84E-13	-1.47E-14	-3.58E-13	-3.21E-14	-8.95E-13	6.74E-15	-4.12E-13	-5.66E-13	-3.57E-13	-2.52E-13	-1.26E-13	-7.12E-16	-4.40E-13	-1.94E-15	-2.16E-13
314	-2.16E-13	-2.57E-13	-9.79E-14	-5.20E-13	-4.10E-13	-6.41E-14	-3.09E-14	-3.27E-13	1.16E-14	-7.50E-13	-7.12E-14	-3.55E-13	-2.32E-13	-2.36E-14	-6.55E-14	-1.70E-14	-1.75E-13	-1.43E-14	-6.24E-15	-3.29E-15	-1.48E-13	-1.90E-13	-2.56E-14	-1.24E-14	-2.08E-13	-1.43E-15	-4.90E-13	8.05E-17	-4.44E-16	-2.55E-14	-1.88E-15	6.22E-13	1.18E-14	-4.14E-13	-4.37E-13	-2.06E-14	-5.32E-13	-2.50E-14	-5.77E-13	1.74E-14	-4.03E-13	-4.95E-13	-2.45E-13	-1.61E-13	-5.43E-14	4.18E-15	-3.95E-13	-6.79E-16	-1.08E-13
315	-4.73E-13	-1.87E-13	-2.19E-13	-2.33E-13	-1.78E-13	-6.69E-14	-7.97E-14	-1.90E-13	2.73E-14	-6.74E-13	-8.26E-14	-3.09E-13	-2.01E-13	5.12E-14	-2.37E-14	-5.80E-14	-1.74E-13	-1.10E-14	1.38E-16	-1.04E-14	-9.58E-15	-1.02E-13	-2.04E-14	-1.63E-14	-3.92E-13	8.34E-16	-4.16E-13	-4.11E-15	1.92E-15	-4.87E-14	-2.78E-14	7.04E-13	-3.11E-14	-3.85E-13	-5.18E-13	-2.55E-15	-3.84E-13	-7.23E-15	-3.02E-13	3.17E-14	-4.07E-13	-3.35E-13	-9.40E-14	-6.03E-14	-1.70E-15	3.80E-15	-2.52E-13	6.50E-15	-5.29E-14
316	-4.03E-13	-9.76E-14	-1.57E-13	-1.98E-13	-1.32E-13	-7.97E-14	-8.52E-14	-8.91E-14	1.66E-15	-4.60E-13	-6.76E-14	5.52E-14	-2.99E-13	4.98E-14	-2.49E-14	-2.11E-14	-1.59E-13	-8.83E-15	6.00E-16	-3.40E-15	-1.35E-14	-7.80E-14	-3.13E-14	-1.19E-14	-2.46E-13	-3.10E-17	-5.39E-13	-1.11E-14	2.27E-15	-1.15E-14	-1.02E-15	5.53E-13	-4.97E-14	-4.82E-13	-5.08E-13	1.41E-14	-3.49E-13	-3.76E-14	-4.27E-13	3.09E-14	-4.51E-13	-1.38E-13	-2.43E-14	-7.66E-14	1.74E-14	-2.99E-15	-2.54E-13	7.83E-15	-5.49E-14
317	-2.33E-13	-8.77E-14	-1.04E-13	-5.54E-15	-8.68E-18	-1.24E-13	-9.76E-14	1.42E-14	-2.19E-14	-3.89E-13	-7.37E-14	-2.00E-13	-1.95E-13	-2.27E-13	-2.07E-14	-4.28E-14	-1.43E-13	-1.12E-14	-2.35E-14	1.82E-15	4.28E-14	-6.97E-14	-4.35E-14	-9.15E-15	-1.43E-13	2.51E-15	-5.57E-13	-1.36E-14	2.01E-15	-2.73E-14	-4.52E-15	4.60E-13	-8.10E-14	-5.98E-13	-3.08E-13	7.04E-14	-2.72E-13	-3.16E-14	-1.02E-12	1.69E-14	-5.61E-13	-1.76E-13	-9.88E-14	-2.34E-13	1.16E-14	-2.09E-14	-8.79E-14	-1.53E-16	-3.09E-14
318	-1.67E-13	-6.81E-14	-8.12E-14	8.09E-14	6.02E-14	-1.51E-13	-4.30E-14	1.77E-13	-3.34E-14	-3.85E-13	-4.72E-14	-8.38E-13	-1.16E-13	-1.51E-13	5.89E-15	-5.30E-14	-1.70E-13	1.25E-14	2.35E-15	9.39E-16	9.28E-14	-6.64E-14	-6.72E-15	8.59E-15	-1.61E-13	-2.17E-15	-6.20E-13	-1.74E-14	-5.15E-15	-3.91E-14	-5.60E-15	1.45E-13	-3.80E-14	-6.06E-13	-7.65E-13	1.08E-13	-1.60E-13	-1.03E-14	-1.38E-12	-1.51E-13	-6.26E-13	-4.44E-13	-4.18E-13	-1.26E-13	-4.83E-14	-1.09E-14	3.36E-14	-3.19E-14	-6.55E-15
319	-2.30E-13	-7.78E-14	-1.05E-13	-1.62E-13	-6.84E-14	-1.36E-13	-7.55E-14	-6.29E-14	-5.59E-14	-5.32E-13	-5.99E-14	-8.73E-13	-4.45E-13	3.13E-14	1.97E-14	-4.19E-14	-2.14E-13	3.13E-14	-8.61E-16	-1.20E-15	-9.80E-15	-9.63E-14	2.30E-14	4.83E-14	-2.54E-13	-4.56E-15	-9.10E-13	-2.04E-15	-2.00E-14	-3.68E-14	-6.82E-15	-5.57E-13	-1.41E-13	-8.47E-13	-1.13E-12	1.50E-14	-2.00E-13	9.25E-17	-1.51E-12	-3.25E-13	-6.34E-13	-5.56E-13	-7.28E-13	-2.26E-13	-1.44E-13	-8.08E-14	-5.01E-13	-6.80E-14	5.85E-14
320	-2.07E-13	-5.67E-14	-7.98E-14	-3.12E-13	-2.09E-13	-1.50E-13	-1.04E-13	-5.45E-13	-1.11E-13	-5.39E-13	1.12E-14	3.77E-14	-6.79E-13	-1.82E-13	6.41E-15	-8.04E-15	-2.29E-13	-7.02E-15	-6.06E-15	8.16E-16	-9.88E-14	-9.31E-14	3.26E-14	2.49E-14	-2.36E-13	-7.90E-15	-1.16E-12	-1.22E-14	-4.07E-14	-1.26E-14	-8.01E-15	-1.08E-12	-3.08E-13	-1.32E-12	-1.85E-12	7.97E-15	-1.87E-13	-1.03E-13	-1.64E-12	-2.88E-13	-6.83E-13	-4.33E-13	-6.88E-13	-3.00E-13	-1.52E-13	-1.92E-13	-1.22E-12	-4.09E-14	4.48E-14
321	-1.66E-13	-3.44E-14	-7.19E-14	-1.32E-13	-1.37E-13	-1.61E-13	-5.61E-14	-4.19E-13	-2.45E-13	-5.06E-13	1.87E-14	-4.92E-14	-8.24E-13	-2.28E-13	-1.22E-14	3.14E-15	-1.20E-13	9.55E-15	-1.05E-14	-1.59E-15	-4.75E-14	-5.31E-14	2.85E-14	-4.34E-15	-2.12E-13	-3.21E-15	-1.41E-12	-8.98E-15	-1.74E-14	-1.51E-15	-1.86E-14	-1.43E-12	-1.44E-13	-1.82E-12	-2.41E-12	-8.74E-15	-1.34E-13	-4.10E-13	-1.95E-12	-4.00E-13	-7.42E-13	-5.17E-13	-8.12E-13	-3.36E-13	-1.72E-13	-2.89E-14	-1.77E-12	-4.23E-14	8.00E-14
322	-1.21E-13	-2.28E-14	-9.30E-14	-2.41E-13	-1.71E-13	-1.46E-13	-3.93E-14	-1.08E-13	-2.79E-13	-4.47E-13	1.68E-14	-8.51E-14	-1.14E-12	-2.17E-13	-2.12E-14	-3.45E-15	-1.44E-13	1.59E-14	-7.61E-16	-4.58E-15	-9.39E-14	-5.82E-14	1.98E-15	8.12E-16	-1.66E-13	-7.99E-16	-1.34E-12	6.29E-16	-2.44E-14	-1.16E-15	-2.74E-14	-1.46E-12	-8.85E-14	-2.27E-12	-1.99E-12	-1.68E-14	-1.35E-13	-7.47E-13	-2.01E-12	-4.17E-13	-6.91E-13	-6.19E-13	-8.68E-13	-3.64E-13	-2.20E-13	-2.24E-14	-2.01E-12	-3.60E-14	7.73E-14
323	-8.92E-14	-1.02E-14	-1.05E-13	-3.39E-13	-2.29E-13	-1.12E-13	-2.27E-13	-9.97E-14	-1.31E-13	-3.61E-13	-6.73E-14	-8.79E-14	-1.29E-12	-1.20E-13	-1.81E-14	-9.04E-15	-4.98E-13	5.03E-15	1.54E-15	-3.55E-15	-1.49E-13	-7.65E-14	-2.55E-14	-3.07E-14	-1.38E-13	-3.84E-15	-1.27E-12	-9.42E-15	-4.64E-14	-2.59E-15	-3.26E-14	-1.06E-12	-1.55E-13	-2.52E-12	-1.53E-12	-2.12E-14	-1.18E-13	-2.35E-13	-1.77E-12	-2.59E-13	-6.43E-13	-7.17E-13	-7.17E-13	-2.08E-13	-1.51E-13	-2.97E-13	-2.34E-12	-4.07E-14	1.90E-14
324	-1.25E-13	-8.83E-15	-1.12E-13	-5.17E-13	-3.27E-13	-9.77E-14	-1.54E-13	-1.87E-13	-6.23E-14	-3.07E-13	-5.80E-14	1.87E-14	-5.32E-13	-7.40E-14	-2.35E-15	-3.57E-15	-3.53E-13	-1.05E-15	7.06E-16	-2.90E-15	-2.39E-13	-6.41E-14	-2.16E-14	-5.36E-14	-1.28E-13	-1.57E-14	-9.97E-13	4.09E-16	-6.00E-14	-4.70E-15	-3.23E-14	-6.03E-13	-8.57E-14	-1.40E-12	-1.37E-12	-3.03E-14	-9.01E-14	-1.18E-14	-1.26E-12	-1.92E-13	-5.91E-13	-7.47E-13	-5.72E-13	-1.68E-13	-1.05E-13	-6.22E-14	-1.50E-12	-5.47E-14	-6.09E-14
325	-1.70E-13	-9.77E-16	-9.85E-14	-4.00E-13	-2.61E-13	-1.27E-13	-1.65E-13	-2.73E-13	-1.33E-14	-2.28E-13	-2.53E-14	7.48E-15	-4.89E-13	-5.76E-14	-9.56E-15	1.97E-15	-2.25E-13	-2.72E-15	-2.83E-15	-6.99E-16	-1.71E-13	-5.27E-14	-8.28E-15	-4.46E-14	-1.29E-13	-1.48E-14	-6.23E-13	-1.19E-14	-5.33E-14	-4.35E-15	-2.43E-14	-5.81E-13	-1.64E-13	-9.05E-13	-1.44E-12	-1.42E-14	-9.83E-14	2.91E-14	-1.01E-12	-2.36E-13	-5.44E-13	-5.14E-13	-3.28E-13	-9.84E-14	-1.22E-13	-2.17E-13	-1.15E-12	-7.95E-15	-6.10E-14
326	-1.70E-13	-2.50E-14	-3.50E-14	-9.30E-14	-1.49E-14	-1.58E-13	-1.93E-13	-2.82E-13	8.63E-15	-1.35E-13	-2.99E-14	-2.84E-13	-5.96E-13	-9.18E-14	-7.22E-14	-7.93E-16	-3.12E-13	-5.00E-15	-4.12E-15	1.54E-15	-7.57E-15	-5.55E-14	-1.63E-14	-5.66E-15	-5.46E-14	-6.05E-15	-4.84E-13	-2.24E-14	-2.65E-14	-9.94E-16	-4.40E-15	-6.92E-13	-2.05E-13	-9.00E-13	-1.63E-12	-2.91E-14	-1.01E-13	7.54E-14	-1.24E-12	-1.83E-13	-6.24E-13	-6.50E-13	-4.30E-13	-1.86E-13	-1.32E-13	-2.99E-13	-1.10E-12	9.84E-15	-1.89E-13
327	-1.73E-13	-3.58E-14	-3.49E-14	1.35E-13	1.71E-13	-1.73E-13	-6.17E-14	-3.27E-13	-2.80E-15	-5.96E-14	-1.40E-13	-2.73E-13	-8.14E-13	1.72E-15	1.31E-14	-1.20E-14	-3.35E-13	-7.92E-15	-1.77E-15	-1.24E-14	8.56E-14	5.91E-15	-1.73E-14	5.70E-15	-4.73E-14	8.20E-15	-7.74E-13	-2.47E-14	3.68E-14	-1.01E-14	-3.12E-15	-8.16E-13	-1.84E-13	-1.00E-12	-1.53E-12	-1.32E-14	-1.31E-13	6.08E-14	-1.50E-12	-2.26E-13	-6.81E-13	-8.69E-13	-6.04E-13	-2.04E-13	-6.73E-14	-1.44E-13	-1.03E-12	2.24E-14	-2.65E-13
328	-8.20E-14	1.15E-14	-2.82E-14	4.93E-13	4.80E-13	-1.47E-13	-8.46E-14	-3.33E-13	-1.86E-14	9.83E-14	-3.74E-15	-3.85E-13	-7.07E-13	8.60E-14	-4.95E-15	-3.32E-15	-2.95E-13	-2.10E-14	-2.40E-15	-6.49E-15	2.75E-13	9.79E-14	-1.82E-14	8.72E-15	-4.38E-14	1.36E-14	-8.19E-13	-8.88E-15	6.86E-14	-5.85E-15	-1.05E-14	-7.74E-13	-1.01E-13	-8.88E-13	-1.24E-12	-1.04E-14	2.48E-15	5.93E-14	-1.66E-12	-2.08E-13	-6.75E-13	-8.76E-13	-6.04E-13	-1.78E-13	-2.83E-14	1.61E-14	-9.20E-13	7.73E-15	-4.87E-15
329	1.40E-13	4.87E-14	3.83E-14	-1.94E-13	-3.37E-14	-1.04E-13	-2.43E-13	-3.51E-13	-4.45E-14	7.17E-14	-7.48E-14	-9.24E-13	-3.06E-13	2.19E-14	-1.67E-14	2.97E-14	-2.05E-13	-2.78E-14	-1.66E-15	-1.64E-14	-2.49E-14	3.66E-14	-3.32E-14	1.58E-30	8.86E-14	-1.60E-15	-5.59E-13	-2.13E-15	-3.58E-15	1.81E-14	2.50E-15	-6.63E-13	-2.90E-14	-6.33E-13	-9.15E-13	-3.64E-14	2.33E-14	4.85E-14	-1.52E-12	-1.49E-13	-5.06E-13	-6.12E-13	-4.50E-13	-2.06E-13	-4.02E-14	5.78E-14	-8.11E-13	-1.83E-14	3.73E-14
330	4.65E-14	-3.37E-14	2.38E-14	-2.40E-13	-8.48E-14	-1.03E-13	-1.56E-13	-2.65E-13	-5.31E-14	-1.24E-13	-1.13E-13	-4.79E-13	1.92E-13	-1.26E-13	-2.22E-14	-1.03E-14	-1.04E-13	-2.20E-14	-2.11E-16	2.43E-14	-2.91E-14	-4.20E-14	-6.03E-14	-1.17E-13	5.54E-14	-9.01E-16	-2.77E-13	-3.19E-15	1.60E-15	-7.01E-15	1.39E-14	-5.44E-13	1.72E-15	-3.51E-13	-7.11E-13	5.21E-15	-3.89E-14	5.83E-14	-1.22E-12	-8.35E-14	-3.87E-13	-2.66E-13	-2.68E-13	-1.71E-13	-1.53E-14	7.65E-14	-3.03E-13	-3.88E-14	-6.38E-15
331	-2.23E-13	-1.34E-14	-9.67E-14	-1.22E-13	7.28E-14	-8.12E-14	-2.68E-13	-8.96E-14	-5.83E-14	-2.42E-13	-3.55E-14	-1.15E-12	4.36E-14	-5.96E-14	-2.81E-14	-4.20E-14	-6.93E-14	-5.54E-15	7.34E-15	4.33E-15	3.64E-14	-3.83E-14	-3.43E-14	-1.25E-13	-2.39E-13	1.44E-15	-3.64E-13	2.83E-16	1.26E-14	-2.68E-14	-1.31E-15	-6.25E-13	-7.57E-15	-5.23E-13	-7.24E-13	-3.02E-15	-4.38E-14	1.60E-14	-1.05E-12	-9.26E-14	-3.30E-13	-6.63E-14	-2.41E-13	-1.18E-13	-2.70E-14	-1.34E-14	-3.09E-13	-4.98E-14	-6.17E-14
332	-2.54E-13	-5.41E-15	-1.28E-13	-9.30E-14	7.75E-14	-7.06E-14	-2.98E-13	-1.58E-13	-5.07E-14	-3.32E-13	-5.96E-14	-9.05E-13	-4.20E-14	-1.71E-14	-1.92E-14	-4.01E-14	-7.10E-15	-1.93E-14	-1.96E-14	4.21E-15	1.34E-14	-3.88E-14	-4.45E-14	-5.61E-14	-2.95E-13	-1.23E-15	-3.46E-13	8.29E-15	9.13E-15	-2.22E-14	7.71E-15	-5.11E-13	2.89E-14	-3.58E-13	-3.80E-13	-1.15E-14	-1.25E-13	-4.64E-14	-8.29E-13	-8.17E-14	-2.84E-13	-2.40E-14	-1.88E-13	-2.33E-13	-3.78E-14	-6.16E-15	-1.35E-13	-4.59E-14	-7.81E-14
333	-3.49E-13	1.48E-15	-1.63E-13	-3.47E-14	-5.23E-15	-5.59E-14	-2.20E-13	4.04E-14	-4.55E-14	-3.77E-13	-2.45E-14	-9.95E-13	-1.44E-14	3.77E-14	-1.49E-14	-1.27E-14	-1.04E-14	-2.77E-14	-1.73E-15	5.47E-15	-2.29E-14	-3.04E-14	-5.47E-14	-1.20E-13	-3.22E-13	-3.67E-15	-2.34E-13	3.30E-15	-6.15E-15	-1.76E-15	-1.53E-14	-1.03E-13	1.97E-13	-3.57E-14	9.78E-14	7.39E-15	-6.38E-14	-1.00E-13	-5.43E-13	5.83E-15	-2.46E-13	-8.91E-14	-2.22E-13	-1.00E-13	-2.26E-15	1.51E-14	4.07E-14	-4.25E-14	-6.56E-14
334	-4.85E-13	1.76E-14	-2.16E-13	9.16E-14	7.40E-15	-4.74E-14	-1.41E-13	2.59E-13	-1.16E-14	-2.91E-13	-7.80E-15	-6.58E-13	1.78E-13	6.93E-14	-4.99E-15	6.03E-15	1.49E-14	-2.86E-14	-3.08E-16	2.72E-15	2.07E-14	1.27E-14	-1.73E-14	-1.10E-13	-3.85E-13	-2.60E-15	4.29E-14	1.03E-14	-4.43E-15	8.74E-15	-4.40E-14	-9.94E-14	9.62E-14	3.47E-13	3.87E-13	3.33E-14	-5.43E-14	8.36E-15	-3.71E-13	6.88E-14	-2.70E-13	-1.09E-13	-1.11E-13	-4.29E-14	-3.14E-15	3.40E-14	3.63E-13	-3.19E-14	-7.63E-14
335	-4.46E-13	-2.27E-15	-2.26E-13	-1.68E-14	-9.15E-14	-4.77E-14	-1.05E-13	-6.16E-14	6.79E-15	-2.72E-13	-2.57E-14	-7.82E-13	3.47E-13	1.83E-13	3.76E-17	-8.49E-15	8.02E-14	-1.44E-14	-2.03E-15	-1.17E-15	-7.85E-14	3.85E-15	-4.21E-15	3.74E-15	-4.74E-13	-1.06E-15	2.97E-14	6.63E-15	-2.64E-15	-4.60E-15	-4.63E-14	-1.34E-13	3.52E-14	3.69E-13	-1.31E-13	2.37E-14	-5.76E-14	1.47E-13	-3.60E-13	7.61E-14	-2.97E-13	-2.65E-14	-2.73E-14	-6.02E-15	2.46E-14	1.06E-13	1.79E-13	-2.12E-14	-4.06E-14
336	-3.21E-13	-3.79E-14	-1.90E-13	-2.04E-13	-1.99E-13	-5.03E-14	-6.38E-14	-2.99E-14	-6.44E-14	-3.53E-13	-1.38E-14	-3.78E-13	3.31E-13	2.21E-13	-1.24E-14	-2.14E-14	2.21E-13	-4.33E-14	-6.50E-15	-5.89E-15	-1.57E-13	-1.44E-14	-1.52E-14	-2.24E-14	-4.36E-13	-6.23E-16	4.30E-14	1.48E-14	-3.31E-15	-9.43E-15	-3.45E-14	-2.03E-13	6.10E-14	2.48E-13	-2.58E-13	2.27E-14	-1.37E-13	-1.16E-13	-5.19E-13	8.40E-15	-2.76E-13	1.77E-14	-9.95E-14	-8.49E-14	-9.13E-15	1.84E-13	6.88E-14	-1.27E-14	-4.07E-14
337	-1.92E-13	-8.30E-14	-1.03E-13	-2.94E-13	-2.77E-13	-5.37E-14	-1.31E-13	-1.91E-13	-6.18E-14	-5.03E-13	-1.36E-14	-3.07E-13	-2.66E-13	1.59E-13	-5.09E-14	-3.56E-14	4.22E-14	5.61E-15	-1.26E-14	-3.79E-15	-2.03E-13	-1.10E-13	1.26E-14	-4.86E-14	-2.61E-13	-3.61E-15	-8.04E-14	3.52E-15	-2.39E-14	-1.86E-14	6.55E-15	-4.05E-13	1.76E-14	-3.80E-13	-3.74E-13	1.25E-14	-2.79E-13	-1.91E-13	-6.36E-13	-5.99E-14	-2.26E-13	1.55E-13	-1.56E-13	-1.25E-13	-6.38E-14	-5.47E-14	-4.89E-13	-1.03E-14	-7.35E-14
338	-1.88E-13	-1.49E-13	-8.74E-14	-6.13E-13	-5.22E-13	-4.34E-14	-4.87E-14	4.49E-14	-8.14E-14	-6.36E-13	1.47E-14	-3.10E-13	-3.23E-13	6.94E-14	-8.03E-14	-1.49E-14	-5.05E-15	-4.86E-14	-1.29E-14	-7.41E-17	-3.23E-13	-2.03E-13	3.46E-14	-6.55E-14	-1.88E-13	-1.96E-15	-2.56E-13	1.86E-16	-3.71E-14	-8.56E-15	1.20E-14	-4.65E-13	-2.15E-14	-5.76E-13	-5.72E-13	3.39E-15	-4.33E-13	-2.34E-13	-8.29E-13	-9.12E-14	-2.64E-13	1.92E-13	-2.20E-13	-1.36E-13	-1.11E-13	-3.79E-14	-5.50E-13	-1.44E-14	-8.25E-14
339	-1.87E-13	-1.08E-13	-1.39E-13	-5.08E-13	-3.71E-13	-7.10E-14	-3.10E-14	-2.69E-13	-8.51E-14	-6.01E-13	3.53E-14	-4.66E-13	-4.32E-13	-5.36E-14	-8.16E-14	-3.64E-14	-2.62E-14	3.12E-14	-9.84E-15	4.52E-15	-2.32E-13	-1.62E-13	1.87E-15	-3.37E-14	-2.59E-13	-5.59E-15	-3.67E-13	-5.65E-15	-4.73E-14	-2.98E-14	4.91E-15	-5.57E-13	-4.37E-14	-8.27E-13	-9.29E-13	-4.90E-14	-2.91E-13	-2.12E-13	-1.15E-12	-1.54E-13	-3.86E-13	4.65E-14	-2.38E-13	-1.42E-13	-1.14E-13	-1.80E-14	-8.25E-13	-1.44E-14	-1.05E-13
340	-8.77E-14	-2.47E-14	-1.16E-13	-8.07E-13	-5.00E-13	-8.58E-14	-2.40E-14	-7.29E-14	-5.18E-14	-4.49E-13	2.75E-14	-3.49E-13	-3.97E-13	-1.61E-13	-3.18E-14	-3.03E-15	-7.96E-14	3.27E-15	5.29E-15	1.03E-15	-3.59E-13	-1.44E-13	-6.55E-14	-3.07E-14	-1.91E-13	-1.51E-14	-3.61E-13	-1.10E-14	-9.62E-14	-6.33E-15	8.61E-15	-4.14E-13	-2.47E-14	-1.01E-12	-1.01E-12	-2.10E-14	-1.31E-13	-1.38E-13	-1.24E-12	-1.48E-13	-5.22E-13	-2.28E-13	-3.19E-13	-1.25E-13	-1.15E-13	-3.19E-14	-9.68E-13	-6.27E-15	-4.46E-13
341	1.15E-13	-7.91E-15	-3.88E-14	-7.37E-13	-4.27E-13	-1.18E-13	1.70E-14	-2.19E-13	-2.27E-14	-3.74E-13	-5.58E-16	-5.14E-13	-3.49E-13	-2.61E-13	-2.82E-16	-5.90E-15	-2.33E-13	-3.87E-15	-1.88E-15	-4.69E-15	-3.42E-13	-1.26E-13	-2.27E-14	-4.64E-14	-3.55E-15	-1.93E-14	-5.65E-13	-1.98E-14	-9.64E-14	-5.65E-15	4.46E-15	-5.69E-13	-6.22E-14	-1.40E-12	-1.27E-12	-2.99E-14	-8.84E-15	-7.47E-14	-1.51E-12	-2.12E-13	-7.43E-13	-4.47E-13	-4.07E-13	-1.48E-13	-1.08E-13	-7.68E-14	-1.22E-12	-2.82E-15	-4.75E-13
342	1.81E-13	2.70E-14	-5.02E-15	-2.99E-13	-1.04E-13	-4.76E-14	5.36E-14	-2.38E-13	-1.30E-14	-1.36E-13	-1.81E-14	-1.41E-13	-2.96E-13	-1.18E-13	2.82E-15	7.26E-15	-1.65E-13	3.64E-15	-7.75E-15	-3.87E-15	-1.36E-13	-1.95E-15	-1.87E-14	-2.23E-14	1.10E-13	-1.39E-14	-3.39E-13	-6.67E-15	-3.91E-14	4.79E-15	-2.86E-15	-5.49E-13	-1.24E-13	-9.71E-13	-1.03E-12	8.79E-14	6.85E-14	-2.20E-14	-6.49E-13	-1.37E-13	-4.13E-13	-6.94E-14	-7.31E-14	-1.15E-13	-1.95E-14	-1.39E-14	-1.11E-12	1.26E-15	-2.57E-13
343	5.56E-15	-4.19E-14	-7.16E-14	-6.81E-13	-4.99E-13	-8.28E-14	-1.12E-13	-5.31E-13	-1.35E-13	-4.82E-13	-2.80E-14	-4.13E-13	-1.10E-12	-1.19E-13	-1.11E-14	4.06E-15	-3.73E-13	-9.63E-15	-4.00E-15	-2.14E-15	-3.88E-13	-1.11E-13	-4.67E-14	-1.05E-13	1.87E-14	-2.03E-14	-1.23E-12	-8.26E-15	-8.15E-14	5.39E-17	-2.39E-14	-1.33E-12	-1.49E-13	-2.28E-12	-2.10E-12	-1.42E-13	-1.16E-13	-2.14E-13	-1.77E-12	-2.96E-13	-6.19E-13	-1.16E-13	-4.77E-13	-1.62E-13	-9.52E-14	-1.59E-13	-2.50E-12	-3.27E-14	-1.26E-13
344	-3.35E-13	-1.36E-13	-1.94E-13	-1.40E-12	-1.05E-12	-1.95E-13	-4.07E-13	-9.28E-13	-2.28E-13	-1.07E-12	-7.58E-14	-9.24E-13	-2.14E-12	-1.65E-13	-1.46E-14	-2.12E-14	-8.27E-13	-5.40E-14	-8.65E-16	-1.09E-14	-7.76E-13	-3.02E-13	-9.88E-14	-2.31E-13	-1.61E-13	-2.31E-14	-2.60E-12	-1.80E-14	-1.39E-13	-1.53E-14	-3.54E-14	-2.35E-12	-2.86E-13	-4.25E-12	-3.83E-12	-8.23E-14	-4.21E-13	-3.77E-13	-3.99E-12	-5.62E-13	-1.19E-12	-8.33E-13	-1.30E-12	-3.52E-13	-2.64E-13	-3.81E-13	-4.20E-12	-6.70E-14	-8.04E-14
345	-3.82E-13	-1.38E-13	-1.77E-13	-1.66E-12	-1.33E-12	-2.48E-13	-5.53E-13	-1.04E-12	-1.98E-13	-1.10E-12	-8.33E-14	-9.79E-13	-2.10E-12	-2.49E-13	-4.14E-15	-3.37E-14	-9.31E-13	-7.67E-14	-2.15E-16	-1.33E-14	-8.88E-13	-3.53E-13	-1.00E-13	-2.66E-13	-1.46E-13	-2.06E-14	-2.87E-12	-2.16E-14	-1.49E-13	-2.35E-14	-1.60E-14	-2.34E-12	-3.90E-13	-4.29E-12	-4.36E-12	-1.34E-13	-5.04E-13	-2.73E-13	-4.63E-12	-6.54E-13	-1.38E-12	-1.20E-12	-1.47E-12	-4.18E-13	-3.09E-13	-5.01E-13	-4.28E-12	-9.31E-14	-4.89E-14
346	-1.71E-13	-7.90E-14	-4.34E-14	-1.31E-12	-1.06E-12	-2.32E-13	-4.32E-13	-6.19E-13	-1.02E-13	-7.01E-13	-6.96E-14	-8.85E-13	-1.32E-12	-2.50E-13	8.47E-15	-2.18E-14	-6.13E-13	-5.42E-14	1.58E-15	-1.25E-14	-6.57E-13	-2.57E-13	-4.92E-14	-1.62E-13	3.10E-14	-1.48E-14	-1.95E-12	-2.42E-14	-1.04E-13	-1.15E-14	1.18E-14	-1.63E-12	-3.16E-13	-2.99E-12	-3.58E-12	-9.68E-14	-3.50E-13	-1.83E-13	-3.68E-12	-5.75E-13	-1.13E-12	-1.02E-12	-1.16E-12	-3.40E-13	-2.59E-13	-4.10E-13	-2.63E-12	-5.30E-14	-1.03E-13
347	3.23E-14	2.54E-14	3.32E-14	-2.43E-13	-1.79E-13	-6.43E-14	-1.33E-13	-1.87E-14	1.80E-14	1.46E-14	-4.06E-14	-6.67E-13	-1.55E-13	-4.81E-14	2.10E-14	9.56E-15	-1.73E-13	3.39E-15	7.20E-15	-1.31E-14	-9.86E-14	-1.29E-14	1.88E-14	5.94E-15	8.74E-14	-2.00E-15	-4.67E-13	-1.27E-14	5.10E-15	1.16E-14	1.04E-14	-3.03E-13	-8.15E-14	-6.91E-13	-1.22E-12	-3.08E-15	-3.47E-14	1.57E-14	-1.04E-12	-2.16E-13	-4.46E-13	-5.59E-13	-4.37E-13	-1.05E-13	-6.04E-14	-1.71E-13	-3.05E-13	-2.32E-15	-9.36E-14
348	-5.03E-14	-4.31E-14	-2.52E-14	-4.38E-13	-2.84E-13	-5.32E-14	-1.97E-13	-1.77E-13	-2.52E-14	-1.85E-13	-6.89E-14	-5.22E-13	-2.46E-13	-6.32E-14	-3.77E-15	2.10E-15	-1.61E-13	-3.07E-15	3.92E-15	-2.09E-14	-2.51E-13	-8.13E-14	1.14E-14	-4.36E-15	-4.24E-14	-2.75E-15	-5.98E-13	-1.38E-14	-3.66E-15	2.18E-15	-3.03E-15	-4.68E-13	-3.21E-14	-8.19E-13	-1.34E-12	-2.86E-14	-2.15E-13	-5.62E-14	-1.15E-12	-2.27E-13	-4.24E-13	-4.71E-13	-4.65E-13	-1.60E-13	-5.65E-14	-1.36E-13	-4.76E-13	-1.13E-14	-8.08E-15
349	-7.77E-14	-6.68E-14	-4.43E-14	-5.23E-13	-3.57E-13	-2.83E-14	-1.77E-13	-1.59E-14	-2.30E-14	-2.58E-13	-8.32E-14	-1.55E-13	-1.66E-13	-1.32E-13	-1.10E-14	-2.87E-16	-1.07E-13	1.16E-14	-2.70E-15	-2.06E-14	-3.24E-13	-1.23E-13	1.91E-14	1.66E-14	-5.75E-14	-4.97E-15	-3.58E-13	-3.85E-15	-2.66E-14	6.85E-16	-9.44E-15	-1.05E-13	3.99E-14	-4.52E-13	-6.01E-13	-1.48E-14	-3.24E-13	-1.30E-14	-7.19E-13	-1.32E-13	-1.53E-13	-2.61E-13	-2.57E-13	-1.43E-13	-1.70E-14	-7.16E-14	-2.12E-13	-7.99E-15	-1.60E-14
350	-1.08E-13	-7.34E-14	-4.93E-14	-6.05E-13	-3.66E-13	-3.25E-14	-8.45E-14	-1.09E-13	-3.18E-14	-3.05E-13	-7.11E-14	1.88E-13	-3.52E-13	-8.07E-14	-6.10E-15	-3.55E-15	-1.17E-13	1.12E-14	-3.91E-15	-1.11E-14	-3.11E-13	-1.24E-13	2.99E-15	1.96E-14	-2.46E-14	-1.06E-14	-3.48E-13	7.88E-16	-4.84E-14	-8.93E-16	-1.02E-14	-1.27E-13	-2.42E-14	-5.45E-13	-6.84E-13	-6.02E-15	-3.64E-13	-2.50E-15	-5.76E-13	-9.12E-14	-7.99E-14	-2.91E-13	-2.04E-13	-1.47E-13	-5.32E-14	-8.15E-14	-4.21E-13	6.90E-15	-2.69E-14
351	-1.75E-13	-6.77E-14	-8.43E-14	-4.34E-13	-2.45E-13	-4.02E-14	-3.85E-14	-1.54E-13	-4.17E-14	-2.99E-13	-6.36E-14	1.29E-13	-4.95E-13	-2.27E-14	-8.04E-16	-4.08E-15	-1.24E-13	3.39E-15	-5.23E-15	-1.76E-15	-1.98E-13	-7.85E-14	-1.09E-14	8.17E-15	-9.83E-14	-5.68E-15	-3.63E-13	1.16E-15	-2.39E-14	-1.17E-15	-1.35E-14	-1.71E-13	-6.39E-14	-6.04E-13	-7.10E-13	-3.77E-14	-3.84E-13	-4.07E-14	-6.84E-13	-6.01E-14	-5.54E-14	-3.71E-13	-1.97E-13	-1.74E-13	-7.51E-14	-8.56E-14	-5.56E-13	8.87E-15	-4.47E-14
352	-1.16E-13	-6.13E-14	-5.84E-14	-3.61E-13	-2.78E-13	-3.89E-14	-9.22E-14	-2.04E-13	-3.28E-14	-2.73E-13	-7.83E-14	-2.29E-13	-4.26E-13	-1.03E-13	8.26E-15	1.81E-15	-1.69E-13	-5.17E-15	-8.58E-15	-2.34E-15	-1.82E-13	-8.03E-14	-2.40E-14	-1.14E-14	-5.86E-14	-1.95E-15	-4.66E-13	-4.15E-15	-2.13E-14	-4.75E-16	-1.96E-15	-1.52E-13	-5.14E-14	-6.76E-13	-7.03E-13	-5.46E-14	-3.69E-13	-1.29E-14	-1.05E-12	-7.02E-14	-4.52E-14	-4.18E-13	-2.54E-13	-1.87E-13	-9.37E-14	-6.73E-14	-5.06E-13	-3.76E-15	-3.74E-14
353	-1.25E-13	-7.64E-14	-5.03E-14	-2.66E-13	-2.60E-13	-3.72E-14	-1.42E-13	-2.70E-13	-3.83E-14	-3.04E-13	-9.81E-14	-3.43E-13	-2.99E-13	-9.90E-14	-8.72E-15	-8.38E-15	-1.67E-13	-2.08E-14	3.42E-15	-5.21E-15	-1.64E-13	-9.92E-14	-2.81E-14	-1.57E-14	-5.99E-14	2.00E-15	-5.24E-13	-9.10E-15	-1.45E-14	-9.02E-15	-8.97E-16	-3.55E-13	-9.62E-14	-8.39E-13	-1.09E-12	-2.97E-14	-3.42E-13	-1.47E-14	-1.17E-12	-1.02E-13	-8.91E-16	-2.78E-13	-2.83E-13	-1.84E-13	-8.89E-14	-3.08E-14	-7.15E-13	-1.08E-14	-2.75E-14
354	-1.04E-13	-8.31E-14	-2.38E-14	-2.83E-13	-2.52E-13	-2.52E-14	-1.62E-13	-1.33E-13	-5.59E-14	-3.21E-13	-9.52E-14	-1.60E-13	-3.35E-13	-7.15E-14	-9.36E-15	-1.49E-14	-2.28E-13	-1.34E-14	5.56E-15	-4.93E-15	-1.68E-13	-1.11E-13	-2.75E-14	-9.51E-16	-2.79E-14	2.48E-15	-6.82E-13	-6.74E-15	-5.61E-15	-1.33E-14	5.94E-15	-4.58E-13	-6.02E-14	-1.16E-12	-1.32E-12	-3.22E-15	-3.40E-13	-2.34E-14	-1.07E-12	-6.31E-14	4.87E-15	-9.30E-14	-2.71E-13	-1.78E-13	-4.86E-14	-7.34E-14	-1.02E-12	-3.43E-14	-4.30E-14
355	-5.14E-14	-6.82E-14	-7.04E-15	-2.66E-13	-2.24E-13	-2.03E-14	-9.88E-14	-4.22E-14	-2.17E-14	-3.07E-13	-5.94E-14	-3.43E-13	-3.35E-13	-1.69E-14	-1.74E-14	-1.53E-14	-2.16E-13	-1.02E-14	3.75E-15	-3.86E-15	-1.48E-13	-1.20E-13	-2.01E-14	-6.13E-15	-4.92E-14	-2.40E-15	-6.16E-13	-5.62E-15	-2.29E-14	-1.37E-14	-2.48E-15	-3.03E-13	-4.59E-14	-9.99E-13	-1.09E-12	2.06E-14	-2.56E-13	-5.20E-14	-9.98E-13	-4.96E-14	-3.80E-15	-2.03E-13	-2.31E-13	-1.25E-13	-6.96E-14	-7.74E-14	-7.70E-13	-2.01E-14	-4.68E-14
356	-1.23E-13	-5.36E-14	-4.28E-14	-1.39E-13	-1.45E-13	-4.70E-14	-5.14E-14	-1.71E-13	5.56E-15	-3.09E-13	-5.28E-14	-6.40E-13	-1.03E-13	-1.39E-14	-1.19E-14	-4.38E-14	-8.07E-14	-1.10E-14	2.88E-15	-1.32E-15	-9.92E-14	-9.56E-14	-5.62E-15	-1.14E-14	-1.13E-13	-4.70E-15	-3.92E-13	-3.36E-15	-3.85E-14	-3.73E-14	-1.35E-14	-2.82E-13	-3.49E-14	-5.79E-13	-9.22E-13	2.99E-14	-2.00E-13	-4.84E-14	-1.12E-12	-4.88E-14	-8.15E-14	-3.46E-13	-2.89E-13	-7.12E-14	-9.27E-14	9.12E-15	-2.61E-13	-6.30E-15	-1.28E-13
357	-1.80E-13	-6.36E-14	-7.17E-14	-9.36E-15	-8.50E-14	-5.47E-14	-4.70E-14	-1.12E-13	1.86E-14	-3.17E-13	-7.07E-14	-6.95E-13	-6.67E-14	2.14E-15	-1.06E-14	-7.26E-14	-3.74E-14	-2.23E-14	1.50E-15	-8.84E-15	-2.59E-14	-7.60E-14	-1.14E-15	-3.06E-14	-1.61E-13	-2.24E-15	-2.16E-13	-1.66E-15	-1.98E-14	-5.92E-14	-9.19E-15	-2.28E-13	-1.22E-14	-3.73E-13	-5.02E-13	4.26E-14	-2.21E-13	-7.35E-14	-1.13E-12	-5.72E-14	-1.15E-13	-3.90E-13	-3.63E-13	-1.24E-13	-1.02E-13	2.96E-14	-2.29E-14	-2.19E-15	-1.67E-13
358	-2.18E-13	-6.17E-14	-9.46E-14	-1.92E-13	-1.62E-13	-4.21E-14	-6.25E-14	-1.81E-14	2.54E-14	-3.77E-13	-5.27E-14	-5.40E-13	4.23E-14	1.23E-14	-2.09E-14	-6.96E-14	9.96E-15	-2.99E-14	-8.94E-16	-1.07E-14	-8.16E-14	-7.24E-14	4.58E-16	-6.67E-14	-1.86E-13	-3.74E-15	-8.07E-14	-2.12E-15	-2.31E-14	-5.48E-14	-1.47E-15	-1.04E-13	8.03E-15	-2.17E-13	-3.19E-13	3.45E-14	-2.78E-13	-5.53E-14	-9.83E-13	-6.34E-14	-1.37E-13	-2.02E-13	-3.25E-13	-1.52E-13	-9.31E-14	3.20E-14	1.13E-13	-1.04E-14	-4.63E-14
359	-2.07E-13	-3.40E-14	-8.72E-14	-2.50E-13	-1.01E-13	-2.87E-14	-6.31E-14	7.07E-14	8.96E-15	-3.27E-13	-2.23E-14	-2.35E-14	-7.48E-14	-3.46E-15	8.83E-15	-2.33E-14	-6.92E-14	-1.02E-14	-1.47E-15	-7.88E-15	-6.46E-14	-4.69E-14	-1.68E-14	-9.30E-14	-1.76E-13	-4.91E-15	-3.38E-13	-8.97E-15	-1.65E-14	-1.83E-14	-4.54E-15	-1.27E-13	-3.82E-14	-5.05E-13	-5.65E-13	5.52E-14	-2.34E-13	-4.80E-14	-9.06E-13	-5.00E-14	-2.47E-13	-2.15E-13	-3.01E-13	-1.82E-13	-6.76E-14	-7.98E-14	-1.60E-13	-8.65E-15	-2.86E-14
360	-2.36E-13	-1.23E-14	-1.06E-13	-8.51E-14	3.76E-14	-2.33E-14	-6.26E-14	3.25E-14	-3.20E-14	-3.03E-13	-2.46E-14	1.20E-13	-3.17E-13	6.92E-14	1.05E-14	1.21E-15	-1.84E-13	1.31E-14	6.46E-15	1.00E-15	6.63E-15	-4.44E-14	-2.33E-14	-7.73E-14	-2.28E-13	-9.83E-17	-5.93E-13	-1.16E-14	2.91E-15	-2.72E-15	-2.83E-14	-3.96E-13	-8.40E-14	-8.73E-13	-1.09E-12	5.02E-14	-1.55E-13	-1.74E-13	-7.51E-13	-6.58E-14	-3.47E-13	-3.79E-13	-3.00E-13	-2.10E-13	-7.29E-14	-1.53E-13	-6.36E-13	-1.64E-15	3.85E-14
361	-2.86E-13	-2.72E-14	-1.38E-13	-2.27E-13	-1.39E-13	-2.68E-14	-6.38E-14	-1.19E-13	-5.72E-14	-3.95E-13	-3.96E-14	3.18E-14	-3.02E-13	9.57E-14	-1.11E-14	-8.77E-15	-1.36E-13	-5.44E-15	5.93E-15	-1.51E-15	-1.05E-13	-1.15E-13	-3.39E-14	-8.85E-14	-3.24E-13	1.14E-16	-6.01E-13	-5.71E-15	-2.11E-14	-9.68E-15	-5.08E-14	-5.28E-13	-3.62E-14	-8.89E-13	-1.33E-12	1.52E-14	-1.84E-13	-2.07E-13	-7.32E-13	-9.34E-14	-3.87E-13	-3.80E-13	-3.21E-13	-1.76E-13	-1.07E-13	-1.02E-13	-7.66E-13	7.64E-16	6.13E-14
362	-2.91E-13	-5.52E-14	-1.64E-13	-5.43E-13	-3.46E-13	-3.20E-14	-9.48E-14	-2.51E-13	-3.09E-14	-5.46E-13	-6.07E-14	-2.10E-14	-1.84E-13	5.56E-14	-1.76E-14	-2.49E-14	-1.70E-13	-2.83E-14	-1.39E-15	-4.42E-15	-2.62E-13	-1.79E-13	-4.74E-14	-1.15E-13	-3.78E-13	-7.19E-15	-5.45E-13	-3.56E-16	-7.27E-14	-2.01E-14	-5.60E-14	-5.96E-13	-5.91E-14	-7.98E-13	-1.19E-12	2.98E-14	-2.53E-13	-4.43E-14	-7.83E-13	-7.73E-14	-4.44E-13	-3.53E-13	-3.72E-13	-1.91E-13	-1.35E-13	-5.14E-14	-7.11E-13	-7.61E-15	2.94E-14
363	-2.87E-13	-5.12E-14	-1.49E-13	-8.06E-13	-4.54E-13	-4.53E-14	-9.13E-14	-1.72E-13	-1.53E-14	-5.09E-13	-7.92E-14	-1.09E-13	-1.60E-13	-8.33E-14	-6.44E-15	-9.77E-15	-1.81E-13	-2.39E-14	-7.37E-15	-4.92E-15	-3.86E-13	-1.75E-13	-4.54E-14	-1.15E-13	-3.82E-13	-2.16E-14	-3.68E-13	2.47E-15	-1.01E-13	-9.34E-15	-5.11E-14	-4.52E-13	-4.62E-14	-6.13E-13	-7.84E-13	3.78E-14	-2.46E-13	-1.98E-14	-8.63E-13	-5.44E-14	-4.41E-13	-2.88E-13	-3.91E-13	-1.98E-13	-1.47E-13	-7.49E-15	-5.23E-13	7.85E-15	-3.11E-14
364	-2.32E-13	-1.29E-14	-1.07E-13	-6.21E-13	-3.10E-13	-4.29E-14	-9.17E-14	-1.57E-13	-1.12E-15	-2.99E-13	-6.09E-14	-3.14E-13	-1.72E-13	-1.46E-13	6.32E-16	-2.67E-15	-1.37E-13	5.66E-15	-1.24E-14	-1.45E-15	-3.06E-13	-1.13E-13	-2.18E-14	-5.43E-14	-3.05E-13	-1.85E-14	-3.28E-13	3.66E-16	-7.44E-14	-4.40E-15	-2.30E-14	-2.82E-13	-8.29E-14	-4.48E-13	-7.58E-13	-1.05E-14	-1.90E-13	-2.48E-14	-7.57E-13	-5.85E-14	-3.93E-13	-2.37E-13	-2.48E-13	-1.93E-13	-1.17E-13	-3.51E-14	-5.03E-13	1.37E-14	-7.70E-15
365	-2.72E-13	-1.93E-14	-1.01E-13	-1.63E-13	-5.45E-14	-2.75E-14	-4.48E-14	-1.58E-13	1.30E-14	-1.29E-13	-5.08E-14	-1.01E-13	-8.31E-14	-1.60E-13	-3.49E-15	-5.43E-15	-1.01E-13	7.43E-15	-9.56E-15	-1.05E-15	-9.06E-14	-4.96E-14	-3.78E-15	3.66E-15	-3.02E-13	-2.90E-16	-2.85E-13	-5.41E-15	1.27E-15	-1.00E-14	-4.28E-15	-2.37E-13	-1.03E-13	-2.42E-13	-7.00E-13	-4.14E-14	-2.00E-13	-1.69E-14	-4.69E-13	-2.67E-14	-2.88E-13	-2.25E-13	-6.13E-14	-1.61E-13	-3.79E-14	-4.75E-14	-3.10E-13	1.84E-14	-4.70E-15
366	-3.85E-13	-5.97E-14	-1.37E-13	9.49E-14	7.40E-14	-1.97E-14	-8.71E-15	-1.38E-13	2.42E-14	-2.14E-13	-6.86E-14	2.01E-13	-1.88E-15	-5.46E-14	-7.96E-15	-2.35E-14	-8.28E-14	1.15E-14	2.95E-15	-4.93E-15	2.69E-14	-5.32E-14	-9.93E-15	1.33E-14	-3.39E-13	6.03E-15	-1.89E-13	-6.30E-15	2.01E-14	-2.05E-14	-7.55E-15	-1.49E-13	-9.04E-14	-1.53E-13	-5.01E-13	-3.45E-14	-2.34E-13	1.33E-14	-1.17E-13	5.65E-14	-1.46E-13	-2.13E-13	-1.50E-14	-9.22E-14	2.92E-14	-3.12E-14	-1.93E-13	1.48E-14	-3.58E-14
367	-3.23E-13	-7.86E-14	-1.20E-13	-3.04E-14	-2.01E-14	-3.57E-14	-5.41E-14	-1.58E-13	5.22E-15	-2.52E-13	-6.39E-14	5.51E-14	-7.30E-15	-6.45E-14	-4.75E-15	-2.54E-14	-6.96E-14	1.13E-14	-3.44E-15	-2.42E-15	1.27E-14	-8.36E-14	-4.22E-15	1.20E-14	-2.82E-13	1.37E-15	-1.07E-13	-3.17E-15	2.49E-15	-2.27E-14	-8.54E-15	-2.91E-13	-7.18E-14	-1.24E-13	-4.98E-13	-1.44E-14	-2.52E-13	2.86E-14	-2.89E-13	1.91E-14	-8.16E-14	-1.98E-13	-7.67E-14	-1.38E-13	3.18E-14	-7.90E-15	-1.92E-13	-6.21E-15	-9.10E-15
368	-3.03E-13	-8.05E-14	-1.11E-13	-1.37E-13	-6.56E-14	-4.13E-14	-1.15E-13	-2.14E-13	-2.03E-14	-2.36E-13	-4.99E-14	-4.75E-14	-2.41E-14	-1.28E-13	-1.51E-14	-8.19E-15	-7.74E-14	6.00E-15	-1.06E-14	-9.55E-16	-6.00E-15	-9.06E-14	-3.05E-15	-2.51E-16	-2.59E-13	3.61E-16	-1.10E-13	-3.38E-16	-1.09E-14	-8.72E-15	-1.23E-14	-4.27E-13	-3.99E-14	-2.30E-13	-5.88E-13	-1.35E-14	-2.86E-13	-2.98E-14	-4.53E-13	-4.33E-14	-4.58E-14	-1.80E-13	-7.93E-14	-1.81E-13	1.41E-14	1.76E-15	-3.48E-13	-1.49E-14	1.06E-14
369	-3.63E-13	-5.04E-14	-1.48E-13	-4.13E-14	4.18E-14	-6.11E-14	-1.16E-13	-1.45E-13	-2.59E-14	-1.86E-13	-4.11E-14	-3.21E-13	3.01E-14	-2.01E-13	-2.37E-14	-1.55E-14	-8.79E-14	7.96E-15	-8.76E-15	1.03E-15	6.36E-14	-4.09E-14	6.69E-15	-2.83E-15	-2.59E-13	-3.63E-16	-1.38E-13	2.33E-16	-6.41E-15	-1.85E-14	-1.62E-14	-5.01E-13	1.25E-14	-2.35E-13	-6.96E-13	-1.37E-14	-2.12E-13	-2.35E-14	-6.25E-13	-1.16E-13	-6.57E-14	-2.19E-13	-1.68E-13	-1.45E-13	6.13E-15	1.79E-14	-3.03E-13	-2.03E-14	-1.08E-14
370	-2.89E-13	-4.34E-15	-1.29E-13	4.50E-16	5.88E-14	-8.21E-14	-1.09E-13	-9.01E-14	-3.96E-14	-1.15E-13	-3.86E-14	-3.57E-13	2.68E-14	-2.34E-13	-3.00E-14	-3.61E-14	-7.43E-14	1.78E-15	-3.52E-15	-3.17E-15	6.82E-14	-9.11E-15	3.53E-15	-2.97E-15	-2.01E-13	-1.27E-15	-1.74E-13	-3.94E-15	-7.83E-15	-3.65E-14	-1.92E-15	-7.32E-13	-1.06E-14	-3.61E-13	-8.46E-13	-2.63E-14	-1.83E-13	-2.54E-14	-7.68E-13	-1.54E-13	-1.26E-13	-2.20E-13	-2.52E-13	-1.13E-13	-5.37E-15	-2.32E-15	-3.24E-13	-2.27E-14	-3.47E-14
371	-2.49E-13	1.02E-15	-1.47E-13	7.62E-14	8.61E-14	-9.13E-14	-1.56E-13	1.41E-14	-4.09E-14	-1.68E-13	-5.10E-14	-9.02E-14	1.50E-14	-2.17E-13	-3.21E-14	-2.68E-14	-8.98E-14	-6.48E-15	-2.98E-15	-1.41E-15	8.64E-14	1.44E-14	5.22E-16	-4.81E-15	-2.33E-13	-1.05E-16	-2.09E-13	-8.97E-15	-4.77E-15	-2.85E-14	-1.03E-14	-7.47E-13	-6.58E-15	-3.77E-13	-7.56E-13	-3.51E-14	-1.65E-13	-7.76E-15	-7.11E-13	-1.27E-13	-1.42E-13	-2.24E-13	-2.91E-13	-8.81E-14	1.79E-14	-4.36E-14	-1.80E-13	-3.52E-14	-7.25E-14
372	-2.14E-13	3.52E-15	-1.46E-13	2.49E-14	2.04E-14	-1.00E-13	-1.58E-13	6.60E-14	-5.13E-14	-1.30E-13	-4.89E-14	-7.53E-14	1.41E-13	-1.66E-13	-2.93E-14	6.42E-15	-6.16E-14	1.55E-15	-2.81E-15	-9.07E-16	7.46E-14	1.45E-14	-6.36E-15	-7.61E-15	-2.76E-13	3.32E-16	-2.91E-13	-1.70E-15	6.44E-16	6.07E-15	-3.07E-14	-6.43E-13	1.57E-14	-1.26E-13	-7.23E-13	-4.00E-14	-1.33E-13	4.38E-14	-8.12E-13	-7.79E-14	-2.15E-13	-2.84E-13	-3.21E-13	-8.81E-14	2.88E-14	-6.55E-15	-1.29E-14	-4.67E-14	-1.36E-13
373	-2.39E-13	-1.30E-14	-1.65E-13	-2.26E-14	-3.87E-14	-9.43E-14	-1.65E-13	-2.92E-14	-6.04E-14	-1.51E-13	-4.28E-14	-3.87E-13	8.12E-14	-1.53E-13	-2.57E-14	1.35E-14	-8.06E-14	-1.39E-16	6.30E-16	-8.54E-16	4.31E-14	-2.20E-14	-1.14E-14	-1.52E-14	-3.29E-13	-5.71E-16	-3.70E-13	2.12E-15	-1.31E-14	1.74E-14	-4.40E-14	-5.23E-13	1.17E-14	-1.82E-13	-7.05E-13	-6.07E-14	-1.53E-13	5.71E-14	-7.96E-13	-5.49E-14	-2.23E-13	-2.32E-13	-2.90E-13	-1.01E-13	2.28E-14	-4.48E-14	-2.29E-13	-3.76E-14	-7.76E-14
374	-1.61E-13	-1.09E-14	-1.17E-13	-1.84E-14	-3.64E-14	-1.03E-13	-1.29E-13	-6.46E-14	-5.35E-14	-1.06E-13	-3.81E-14	-7.52E-13	3.24E-14	-1.90E-13	-2.37E-14	1.21E-15	-3.81E-14	-8.91E-15	-1.70E-15	1.55E-15	1.80E-14	-4.74E-14	-2.36E-14	-1.52E-14	-2.36E-13	-1.65E-15	-2.69E-13	4.58E-15	-1.67E-14	6.41E-15	-1.91E-14	-4.02E-13	3.81E-15	-1.86E-13	-7.73E-13	-3.64E-14	-1.77E-13	5.81E-16	-8.53E-13	-7.09E-14	-2.33E-13	-2.25E-13	-3.41E-13	-9.70E-14	-7.60E-15	-2.64E-14	-2.53E-13	-9.69E-15	-9.33E-14
375	-1.08E-13	-1.30E-15	-7.02E-14	2.90E-14	3.46E-15	-1.00E-13	-8.03E-14	-1.04E-13	-4.08E-14	-9.01E-14	-5.24E-15	-8.02E-13	-8.08E-14	-2.26E-13	-9.62E-15	-2.82E-15	-1.61E-14	-1.93E-14	-5.94E-15	4.29E-16	1.34E-14	-4.98E-14	-1.99E-14	-3.19E-14	-6.26E-14	1.73E-15	-1.31E-13	3.30E-15	-1.52E-14	-2.05E-16	6.54E-15	-4.51E-13	1.32E-14	-1.94E-13	-7.13E-13	-2.85E-14	-2.25E-13	-9.17E-14	-8.78E-13	-1.15E-13	-1.86E-13	-8.05E-14	-3.64E-13	-1.03E-13	-2.65E-14	-1.49E-14	-3.15E-13	6.38E-15	-6.68E-14
376	-9.47E-14	-8.23E-15	-3.46E-14	-2.88E-14	-1.46E-14	-1.14E-13	1.74E-15	-1.39E-13	-3.45E-14	-1.42E-13	2.76E-14	-5.54E-13	-8.93E-14	-2.16E-13	-1.68E-14	-4.27E-15	3.63E-14	-2.35E-14	-1.28E-14	-2.82E-15	-2.47E-14	-7.45E-14	-1.14E-14	-5.56E-14	2.73E-14	5.10E-17	-6.38E-15	1.94E-15	-1.25E-14	-4.38E-15	1.12E-14	-5.19E-13	2.04E-14	-5.74E-14	-8.05E-13	-1.59E-14	-2.39E-13	-1.64E-13	-8.47E-13	-1.45E-13	-1.86E-13	-3.40E-14	-3.56E-13	-9.00E-14	-4.36E-14	3.01E-14	-2.03E-13	1.56E-14	-6.12E-14
377	-1.02E-13	-9.59E-15	-4.83E-15	-5.88E-14	-3.73E-14	-9.69E-14	1.03E-14	-1.42E-13	-3.54E-14	-1.59E-13	2.90E-14	-4.10E-13	-2.24E-13	-1.36E-13	-2.78E-14	-5.95E-15	-2.18E-14	-2.50E-14	-1.36E-14	-1.56E-15	-4.37E-14	-7.47E-14	-1.34E-14	-5.09E-14	7.53E-15	-2.41E-15	-6.88E-14	-2.79E-16	-2.17E-14	-4.97E-15	4.30E-15	-5.36E-13	7.71E-15	-3.02E-13	-9.25E-13	-9.89E-15	-1.60E-13	-1.76E-13	-7.98E-13	-1.13E-13	-1.63E-13	2.98E-14	-3.34E-13	-5.38E-14	-4.40E-14	4.14E-14	-4.18E-13	2.56E-14	-1.05E-13
378	-1.40E-13	-1.48E-14	1.76E-15	-1.15E-13	-7.02E-14	-7.35E-14	-3.34E-14	-1.75E-13	-3.04E-14	-1.37E-13	2.64E-14	-2.13E-13	-1.61E-13	-8.08E-14	-1.41E-14	-1.55E-14	-5.70E-14	-6.81E-17	-5.98E-15	-3.22E-16	-7.25E-14	-7.39E-14	-2.63E-14	-3.15E-14	-7.14E-14	-3.43E-15	-1.04E-13	-4.44E-15	-2.71E-14	-7.85E-15	-1.55E-15	-5.70E-13	-3.38E-14	-4.45E-13	-9.38E-13	-1.05E-14	-5.17E-14	-8.40E-14	-8.44E-13	-6.43E-14	-1.29E-13	6.96E-14	-3.18E-13	-1.14E-14	-1.92E-14	1.55E-14	-4.44E-13	1.98E-14	-1.24E-13
379	-1.40E-13	-2.97E-15	-5.23E-15	-1.41E-13	-1.41E-13	-6.23E-14	-3.43E-14	-1.66E-13	-1.96E-14	-1.52E-13	2.33E-14	-1.25E-13	-8.49E-14	-5.74E-14	-5.63E-15	-1.38E-14	-1.05E-13	2.09E-15	-1.40E-15	9.39E-17	-9.31E-14	-6.42E-14	-2.55E-14	-4.48E-14	-1.13E-13	-2.60E-15	-1.56E-13	-5.44E-15	-3.81E-14	-2.73E-15	1.16E-16	-6.27E-13	-2.56E-14	-5.19E-13	-8.13E-13	6.78E-15	-1.14E-14	-1.26E-14	-1.00E-12	-4.10E-15	-1.20E-13	1.27E-13	-3.75E-13	-3.35E-14	7.49E-16	-2.68E-14	-5.84E-13	7.77E-15	-1.27E-13
380	-1.46E-13	-1.34E-14	1.83E-14	-2.55E-13	-2.46E-13	-6.14E-14	-7.30E-15	-1.65E-13	-2.62E-14	-2.63E-13	1.44E-14	-2.17E-13	-1.41E-13	-1.66E-14	-1.56E-15	-9.76E-15	-1.38E-13	-5.03E-15	-9.77E-15	3.66E-15	-1.42E-13	-7.11E-14	-1.40E-14	-6.94E-14	-5.40E-14	-9.23E-15	-2.68E-13	-7.27E-15	-4.59E-14	1.75E-15	3.66E-15	-6.64E-13	-3.27E-14	-5.64E-13	-8.98E-13	8.28E-15	-4.07E-15	-5.72E-15	-1.07E-12	-9.81E-15	-9.21E-14	1.46E-13	-3.87E-13	-5.75E-14	-6.10E-15	-1.66E-14	-6.95E-13	-8.90E-15	-6.75E-14
381	-1.64E-13	8.45E-15	2.51E-14	-1.13E-13	-1.51E-13	-1.53E-14	5.68E-14	4.64E-14	-4.36E-16	-1.95E-13	2.13E-14	-1.49E-13	-9.31E-14	6.72E-14	-4.91E-15	-1.78E-15	-4.42E-14	1.24E-14	-3.27E-15	4.48E-15	-6.39E-14	-7.91E-15	1.66E-14	-4.51E-14	-1.96E-14	-1.56E-14	2.18E-14	-1.62E-15	-3.05E-14	4.28E-15	-1.49E-15	-2.38E-13	4.04E-14	-5.20E-14	-3.73E-13	1.64E-14	5.95E-14	4.76E-14	-5.43E-13	1.08E-14	1.37E-13	1.97E-13	-1.53E-13	5.18E-14	3.50E-14	4.61E-14	-1.55E-13	-4.49E-16	8.65E-16
382	-2.19E-13	-5.87E-14	1.32E-15	-8.13E-13	-6.88E-13	-7.60E-14	-1.58E-13	-4.37E-13	-8.79E-14	-5.61E-13	1.25E-14	-5.33E-13	-8.92E-13	1.63E-13	-1.68E-14	-8.60E-15	-2.76E-13	-2.82E-14	1.04E-14	-4.50E-15	-4.43E-13	-1.41E-13	-4.17E-14	-1.69E-13	-3.78E-14	-2.65E-14	-8.70E-13	-9.66E-15	-9.77E-14	-2.43E-16	-6.43E-15	-1.09E-12	-7.75E-14	-1.49E-12	-1.82E-12	-8.63E-14	-1.35E-13	-8.49E-14	-2.00E-12	-2.41E-13	-1.91E-13	-1.80E-13	-6.12E-13	-1.97E-14	-1.04E-13	-8.64E-14	-1.58E-12	-2.23E-14	-2.39E-14
383	-2.43E-13	-1.40E-13	-5.09E-14	-1.82E-12	-1.42E-12	-2.01E-13	-4.79E-13	-1.17E-12	-2.24E-13	-1.14E-12	-7.42E-15	-1.06E-12	-2.00E-12	1.25E-13	-1.36E-14	-3.32E-14	-6.42E-13	-8.81E-14	1.64E-14	-1.81E-14	-9.63E-13	-3.57E-13	-1.30E-13	-3.38E-13	-1.24E-13	-3.42E-14	-2.35E-12	-2.69E-14	-2.03E-13	-1.82E-14	-1.58E-14	-2.72E-12	-3.43E-13	-3.91E-12	-4.12E-12	-2.31E-13	-4.42E-13	-2.97E-13	-4.60E-12	-6.32E-13	-8.56E-13	-6.48E-13	-1.42E-12	-2.37E-13	-3.24E-13	-3.65E-13	-3.95E-12	-7.60E-14	-5.60E-14
[truncated: 39 more columns]
