# Supplementary material for: Qualitative Profiling of Venom Toxins in the Venoms of Several Bothrops Species Using High-Throughput Venomics and Coagulation Bioassaying
Source: Toxins (Basel). 2024 Jul 1;16(7):300. doi: 10.3390/toxins16070300 (PMC11280908; doi:10.3390/toxins16070300)
Supplement: Supplementary file 1 [file toxins-16-00300-s001.zip › Processed HT venomics data.xlsx]

## Sheet: B.Neuwiedi merged ys wells
well	BOTAL_PA2A4	BOTAL_VSPTL	BOTAM_PA2A	BOTAS_PA2H2	BOTAS_PA2H3	BOTAS_SLB	BOTAS_VM1B1	BOTAS_VM2	BOTAS_VM3BA	BOTAS_VSPL	BOTAT_BPP12	BOTAT_OXLA	BOTAT_VM11	BOTAT_VM31	BOTBA_VM1B1	BOTBZ_PA2A2	BOTBZ_PA2H1	BOTCO_CRVP	BOTCO_OXLA	BOTDP_PLA23	BOTER_PA2A	BOTER_TXVE	BOTER_VM3BE	BOTHY_PA22	BOTIN_BNP	BOTIN_PA2A2	BOTIN_SLA	BOTIN_VM1B	BOTIN_VM2IA	BOTIN_VSP	BOTJA_QPCT	BOTJA_SL1A	BOTJA_SL1B	BOTJA_SL9B	BOTJA_SLAA	BOTJA_SLAB	BOTJA_SLEA	BOTJA_SLEB	BOTJA_VM1BJ	BOTJA_VM2J2	BOTJA_VM3B2	BOTJA_VM3BP	BOTJA_VM3H3	BOTJA_VM3JA	BOTJA_VSP1	BOTJA_VSP14	BOTJA_VSP2	BOTJA_VSP3	BOTJA_VSPA
1	-8.25931e-14	-8.22808e-14	-4.32134e-14	-2.04076e-13	-1.72508e-13	-2.63607e-14	-1.20979e-13	-1.32717e-13	-3.85697e-14	-2.13096e-13	-6.33661e-14	-1.72942e-13	-1.98819e-13	-7.58738e-14	-6.36307e-14	-5.13891e-15	-1.13951e-13	-5.89466e-14	1.38537e-15	-1.47101e-14	-9.38887e-14	1.15241e-17	-5.79123e-13	-2.94293e-14	-1.53907e-15	-1.69601e-14	-1.70618e-14	-6.69936e-13	-6.56179e-13	-2.0456e-13	1.13667e-15	-9.13013e-13	-4.19563e-14	-1.84655e-13	-7.71799e-15	3.40698e-15	-8.9178e-15	-5.25925e-15	-6.24187e-14	-1.97317e-13	-1.63907e-14	1.41247e-13	7.37618e-14	-2.81429e-13	-1.6465e-13	-1.65713e-13	-1.89393e-13	-1.38117e-13	-2.01974e-13
2	-6.36093e-14	-7.86336e-14	-3.45552e-14	-3.59867e-14	-7.79951e-14	-3.46036e-15	-1.07695e-13	-1.4078e-13	-2.62588e-14	-1.3701e-13	-5.67734e-14	-8.21301e-14	-1.17887e-13	-6.64581e-14	-4.11214e-14	-3.17592e-15	-5.64344e-14	-5.42034e-14	9.00733e-15	-1.8707e-14	-1.56789e-13	9.69552e-16	-4.57329e-13	-4.33337e-15	1.46447e-15	-1.73436e-14	-5.76386e-15	-6.27082e-13	-7.22317e-13	-1.75733e-13	1.40819e-16	-8.68577e-13	-4.12845e-14	-2.11814e-13	-3.00139e-14	-4.91099e-14	4.53605e-15	-4.50425e-16	-1.65184e-14	-1.08378e-13	-3.36908e-14	-2.4838e-13	6.94264e-14	-2.38061e-13	-1.68366e-13	-2.57175e-13	-2.5043e-13	-1.4838e-13	-2.3876e-13
3	-3.97101e-14	-6.69502e-14	-4.48989e-14	4.09847e-14	-3.60679e-14	-1.83447e-15	-1.2667e-13	-1.91439e-13	-1.85722e-14	-1.14271e-13	-1.84962e-14	-4.96262e-14	-1.17753e-13	-4.58192e-14	-6.12255e-14	-1.12147e-15	-1.57197e-14	-5.55493e-14	-1.66287e-14	-2.36992e-14	-1.7878e-13	-1.49851e-15	-4.97694e-13	3.07493e-15	5.55035e-15	-7.57586e-15	-2.83757e-14	-6.97731e-13	-8.91496e-13	-1.48749e-13	-2.05711e-14	-9.9111e-13	-4.24237e-14	-1.9373e-13	-5.70492e-14	-1.21289e-13	6.32296e-15	2.0665e-15	9.64995e-16	-1.82788e-13	-4.76872e-14	-6.01707e-13	6.06794e-14	-2.39984e-13	-1.40422e-13	-4.68279e-13	-3.06978e-13	-1.44183e-13	-1.82865e-13
4	-2.46083e-14	-8.41573e-14	-4.18939e-14	4.74931e-14	1.13134e-14	-6.50882e-15	-1.82123e-13	-6.78693e-14	-2.74974e-14	-2.17941e-13	-2.71697e-14	-3.68129e-14	-5.09109e-14	-6.22521e-14	-8.27506e-14	-4.18882e-15	-9.32171e-15	-4.99431e-14	-5.16719e-14	-2.27462e-14	-1.46465e-13	2.63158e-15	-5.49725e-13	9.0811e-15	-1.70131e-15	6.7207e-15	-2.28908e-14	-7.07491e-13	-8.79431e-13	-2.04087e-13	-3.80533e-14	-1.11053e-12	-4.43308e-14	-1.94892e-13	-4.35704e-14	-1.57721e-13	-1.52874e-15	-3.77139e-15	-1.01275e-14	-3.2663e-13	-2.85779e-14	-5.07017e-13	5.921e-14	-1.34871e-13	-1.75012e-13	-5.76831e-13	-4.03219e-13	-1.73748e-13	-1.94511e-13
5	-3.21473e-14	-7.3018e-14	-6.88104e-14	2.0398e-13	1.36761e-13	-1.27325e-15	-2.0364e-13	7.31461e-14	-4.61532e-14	-2.21474e-13	-7.06015e-14	-1.10148e-13	9.38422e-15	-2.93957e-14	-9.51606e-14	4.68234e-16	4.76895e-14	-1.79634e-14	-4.48856e-14	-2.65911e-16	-1.44613e-13	5.5776e-15	-5.33813e-13	3.32642e-14	4.25324e-15	3.17318e-15	2.10785e-14	-6.91893e-13	-6.14272e-13	-1.89641e-13	-5.06755e-14	-1.08981e-12	-4.05475e-14	-2.00865e-13	-2.45207e-14	-1.15462e-13	-3.19767e-15	2.00839e-14	-6.08148e-15	-3.4704e-13	-1.72815e-15	-1.35892e-13	4.80199e-14	-1.18325e-13	-1.69674e-13	-7.66853e-13	-4.39835e-13	-1.96655e-13	-2.02079e-13
6	-2.09632e-14	-4.80187e-14	-7.87279e-14	9.93351e-14	1.02428e-13	1.22545e-14	-1.41038e-13	2.64912e-13	-5.82999e-14	-1.93479e-13	-6.92627e-14	-6.6866e-14	-5.97583e-15	5.60082e-14	-1.0236e-13	2.44637e-15	5.2854e-14	-1.61394e-14	1.14767e-14	-1.14966e-14	-1.28558e-13	-1.70273e-15	-4.38473e-13	2.69906e-14	8.27231e-15	-6.85199e-16	5.14283e-14	-6.19251e-13	-3.078e-13	-1.23062e-13	-7.14842e-14	-8.05326e-13	-2.50738e-14	-1.90198e-13	-2.11508e-14	-8.87556e-14	2.11131e-15	2.26914e-14	8.58111e-15	-3.61867e-13	2.51726e-14	2.60126e-13	1.63702e-14	-2.22032e-13	-1.49412e-13	-8.6415e-13	-3.59409e-13	-1.53287e-13	-1.68338e-13
7	-5.23619e-14	-1.2552e-14	-9.89144e-14	-7.56638e-14	-2.66028e-14	8.71936e-15	-9.84055e-14	6.67647e-13	-3.7032e-14	-1.68757e-13	-6.25332e-14	-1.02389e-13	-9.74377e-14	5.50626e-14	-9.53953e-14	3.34368e-15	-1.10541e-14	-5.08872e-14	8.72307e-14	-2.90363e-14	-1.33743e-13	-1.03969e-14	-1.66751e-13	-8.18109e-15	-1.42589e-14	-2.25241e-15	7.25629e-14	-5.86781e-13	-6.82664e-15	-5.71199e-14	-3.51428e-14	-6.47833e-13	-1.78407e-14	-1.26973e-13	-4.39685e-14	-5.61001e-14	-3.36709e-15	6.44203e-15	-8.41914e-15	-2.42725e-13	-4.50471e-15	5.75882e-13	-2.23514e-14	-1.0708e-13	-1.03896e-13	-9.52638e-13	-3.25904e-13	-6.53391e-14	-1.1695e-13
8	-1.88865e-13	7.01421e-15	-1.66941e-13	-1.25749e-13	-1.16203e-13	5.80467e-15	-1.41948e-13	5.36618e-13	-1.09565e-14	-1.52771e-13	-7.98877e-14	-9.96307e-14	-6.71929e-15	9.88277e-14	-2.85026e-14	7.69325e-15	-3.15891e-14	-3.62338e-14	6.31245e-14	-6.0108e-15	-2.54583e-13	-7.97207e-15	-4.07208e-14	-2.3936e-14	-9.14788e-15	-2.23408e-14	3.75908e-14	-3.42574e-13	-5.64436e-14	-8.59321e-14	-1.19961e-14	-4.57644e-13	-4.83207e-15	-3.68956e-14	-5.82607e-14	-3.87637e-14	7.17918e-15	-1.58354e-15	-6.87525e-15	-7.24621e-14	1.31874e-15	3.91621e-13	-1.81005e-14	4.67059e-14	-1.28203e-13	-1.21284e-12	-3.28231e-13	-2.34638e-14	-5.6471e-14
9	-2.7667e-13	1.48297e-14	-1.84707e-13	-1.84192e-13	-2.14838e-13	2.99361e-15	-1.55562e-13	2.59234e-13	-6.87411e-15	-1.04952e-13	-5.29026e-14	-8.14408e-14	-1.08799e-13	-2.1495e-14	-5.94261e-14	2.09401e-15	-1.02744e-13	-6.70677e-14	-4.99845e-14	-1.07163e-14	-2.87926e-13	-4.47168e-15	-1.94802e-13	-3.29672e-14	1.60661e-15	-4.83476e-14	-9.44974e-16	-4.76572e-13	-2.58355e-13	-1.29039e-13	-3.46034e-14	-6.88827e-13	1.46915e-15	-2.76348e-14	-7.12214e-14	-5.00145e-14	8.64204e-17	-1.08195e-14	-2.40357e-14	-3.36408e-13	3.27621e-15	-1.52301e-13	9.75449e-15	3.37017e-14	-1.0198e-13	-1.22224e-12	-2.10244e-13	1.90713e-14	-2.58619e-14
10	-2.87895e-13	-2.51293e-14	-1.47156e-13	-1.99367e-13	-2.88551e-13	-3.46544e-15	-1.27225e-13	1.37999e-13	-4.63268e-16	-1.34337e-13	-5.4691e-14	-1.29562e-13	-3.07954e-14	-6.7035e-14	-5.60308e-14	-3.72122e-15	-1.3547e-13	-1.14651e-13	-3.90578e-14	-1.80118e-14	-2.20906e-13	-1.25892e-14	-1.90677e-13	-2.30287e-14	7.30212e-15	-4.05739e-14	-4.59328e-14	-4.32599e-13	-4.26723e-13	-1.89505e-13	8.474e-15	-8.0118e-13	-1.81902e-14	2.9037e-15	-7.60608e-14	-1.44091e-13	6.48724e-15	-2.1116e-14	-2.47931e-15	-2.45162e-13	-2.16323e-14	-3.32813e-13	1.69826e-14	7.39522e-14	-1.53773e-13	-9.69855e-13	-9.86326e-14	-1.38066e-14	-8.57523e-14
11	-3.02862e-13	-2.35779e-14	-1.2377e-13	-1.12569e-13	-2.38293e-13	-1.96521e-14	-1.60283e-13	1.89691e-13	9.59131e-15	-1.16144e-13	-8.26225e-14	-3.64527e-13	-2.20522e-13	3.62369e-14	-1.1816e-13	1.79576e-16	-1.24047e-13	-7.56195e-14	5.95186e-14	-3.94165e-15	-2.51885e-13	-1.20115e-14	-2.29822e-13	-1.51704e-14	4.45998e-15	-1.25896e-14	-6.14139e-14	-5.37499e-13	-4.43719e-13	-1.9719e-13	5.60625e-14	-8.51294e-13	-1.49767e-14	1.11012e-14	-6.88112e-14	-2.03495e-13	3.88949e-15	-2.77246e-14	-6.85461e-15	-3.32042e-13	-3.57408e-14	-2.46392e-13	2.41161e-14	9.28838e-14	-1.27186e-13	-9.71559e-13	-1.05771e-13	-9.6011e-15	-9.27145e-14
12	-1.85253e-13	-7.60374e-15	-5.93214e-14	-3.9939e-13	-4.10394e-13	-5.39554e-14	-1.64526e-13	2.48494e-13	2.78467e-14	-1.15058e-13	-2.01826e-13	-4.30004e-13	-3.48227e-13	5.13067e-14	-1.51575e-13	-7.26868e-15	-2.88527e-13	-7.60724e-14	8.92792e-14	-1.81296e-14	-1.34027e-13	-4.9261e-15	-3.53597e-13	-5.79255e-14	-1.00061e-16	1.24394e-14	-1.10045e-13	-6.88589e-13	-6.70173e-13	-1.82999e-13	7.5484e-14	-9.81933e-13	-5.31807e-14	-3.16107e-14	-4.39084e-14	-2.76144e-13	-5.02757e-15	-4.76039e-14	-6.71354e-14	-4.63778e-13	-8.106e-14	6.225e-14	-3.73042e-14	1.32507e-13	-5.45911e-14	-9.69426e-13	-2.0546e-14	4.4801e-14	-2.79707e-14
13	-1.74617e-13	-7.0178e-14	-3.87556e-14	-7.4485e-13	-6.70381e-13	-4.72624e-14	-1.39626e-13	2.36106e-13	1.71596e-14	-3.54632e-13	-2.41595e-13	-3.01283e-13	-3.8252e-13	7.35149e-14	-1.59935e-13	-1.04731e-14	-4.89719e-13	-1.57581e-13	1.07864e-13	-2.44309e-14	-1.18714e-13	-8.56926e-15	-5.00559e-13	-1.07898e-13	-1.51741e-15	3.04823e-15	-1.74833e-13	-8.32978e-13	-9.56916e-13	-3.37308e-13	3.47613e-14	-9.38522e-13	-6.83849e-14	-4.10754e-14	-4.79154e-14	-4.23771e-13	-3.05953e-17	-8.17833e-14	-1.05356e-13	-6.52181e-13	-8.16812e-14	-1.28906e-14	-1.29196e-13	-1.81743e-13	-1.16879e-13	-8.54268e-13	-9.98988e-14	8.38796e-15	-1.06384e-13
14	-2.6117e-13	-1.43715e-13	-4.69415e-14	-5.82203e-13	-5.11944e-13	1.49552e-16	-1.37126e-13	3.39477e-13	-1.9737e-14	-5.21494e-13	-2.30974e-13	-3.98718e-14	-1.81158e-13	6.26881e-14	-8.81268e-14	-1.58773e-14	-3.73004e-13	-1.47448e-13	1.03098e-13	4.05225e-15	-1.51778e-13	-9.64916e-15	-4.9242e-13	-7.17352e-14	-1.67765e-15	-4.67938e-15	-1.43571e-13	-7.43143e-13	-8.76435e-13	-5.13678e-13	-5.55456e-14	-7.20523e-13	-2.51881e-14	2.1983e-14	-2.51192e-14	-3.91938e-13	4.57674e-15	-8.35107e-14	-5.96904e-14	-6.17844e-13	-8.68815e-14	-9.39738e-14	-1.45973e-13	-4.1986e-13	-2.71278e-13	-7.61764e-13	-2.74597e-13	-9.22745e-14	-1.90973e-13
15	-4.05971e-13	-8.39437e-14	-1.11554e-13	-8.5665e-14	-6.74414e-14	2.99189e-14	-9.49684e-14	3.70938e-13	-2.1858e-14	-3.52827e-13	-1.47172e-13	1.5173e-13	8.94347e-14	3.34211e-14	2.17387e-14	-1.04037e-14	-6.99503e-14	-3.17482e-14	3.80441e-14	1.85587e-14	-3.83071e-13	-3.58668e-15	-2.85492e-13	-4.68486e-15	1.26375e-14	-2.55557e-14	-3.57395e-14	-3.60142e-13	-3.63155e-13	-3.54812e-13	-3.90033e-14	-5.07967e-13	-6.79148e-15	3.277e-14	4.33626e-15	-1.76207e-13	4.68862e-15	-3.53156e-14	2.64991e-14	-1.62999e-13	-9.47117e-14	-1.3945e-13	-1.27414e-13	-3.37268e-13	-1.96258e-13	-1.1836e-12	-4.36364e-13	-1.00457e-13	-1.41985e-13
16	-3.0217e-13	1.27309e-14	-3.91697e-14	1.64185e-13	2.16205e-13	1.86938e-14	-3.3074e-14	2.09333e-13	-3.84955e-15	-2.40733e-15	-6.99903e-15	-1.19334e-13	2.73539e-13	-1.39744e-13	1.02692e-13	-1.74503e-14	1.03226e-13	9.89918e-14	1.87747e-14	1.3198e-14	-3.26172e-13	1.36897e-14	-6.92437e-15	1.78771e-14	-1.09764e-13	-3.33478e-15	-2.62763e-14	6.19451e-14	-7.01419e-14	-1.5908e-13	1.12755e-15	-7.36552e-13	-1.73377e-14	-2.28084e-15	3.13454e-15	-6.98825e-14	-3.93171e-14	6.82116e-16	5.10944e-14	2.33967e-13	-1.07139e-13	-6.09769e-13	-1.57714e-13	-5.25242e-13	-1.07994e-14	-9.4124e-13	-3.61679e-13	-3.67546e-14	4.23364e-14
17	-1.75556e-13	7.44469e-14	-2.16542e-15	3.15904e-13	3.12682e-13	-1.04659e-14	-7.59267e-15	1.15018e-13	-1.39551e-14	1.66127e-13	5.12562e-14	-7.59681e-13	4.55299e-13	-1.92428e-13	1.53121e-13	9.26537e-15	1.92758e-13	1.3079e-13	-2.36152e-14	2.17213e-14	-2.69977e-13	1.27485e-14	1.27554e-13	1.65105e-14	-9.45537e-14	2.27387e-15	-4.53804e-14	1.99736e-13	-3.53941e-13	9.6147e-15	1.18407e-14	-1.16857e-12	-5.13284e-14	1.21206e-14	-2.20573e-14	-6.46546e-14	-3.36261e-14	2.62242e-14	4.84033e-14	3.84929e-13	-9.96167e-14	-1.363e-12	-1.88874e-13	-9.94152e-13	1.49579e-13	-7.08268e-13	-2.53992e-13	4.65517e-15	1.08168e-13
18	-6.48199e-14	4.45847e-14	4.03405e-14	-6.86169e-16	2.28244e-15	-1.6069e-14	-2.19122e-13	-2.86556e-13	-3.28504e-14	1.82129e-13	4.18881e-14	-7.61415e-13	2.56713e-13	-9.99407e-14	6.98838e-14	7.91472e-15	4.96181e-15	4.0825e-14	-4.47421e-14	1.13713e-14	-1.71624e-13	6.08729e-16	-7.36306e-14	-8.93972e-15	8.53582e-15	4.15903e-15	-8.64711e-14	-4.43223e-13	-7.27633e-13	-9.96632e-15	-1.30671e-14	-1.19385e-12	-5.22043e-14	6.45562e-15	-6.46763e-14	-1.97657e-13	-1.43068e-15	-6.63474e-15	2.16653e-14	-9.29893e-14	-8.01783e-14	-1.08804e-12	-1.43112e-13	-7.5951e-13	2.0108e-13	-2.9991e-13	3.08719e-14	-5.60677e-17	4.64898e-14
19	7.9831e-15	-1.41679e-14	5.18418e-14	1.50426e-14	-2.19268e-14	-1.82734e-14	-2.83093e-13	-1.96788e-12	-7.85976e-14	6.87783e-14	3.00143e-14	-4.10505e-13	3.56018e-14	-6.5922e-14	-6.8025e-15	2.1999e-16	-6.94691e-15	9.64254e-15	-1.76371e-14	1.57378e-14	-8.83466e-14	9.90893e-16	-4.55714e-13	1.79685e-15	5.73811e-15	9.65249e-15	-6.82167e-14	-6.68146e-13	-8.96661e-13	-2.26374e-14	-5.43675e-14	-1.1348e-12	-4.07971e-14	-8.30183e-14	-3.2798e-14	-2.88493e-13	6.12866e-15	-2.19362e-14	9.04127e-15	-1.13364e-12	-9.05779e-14	-8.64832e-13	-7.96419e-14	-5.90662e-13	3.50062e-14	-3.29496e-13	-1.04905e-14	-9.27416e-14	-1.00127e-13
20	-1.51844e-13	-2.11477e-14	-5.09926e-14	9.69646e-14	3.28603e-15	7.33021e-15	-6.79324e-14	-2.12072e-12	-5.60597e-14	-2.17511e-14	2.72869e-14	6.64683e-14	-4.89208e-13	2.85423e-13	-1.63084e-13	5.69325e-15	-4.41498e-14	-1.60607e-14	-3.20801e-13	3.09457e-14	-2.36168e-13	3.0859e-15	-6.69494e-13	1.04467e-14	6.9082e-15	-5.24048e-15	-2.89027e-14	-9.66278e-13	-5.10874e-13	-8.22828e-14	-6.94908e-14	-4.7207e-13	5.7241e-14	2.97348e-14	2.0435e-15	-3.08774e-13	2.38648e-14	-2.14158e-14	-6.52022e-14	-1.68615e-12	-1.23434e-13	-4.89798e-13	-4.65295e-14	-5.79511e-13	-3.58382e-14	-7.86329e-13	-4.92376e-14	-7.94749e-14	-4.80548e-14
21	-2.62134e-13	-1.6246e-14	-1.19623e-13	-4.98931e-13	-4.526e-13	1.77245e-14	-3.50173e-14	-1.8139e-12	-2.11692e-14	-1.83028e-13	1.51719e-14	-1.51704e-13	-3.94481e-13	3.13105e-13	-1.24863e-13	2.2878e-16	-3.2668e-13	-1.18405e-13	-6.59089e-13	2.50772e-14	-2.79398e-13	-1.17414e-14	-5.98207e-13	-9.58396e-14	3.87971e-15	-1.76984e-14	-6.76981e-14	-7.61488e-13	-1.78386e-13	-1.9844e-13	-3.22807e-14	-2.39441e-13	9.30409e-14	9.08196e-14	1.05112e-13	-2.3128e-13	-3.74451e-17	-5.43701e-14	-5.88941e-14	-1.06325e-12	-1.43504e-13	-6.35271e-13	-5.25697e-14	-8.1767e-13	-1.16112e-14	-9.11957e-13	-3.56714e-14	6.98075e-15	5.13553e-14
22	-3.80725e-13	-9.16582e-14	-1.78769e-13	-3.61788e-13	-4.3883e-13	-6.79959e-15	-4.09971e-14	-1.03788e-12	-2.60694e-14	-3.16261e-13	-1.61479e-13	-1.61314e-13	-1.68112e-13	1.61987e-13	-6.00413e-14	-2.00005e-14	-3.18033e-13	-1.39113e-13	-2.2131e-13	-1.30242e-13	-2.79033e-13	8.5229e-16	-4.96947e-13	-7.9245e-14	-8.9465e-16	-2.99421e-14	2.84608e-14	-5.20917e-13	-1.27943e-14	-3.89065e-13	-6.632e-14	-4.30662e-13	4.06942e-14	7.82339e-14	1.30401e-13	-1.85891e-13	-2.09227e-14	-6.0253e-14	-3.60041e-14	-3.39404e-13	-1.59636e-13	-5.9074e-13	-9.30749e-14	-1.01884e-12	-2.20858e-13	-9.43285e-13	-2.61779e-13	-6.91256e-14	-1.44232e-13
23	-5.05142e-13	-6.67419e-14	-2.7591e-13	1.34893e-13	-8.8635e-14	-8.87904e-15	-6.62978e-14	-3.78311e-13	3.33643e-14	-3.63539e-13	-1.62591e-13	-4.21844e-13	-1.52413e-13	-4.93392e-14	-5.36012e-14	-2.01546e-14	-8.96402e-14	-3.48657e-14	6.99224e-15	-2.82475e-13	-4.8073e-13	5.75845e-15	-2.75948e-13	-9.53154e-15	5.57484e-17	-2.91382e-14	8.5598e-14	-4.34369e-13	-8.02977e-14	-4.02806e-13	-8.95459e-14	-7.06786e-13	2.11311e-14	1.33196e-13	1.01094e-14	-1.37438e-13	-4.08902e-14	-2.25977e-14	-3.41089e-14	-5.43661e-14	-2.37645e-13	-8.91887e-13	-1.80002e-13	-1.60665e-12	-2.71517e-13	-1.33769e-12	-8.01928e-13	-1.55209e-13	-1.99784e-13
24	-4.38166e-13	1.94356e-14	-2.50261e-13	1.54231e-13	-5.80414e-14	-9.79942e-15	-8.25081e-14	-1.64765e-14	2.16976e-14	-2.28948e-13	5.85339e-14	-1.26077e-12	2.6797e-13	-2.85189e-13	8.01796e-14	-2.26474e-14	-3.51966e-14	3.16426e-14	-3.11388e-15	-3.2603e-14	-4.38316e-13	6.1024e-15	-8.66351e-14	6.04886e-15	-2.31321e-15	-1.96632e-15	5.78572e-15	4.28741e-14	-1.26095e-13	-3.48899e-13	-6.05528e-14	-8.3969e-13	-3.32299e-14	1.74644e-13	-4.12055e-15	-6.1899e-14	-4.61761e-14	-4.89411e-15	1.45637e-14	3.10219e-13	-1.64651e-13	-1.15975e-12	-1.87917e-13	-1.81508e-12	-4.17549e-14	-1.29212e-12	-6.7049e-13	-3.2876e-14	-5.81341e-14
25	-2.78287e-13	2.2781e-14	-1.36514e-13	5.13146e-14	-8.6214e-14	-2.36753e-14	-1.44338e-13	7.23766e-14	-2.24949e-14	-1.38658e-13	-1.78066e-13	-1.05688e-12	3.44097e-13	-6.11572e-13	1.14678e-13	-4.03833e-14	-6.84647e-14	5.41854e-16	-1.10202e-14	1.32904e-14	-1.49401e-13	3.72077e-16	1.99996e-13	9.79337e-15	-4.40729e-15	7.89018e-15	2.13793e-14	1.09428e-13	-3.12605e-13	-2.60614e-13	-5.26154e-15	-1.32982e-12	-6.97366e-14	4.38116e-14	-3.49588e-14	-5.00209e-14	-8.88167e-14	-5.82869e-14	4.89321e-14	3.01619e-13	-1.43459e-13	-7.69301e-13	-1.14172e-13	-1.28978e-12	-7.21696e-15	-7.62584e-13	-4.44788e-13	-6.16118e-15	-2.8926e-14
26	-1.65682e-13	2.08176e-14	-8.49621e-14	3.10151e-14	-3.42082e-14	-7.81309e-14	-5.76142e-13	5.60696e-14	-1.41206e-14	-3.84831e-14	-7.85806e-13	-5.05309e-13	-2.91168e-13	-7.49135e-13	-5.3752e-14	-2.53355e-14	-4.33863e-14	-6.17567e-15	-1.79484e-14	9.32642e-15	2.46968e-14	-3.96306e-15	-2.19133e-15	1.49899e-14	-6.72883e-15	-2.01358e-15	1.81426e-15	-5.42974e-13	-9.46014e-13	-5.60447e-14	-1.14476e-16	-1.90929e-12	-1.31408e-13	-1.69176e-13	-1.61532e-13	-1.30467e-13	-6.02397e-14	-3.94714e-14	-5.87819e-15	-2.00639e-13	-9.46069e-14	-8.98116e-13	-5.35359e-14	-8.91573e-13	-1.54517e-14	-8.30989e-13	-2.7394e-13	-7.76471e-15	-6.82182e-14
27	-1.41286e-13	2.20122e-14	-8.06334e-14	-3.8674e-14	-5.05627e-14	-1.24223e-13	-1.06357e-12	1.11207e-14	-8.6866e-15	1.48838e-15	-7.02263e-13	-1.06739e-12	-4.88085e-13	-5.24465e-13	-1.2828e-13	-5.13682e-15	-4.33457e-14	-1.63496e-14	7.26246e-15	2.02626e-16	5.41766e-14	-9.01396e-15	-3.79528e-13	2.03356e-15	9.52631e-15	-2.22684e-15	-2.17117e-14	-8.63323e-13	-1.39416e-12	2.86825e-14	-2.60428e-14	-1.91922e-12	-1.32535e-13	-2.39985e-13	-2.33317e-13	-3.19327e-13	-1.2516e-14	-6.34337e-14	-2.10183e-14	-3.21693e-13	5.33078e-15	-1.60605e-12	-2.35567e-14	-6.09267e-13	1.84072e-14	-8.91354e-13	-1.57839e-13	-2.9663e-14	-7.71138e-14
28	-7.97004e-14	1.95269e-14	-4.64558e-14	-1.43281e-13	-1.57802e-13	-1.41825e-13	-7.77128e-13	-3.73816e-13	-1.97928e-16	-2.36342e-14	-3.0285e-13	-7.02135e-13	-4.50446e-13	-4.67001e-13	-1.12044e-13	-7.6856e-15	-1.05187e-13	-2.97579e-14	4.80167e-14	-8.92197e-15	6.17031e-14	-5.36423e-15	-3.57421e-13	-2.25904e-14	-5.78932e-15	-1.45693e-15	-1.50094e-13	-7.83537e-13	-1.51928e-12	2.09733e-14	-1.70627e-14	-1.7055e-12	-1.40684e-13	-2.16037e-13	-2.56123e-13	-3.54465e-13	-1.62281e-14	-4.39023e-14	-2.65674e-14	-2.4755e-13	7.74381e-14	-1.32802e-12	5.2532e-14	7.33508e-14	3.68764e-14	-8.1391e-13	-1.86416e-13	-3.51523e-14	-3.41775e-14
29	-2.91108e-14	4.21364e-14	-1.63941e-14	1.5199e-14	-8.77989e-14	-1.59382e-13	-2.79614e-13	-4.84082e-13	-6.35695e-14	-5.9504e-15	-3.00647e-13	-1.92383e-13	-3.8158e-13	-4.27132e-13	-9.78186e-14	-5.86335e-15	-4.8185e-14	-2.94201e-14	4.03865e-14	-4.3902e-15	4.0353e-14	-5.88124e-15	-6.11242e-13	-2.97443e-15	-3.97534e-14	4.21143e-15	-2.38873e-13	-8.05608e-13	-1.71485e-12	5.60717e-14	-7.83172e-15	-1.7379e-12	-1.8443e-13	-2.3628e-13	-1.17688e-13	-3.09871e-13	-3.32839e-14	1.07465e-14	-2.89979e-14	-5.29921e-13	1.1432e-14	-1.08953e-12	1.77834e-14	4.95257e-13	6.70136e-14	-8.91711e-13	-2.19138e-13	-1.16174e-14	3.80272e-14
30	-1.43214e-14	6.13327e-14	1.01243e-14	-1.16165e-13	-1.58417e-13	-1.24911e-13	-3.17336e-13	-2.06214e-13	-1.09696e-13	4.42868e-14	-5.92142e-13	-1.38165e-13	-4.48634e-13	-3.03539e-13	-9.83575e-14	1.10892e-14	-5.56209e-14	5.57141e-15	2.58071e-14	4.84499e-16	-1.78905e-14	-4.11967e-15	-8.66823e-13	-3.41211e-14	-6.55848e-14	1.2745e-15	-1.70577e-13	-1.29051e-12	-1.48628e-12	1.11505e-13	-1.39973e-13	-1.91432e-12	-1.3423e-13	-2.10875e-13	-1.01203e-13	-2.96572e-13	-8.99161e-15	1.27092e-14	-6.04705e-14	-8.79977e-13	1.43564e-14	-1.49794e-12	-7.36133e-14	2.74312e-13	1.6324e-13	-9.53618e-13	-1.53703e-13	4.73392e-14	6.23139e-14
31	2.54078e-15	2.57252e-14	4.10583e-14	-4.399e-13	-3.68416e-13	-9.79597e-14	-3.65601e-14	-1.31121e-13	-2.59381e-14	1.01436e-13	-3.84997e-13	-2.11235	-1.35587e-12	-1.19814e-13	-3.53848e-13	1.08543e-14	-1.61282e-13	-2.8159e-14	-2.53044e-13	3.66703e-15	3.92196e-14	-3.36747e-15	-1.09505e-12	-8.1365e-14	-1.18498	3.08237e-16	-1.61037e-13	-2.00471e-12	-1.04425e-12	6.53288e-14	-7.49722e-14	-1.68141e-12	-7.01739e-14	-1.78469e-13	-7.17762e-14	-3.85119e-13	1.41999e-14	-2.91033e-14	-1.8725e-13	-1.5597e-12	3.22401e-14	-1.66273e-12	-8.04321e-14	1.29343e-13	1.95012e-13	-6.27635e-13	9.20008e-14	9.879e-14	4.60184e-14
32	2.7586e-14	-9.13066e-15	8.14149e-14	-2.675e-13	-2.09573e-13	-4.66392e-14	9.05885e-14	7.29228e-13	2.77478e-14	1.88539e-13	-9.68964e-14	-20.5217	-8.26904e-13	1.22222e-14	-2.00009e-13	-7.67167e-16	-7.02996e-14	-5.20563e-16	-3.32531e-13	3.89747e-14	1.26857e-13	4.26901e-15	-6.07631e-13	-5.81186e-14	-10.0578	1.0588e-14	-2.08236e-14	-1.1653e-12	4.25421e-14	3.75793e-14	4.94172e-14	-8.24891e-13	-2.19789e-14	-9.78914e-15	4.57732e-14	-1.13198e-13	5.52817e-15	-3.31485e-14	-9.77303e-14	-2.92919e-13	6.95228e-14	-1.19989e-12	-6.03473e-14	4.03412e-13	1.3798e-13	2.68171e-13	1.25864e-13	5.56137e-14	3.62296e-14
33	2.06491e-14	-1.43545e-13	8.68365e-14	-9.78557e-13	-9.02796e-13	-1.7706e-13	-3.2651e-13	-2.19748e-12	-1.04629e-13	-3.71435e-13	-7.81604e-14	38.6668	-1.27645e-12	-1.51397e-13	-3.2836e-13	-2.94766e-14	-5.63774e-13	-2.83309e-13	-2.845e-13	-8.04334e-14	1.76771e-13	-1.66605e-14	-1.87469e-12	-1.22564e-13	35.6901	6.30675e-15	-2.30169e-13	-2.88977e-12	-2.24259e-12	-2.07766e-13	-7.83036e-14	-2.53732e-12	-1.40637e-13	-5.04087e-13	-1.7255e-13	-8.14595e-13	1.05581e-14	-1.32978e-13	-7.6333e-14	-2.32561e-12	6.18532e-14	-1.67204e-12	-2.40215e-14	8.83128e-13	-1.64576e-13	-1.51208e-12	-8.18483e-14	-1.24893e-13	-3.16245e-13
34	1.8517e-15	-2.33445e-13	7.66649e-14	-1.44313e-12	-1.32432e-12	-2.51624e-13	-5.87544e-13	-4.13937e-12	-1.8749e-13	-7.78456e-13	-3.68169e-14	210.106	-1.75305e-12	-1.93586e-13	-4.91595e-13	-4.29104e-14	-8.83098e-13	-4.66654e-13	-4.26256e-13	-1.61298e-13	1.68807e-13	-2.73786e-14	-2.75432e-12	-1.45379e-13	87.9221	-2.20332e-15	-3.26567e-13	-0.93988	-3.80161e-12	-3.99362e-13	-1.80377e-13	-3.62882e-12	-2.39251e-13	-7.76839e-13	-3.24719e-13	-1.29462e-12	3.65368e-14	-1.78058e-13	-8.12115e-14	-3.96825e-12	-8.33415e-15	-1.75519e-12	-1.36282e-13	9.32777e-13	-3.72881e-13	-2.68828e-12	-1.94225e-13	-2.4999e-13	-4.91746e-13
35	-3.57587e-14	-2.25183e-13	4.34767e-14	-1.15203e-12	-1.04958e-12	-2.27809e-13	-1.60984	-4.35324e-12	-1.65673e-13	-7.60782e-13	-8.32452e-14	410.281	-1.59015e-12	-1.87712e-13	-4.49612e-13	-4.25727e-14	-7.55751e-13	-4.25796e-13	-3.66132e-13	-1.51824e-13	1.0056e-13	-2.23641e-14	-2.5755e-12	-9.20031e-14	89.4759	-8.03174e-15	-2.96787e-13	-10.5539	-3.8005e-12	-3.91959e-13	-1.77453e-13	-3.64675e-12	-2.12799e-13	-6.93982e-13	-3.41326e-13	-1.25617e-12	3.15598e-14	-1.52865e-13	-6.72827e-14	-3.87483e-12	-2.53462e-13	-1.75168e-12	-2.51134e-13	2.72886e-13	-4.35973e-13	-2.56997e-12	-2.18469e-13	-2.53604e-13	-4.69507e-13
36	1.3377e-14	-1.2231e-13	3.97571e-14	-4.51392e-13	-3.13859e-13	-1.01155e-13	-14.5467	-6.73378	-5.25305e-14	-3.46199e-13	-8.54252e-14	536.183	-7.59929e-13	-1.43882e-13	-2.4351e-13	-2.03916e-14	-2.865e-13	-1.9194e-13	-1.25435e-13	-5.48068e-14	5.80846e-14	-4.97486e-15	-1.33353e-12	-1.61248e-14	39.8229	-4.12466e-15	-1.58204e-13	9.24417	-1.88344e-12	-1.50279e-13	-7.11571e-14	-2.19487e-12	-8.30769e-14	-2.26111e-13	-1.43673e-13	-6.48766e-13	8.81922e-15	-4.82692e-14	-7.87065e-15	-3.0302	-1.96783e-13	-1.20246	-3.50427e-13	-9.73281e-13	-2.97366e-13	-1.11546e-12	-1.449e-13	-1.25645e-13	-2.42159e-13
37	-6.41772e-15	-6.15887e-14	5.5026e-15	7.69496e-15	1.74412e-13	1.31192e-14	50.2754	-68.2372	4.31416e-14	-1.7686e-13	-4.495e-14	495.701	-6.17027e-15	-3.1143e-14	-3.39507e-14	-4.66396e-15	5.64848e-14	-3.19701e-14	-6.92442e-15	2.48156e-14	-2.96081e-14	5.12157e-15	6.9697e-14	2.76575e-14	-9.54346	-3.20384e-15	5.88237e-14	141.037	1.94646e-13	-5.72297e-14	3.69986e-14	-6.04677e-13	4.0495e-14	2.18994e-13	8.9045e-14	1.05136e-13	-4.08699e-15	2.9867e-14	3.58548e-14	-30.5289	-9.34142e-14	-11.0422	-1.24006e-13	-5.6747e-13	-2.10952e-13	5.58523e-14	-1.15268e-13	-6.57029e-14	-1.2064e-13
38	-7.60226e-14	-9.11639e-14	-4.43676e-14	-1.28998e-13	-5.89733e-14	3.96826e-15	125.799	144.096	1.38971e-14	-3.89765e-13	-3.28137e-14	398.155	-8.39762e-14	-2.4508e-14	-4.29564e-14	1.1197e-15	-1.12662e-13	-1.04856e-13	-2.09539e-13	-1.50824e-14	-9.42912e-14	-5.75575e-15	-1.71562e-13	1.65529e-15	-1.58555	-1.48707e-14	3.20431e-14	245.61	-1.47308e-13	-1.29034e-13	2.43376e-14	-6.37516e-13	2.84767e-14	1.16664e-13	1.53443e-13	7.01726e-14	-1.16034e-15	-2.12366e-14	2.05654e-14	66.8978	-1.16496e-13	37.9108	2.17277e-14	3.71e-13	-2.71408e-13	-1.1875e-13	-1.97195e-13	-1.07366e-13	-1.82021e-13
39	-1.54249e-13	-8.21828e-14	-9.84093e-14	-5.186e-14	-2.19964e-13	1.5563e-14	128.729	656.821	1.88879e-14	-3.48551e-13	-1.28224e-14	258.675	-1.07728e-13	1.35915e-14	-3.27015e-14	4.95553e-15	-2.95413e-13	-9.26004e-14	-2.21016	-1.20298e-14	-1.42341e-13	-4.1817e-15	-1.10001e-12	6.27775e-16	-1.16732e-14	-2.94693e-14	8.90631e-14	208.839	-5.56561e-14	-1.49014e-13	2.33223e-14	-4.0318e-13	4.14044e-14	1.57369e-13	1.1291e-13	1.09894e-14	-2.03619e-15	-3.80051e-14	-3.58034e-15	293.656	-2.45672e-13	95.2356	1.2291e-14	5.35006e-13	-2.63433e-13	-8.39413e-14	-3.20156e-13	-1.09185e-13	-1.6375e-13
40	-1.95834e-13	-8.81498e-14	-1.16682e-13	-3.30643e-14	-1.38626e-13	-5.44152e-15	58.0694	1324.57	3.04477e-14	-2.81226e-13	-3.75044e-14	120.773	-1.70773e-13	-2.38687e-14	-3.03268e-14	6.1435e-15	-1.56609e-13	-8.11226e-14	-23.142	4.73096e-15	-1.63388e-13	-1.55736e-15	-1.39436e-12	-9.2443e-15	-1.67949e-14	-3.58306e-14	3.74878e-14	71.3519	-1.36469e-12	-1.93707e-13	5.38439e-14	-4.54693e-13	2.45941e-14	1.14638e-13	6.91296e-14	-1.21189e-13	2.6207e-15	-4.97761e-14	-1.89826e-14	568.857	-5.43668e-13	97.5883	-4.88755e-14	2.7427e-13	-2.61354e-13	-1.33909e-13	-4.3075e-13	-1.2372e-13	-2.04812e-13
41	-2.08461e-13	-8.12535e-14	-1.16779e-13	-2.63425e-14	-2.04678e-13	-1.966e-14	-13.5768	1382.65	-4.99109e-15	-2.4066e-13	-7.55075e-14	31.5937	4.14905e-14	-6.78149e-14	3.50957e-14	3.813e-16	-2.09081e-13	-3.11161e-14	52.3551	-4.19898e-14	-1.67764e-13	8.08112e-16	-7.01781e-13	-1.57442e-14	-1.69014e-14	-2.73621e-14	-5.17593e-14	-19.8626	-1.59701e-12	-2.01801e-13	7.05022e-14	-4.62471e-13	-7.24904e-15	2.21706e-14	7.77682e-14	-1.84196e-13	3.82807e-15	-3.43415e-14	2.9182e-15	575.164	-2.19193e-13	42.96	-3.47873e-14	-4.36728e-14	-2.67104e-13	-2.25611e-13	-5.65439e-13	-1.32496e-13	-1.75779e-13
42	-1.95694e-13	-5.79759e-14	-1.18532e-13	5.13403e-14	-7.52838e-13	-1.41914e-14	-2.36527	1096.63	-2.49828e-14	-1.92063e-13	-1.25381e-13	-42.1277	4.15906e-13	-7.3992e-14	1.17267e-13	-2.73075e-16	-9.78346e-13	-4.34987e-13	225.948	-1.11404e-13	-2.12032e-13	2.28113e-14	-3.81577e-13	-1.00981e-14	-1.88784e-14	-1.04303e-14	-6.66867e-14	-3.22536	-8.66586e-13	-1.89298e-13	8.31857e-15	-5.11681e-13	-6.00285e-15	-1.17326e-14	1.09874e-14	-1.42168e-13	-6.12364e-16	1.57082e-14	5.99807e-14	482.57	-9.34982e-14	-23.3509	-3.15892e-14	-4.12144e-13	-2.32772e-13	-4.69523e-13	-5.90001e-13	-1.12633e-13	-1.20557e-13
43	-2.2589e-13	-6.87834e-14	-1.22411e-13	-1.18759e-12	-1.69654e-12	-1.45626e-14	-3.87005e-13	1126.32	-5.97568e-14	-1.35978e-12	-2.4628	116.14	3.51654e-13	-3.55897e-14	8.81338e-14	-1.65306e-16	-1.26998e-12	-1.26352e-12	435.947	-1.2314	-2.55892e-13	-1.88863e-13	-4.17157e-13	-1.11293e-13	-1.66801e-14	-1.88367e-16	-6.17942e-14	-6.44338e-13	-1.57871e-12	-2.0149e-13	-2.37658e-14	-5.70291e-13	1.1513e-14	3.59256e-15	8.74205e-15	-1.90162e-13	5.03545e-15	-2.17911e-13	2.88344e-14	447.226	-8.10809e-14	35.9799	-6.12095e-14	-8.0963e-13	-2.84166e-13	-7.4549e-13	-6.02423e-13	-1.37721e-13	-1.33664e-13
44	-2.3967e-13	-2.36736e-13	-1.17422e-13	-6.23194e-12	-4.91424e-12	-1.54237e-14	-2.84272e-13	1045.23	-6.92236e-14	-2.56831e-12	-13.955	258.003	1.52624e-13	-3.64876e-14	1.18136e-14	2.37096e-14	-3.01838e-12	-1.26175e-12	364.145	-9.56053	-2.54868e-13	-1.53242e-13	-4.01909e-13	-9.50233e-13	-9.89498e-15	-3.27165e-15	-3.86113e-14	-6.01984e-13	-5.673e-13	-1.06941e-12	-3.56845e-14	-3.92081e-13	1.41757e-14	1.28067e-14	1.91457e-14	-6.53499e-13	2.48005e-15	-6.00644e-13	-2.11416e-15	276.679	1.92956e-15	148.137	-2.71029e-14	-9.0373e-13	-2.1004e-13	-8.9147e-13	-5.39719e-13	-5.14379e-14	-4.27264e-13
45	-3.6342e-13	-1.01215e-12	-1.46913e-13	-6.61672e-12	-5.06868e-12	-1.41151e-14	-1.69042e-13	894.179	-5.21217e-14	-2.42672e-12	60.0958	246.788	1.73675e-13	-5.55699e-14	2.3413e-14	-2.11496e-13	-3.23863e-12	-1.18852e-12	175.347	15.2404	-2.4911e-13	-8.93946e-15	-2.45624e-13	-8.12814e-13	-2.77275e-15	1.73298e-16	-1.88613e-14	-3.56644e-13	-9.68055e-14	-2.77756e-12	-9.80284e-15	-3.12657e-13	1.69071e-14	-3.82275e-14	1.66167e-14	-1.07246e-12	1.84348e-15	-6.36129e-13	2.43952e-15	119.274	6.86308e-14	196.459	-2.63782e-14	-1.29471e-12	-9.36633e-13	-1.04039e-12	-6.21954e-13	-5.81849e-13	-2.02386e-12
46	-1.48012e-12	-1.20573e-12	-5.97031e-13	-1.83509e-12	-1.93817e-12	-2.00447e-14	-2.02081e-13	541.8	-2.16758e-14	-3.36162e-12	132.73	70.7089	1.72981e-13	-2.36387e-14	2.06612e-14	-1.62604e-13	-1.47992e-12	-1.15968e-12	34.1044	129.742	-5.00794e-13	-1.19856e-14	-6.84286e-14	-1.00183e-13	-1.85534e-16	-7.14922e-14	3.54415e-14	-2.09332e-13	-8.41071e-14	-2.65957e-12	-4.41429e-15	-2.10853e-13	4.01208e-14	-1.78252e-14	-6.71385e-15	-8.7634e-13	-3.64587e-15	-3.23056e-13	6.49375e-15	-36.4426	1.54465e-14	131.897	2.11847e-14	-1.44321e-12	-2.75933e-12	-1.06751e-12	-1.78836e-12	-1.02885e-12	-2.48698e-12
47	-2.37145e-12	-1.08568e-12	-1.24559e-12	-2.90003e-13	-8.71572e-13	-4.8768e-14	-1.80953e-13	411.468	-2.12634e-14	-3.79285e-12	129.51	48.1774	-1.34371e-14	-7.84492e-14	-5.37475e-14	-2.65495e-15	-8.40311e-13	-8.20437e-13	-17.8063	205.197	-2.21311e-12	-4.08062e-15	-2.46222e-13	-4.38612e-14	-7.28641e-16	-2.32108e-13	3.09856e-14	-7.69994e-13	-3.26272e-13	-2.60603e-12	-5.93565e-14	-3.64512e-13	1.91924e-14	-1.69336e-13	-2.80344e-14	-6.80345e-13	-6.96569e-15	-2.85567e-13	-7.50842e-15	-3.76945	1.41686e-13	24.2304	7.54834e-14	-8.08967e-13	-2.87147e-12	-2.37552e-12	-5.09838e-12	-2.0154e-12	-2.54528e-12
48	-2.81927e-12	-5.99342e-13	-1.59979e-12	-2.70317e-13	-3.92648e-13	-5.68442e-14	-3.16785e-13	263.083	-2.81176e-14	-3.42693e-12	51.5321	277.001	-1.63822e-13	-1.582e-13	-1.06097e-13	-1.40688e-14	-3.27689e-13	-2.7267e-13	-1.67952	162.99	-3.27342e-12	-4.77856e-15	-3.73501e-13	-2.35951e-14	1.06807e-15	-2.27222e-13	1.59493e-14	-1.1489e-12	-1.02821e-12	-1.88387e-12	-9.59104e-14	-5.61839e-13	1.23884e-14	-2.23801e-13	9.69599e-15	-3.64975e-13	-5.15417e-15	-8.31159e-14	-1.97749e-14	-9.95555e-13	1.63432e-13	-11.8836	1.47592e-13	-2.11137e-13	-2.1881e-12	-8.0636e-12	-5.48099e-12	-1.44458e-12	-1.85678e-12
49	-3.75126e-12	-1.04553e-13	-2.07886e-12	-3.0933e-13	-2.25622e-13	-5.65012e-14	-4.45436e-13	82.3932	-1.25073e-14	-2.12999e-12	-18.1638	543.599	-5.01371e-13	-1.14404e-13	-1.95502e-13	-1.57726e-14	-1.15685e-13	-1.29879e-13	-1.69294e-13	47.3072	-4.23136e-12	-1.64055e-14	-4.85698e-13	-2.45198e-14	2.8289e-15	-4.52032e-13	1.81892e-14	-9.22555e-13	-1.00684e-12	-1.0961e-12	-7.63348e-15	-6.24256e-13	-1.43072e-14	-1.96106e-13	-2.49309e-14	-3.10593e-13	-5.62589e-15	-3.84383e-14	-7.41092e-15	-1.00074e-12	1.00773e-13	-1.13611	1.4255e-13	5.97376e-14	-1.02556e-12	-1.05231e-11	-3.8773e-12	-1.46463e-13	-1.09952e-12
50	-2.582e-12	-6.94085e-14	-1.32051e-12	-6.29687e-13	-4.86537e-13	-6.13969e-14	-5.21434e-13	-30.1476	-1.53709e-14	-1.68133e-12	-23.529	826.011	-1.01357e-12	-8.99236e-14	-3.14611e-13	-1.25669e-14	-2.79567e-13	-1.55192e-13	-3.05953e-13	-16.689	-2.82352e-12	-1.96792e-14	-5.86795e-13	-7.54605e-14	2.88561e-15	-8.33426e-14	-1.33332e-14	-1.2619e-12	-8.83574e-13	-1.6447e-12	3.89596e-14	-5.88822e-13	1.57315e-15	-2.05354e-13	-9.06956e-14	-3.86718e-13	-9.89371e-15	-5.44405e-14	-5.17856e-14	-1.08503e-12	9.61703e-14	-9.51556e-13	5.27097e-14	-4.55204e-14	-2.57675e-13	-6.8817e-12	-2.92273e-12	-4.27403e-14	-5.54571e-13
51	-2.17723e-12	-1.25e-13	-9.73429e-13	-1.16755e-12	-9.22475e-13	-5.22496e-14	-4.955	-3.16594	-1.67363e-14	-1.17798e-12	57.6565	808.692	-1.26827e-12	5.90213e-14	-3.72443e-13	1.8107e-14	-5.76727e-13	-2.2727e-13	-3.96033e-13	-1.75345	-1.96459e-12	-7.58983e-15	-7.63156e-13	-1.76052e-13	7.22658e-16	-2.68508e-16	-7.33873e-14	-1.39718e-12	-1.19052e-12	-1.40938e-12	1.94481e-14	-5.08157e-13	1.36503e-14	-3.17527e-13	-5.99694e-14	-4.50993e-13	5.67599e-14	-2.16028e-13	-1.34142e-13	-1.32988e-12	1.0632e-13	-5.02866e-13	-5.68879e-15	-8.64784e-14	-2.05082e-13	-4.79944e-12	-1.94193e-12	-7.78167e-14	-6.98093e-13
52	-1.32485e-12	-1.79502e-13	-4.47507e-13	-1.222e-12	-9.36044e-13	-2.64129e-13	-32.8812	-1.09197e-12	-3.21708e-16	-8.25021e-13	217.762	487.498	-1.01924e-12	-2.34116e-12	-3.13114e-13	-2.32202e-13	-6.57603e-13	-2.16462e-13	-3.80601e-13	-6.25363e-14	-1.22025e-12	2.15736e-14	-7.56241e-13	-1.95214e-13	-1.17313e-15	-4.11393e-15	-8.81644e-14	-1.46363e-12	-6.47018e-13	-1.06176e-12	-2.72933e-14	-3.84521e-12	-3.34551e-13	-1.27219e-12	-6.74787e-14	-4.89435e-13	-5.3588e-13	-4.79004e-13	-1.43299e-13	-1.43332e-12	4.04256e-14	-7.15374e-13	-1.14484e-13	-5.54248e-13	-2.03652e-13	-4.06981e-12	-2.674e-12	-1.1573e-13	-9.96282e-13
53	-4.0523e-13	-1.67098e-13	-2.43136e-13	-5.92746e-13	-4.29497e-13	-5.40853e-13	109.474	-1.2087e-12	2.63914e-14	-1.00727e-12	433.795	217.009	-6.86682e-13	-4.24034e-12	-2.13189e-13	-1.99006e-13	-3.14132e-13	-1.08765e-13	-3.30419e-13	-8.95416e-15	-4.55284e-13	8.19062e-15	-4.94337e-13	-7.76769e-14	-7.8305e-16	-6.31269e-15	1.18217e-14	-1.62059e-12	-1.09051e-12	-8.57865e-13	-1.6921e-14	-6.64208e-12	-8.19532e-13	-1.79109e-12	-8.9646e-14	-3.38271e-13	-4.36342e-13	-9.72117e-14	-6.98994e-14	-1.10673e-12	-1.24525e-14	-6.65214e-13	-1.4872e-13	-5.49036e-13	-1.8379e-13	-4.14353e-12	-2.72773e-12	-1.26782e-13	-1.02437e-12
54	-3.11047e-13	-7.40232e-14	-2.26942e-13	1.45213e-13	1.19725e-13	-5.01456e-13	304.93	-9.41137e-13	1.48419e-14	-8.9237e-13	551.274	302.796	-3.16543e-13	-2.19008e-12	-7.95515e-14	-2.00865e-14	5.34799e-14	1.43227e-14	-3.31907e-13	-2.69486e-14	-4.00752e-13	1.2099e-15	-1.11848e-13	3.32395e-14	-2.47332e-15	-1.28295e-14	5.5442e-14	-1.13754e-12	-2.06283e-12	-2.73535e-13	-3.29762e-15	-4.85575e-12	-7.47011e-13	-1.79387e-12	-4.49615e-13	-2.77156e-13	-1.36547e-14	4.05034e-14	2.55887e-14	-3.11396e-13	-3.76916e-14	-5.59786e-13	-1.36295e-13	-3.15629e-13	-1.61203e-13	-4.20674e-12	-1.93156e-12	-1.10065e-13	-1.13861e-12
55	-3.59551e-13	6.39774e-14	-2.36568e-13	4.13739e-13	3.65965e-13	-4.83221e-13	491.742	-6.40283e-13	1.77369e-14	-6.75915e-13	526.11	645.445	-1.13286e-13	-1.35658e-12	-3.31174e-14	7.24699e-16	1.8553e-13	8.9918e-14	-3.66328e-13	-3.14409e-14	-4.69714e-13	4.04845e-15	3.38407e-14	6.39847e-14	-4.84726e-15	-1.48552e-14	4.00352e-14	-7.78328e-13	-2.85792e-12	-2.83916e-14	1.30373e-16	-5.11203e-12	-7.78959e-13	-1.62643e-12	-9.28685e-13	-9.36624e-13	-6.53188e-15	-2.65555e-13	1.30786e-14	1.5449e-13	-4.97257e-14	-9.53227e-13	-1.15088e-13	-4.6425e-13	-4.96025e-14	-4.07369e-12	-1.55035e-12	-4.14536e-14	-8.25957e-13
56	-4.29705e-13	2.39943e-14	-2.70669e-13	3.41047e-13	3.49273e-13	-4.88107e-13	610.889	-4.45831e-13	1.12716e-14	-4.50252e-13	368.957	711.063	1.65026e-13	-1.14101e-12	2.56709e-14	2.17355e-14	1.64321e-13	9.57668e-14	-3.5504e-13	-1.56001e-14	-5.35854e-13	8.71358e-15	1.94505e-13	3.76754e-14	-2.36647e-15	-2.19734e-14	-2.06853e-13	-7.46406e-13	-3.72579e-12	-9.67151e-14	1.36275e-14	-5.16547e-12	-5.75714e-13	-1.49691e-12	-8.63532e-13	-1.94934e-12	-2.90062e-15	-4.59284e-13	3.32645e-15	4.43738e-13	-8.47203e-14	-1.39794e-12	-1.25993e-13	-8.19385e-13	-9.66765e-14	-4.28941e-12	-1.31341e-12	-6.44019e-14	-8.18117e-13
57	-3.81951e-13	-3.8259e-14	-2.35301e-13	-4.28175e-14	1.39774e-13	-3.54633e-13	530.169	-6.86351e-13	-3.99035e-15	-4.37368e-13	232.729	551.818	1.08245e-13	-1.42395e-12	-1.92899e-14	-2.74947e-15	6.10319e-14	4.12457e-14	-2.60382e-13	-2.12118e-14	-5.08283e-13	9.25978e-15	-3.12794e-14	1.66319e-14	2.15588e-15	-1.85705e-14	-7.0442e-13	-9.13109e-13	-5.15036e-12	-1.99165e-13	9.85222e-15	-4.73652e-12	-5.33803e-13	-1.61051e-12	-9.80142e-13	-2.33097e-12	1.26674e-15	-2.85704e-13	-4.60551e-15	2.62911e-13	-1.05076e-13	-1.6318e-12	-1.03487e-13	-8.64839e-13	-1.61009e-13	-3.83399e-12	-1.21024e-12	-1.57564e-13	-6.25533e-13
58	-3.51335e-13	-1.99381e-14	-1.97966e-13	-7.90513e-14	9.74176e-14	-4.13554e-13	327.644	-3.47323e-12	2.55254e-15	-3.54431e-13	167.094	339.541	9.03051e-14	-1.58699e-12	-3.10817e-14	-1.40373e-15	1.44904e-14	-8.24217e-15	-1.77622e-13	-6.25955e-14	-4.64982e-13	-1.80828e-15	-4.93404e-13	1.0631e-14	2.31363e-16	-6.47525e-16	-1.21783e-12	-1.07098e-12	-6.49995e-12	-1.66021e-13	-3.55785e-15	-4.45126e-12	-7.2357e-13	-1.49019e-12	-1.52394e-12	-2.12529e-12	-2.62115e-15	-3.93401e-14	1.15831e-14	-1.93303e-14	-2.14814e-13	-1.24392e-12	-8.05069e-14	-5.97964e-13	-1.65447e-13	-3.83695e-12	-1.29016e-12	-1.24165e-13	-4.95196e-13
59	-3.60736e-13	4.43176e-15	-1.66931e-13	1.92874e-13	3.48583e-13	-5.72105e-13	96.9533	-4.66235e-12	-5.64564e-14	-2.90407e-13	155.661	135.855	5.72831e-14	-1.61082e-12	-1.75263e-14	2.53028e-15	2.0668e-13	7.6496e-14	-1.58677e-13	-1.01463e-13	-4.3947e-13	4.40449e-15	-2.21178e-12	3.02637e-14	2.299e-16	1.04079e-14	-2.19211e-12	-1.64112e-12	-1.04614e-11	-7.87241e-14	1.13341e-14	-4.19013e-12	-7.32499e-13	-1.51111e-12	-1.37947e-13	-1.81179e-12	-8.12969e-15	3.4681e-14	1.98219e-14	-2.52358e-12	-3.83894e-13	-1.18299e-12	-6.90555e-14	-5.02389e-13	-1.85187e-13	-4.17343e-12	-9.20672e-13	-4.84764e-14	-2.62835e-13
60	-4.30861e-13	4.86688e-14	-1.51476e-13	3.20483e-13	4.41554e-13	-5.57363e-13	112.813	-2.68472e-12	-6.33405e-13	-7.33025e-14	237.125	37.76	9.24704e-15	-1.26954e-12	1.72997e-14	-6.5296e-15	2.70155e-13	1.31628e-13	-1.58951e-13	-1.23177e-13	-4.25491e-13	3.67773e-15	-4.21501e-12	3.74103e-14	-5.23232e-16	-2.95715e-14	-1.53001e-12	-1.99141e-12	-8.89781e-12	3.40229e-14	2.78113e-14	-5.02396e-12	-8.24853e-13	-1.76786e-12	-2.6207e-14	-2.00883e-12	-2.42923e-14	-1.87486e-14	1.88691e-14	-3.64181e-12	-1.94409e-13	-8.71038e-13	-3.67684e-14	-3.02498e-13	-6.65252e-14	-5.16594e-12	-5.1012e-13	6.82666e-14	-1.73183e-13
61	-3.99883e-13	8.47169e-14	-1.40112e-13	3.00237e-13	3.85753e-13	-4.94671e-13	208.54	-4.53341e-13	-8.59348e-13	2.88739e-13	328.723	-16.2176	4.33989e-14	-7.76233e-13	5.54453e-14	-2.5527e-14	2.50013e-13	1.32311e-13	-2.40459	-1.04519e-13	-3.97619e-13	5.23708e-16	-3.81327e-12	3.24193e-14	2.56706e-15	-4.60789e-14	-4.81985e-13	-3.07924e-12	-6.36651e-12	5.58772e-14	-5.33482e-13	-5.46615e-12	-5.89253e-13	-1.76008e-12	-4.77737e-13	-1.79861e-12	-7.52614e-14	-5.59283e-14	-9.3841e-17	-2.60479e-12	-1.3648e-13	-9.14961e-13	-3.24375e-14	-4.2289e-13	3.20951e-14	-5.27211e-12	-5.51193e-13	1.42522e-13	-3.19382e-13
62	-2.08649e-13	5.55915e-14	-8.25065e-14	2.41607e-13	3.09413e-13	-2.51564e-13	158.066	-3.06871e-13	-7.80422e-13	1.98951e-13	429.366	-1.91203	-5.97385e-13	-9.96705e-13	-1.37937e-13	-4.08224e-14	2.06727e-13	1.25745e-13	-18.8333	-4.28238e-14	-2.71162e-13	5.91791e-16	-4.57768e-12	2.64871e-14	1.50236e-15	-2.13012e-14	-8.16316e-14	-6.14567e-12	-5.44999e-12	-4.28417e-14	-1.82803e-12	-5.67745e-12	-1.79272e-13	-1.40916e-12	-9.45236e-13	-1.1389e-12	-1.18452e-13	-2.85295e-14	-1.15582e-14	-4.99775e-12	-1.29121e-13	-8.36651e-13	-1.27197e-14	-4.70055e-13	1.08981e-13	-4.16689e-12	-6.74884e-13	8.35963e-14	-2.35494e-13
63	4.55761e-14	6.86206e-14	4.32805e-14	2.80505e-13	3.39865e-13	-3.73116e-13	39.9613	-1.09815e-13	-2.36097e-13	3.63544e-13	341.288	-4.9667e-13	-5.99188e-12	-5.58109e-13	-1.65908e-12	-2.96282e-14	2.13322e-13	1.24868e-13	52.8022	1.02849e-14	-3.23123e-15	8.10865e-15	-4.1904e-12	2.75884e-14	1.46271e-15	3.49454e-14	-2.43377e-13	-8.70967e-12	-4.54018e-12	4.958e-14	-2.66713e-13	-5.87212e-12	-1.17073e-13	-1.58881e-12	-1.08505e-12	-1.80377e-12	-9.63032e-14	8.29636e-15	-3.99457e-13	-7.95727e-12	-1.49646e-13	-1.41595e-12	-5.20742e-14	-6.02711e-13	1.72127e-13	-4.24677e-12	-3.41902e-13	9.94231e-14	-8.51887e-14
64	6.91638e-14	7.3493e-14	2.50736e-14	3.08468e-13	3.16034e-13	-4.27041e-13	-14.6692	-6.60832e-14	-2.27116e-14	3.75284e-13	166.095	-5.0473e-13	-9.15496e-12	-4.56457e-13	-2.74079e-12	-1.15628e-14	1.69841e-13	1.22559e-13	203.242	2.64334e-14	4.16371e-14	1.54053e-14	-5.92663e-12	2.04785e-14	-3.36242e-16	1.49693e-14	-7.13652e-13	-1.12942e-11	-4.7615e-12	8.05461e-14	2.84726e-14	-5.74302e-12	-1.973e-13	-1.69368e-12	-3.046e-13	-2.24959e-12	-4.16366e-14	1.19313e-14	-1.24619e-12	-1.03618e-11	-1.62937e-13	-1.53572e-12	-2.22219e-14	-5.71485e-13	1.60451e-13	-3.34141e-12	-1.53862e-13	1.00743e-13	1.38051e-13
65	3.68057e-14	8.55588e-14	3.25334e-14	5.03244e-13	3.75987e-13	-4.46164e-13	-1.80697	-6.6665e-14	-2.95872e-14	4.91845e-13	74.8413	-5.77392e-13	-6.19946e-12	-4.61028e-13	-2.12106e-12	1.24254e-15	2.20946e-13	1.24712e-13	269.878	2.75032e-14	6.08236e-14	1.6191e-14	-7.55748e-12	4.12674e-14	-3.49941e-16	1.00015e-14	-2.21566e-13	-7.96463e-12	-4.23624e-12	2.53034e-13	-5.07809e-14	-5.8907e-12	-3.74728e-13	-1.86408e-12	-3.23835e-13	-1.92138e-12	-1.04481e-14	1.81211e-14	-1.71293e-13	-6.7837e-12	-2.73668e-13	-1.18646e-12	2.36882e-14	-7.60894e-13	1.62953e-13	-3.17096e-12	-5.11554e-14	9.87102e-14	9.1353e-14
66	1.55994e-13	5.94452e-14	7.62304e-14	3.45605e-13	2.09261e-13	-3.78206e-13	-2.16518e-13	9.40154e-14	-2.6383e-14	4.46106e-13	63.3757	-5.55908e-13	-1.45593e-12	-3.75205e-13	-5.77902e-13	-1.02467e-14	1.54912e-13	8.65069e-14	181.498	8.59823e-15	1.37295e-13	1.027e-14	-5.05737e-12	3.60723e-14	-2.62658e-15	1.79668e-14	-1.05264e-13	-4.91581e-12	-3.42073e-12	2.77799e-13	-5.19088e-14	-5.72692e-12	-1.55001e-13	-1.92537e-12	-2.50193e-13	-1.03326e-12	-1.66256e-14	-5.42086e-15	5.72151e-14	-1.53393e-12	-2.52623e-13	-1.81451e-12	3.81064e-14	-1.13996e-12	1.0599e-13	-3.09932e-12	-8.23993e-14	8.07041e-14	5.83669e-15
67	2.00381e-13	8.08039e-14	7.89301e-14	4.2831e-13	2.53615e-13	-1.55139e-13	-2.34738e-13	1.24961e-13	-2.01874e-14	3.9221e-13	78.9591	-3.99336e-13	-1.63278e-13	-2.97348e-13	-2.50619e-14	-1.26857e-14	1.98944e-13	9.64864e-14	32.4561	5.92338e-15	1.35939e-13	3.69135e-15	-2.6109e-12	5.56476e-14	-1.68175e-15	1.19084e-14	-1.09478e-13	-3.84568e-12	-1.93779e-12	2.95442e-13	-7.20481e-15	-4.9217e-12	-1.16416e-13	-1.92385e-12	-2.1747e-13	-9.00316e-13	-4.58528e-14	-6.33689e-15	7.86072e-15	-1.91697e-13	-1.89724e-13	-2.53605e-12	1.05661e-14	-1.06491e-12	5.94115e-14	-2.98541e-12	-9.94043e-14	9.82897e-14	2.15626e-14
68	3.12622e-13	7.45593e-14	1.3728e-13	1.2386e-13	7.6902e-14	-3.83816e-13	-2.3192e-13	1.3009e-13	-2.79803e-14	4.08658e-13	34.7946	-1.2962e-12	-2.03442e-13	-4.01e-13	-3.18467e-14	-2.06181e-14	9.4671e-14	6.98643e-14	-15.1664	4.39262e-15	2.37299e-13	5.29312e-16	-2.30028e-12	2.43142e-14	2.69037e-15	1.26185e-14	-1.14702e-13	-2.08909e-12	-1.44652e-12	2.03025e-13	-1.33872e-15	-4.21278e-12	-1.04424e-13	-1.35133e-12	-7.89874e-14	-9.39867e-13	-6.53215e-14	-3.02542e-14	-1.84392e-14	-1.72811e-13	-1.2073e-13	-3.23867e-12	-1.1587e-14	-9.56863e-13	1.28284e-13	-2.89174e-12	3.65363e-14	1.11117e-13	7.14915e-14
69	2.44757e-13	4.86137e-14	9.72567e-14	-1.29948e-14	7.44456e-14	-3.46736e-13	-2.2227e-13	3.59194e-14	-1.97094e-14	3.22465e-13	-8.9084	-1.91639e-12	-4.99774e-13	-2.54074e-13	-1.0498e-13	3.08693e-15	2.13578e-14	4.56472e-14	-1.83082	-9.12017e-16	2.00284e-13	2.00749e-15	-2.34762e-12	1.7541e-14	-4.33703e-15	8.91923e-15	-1.39765e-13	-1.61712e-12	-2.01105e-12	1.53441e-13	-1.52987e-14	-3.86339e-12	-3.09481e-13	-5.11959e-13	-1.62312e-13	-9.99867e-13	-5.33912e-15	2.71837e-14	-8.8258e-14	-4.72894e-13	-4.81146e-15	-2.76374e-12	-8.04041e-13	-1.74404e-12	9.25501e-14	-2.5888e-12	9.21164e-14	9.83096e-14	2.36873e-14
70	1.32906e-13	1.70944e-14	6.3447e-14	-9.31695e-14	5.91859e-14	-1.54686e-13	-3.45309	-1.61179e-13	-2.0976e-14	2.98521e-13	-1.29595	-5.70119e-13	-7.33542e-13	-1.9937e-14	-1.899e-13	3.0884e-14	6.38726e-15	3.59228e-14	-3.73413e-14	3.50739e-15	9.10591e-14	4.88758e-15	-1.17172e-12	1.47885e-15	-3.19767e-16	4.71488e-15	-1.89067e-13	-1.81419e-12	-1.2158e-12	1.64103e-13	-2.00275e-14	-3.4714e-12	-2.15107e-13	-1.03756e-12	-1.145e-13	-9.74776e-13	6.11085e-14	1.10257e-14	-1.00645e-13	-8.00298e-13	-4.21245e-13	-2.02785e-12	-1.16667e-12	-2.7034e-12	6.90845e-14	-2.63221e-12	8.69553e-14	8.16346e-14	-8.88915e-15
71	-4.93407e-14	-4.4261e-14	-2.1309e-14	7.51463e-14	3.1701e-13	-6.14719e-14	-27.7868	-2.64764e-14	3.87665e-14	2.57822e-13	-6.67604e-14	-7.31369e-13	-4.2845e-13	5.56472e-14	-1.13008e-13	2.54946e-15	1.68786e-13	8.8401e-14	3.10246e-15	-1.19049e-14	-1.03469e-13	1.6631e-14	-2.37959e-14	2.45088e-14	3.25532e-15	-7.09858e-15	-6.21894e-14	-1.08485e-12	-5.83633e-13	-6.02409e-15	3.04699e-14	-3.49108e-12	2.28324e-14	-3.84135e-13	-3.99824e-14	-8.10699e-13	7.58399e-15	-3.94771e-15	-3.66021e-14	-1.75859e-13	-2.04027e-12	-1.93543e-12	-2.5722e-13	-5.04456e-12	-3.66805e-14	-1.87678e-12	-2.72458e-13	-1.28784e-14	-1.1909e-13
72	6.99159e-13	-9.65651e-14	3.32542e-13	-1.37415e-12	-1.22471e-12	-3.84185e-13	100.919	-2.19805e-13	-1.59249e-13	4.5671e-14	-7.07559e-13	-6.90001e-13	-1.57076e-12	-1.10284e-13	-4.63967e-13	-1.44278e-14	-9.53513e-13	-4.13913e-13	-1.42823e-13	-1.6298e-14	6.80301e-13	-2.87371e-14	-3.68377e-12	-1.55928e-13	9.02323e-15	3.06931e-14	-5.00185e-13	-3.84681e-12	-6.5111e-12	6.95766e-14	-1.51522e-13	-6.75345e-12	-1.98675e-13	-9.43756e-13	-5.99996e-13	-2.23346e-12	4.96978e-14	-1.40336e-13	-9.81903e-14	-2.46642e-12	-2.43353e-12	-5.67445e-12	-1.13142e-12	-6.19333e-12	9.0547e-14	-1.98875e-12	7.76351e-13	1.92203e-14	-1.38098e-13
73	9.75158e-13	-1.13977e-13	4.68047e-13	-1.86982e-12	-1.90419e-12	-3.32999e-13	245.257	-3.97344e-13	-2.65771e-13	-8.40713e-14	-9.48176e-13	-1.75772e-12	-2.0574e-12	-1.78618e-13	-6.22723e-13	-1.53041e-14	-1.48469e-12	-6.71564e-13	-2.1026e-13	-1.62322e-14	9.89364e-13	-5.38989e-14	-5.73344e-12	-2.01118e-13	-7.44427e-16	4.74059e-14	-8.20959e-13	-4.83634e-12	-8.84873e-12	8.80826e-14	-2.55073e-13	-7.72819e-12	-3.16653e-13	-1.61888e-12	-7.0401e-13	-2.87217e-12	9.15157e-14	-2.00929e-13	-1.22625e-13	-3.68567e-12	-1.67731e-12	-1.3483e-11	-1.7611e-12	-9.9932e-12	9.18146e-14	-2.13429e-12	1.21138e-12	9.1735e-15	-1.39484e-13
74	8.10779e-13	-1.10168e-13	3.86955e-13	-1.40191e-12	-1.62474e-12	-2.63143e-13	248.372	-2.84828e-13	-2.10385e-13	-7.4502e-14	-7.7327e-13	-1.56238e-12	-1.79024e-12	-1.98357e-13	-5.55731e-13	-1.58826e-14	-1.27626e-12	-5.80055e-13	-2.11221e-13	-1.49276e-14	8.42591e-13	-4.29596e-14	-5.53961e-12	-1.51472e-13	-4.11416e-15	4.97106e-14	-1.05625e-12	-3.91218e-12	-7.30592e-12	3.13771e-14	-2.17622e-13	-7.10497e-12	-2.84687e-13	-1.08381e-12	-4.94651e-13	-2.73898e-12	7.131e-14	-1.68646e-13	-9.97427e-14	-3.12431e-12	-3.80746e-13	-2.10443e-11	-1.70543e-12	-1.35951e-11	1.04722e-14	-2.11894e-12	1.00919e-12	-1.58924e-14	-1.37401e-13
75	1.87247e-13	-5.85976e-14	9.83412e-14	-1.06492e-14	-3.03942e-13	-1.09903e-13	109.205	-1.3932e-13	-3.38833e-14	6.718e-14	-1.72949e-13	-8.21651e-13	-5.26366e-13	-1.46536e-13	-1.79244e-13	-1.81563e-15	-2.97594e-13	-1.28578e-13	-5.87436e-14	1.39975e-14	1.85793e-13	-2.56332e-15	-2.94391e-12	3.53399e-15	-9.22158e-15	1.90289e-14	-2.78819e-13	-1.34711e-12	-2.52249e-12	-3.01122e-14	-3.59973e-14	-4.63108e-12	-9.86969e-14	-3.01626e-13	-1.07324e-13	-1.08393e-12	1.94093e-14	-2.56983e-14	-1.36887e-14	-8.4145e-13	3.24719e-14	-1.3511e-11	-1.42606e-12	-1.10103e-11	-1.31185e-13	-1.74594e-12	2.84427e-13	-1.92799e-14	-9.86765e-14
76	-5.19062e-14	-5.63178e-14	9.71745e-16	4.07386e-13	-1.49543	-4.24002e-14	-26.7557	-1.46273e-13	1.34467e-14	5.61563e-14	4.65232e-14	-2.99086	-1.0814e-13	-6.92351e-14	-5.38478e-14	1.52118e-14	-2.0936	-2.38283e-14	2.00337e-15	2.16391e-14	-1.43597e-14	6.48077e-15	-3.68872	3.9739e-14	-1.48772e-14	7.90867e-15	-7.33973e-14	-3.71072e-13	-5.45195e-13	-7.81542e-14	1.46584e-14	-3.45143e-12	-2.23666e-15	-2.74201e-14	8.89921e-14	-5.44791e-13	1.15249e-14	4.89708e-14	1.57934e-14	-1.60253e-13	-4.91665e-14	-6.77928	-4.08417e-13	-7.46675e-12	-2.20385e-13	-1.35548e-12	9.88723e-14	-5.4949e-14	-9.08814e-14
77	-1.423e-14	-9.23863e-14	3.43074e-14	1.84003e-13	-13.1833	-3.4028e-14	-4.2562	-1.91477e-13	-2.60047e-14	-1.54857e-13	-1.15486e-14	-29.0705	-2.05626e-13	3.6452e-14	-6.57544e-14	2.15199e-14	-18.4566	-1.24121e-13	-1.17488e-14	1.38232e-14	4.78959e-14	1.22394e-16	-37.4842	7.41469e-15	-3.82906e-15	-8.66259e-16	-1.46933e-13	-6.2818e-13	-1.23653e-12	-1.26308e-13	-1.00632e-14	-2.47649e-12	1.89623e-14	-6.69204e-14	1.25019e-13	-4.07025e-13	2.6259e-14	1.30715e-14	-9.26194e-15	-4.78519e-13	-1.06464e-13	-65.9095	8.08119e-14	-4.3556e-12	-2.94032e-13	-1.37842e-12	1.64361e-13	-1.38669e-13	-1.51605e-13
78	-1.15532e-15	-7.516e-14	6.71563e-14	-2.09208e-13	46.0344	-1.18068e-14	-8.45833e-13	-1.34866e-13	-4.52208e-14	-3.27158e-13	2.16451e-15	67.8512	-1.89193e-13	1.22562e-13	-4.57767e-14	2.1435e-14	64.4482	-2.04294e-13	-3.32302e-15	-2.61354e-14	5.49803e-16	-1.59524e-14	66.7522	-4.80751e-14	-3.32178e-15	-2.04231e-14	-5.93335e-14	-7.90513e-13	-4.50852	-1.24856e-13	-2.20753e-14	-1.8089e-12	3.20749e-15	-6.04593e-14	5.57274e-14	-4.85637e-14	2.32178e-14	-5.92353e-14	-1.86533e-14	-5.14439e-13	-2.90872	150.304	3.87766e-14	-1.10819e-12	-2.4739e-13	-1.42161e-12	6.03864e-14	-1.85605e-13	-1.37912e-13
79	-1.48177e-13	-1.7281e-13	9.42702e-15	-3.0437e-13	114.486	4.3039e-15	-9.60928e-13	-1.60743e-13	-6.6245e-14	-5.17667e-13	1.34346e-15	312.981	-1.17297e-13	1.83061e-13	-2.28379e-14	1.66096e-14	160.281	-2.15609e-13	8.2338e-15	-3.48917e-14	-1.52372e-13	-9.88726e-15	412.863	-5.3768e-14	-2.14463e-15	-5.31099e-14	2.60745e-14	-9.45756e-13	-46.1456	-3.5788e-13	-4.45054e-14	-2.25741e-12	2.20684e-14	-2.06928e-14	-1.39976e-14	-2.18173e-13	1.33314e-14	-7.0941e-14	-1.34505e-15	-4.98109e-13	-26.472	679.489	2.52813e-14	-3.27582e-13	-3.98892e-13	-1.30046e-12	-3.12754e-13	-3.07888e-13	-3.73767e-13
80	-3.24992e-13	-1.42778e-13	-7.86625e-14	-1.85049e-13	116.902	1.0026e-14	-1.25864e-12	-2.87339e-13	-4.96011e-14	-4.61102e-13	2.74477e-14	443.55	-1.40362e-13	1.77468e-13	-2.392e-14	6.84971e-15	163.663	-1.92337e-13	2.08693e-14	-1.99235e-14	-3.92061e-13	-1.19718e-14	722.191	-2.68768e-14	-3.04237e-15	-5.14952e-14	-8.4087e-15	-7.53721e-13	88.9087	-4.02638e-13	-6.89715e-14	-2.48899e-12	2.77121e-14	1.33969e-15	2.45932e-14	-3.34131e-13	1.02536e-14	-4.23773e-14	-1.60671e-15	-4.37193e-13	91.2214	1111.56	2.23393e-14	-1.6198e-13	-3.85402e-13	-2.26486e-12	-6.81925e-13	-3.34402e-13	-3.74862e-13
81	-1.98232e-13	-1.44733e-13	7.763e-16	-2.35604e-13	52.4608	-1.30884e-14	-1.30825e-12	-3.44093e-13	-6.1209e-14	-4.60472e-13	2.5633e-14	319.389	8.93795e-15	-1.07971e-13	-1.02095e-15	-1.60525e-14	73.4451	-2.95646e-13	2.04497e-14	-1.33501e-14	-1.97324e-13	7.81524e-15	789.397	-2.73994e-14	-2.69998e-15	-3.5171e-15	-6.76253e-14	-8.81481e-13	467.611	-3.84632e-13	-1.03841e-13	-2.84512e-12	-2.39192e-15	-6.48869e-14	1.10466e-13	-2.38194e-13	-2.62636e-14	2.03482e-15	-7.81597e-15	-5.38215e-13	228.654	988.199	3.9482e-14	-1.19815e-13	-3.63792e-13	-2.36007e-12	-8.02835e-13	-3.43638e-13	-2.94453e-13
82	-2.00625e-13	-1.72468e-13	8.36806e-15	9.36569e-14	-15.1737	-2.84098e-14	-1.21162e-12	-2.32819e-13	-1.00825e-13	-5.70652e-13	1.07668e-14	71.7994	-1.97809e-14	-7.28489e-15	-1.68216e-14	-4.76602e-15	-20.6303	-4.17487e-13	1.79591e-14	3.79394e-14	-6.90697e-14	-1.42342e-14	543.537	3.08676e-14	-7.80552e-16	1.52328e-14	5.99532e-15	-1.16272e-12	936.059	-4.31273e-13	-9.20751e-14	-2.86655e-12	-2.26908e-14	-1.20158e-13	-4.86101e-15	-2.42374e-13	1.97272e-15	-4.64775e-15	-3.41686e-15	-8.24175e-13	234.123	432.572	7.02547e-14	3.77392e-13	-4.33884e-13	-2.15528e-12	-8.09201e-13	-4.03223e-13	-3.15423e-13
83	-2.45955e-13	-2.11097e-13	-1.76384e-14	-8.14905e-14	-31.2735	-3.0342e-14	-5.64588e-13	-4.08519e-13	-9.50297e-14	-9.20586e-13	-9.64849e-15	-26.8914	-1.95513e-13	1.51313e-13	-8.24696e-14	-4.37194e-15	-37.8237	-2.79349	-1.58736e-15	8.15265e-16	-8.64981e-14	-6.39984e-14	252.547	2.3432e-14	1.05724e-14	1.82928e-14	-1.03674e-13	-1.22392e-12	1000.36	-4.45471e-13	-5.49276e-14	-1.38875e-12	8.15572e-15	-1.58895e-13	3.16906e-14	-3.1092e-13	2.35666e-14	-5.93422e-14	1.11187e-14	-8.95251e-13	105.769	60.5431	7.31709e-14	5.96424e-13	-4.89847e-13	-2.01971e-12	-7.31532e-13	-4.07032e-13	-3.60408e-13
84	-3.54733e-13	-1.08255e-13	-1.06712e-13	-8.0363e-13	68.7003	9.87042e-16	-5.04522e-13	1.21944e-13	-1.17099e-13	-1.11346	-1.65151e-14	-3.92119	-3.63583e-13	2.60025e-13	-1.36218e-13	-1.24455e-14	76.3844	-30.6793	-5.30466e-14	-7.86401e-14	-2.81118e-13	-9.60385e-14	70.4133	-4.7103e-14	1.92761e-15	6.15058e-15	-2.08478e-14	-1.26789e-12	575.216	-2.69666e-13	-1.54311e-13	-5.73315e-13	7.79661e-14	-1.2396e-13	5.31786e-14	-2.76167e-13	1.87125e-14	-1.53376e-13	-3.77051e-14	-9.33841e-13	-24.6616	-37.2727	7.46319e-14	5.09321e-13	-5.13194e-13	-2.49079e-12	-7.86822e-13	-3.54475e-13	-3.37153e-13
85	-5.31331e-13	-8.03185e-14	-2.68191e-13	-4.31606	272.114	-3.36378e-15	-1.48628e-13	4.40516e-13	-3.60588e-14	-16.685	-1.02371e-14	-3.71246e-13	-8.98386e-13	3.23416e-13	-2.82796e-13	1.52e-14	337.294	58.9847	-7.30858e-15	-1.36883e-13	-5.70301e-13	-1.54145	-26.0131	-2.961e-13	-2.831e-15	-4.54432e-14	1.20298e-13	-1.4856e-12	87.4229	-3.78055e-13	-1.04079e-13	-4.76221e-13	1.14782e-13	-4.29835e-14	3.95913e-15	-3.44329e-13	1.07065e-14	-1.54145	-9.00919e-14	-1.18701e-12	-4.31874	-4.96655	2.46689e-14	3.15919e-13	-5.44438e-13	-2.98813e-12	-9.05688e-13	-1.54748e-13	-3.40775e-13
86	-9.69037e-13	-2.00499e-13	-5.78671e-13	-70.9099	478.691	-2.46011e-14	-5.08155e-14	3.31342e-13	-1.90004e-14	-19.5762	1.54484e-14	-6.03353e-13	-7.45656e-13	4.00843e-13	-2.06509e-13	-1.50132e-14	675.284	357.169	-2.67112e-14	-3.46229	-1.1492e-12	-15.3554	-3.99649	-4.68852	-1.95222e-15	-1.81552e-13	2.37997e-13	-1.16338e-12	174.406	-9.4722e-13	-7.59764e-14	-4.25638e-13	1.3762e-13	5.72843e-14	3.88949e-15	-1.87541	7.91643e-15	-17.6636	-5.27592e-14	-8.07632e-13	-1.30731e-14	-5.26338e-13	6.25335e-14	4.85577e-13	-6.01668e-13	-4.02437e-12	-1.04002e-12	-2.10024e-13	-5.47356e-13
87	-1.1005e-12	-3.82934e-13	-6.76393e-13	-17.9697	461.834	-5.11502e-15	-1.91093e-14	1.52596e-13	-1.8593e-14	260.099	1.41249e-13	-6.89703e-13	-4.44091e-13	2.98085e-13	-1.0961e-13	-6.7507e-14	510.35	564.646	-2.81554e-14	-19.7199	-1.2576e-12	62.0007	-1.78132e-12	-31.5624	9.25281e-17	-2.2484e-13	2.30159e-13	-7.03852e-13	499.239	-6.35874	-8.42326e-14	-6.90093e-13	1.09713e-13	1.06807e-13	2.296e-14	-14.6112	5.04778e-15	46.282	-2.20739e-14	-4.37388e-13	-1.42222e-13	-9.17124e-13	2.50256e-14	5.8259e-14	-6.10524e-13	-2.92886e-12	-9.8548e-13	-2.89765e-13	-8.07051e-13
88	-1.25958e-12	-6.1563	-6.73935e-13	848.784	946.409	5.14162e-15	-8.13973e-15	1.09856e-13	5.54318e-15	742.226	1.10443e-13	-6.94538e-13	-5.44135e-13	2.83386e-13	-1.48473e-13	-1.02773e-13	559.545	646.22	-4.52396e-14	84.6905	-1.21316e-12	136.686	-1.79518e-12	81.7354	-2.44177e-15	-1.41317e-13	1.85245e-13	-8.14726e-13	490.845	-50.3701	-2.89981e-14	-8.30876e-13	8.76461e-14	1.41878e-13	-6.31979e-14	20.1872	2.95907e-16	175.777	-6.8908e-16	-4.51948e-13	-1.73298e-13	-2.54299e-12	-8.784e-14	-8.04624e-13	-9.91996e-13	-2.74974e-12	-1.11627e-12	-3.93692e-13	-10.9681
89	-1.39381e-12	-39.3291	-6.50118e-13	2495.4	2066.37	-2.71154e-14	-1.02053e-13	2.77901e-13	4.19449e-14	1196.31	1.36627e-13	-4.64925e-13	-1.16095e-12	3.64712e-13	-3.37337e-13	-2.8031	1168.61	634.861	-3.7658e-14	187.327	-1.08095e-12	133.268	-1.54407e-12	344.289	-3.16357e-15	-6.54955e-14	1.49069e-13	-1.29165e-12	194.102	67.4596	1.57051e-13	-9.35795e-13	7.96908e-14	8.62373e-14	-7.10602e-14	175.895	4.86238e-15	303.83	-1.13488e-13	-5.30892e-13	-2.30698e-13	-2.12883e-12	2.43049e-14	-4.54747e-13	-5.46605	-2.53974e-12	-1.39742e-12	-7.28807	-72.2906
90	-6.17599	127.086	-1.73483	3999.25	3101.03	-3.9475e-14	-1.13665e-13	3.27445e-13	8.35736e-14	1307.56	1.33006e-13	-3.1509e-13	-1.51283e-12	3.71278e-13	-4.70411e-13	-16.5387	1907.9	640.901	-7.56596e-14	182.895	-1.27047e-12	52.9104	-1.3799e-12	635.388	-3.83681e-15	-5.28505e-14	5.3124e-14	-1.67023e-12	-57.1667	623.939	4.80374e-14	-7.42499e-13	7.72186e-14	7.65008e-14	-1.03636e-13	359.73	1.31679e-14	362.124	-2.4824e-13	-7.31718e-13	-2.6625e-13	-1.97494e-12	-5.63537e-14	-3.6202e-13	-44.2555	-2.71441e-12	-4.99631	-43.0007	213.691
91	-42.3049	391.081	-12.6261	4384.83	3278.67	-2.80113e-14	-4.73395e-14	3.37357e-13	8.65155e-14	1128.13	1.31635e-13	-9.37732e-14	-1.36354e-12	2.8326e-13	-4.73366e-13	69.728	2071.69	613.457	-8.69867e-14	72.9018	-1.62232e-12	-15.4796	-1.31177e-12	630.816	-1.31903e-15	-8.74296e-14	2.9519e-14	-1.92769e-12	-6.05753	1248.77	1.09797e-14	-6.90613e-13	7.53559e-14	8.96114e-14	-3.15739e-14	510.477	5.78206e-15	378.677	-2.68706e-13	-8.70229e-13	-2.14489e-13	-2.3548e-12	-1.78037e-13	-8.47435e-13	52.5384	-2.40318e-12	-36.0168	176.414	753.696
92	112.19	617.491	24.9393	3210.27	2470.42	7.21788e-15	-4.24853e-14	1.57837e-13	1.0313e-13	1125.55	1.15479e-13	-3.86866e-14	-6.59628e-13	2.47513e-13	-2.56738e-13	155.787	1560.07	581.231	-7.18728e-14	-21.187	-9.65944	-1.66747	-7.64006e-13	342.16	-4.90767e-16	-1.9727	1.17515e-13	-1.20938e-12	-6.86468e-14	1572.41	1.48527e-14	-1.79493e-13	1.08436e-13	1.60827e-13	-1.86444e-14	536.769	5.36195e-15	326.012	-1.13641e-13	-1.76374e-13	-7.58128e-14	-1.8956e-12	-1.73197e-13	-6.56646e-13	523.882	-2.84516e-12	70.0133	367.131	1206.76
93	418.201	666.653	121.26	1512.4	1331.31	3.12397e-14	3.86851e-14	-1.33135e-14	1.17352e-13	1420.69	5.82956e-14	-1.84203e-13	2.32023e-13	1.82103e-13	2.44787e-14	152.731	908.564	583.284	-4.15096e-14	-2.31968	-67.639	-2.8599e-14	1.25818e-13	74.2075	2.34004e-15	-12.067	2.27023e-13	-2.35689	-7.99205e-14	1425.01	-9.48673e-15	1.49419e-13	1.39261e-13	2.00294e-13	-2.39536e-14	471.513	1.06399e-15	172.129	1.18368e-13	8.36833e-13	-3.05209e-14	-1.87299e-12	-1.16644e-13	-5.3488e-13	1200.67	-5.45452	303.762	460.322	1278.2
94	840.759	626.053	316.412	242.452	552.466	1.25754e-14	3.76709e-14	-1.20357e-13	1.17676e-13	1835.58	-8.08265e-16	-2.33025e-13	4.54047e-13	1.11552e-13	1.37762e-13	61.5989	516.204	574.127	-3.59318e-15	-1.64062e-14	183.437	-1.69784e-14	5.39993e-13	-34.1074	1.36886e-15	49.9384	1.48091e-13	-16.9274	-4.48913e-13	1278.57	1.48768e-14	5.85842e-14	1.46287e-13	1.92798e-13	3.96959e-14	384.431	2.05856e-15	102.738	1.35254e-14	1.00954e-12	-4.20481e-14	-1.65972e-12	-1.92903e-14	-4.71245e-13	1613.54	-50.7061	901.624	592.63	1259.73
95	1096.93	616.873	512.309	-147.176	320.145	3.5551e-14	-9.1973e-14	-1.91396e-13	1.10326e-13	1995.85	-1.4199e-14	-1.8096e-13	3.91552e-13	-4.40509e-14	9.90222e-14	-17.5503	394.278	503.773	2.68568e-14	-4.09175e-14	709.102	-3.7778e-14	5.29664e-13	-3.47869	-7.93738e-16	112.715	1.1309e-13	45.3981	-4.94781	1274.1	4.84199e-14	-8.50487e-14	1.26276e-13	1.98288e-13	1.07336e-13	315.608	-1.01083e-14	117.134	6.61408e-15	9.15409e-13	-5.34807e-14	-1.4317e-12	3.82005e-14	-4.20374e-13	1606.16	-7.8639	1949.11	860.017	1345.12
96	1111.46	565.405	585.256	-14.5598	321.714	8.3666e-14	-2.4663e-13	-1.33738e-13	1.21987e-13	1889.16	-2.58718e-14	-1.66177e-13	4.81914e-13	2.64298e-14	1.17764e-13	-2.0152	332.631	347.555	2.59595e-14	-6.66609e-14	1163.33	-5.09989e-14	6.41607e-13	-1.96265e-13	-2.4378e-15	106.978	1.54543e-13	195.718	-31.4056	1307.59	7.06831e-14	4.50385e-13	1.28517e-13	3.14896e-13	1.64428e-13	255.68	2.8851e-15	131.954	3.53365e-14	1.01705e-12	-6.38991e-14	-7.66976e-13	7.44927e-14	-1.65759e-13	1418.13	451.884	2893.37	1242.82	1318.63
97	1059.71	436.606	560.144	-1.67075e-12	210.194	8.37515e-14	-2.43448e-13	-3.74999e-14	1.20318e-13	1770.94	-3.14018e-14	-2.02445e-13	3.86119e-13	-8.087e-14	5.85875e-14	-2.38233e-14	216.532	170.897	1.69275e-14	-9.22666e-14	1287.58	-4.37909e-14	5.46915e-13	-2.23537e-13	-2.39994e-15	19.6768	1.73826e-13	269.86	127.562	1077.33	7.42566e-14	4.6485e-13	1.16529e-13	2.0051e-13	1.95794e-13	140.117	-8.61693e-15	54.6406	3.54143e-14	8.2169e-13	-1.34725e-13	-8.53013e-13	4.11292e-14	-3.73656e-13	1228.41	2072.6	3100.37	1080.13	1173.56
98	1359.56	228.794	766.739	-1.565e-12	16.6943	6.0864e-14	-2.42378e-13	-2.64983e-14	1.03607e-13	1663.21	-2.3426e-14	-1.80327e-13	4.97906e-13	-6.6533e-14	1.05612e-13	-3.65633e-14	17.3903	29.4866	-1.60968e-14	-8.80081e-14	1626.2	-2.86277e-14	6.88868e-13	-1.97886e-13	1.10742e-15	90.6722	1.4557e-13	188.992	290.906	745.236	7.07879e-14	3.75775e-13	1.07887e-13	1.42528e-13	2.03862e-13	28.7862	-3.42577e-14	-15.2643	4.35022e-14	8.54916e-13	-1.91678e-13	-3.00412	3.36769e-14	-5.81785e-13	990.854	4320.4	2545.34	587.083	805.433
99	1843.72	56.1528	1028.59	-1.46714e-12	-16.0827	1.48675e-14	-2.28051e-13	-1.24778e-13	9.66544e-14	1223.41	-2.06651e-14	-2.6125e-13	4.85789e-13	-3.63014e-13	1.05391e-13	-6.23547e-14	-16.6228	-16.7225	-8.28118e-15	-9.08075e-14	2117.17	-1.44859e-14	5.88124e-13	-1.97309e-13	3.55538e-15	234.921	1.30991e-13	39.9014	287.565	430.402	1.88211e-13	-3.95558e-13	2.40425e-14	-8.23618e-14	2.60328e-13	-13.8123	-8.83384e-14	-1.83517	6.24111e-14	8.09749e-13	-2.05362e-13	-21.1326	-3.85239e-15	-7.3508e-13	624.475	5479.47	1907.91	131.173	595.451
100	1856.5	-24.0554	1029.59	-1.11338e-12	-1.54042	-9.57608e-14	-3.65307e-13	2.78101e-13	7.92793e-14	774.333	-4.35258e-14	-4.2244e-13	3.4676e-13	-1.13019e-12	7.49657e-14	-2.19988e-13	-1.59354	-1.75289	6.39049e-15	-7.16038e-14	2179.48	-3.70727e-15	5.38775e-13	-1.40873e-13	2.70748e-15	234.048	2.64451e-13	-17.0619	111.796	401.725	2.63641e-13	-1.93233e-12	-1.43567e-13	-3.80823e-13	1.80437e-13	-1.4873	-4.53279e-13	-5.01594e-13	5.777e-14	8.92288e-13	-2.51866e-13	70.0758	-1.107e-13	-1.05072e-12	276.956	4931.15	1725.82	-58.3917	405.58
101	1420.7	-2.69012	752.924	-9.32132e-13	-9.53933e-13	-2.35987e-13	-3.58811	-3.21799e-15	1.33108e-13	690.325	-2.45046e-14	-3.68256e-13	4.82719e-13	-2.51584e-12	9.8477e-14	-3.58014e-13	-7.80106e-13	-5.07863e-13	1.90171e-15	-4.76963e-14	1697.25	8.98685e-17	8.83692e-13	-1.17443e-13	3.74072e-15	96.9538	1.32023e-13	-1.88308	-79.0563	661.232	2.98035e-13	-3.599e-12	-3.97553e-13	-6.13463e-13	1.17705e-13	-1.17427e-13	-7.88248e-13	-3.9579e-13	5.07974e-14	1.10519e-12	-2.50774e-13	217.051	-2.20492e-13	-1.06978e-12	47.4182	3442.64	1533.84	-6.45628	271.654
102	991.806	-2.39575e-13	493.229	-5.12063e-13	-6.35022e-13	-3.59247e-13	-24.5928	4.98147e-14	5.16786e-14	726.972	-5.33985e-14	-1.6315e-13	1.28325e-12	-2.50836	3.1829e-13	-3.38922e-13	-5.24418e-13	-4.59481e-13	2.53148e-14	-1.78737e-14	1105.54	-2.29538e-14	9.89006e-13	-5.55668e-14	1.28137e-15	-26.389	1.36871e-13	9.96078e-13	179.121	855.531	1.21185e-13	-8.32041	-6.56092e-13	-4.772	5.4431e-14	-2.32385e-14	-7.66189e-13	-3.79313	1.34294e-13	1.61195e-12	-2.72726e-13	261.813	-3.36189e-13	-1.22907e-12	-28.0434	2577.02	1186.91	-3.86963e-13	101.75
103	968.818	-2.14271e-13	488.962	-5.24668e-13	-5.80552e-13	-1.75435	92.2583	3.63395e-14	-4.38952e-15	588.318	-5.95915e-14	-1.96433e-13	7.67971e-13	-35.0851	1.92161e-13	-2.60128	-3.80706e-13	-3.85876e-13	8.41543e-15	-9.51344e-15	921.584	-6.0065e-14	8.8543e-13	-5.31278e-14	-4.6857e-16	-3.36545	3.93616e-14	-1.02841	425.202	815.204	8.26326e-15	-79.8056	-2.60128	-38.2232	-1.75426e-14	-6.9471e-14	-6.23098	-26.3434	4.42269e-14	7.65058e-13	-2.6803e-13	156.107	-2.96308e-13	-1.34169e-12	-3.03442	2107.97	749.705	-3.5547e-13	32.0537
104	986.557	-1.59831e-13	388.202	-5.41064e-13	-5.62778e-13	-14.0819	192.421	6.79153e-14	-7.42051e-18	193.652	-5.02622e-14	-4.47144e-13	5.96893e-13	-73.8436	1.14318e-13	-18.3082	-2.94947e-13	-3.02762e-13	-5.24784e-15	-2.55844e-14	822.18	-7.12893e-14	6.30163e-13	-5.86378e-14	-1.0705e-14	-6.33474e-14	1.02188e-14	-9.69035	423.223	377.233	-2.76614e-15	44.608	-21.2389	87.7208	-4.78276e-14	-7.80742e-14	-43.8545	102.386	2.82333e-14	5.58229e-13	-3.22395e-13	13.5725	-1.28788e-13	-1.32563e-12	-4.58763e-13	1724.12	610.39	-3.24712e-13	285.606
105	754.698	-1.25213e-13	209.835	-6.64851e-13	-6.47564e-13	33.6573	302.031	5.39095e-14	1.23104e-14	63.0983	-5.31026e-14	-1.53728	7.34834e-13	505.485	1.32046e-13	70.7063	-3.57934e-13	-2.22783e-13	-2.28995e-14	-5.53821e-14	647.945	-4.14478e-14	3.90515e-13	-1.02229e-13	-2.62151e-15	-5.62327e-14	-2.36356e-14	8.09595	170.551	202.91	2.15364e-14	927.087	47.4354	396.219	-2.14786e-13	-1.13571e-13	169.366	239.33	3.07385e-14	6.85948e-13	-1.16043e-13	-11.6868	-9.61475e-14	-1.3229e-12	-3.7688e-13	1612.83	924.813	-2.37724e-13	384.006
106	393.857	-7.25322e-14	46.0677	-8.23761e-13	-7.3975e-13	146.267	453.032	-2.70482e-13	9.31063e-15	165.717	-2.90647e-14	-17.1937	7.55203e-13	1678.24	1.27826e-13	165.873	-4.64921e-13	-1.70046e-13	-5.49961e-14	-6.91815e-14	350.316	-5.34845e-15	2.885e-13	-1.36376e-13	8.69627e-17	-4.35701e-14	8.25755e-15	112.858	-105.141	226.061	9.00462e-15	2468.58	226.251	728.841	-1.51948	-1.79702e-13	397.324	238.873	5.48755e-14	5.08764e-13	-8.03049e-14	-1.20172	-6.28337e-14	-6.58838e-13	-2.78743e-13	1591.07	1169.49	-1.22903e-13	333.419
107	81.3169	-8.32132e-14	-20.5909	-1.08361e-12	-9.28564e-13	259.372	480.188	-2.82507e-13	5.90967e-14	230.774	-7.2421e-14	-2.16901	5.01612e-13	2539.45	7.76549e-14	165.784	-6.17762e-13	-2.10797e-13	-5.20566e-14	-5.32046e-14	67.6967	3.07493e-15	1.07099e-13	-1.62355e-13	1.96288e-15	-5.31775e-14	-5.75896e-14	266.759	156.506	261.277	3.2881e-14	3626.98	398.128	890.374	-13.1601	-0.981871	397.111	101.17	3.13819e-14	4.37234e-13	-5.52873e-14	-7.97891e-13	-2.33319e-13	-9.01325e-13	-2.17084e-13	1719.42	1266.86	-4.6203e-14	262.932
108	-38.1782	-3.65171e-14	-2.46093	-8.4993e-13	-6.6747e-13	283.864	357.761	-1.36188e-13	6.04876e-14	303.355	-8.7947e-14	268.964	3.53394e-13	2329.46	6.03771e-14	70.4701	-4.41848e-13	-1.71367e-13	9.04544e-15	-2.28596e-14	-33.0673	-2.99704e-15	5.80563e-14	-1.22457e-13	-4.08663e-16	-5.05542e-14	-2.92834e-14	400.825	539.819	113.08	7.5016e-14	3586.16	475.248	874.436	24.9509	-8.72469	168.801	-26.4947	1.17338e-14	3.53941e-13	3.09723e-14	-1.27683e-12	-2.66558e-13	-1.45724e-12	-1.12928e-13	1669.15	1033.08	4.10263e-14	378.079
109	-4.56442	-4.3041e-14	-1.5294e-13	-7.25279e-13	-4.81279e-13	253.355	80.91	9.44634e-14	1.09988e-13	324.753	-1.827e-13	500.732	3.3271e-13	1407.95	8.04835e-14	-18.3376	-3.58942e-13	-1.25679e-13	6.15646e-15	2.77663e-15	-3.91236	-6.13392e-15	3.57696e-13	-1.03817e-13	6.44322e-16	-5.4615e-15	-2.24579e-15	435.969	931.464	-29.4254	1.05331e-13	2792.09	420.37	880.248	137.224	11.6444	-43.9249	-6.2691	4.2918e-15	5.89528e-13	1.95773e-14	-8.98822e-13	-1.41642e-13	-1.23248e-12	7.47577e-14	1758.75	800.829	1.00034e-13	524.367
110	-5.04516e-13	-1.0817e-13	-2.27324e-13	-6.82584e-13	-4.25426e-13	247.462	-31.9856	-1.86602e-13	3.63393e-14	326.549	-1.54824e-13	444.772	-8.4059e-14	842.946	-1.39197e-14	-2.57839	-3.18322e-13	-1.21633e-13	-3.11576e-15	4.44888e-16	-5.53632e-13	-1.34137e-15	-1.77158e-13	-7.69282e-14	1.87524e-15	-1.25498e-14	-4.64539e-13	377.309	1169.14	-4.13742	6.56217e-14	2237.71	382.312	840.447	272.012	61.1469	-6.17615	-21.6106	-5.00325e-15	-7.16125e-14	7.85836e-14	-3.38133e-13	1.63125e-14	-7.67145e-13	-3.91041e-14	1806.57	612.5	5.94006e-15	519.644
111	-3.44702e-12	-4.19295e-13	-1.59383e-12	-7.39515e-13	-5.27357e-13	253.844	-4.00271	-3.72286e-12	-6.53782e-13	327.86	-4.00111e-13	161.601	-1.9743e-12	741.939	-5.71517e-13	-2.27666e-13	-3.73092e-13	-2.55905e-13	-4.01796e-14	7.40746e-15	-3.49565e-12	8.17021e-15	-4.97346e-12	-5.31356e-14	7.21631e-16	-1.63524e-13	-2.74469e-12	324.855	1313.41	-2.38541e-12	-4.67318e-13	2474.71	401.774	796.825	360.498	255.622	-4.25799e-13	59.8687	-1.38397e-13	-6.22975e-12	3.58398e-13	-3.10274e-13	2.84232e-13	-6.94019e-14	-1.07054e-12	1606.79	510.891	-5.94866e-13	509.506
112	-4.37006e-12	-4.75713e-13	-2.00758e-12	-5.54267e-13	-4.81036e-13	255.527	-2.10477e-12	-5.08436e-12	-8.47582e-13	321.178	-4.26593e-13	-45.6718	-2.66785e-12	687.023	-8.06303e-13	-2.85671e-13	-2.9663e-13	-2.58121e-13	-1.05379e-13	8.62643e-15	-4.4174e-12	1.03228e-14	-6.7026e-12	-2.94594e-14	-6.46075e-15	-2.11664e-13	-7.06351	325.573	1583.89	-2.85788e-12	-6.3654e-13	2819.86	461.588	762.199	538.253	577.514	-5.49534e-13	225.739	-1.51174e-13	-7.8871e-12	4.77187e-13	5.65085e-13	4.14605e-13	7.75739e-13	-1.3781e-12	1626.74	531.454	-7.79773e-13	476.477
113	-3.07662e-12	-3.52451e-13	-1.38665e-12	-3.90812e-13	-4.14613e-13	252.688	-1.58918e-12	-4.36455e-12	-6.53343e-13	260.332	-3.07608e-13	-6.44967	-1.80367e-12	586.985	-5.77308e-13	-2.16882e-13	-2.23243e-13	-1.87317e-13	-6.4249e-14	6.12447e-15	-3.02116e-12	5.11917e-15	-4.97694e-12	-2.24236e-14	-5.19371e-15	-1.38946e-13	-56.3785	376.013	1722.49	-2.03635e-12	-4.59955e-13	2870.09	408.557	721.669	609.359	901.972	-4.24348e-13	284.883	-1.0036e-13	-5.70119e-12	3.11786e-13	8.20957e-13	2.36807e-13	7.0135e-13	-1.00227e-12	1724.38	428.737	-5.48283e-13	494.835
114	3.21951e-13	6.43347e-15	1.79663e-13	-3.39436e-14	-1.09194e-13	272.111	-1.31155e-13	-12.2351	3.47916e-14	185.535	-5.62639e-14	-1.47091e-13	1.82979e-13	567.935	1.78985e-14	-1.69612e-14	-3.79034e-14	-1.43254e-14	-1.43127e-14	-4.78342e-15	4.55148e-13	1.03694e-15	-1.90677	-1.43566e-14	-5.25243e-15	2.88765e-14	205.501	402.125	2054.97	9.42684e-14	4.89445e-14	2597.91	289.348	750.503	395.676	1102.66	-2.31826e-14	259.793	4.63853e-14	1.8672e-13	-4.8307e-14	4.59961e-13	-4.11777e-14	-3.51781e-13	8.36685e-14	1728.99	225.261	4.181e-14	402.229
115	-3.19014e-14	-3.58804e-14	-1.52246e-14	3.08321e-14	-3.9629e-14	219.146	-2.70507e-13	-114.598	-6.05204e-14	179.768	-5.42433e-14	-1.97093e-13	-1.02951e-15	665.519	-4.02103e-14	-2.90521e-14	-3.20679e-14	-3.43022e-14	3.15349e-15	-3.67965e-15	4.04516e-14	3.69024e-15	-17.2965	-2.08369e-14	-6.51259e-15	3.2721e-15	489.9	401.643	2344.12	-1.69488e-13	-4.20707e-14	2326.5	247.438	809.211	232.955	1131.6	-6.39758e-14	176.494	1.08333e-14	-1.02753e-12	2.62418e-14	7.23943e-13	1.06593e-13	2.01888e-13	-1.01905e-13	1556.1	160.396	-8.13559e-14	296.549
116	1.70352e-14	-1.966e-14	-3.11662e-15	5.08166e-14	2.48369e-14	168.97	-1.02591e-13	233.922	-1.45244e-13	193.815	-1.51378e-14	-2.35966e-13	6.97184e-14	755.531	2.85918e-15	-2.45767e-14	-2.15537e-14	-1.07587e-14	3.85918e-15	6.57565e-15	4.62437e-14	2.40555e-15	38.6943	-9.8763e-15	-2.43287e-15	-1.21993e-15	425.375	380.241	2841.66	-1.28237e-13	-5.81973e-14	2376.36	309.364	817.78	593.419	1146.38	-5.75179e-14	127.139	4.6731e-15	-10.0098	-1.6511	5.04562e-13	9.09408e-14	3.30017e-13	-8.62649e-14	1482.2	218.109	-1.1779e-13	203.899
117	7.63925e-14	2.23689e-15	6.09724e-14	9.66927e-14	9.24345e-15	182.66	-1.60876e-14	1196.58	-2.77914e-13	201.091	1.24354e-14	-1.55197e-13	-2.21526e-13	773.157	-3.77655e-14	-1.62868e-14	-7.67407e-14	-1.41807e-14	-3.20155e-15	1.73466e-15	1.03929e-13	2.15863e-15	141.029	2.25487e-15	-6.61596e-16	4.79502e-15	401.417	481.23	3135.06	-3.4317e-14	-6.38851e-14	2375.57	397.589	782.184	1005.74	1098.36	-3.991e-14	60.9166	-2.79059e-14	-95.6095	-13.9903	2.61154e-13	3.57458e-14	3.74549e-13	-5.85169e-14	1669.82	327.93	-1.07234e-13	178.658
118	9.35364e-14	5.50636e-14	6.33408e-14	-3.58506e-13	-3.01859e-13	241.406	3.80139e-14	2141.23	-2.66208	127.801	8.77493e-15	-1.77376e-13	-2.18746e-13	793.411	-4.9332e-14	-7.29174e-15	-2.22414e-13	-9.98545e-14	-1.61773e-15	-3.67759e-14	8.62497e-14	-2.48788e-14	286.511	-5.66076e-14	1.20226e-15	7.37553e-15	786.485	460.796	3789.42	5.40487e-14	9.50437e-14	2271.91	391.83	722.407	804.144	1029.57	-2.31232e-14	-15.4862	-1.75846e-14	197.369	49.6809	1.02718e-12	2.54537e-14	8.16344e-13	1.01676e-14	1629.95	280.746	-6.35465e-14	189.513
119	4.33664e-14	-7.92719e-14	6.11103e-14	-3.2586e-13	-2.46843e-13	300.36	7.6609e-14	2547.67	-25.6426	127.367	4.99207e-15	-1.64125e-13	-3.5786e-13	799.011	-9.88149e-14	-3.12511e-14	-1.87955e-13	-1.10579e-13	5.78189e-15	-6.14821e-15	1.55858e-13	-4.97538e-15	654.325	-2.88e-14	-2.16325e-15	5.49095e-15	1264.47	548.603	5324.03	-1.48619e-13	-1.09642e-13	2125.55	389.5	719.54	238.026	943.48	-8.70826e-15	-2.44655	-5.59187e-15	965.928	122.336	1.1393e-12	5.2872e-14	1.14896e-12	-1.96823e-13	1486.4	138.753	-6.3939e-14	111.992
120	-1.96443e-13	-4.88233e-14	-5.78617e-14	5.2624e-15	3.29258e-14	293.57	-1.43532e-14	2384.99	58.0294	211.397	-1.3167e-14	-2.10516e-13	6.58395e-14	800.417	-2.48486e-14	-8.78977e-15	2.20778e-14	-1.22618e-15	1.69385e-14	2.88906e-15	-1.91615e-13	7.011e-17	1411.5	-1.81146e-15	-2.20018e-15	-8.99343e-15	1210.27	919.516	6286.2	-1.36299e-13	-4.9742e-13	2154.52	389.358	762.867	-76.2295	910.172	-4.84959e-15	-2.57299e-13	-7.51732e-15	1819.94	124.479	9.03165e-13	1.24155e-13	1.08404e-12	-2.18846e-13	1562.05	69.5712	-1.43279e-13	51.5855
121	-2.77609e-13	4.62298e-14	-8.00484e-14	-1.87861e-13	-1.45718e-14	272.125	-4.95936e-14	1853.19	252.079	224.047	-2.66348e-14	-8.12312e-14	1.09181e-13	723.508	-4.5028e-14	2.37319e-15	-1.78889e-14	4.02274e-14	2.28592e-14	-3.79849e-15	-2.70172e-13	2.94634e-15	2164.35	-3.03396e-14	-7.71612e-16	-1.86686e-14	910.815	998.005	5881.54	-9.87289e-14	-8.05088e-13	2372.02	409.503	811.467	-25.5447	992.987	5.14002e-15	-1.33807e-13	-3.17292e-14	2123.94	55.3806	3.09598e-13	9.39715e-14	9.79207e-13	5.16569e-14	1839.65	-17.8841	1.02638e-13	-37.9641
122	-1.31517e-13	6.67855e-14	6.40628e-14	-1.95965e-13	6.27085e-14	243.899	-2.69204e-14	1001.58	442.109	165.589	-4.46601e-16	-1.40404e-13	-5.46588e-13	553.719	-1.71176e-13	-1.34964e-14	2.16004e-14	6.46469e-14	1.1019e-14	3.58124e-15	-1.94952e-14	1.27934e-14	2374.75	-1.9939e-14	-2.66903e-16	6.00902e-15	713.373	1072.13	4318.19	-1.67708e-14	-13.2022	2497.68	449.371	906.432	45.8847	1099.1	-3.75382e-14	-8.6841e-14	1.26044e-13	2082.63	-13.281	-1.13976	1.46859e-13	5.08848e-13	1.38493e-13	2072.5	-3.83389	1.64938e-13	81.5856
123	9.52561e-14	7.22313e-14	1.4458e-13	-1.19938e-13	8.59466e-14	226.064	5.84332e-14	196.85	511.356	26.7262	-1.41967e-14	-7.96823e-14	-1.76685e-12	267.863	-4.95924e-13	9.36355e-16	5.63207e-14	7.18849e-14	-1.80712e-15	3.49282e-15	1.7214e-13	8.22713e-15	2050.85	-5.96912e-15	1.38759e-15	5.69188e-15	466.274	1183.97	3345.74	4.60127e-14	-123.006	2421.28	385.79	893.38	84.6587	1057.51	2.9819e-15	-3.32375e-14	1.95118e-14	1649.94	-2.20354	-10.6193	1.26749e-13	2.45258e-13	1.53473e-13	2161.1	-8.40692	1.42422e-13	207.34
124	1.8224e-13	1.1874e-14	2.05144e-13	-1.89338e-13	-5.41663e-14	192.287	2.61015e-14	-90.1839	477.73	22.0334	-2.24574e-14	5.29037e-15	-18.6329	222.994	-5.02719	2.85633e-16	-5.06184e-14	3.9635e-14	6.23494e-16	-2.49536e-15	2.87933e-13	6.43176e-15	1849.06	-1.58103e-14	2.09302e-15	1.5013e-14	103.106	1788.67	3189.8	-6.65974e-15	419.823	2338.82	217.897	808.291	263.675	782.292	1.71133e-14	-1.05708e-13	-2.66527e-13	1371.65	-2.49606e-14	32.9692	7.97321e-14	3.23258e-13	3.62014e-14	2115.87	28.693	3.99965e-14	192.365
125	2.08793e-13	3.38745e-14	2.34799e-13	1.10096e-13	9.86996e-14	100.134	-9.19676e-14	-12.5009	487.19	89.3329	-1.00567e-14	-2.13012e-13	-198.188	324.191	-54.0094	6.97779e-15	2.87932e-14	8.7965e-14	-7.29048e-15	7.80866e-17	2.9138e-13	5.94705e-15	2131.66	1.74783e-14	2.13616e-15	3.97221e-14	-41.5236	2744.85	2892.2	7.33549e-14	1058.36	2312.8	55.4937	666.028	357.874	439.303	3.39152e-15	-4.63894e-14	-4.3309e-13	1972.25	-3.25863e-14	58.2846	4.82638e-14	5.19852e-13	6.81043e-14	1874.85	72.3342	4.22794e-14	171.894
126	2.43937e-13	2.20387e-14	2.42485e-13	5.27906e-14	5.93796e-14	34.2319	-3.71961	-3.3095e-12	410.777	93.7414	-9.6864e-15	-4.80136e-13	394.778	305.736	101.158	9.79668e-15	1.41789e-14	6.81709e-14	-1.60802e-14	1.44196e-15	3.09199e-13	1.5606e-14	2316.43	1.46915e-14	-1.16557e-15	5.29512e-14	-10.3038	3438.04	2529.1	6.75107e-14	1085.84	2352.2	-20.6026	581.422	514.339	393.377	8.93978e-15	-1.17952e-15	-8.42514	3049.48	-1.27717e-13	180.658	1.07527e-13	6.32589e-13	6.23569e-15	1797.35	74.2119	2.89898e-14	167.587
127	3.02278e-13	2.02774e-14	2.21519e-13	9.69934e-14	1.31799e-13	74.0951	-36.9649	-2.68527e-12	235.094	42.5524	3.82077e-15	-7.53139e-13	1867.31	142.182	518.651	1.35875e-15	7.08466e-14	6.33591e-14	-2.56193e-14	7.2477e-15	3.00344e-13	5.18642e-15	2085.02	3.11413e-14	-2.29912e-15	3.89853e-14	-43.1999	3852.81	2341.03	7.0404e-14	492.899	2376.11	-3.07874	663.796	659.606	675.773	-1.55278e-14	-2.22798e-15	-83.7276	3792.73	-1.46973e-13	320.213	1.22765e-13	5.98222e-13	-3.07923e-14	2017.6	33.6873	1.48557e-14	191.489
128	3.44911e-13	1.47634e-14	1.68566e-13	2.74294e-13	3.2923e-13	207.231	148.582	-2.70471e-12	54.3501	-10.5258	2.9593e-14	-7.47244e-13	4261.24	-35.5244	1183.58	-3.24197e-15	1.72708e-13	4.27137e-14	-4.25729e-14	-8.78774e-16	2.76864e-13	3.34678e-15	2053.72	5.93442e-14	1.2535e-16	2.18506e-14	173.644	5079.93	2601.39	1.56762e-13	-121.923	2559.14	-2.68292	835.204	586.05	1063.43	-1.47698e-14	2.3773e-14	336.546	4804.14	-1.25172e-13	584.774	2.01247e-14	5.1619e-13	-5.18531e-14	2420.4	-8.33289	2.99063e-14	89.38
129	2.80152e-13	5.96109e-14	1.031e-13	4.53608e-13	3.92032e-13	201.692	324.483	-2.30595e-12	-21.717	-1.05965	1.46168e-14	-4.45672e-13	5130.24	-3.5763	1508.76	1.8291e-15	2.16314e-13	3.65855e-14	-3.76522e-14	6.58217e-15	1.75909e-13	-8.66216e-15	2458.91	7.38357e-14	2.73446e-15	9.76654e-15	379.215	5820.39	2464.63	3.43504e-13	-12.2742	2221.81	-15.1827	768.989	272.776	1070.19	1.73526e-17	3.70564e-14	734.973	5468.49	5.24073e-14	652.1	-2.90508e-13	-3.15882e-13	-8.4458e-15	1848.29	-0.838886	6.37006e-14	-22.2701
130	2.14239e-13	7.04038e-14	5.92894e-14	2.7912e-13	2.15243e-13	170.074	315.692	-1.87733e-12	-1.96455	9.77898e-14	-2.21474e-16	-1.36078e-13	5042.03	-8.08175e-13	1546.53	8.59866e-15	1.36048e-13	2.15996e-14	-3.45472e-14	-3.96101e-15	9.1918e-14	-1.96772e-14	3435.56	3.431e-14	3.29442e-15	2.30036e-15	368.942	6167.71	2380.03	3.93778e-13	-2.57673e-13	2182.31	65.4274	720.349	35.4251	1115.34	5.11947e-15	1.83787e-14	715.062	5830.11	1.67205e-13	480.443	-5.46584e-13	-5.19501e-13	2.55982e-14	1319.96	6.85123e-14	1.05508e-13	-2.23245
131	2.27495e-13	4.9385e-14	5.23244e-14	-3.069e-13	-2.58737e-13	163.57	124.561	-1.55657e-12	-5.4385e-13	1.77926e-14	2.03345e-15	6.77051e-14	4309.39	-7.5915e-13	1425.09	-4.47674e-15	-2.08846e-13	-5.44296e-14	-2.51777e-14	-2.03897e-14	1.10724e-13	-1.44579e-15	4115.67	-4.7839e-14	3.08993e-16	-2.30219e-15	145.572	5025.77	2094.93	2.70762e-13	-2.31744e-13	2204.86	144.452	783.737	138.917	1074.43	6.99583e-15	-1.41172e-14	282.139	4789.43	9.97455e-14	335.404	-8.06095e-13	-2.52002e-13	1.11974e-14	1321.6	1.05987e-13	6.90527e-14	-4.62501e-14
132	1.45363e-13	-1.29473e-14	3.18135e-14	-3.90388e-13	-3.42024e-13	214.752	-36.8222	-1.11091e-12	-5.05095e-13	-2.34999e-14	-2.34867e-14	8.67432e-14	2759.93	-5.75242e-13	1002.77	-9.95673e-15	-3.28303e-13	-1.14681e-13	-2.68213e-14	1.82565e-15	7.84994e-14	-5.22766e-15	3913.38	-5.62398e-14	-1.49118e-15	6.10309e-15	-43.0332	3377.62	1665.76	2.11199e-14	-1.8904e-13	2227.56	140.927	853.566	201.087	807.279	-2.08423e-14	-4.31212e-14	-83.4045	2754.98	-3.26548e-13	189.196	-7.27895e-13	-7.66809e-13	-2.8128e-14	1537.03	-7.33649e-15	2.96477e-14	-1.49108e-13
133	5.35167e-14	-9.87177e-14	-5.89052e-15	-4.41636e-13	-3.30037e-13	218.798	-3.86592	-5.05717e-13	-4.42647e-13	-1.38594e-13	-4.2343e-14	-3.79256e-13	1245.18	-2.3734e-13	494.427	-9.72453e-15	-3.09133e-13	-1.42025e-13	-1.46408e-14	-7.11406e-15	2.80628e-14	-7.31551e-15	3058.9	-4.91317e-14	-9.4426e-17	1.24208e-14	-4.518	2545.03	1456.32	-1.14065e-13	-2.49899e-13	2143.9	56.05	859.643	124.005	472.521	2.06085e-15	-4.93681e-14	-8.75654	1178.45	-2.59539e-13	234.373	-5.55734e-13	-2.02783e-12	-8.91539e-14	1525.54	5.36754e-15	-4.20766e-14	-2.90429e-13
134	4.53414e-14	-7.36396e-14	5.58297e-15	-3.21003e-13	-1.7404e-13	117.747	2.96025e-14	-1.46642e-13	-3.45766e-13	-1.65605e-13	-3.43682e-14	-9.17968e-13	193.45	-1.09621e-13	115.78	-1.46205e-14	-2.21461e-13	-1.19388e-13	-3.87576e-15	-1.54667e-14	4.45034e-14	-6.46889e-15	2005.89	-7.52803e-15	-3.02925e-15	4.25572e-15	-3.94442e-13	2255.7	1472.42	-4.45185e-14	-1.69965e-13	2045.42	-16.3497	854.544	60.0291	311.079	3.36731e-15	-7.18315e-14	-1.92987e-13	205.984	-4.64181e-13	292.326	-2.5885e-13	-2.16029e-12	-1.0629e-13	1388.53	-4.03022e-14	-1.13328e-13	-3.54408e-13
135	1.30436e-13	-6.63895e-14	4.48471e-14	-6.19451e-13	-4.59472e-13	19.1298	-2.40181e-13	-2.58609e-13	-2.93091e-13	-1.36566e-13	-3.55349e-14	-8.66816	-125.7	-9.04698e-15	-53.842	-4.16074e-15	-4.081e-13	-1.6639e-13	-3.65155e-14	-3.09296e-14	1.67631e-13	-4.44988e-15	1222.35	-6.02105e-14	5.3422e-16	1.05787e-14	-1.4952e-13	2030.25	1225.15	-8.13996e-14	-9.73649e-14	1875.71	-1.77401	831.969	74.0755	354.098	1.06148e-14	-8.71095e-14	-1.90334e-13	-126.313	-8.11293e-13	338.014	-1.98388e-13	-1.68396e-12	-2.75278e-14	1255.17	2.20223e-13	4.39146e-14	-3.32899e-13
136	9.87376e-14	-4.8574e-14	1.66162e-14	-2.89709e-13	-3.1212e-13	22.0711	-3.50377e-13	-1.10218e-13	-2.36119e-13	-1.19471e-13	-4.39975e-14	-64.1711	-11.9632	-5.82478e-14	-5.39802	-3.00748e-15	-3.3281e-13	-1.38309e-13	-2.6802e-15	-4.08477e-14	9.75142e-14	-4.2507e-15	956.621	-2.79987e-14	-6.30844e-16	3.33763e-15	-7.15091e-14	1701.83	591.115	-8.86909e-14	-6.93608e-14	1649.98	-2.83703e-13	842.5	82.9095	360.01	-2.47731e-15	-4.17563e-14	-1.8663e-13	-12.1577	-1.05282e-12	515.383	-5.1572e-13	-2.32112e-12	-6.05647e-14	1444.91	3.66237e-14	-1.3054e-14	-2.51707e-13
137	1.39735e-13	-5.39754e-14	2.65241e-14	-1.82541e-13	-2.84149e-13	139.555	-4.5909e-13	9.8106e-15	-2.25705e-13	-8.18103e-14	-1.06313e-13	152.401	-1.90528e-12	-7.28232e-14	-6.20998e-13	1.61333e-15	-3.33774e-13	-1.05083e-13	9.03362e-15	-2.86136e-14	9.44446e-14	-4.80433e-15	911.706	-2.73479e-14	4.25024e-16	6.31908e-15	-1.0028e-13	1191.97	242.895	-1.11247e-13	-2.62855e-13	1424.61	-2.78674	682.133	32.356	351.523	4.72219e-15	-5.61995e-15	-2.15168e-13	-2.5533e-12	-1.25599e-12	606.537	-7.16591	-11.7441	-5.82241e-14	1588.08	-8.2551e-14	-4.91328e-14	-1.81572e-13
138	1.65256e-14	-3.69518e-14	-3.57258e-14	8.98373e-15	-1.20002e-13	183.495	-3.02904e-13	3.66505e-15	-2.14576e-13	-1.1274e-13	-6.64842e-14	774.662	-1.67685e-12	-2.53457e-13	-5.09245e-13	-1.04951e-14	-2.39994e-13	-1.08163e-13	1.99989e-14	-3.78601e-14	-1.89687e-14	-4.0282e-15	1034.74	-1.71205e-14	-3.66102e-16	1.8823e-15	-1.35675e-13	667.132	626.725	-1.17849e-13	-6.31048e-13	1304.69	-17.5666	380.188	-19.6822	372.401	-2.68536e-14	5.50337e-14	-1.81372e-13	-2.34811e-12	-1.58867e-12	660.457	-51.344	-74.0308	-1.12054e-13	1510.68	-3.3265e-13	-9.15625e-14	-1.16651e-14
139	-1.3541e-13	-5.03098e-14	-6.83799e-14	-1.45019e-13	-1.79186e-13	169.851	-8.97632e-14	-9.0818e-14	-1.82212e-13	-1.37197e-13	-4.1011e-14	1118.94	-1.32657e-12	3.10564e-14	-4.13419e-13	1.41038e-14	-2.8524e-13	-1.52425e-13	-1.40287e-14	-3.49437e-14	-1.04796e-13	9.80391e-16	1091.95	-3.65269e-14	-2.21014e-15	2.1967e-15	-1.23347e-13	451.545	966.624	-1.32961e-13	-7.73687e-13	1336.07	71.5996	58.0153	39.799	403.419	3.51623e-14	4.91421e-15	-1.05588e-13	-2.32482e-12	-3.05416	478.513	144.715	290.044	-1.27401e-13	1427.55	-2.80145e-13	-8.97003e-14	-9.69109e-14
140	-3.33927e-13	-2.57418e-14	-1.86674e-13	-3.0432e-14	-9.84464e-14	111.556	-4.11505	-1.23059e-13	-1.74995e-13	-2.70164e-13	-1.47323e-14	812.794	-1.16215e-12	2.82182e-13	-3.33505e-13	3.87778e-14	-1.89938e-13	-1.62812e-13	-4.91138e-15	-1.62297e-14	-3.55391e-13	4.07704e-16	868.893	-1.3593e-14	2.69052e-15	-2.14905e-14	-1.49574e-13	458.332	663.388	-1.45625e-13	-4.91137e-13	1361.3	162.969	83.0657	93.1254	395.565	8.48226e-14	8.65871e-15	-8.33449e-14	-2.4718e-12	-29.4494	468.237	578.647	595.509	-1.58266e-13	1447.87	-3.62266e-13	-5.42423e-14	-1.32039e-13
141	-3.7392e-13	-1.08264e-14	-2.27579e-13	-1.54888e-13	-1.74625e-13	72.5091	-26.9369	-7.40234e-14	-1.43916e-13	-2.53757e-13	-3.27293e-14	147.017	-9.9164e-13	3.68846e-13	-2.92121e-13	2.70865e-14	-1.73264e-13	-1.57845e-13	2.12622e-14	-5.66549e-15	-5.03047e-13	-1.5194e-14	429.766	-5.74998e-15	-2.12561e-15	-5.21518e-14	-1.37429e-13	466.501	346.52	-1.42643e-13	-9.96002e-14	1353.34	160.975	399.112	91.9855	399.724	6.34337e-14	-1.72624e-14	-8.00091e-14	-2.15753e-12	6.99937	525.255	778.426	862.07	-9.71115e-14	1571.72	-3.80258e-13	-1.86019e-14	-1.31794e-13
142	-3.75155e-13	-1.82936e-14	-2.12463e-13	-2.24252e-13	-2.46135e-13	31.7605	107.748	4.21686e-14	-9.238e-14	-2.71415e-13	-2.99286e-14	129.882	-1.03965e-12	4.40313e-13	-2.94037e-13	1.0512e-14	-1.55247e-13	-1.37212e-13	2.6335e-14	-3.1542e-15	-4.74374e-13	-3.10821e-14	63.9475	-9.98767e-15	-2.25519e-15	-4.17309e-14	-8.4521e-14	401.437	304.069	-1.31178e-13	8.59151e-14	1381.74	66.2937	500.418	35.8684	388.389	2.55777e-14	-3.2034e-14	-5.83156e-14	-1.52156e-12	369.929	348.031	525.017	1249.27	-1.24394e-13	1480.53	-3.94758e-13	-2.44302e-14	-1.56582e-13
143	-3.01397e-13	-8.93764e-14	-2.00079e-13	-9.21488e-13	-7.68881e-13	-20.9589	247.825	9.67398e-14	-2.95799e-14	-6.13468e-13	-2.70171e-14	467.634	-1.09552e-12	4.23564e-13	-3.25685e-13	1.709e-15	-4.72917e-13	-2.37512e-13	3.54412e-14	-4.2498e-14	-3.74151e-13	-3.96918e-14	-63.6821	-1.31158e-13	-7.39397e-16	-1.43214e-14	-1.02876e-13	309.224	535.144	-3.78982e-13	6.29865e-14	1574.37	-18.2269	309.73	-23.9401	330.744	9.90513e-15	-8.92612e-14	-2.8262e-14	-1.14922e-12	941.895	347.324	56.1016	1880.5	-1.95637e-13	1265.32	-6.22176e-13	-1.61596e-13	-1.62147e-13
144	-5.53347e-13	-1.5168e-13	-3.34105e-13	-5.01143e-13	-4.61427e-13	43.8846	245.804	5.49894e-15	-1.42982e-14	-7.78435e-13	-1.75978e-14	464.587	-1.22786e-12	3.09664e-13	-4.15003e-13	8.59204e-15	-3.65146e-13	-2.21314e-13	-8.41152e-15	-3.05429e-14	-5.84558e-13	-1.99172e-14	52.875	-8.6647e-14	-1.33408e-15	-4.94818e-14	-1.73828e-13	375.57	843.048	-4.97789e-13	2.56769e-14	1856.64	-2.27248	32.5679	50.8924	418.602	1.93449e-14	-8.18871e-14	-2.59153e-14	-9.42905e-13	1328.97	880.388	65.9594	2647.68	-4.56616e-13	1119.8	-1.09789e-12	-3.47704e-13	-3.33723e-13
145	-3.75877e-13	-1.03177e-13	-2.1605e-13	-9.23542e-13	-7.25321e-13	104.408	102.375	3.64623e-14	-8.0621e-16	-5.42391e-13	-1.8449e-14	137.678	-1.05337e-12	1.40198e-13	-3.57611e-13	-2.97044e-14	-5.0395e-13	-2.3104e-13	-2.08053e-14	-4.21122e-14	-4.08765e-13	-6.42794e-15	229.882	-1.22555e-13	-1.55299e-15	-1.71128e-14	-2.67516e-13	494.729	1219.21	-5.05469e-13	7.53125e-16	2135.85	-2.16645e-14	-54.1927	115.254	550.731	-1.44524e-14	-6.80094e-14	-7.61193e-14	-1.06414e-12	1397.72	1859.73	472.634	2864.74	-2.23656e-13	969.692	-6.60343e-13	-1.39943e-13	-1.7478e-13
146	-1.29977e-13	-7.70601e-14	-7.72195e-14	-1.30796e-12	-9.90237e-13	103.842	-27.6056	1.54409e-13	8.11005e-15	-4.37029e-13	1.05084e-14	121.022	-8.75921e-13	-2.72893e-13	-2.8468e-13	-2.93501e-14	-6.44732e-13	-2.20811e-13	-1.68286e-14	-2.24925e-14	-2.561e-13	6.19844e-16	461.392	-1.84613e-13	-7.8372e-17	-1.4776e-14	-4.39393	545.695	1523.9	-4.07129e-13	-3.80771e-14	2221.83	-6.32219e-14	113.32	156.179	562.799	-3.14776e-14	-8.74159e-14	-1.67002e-13	-1.0309e-12	1249.99	2636.17	833.953	3370.33	-7.39685e-14	790.349	-4.61598e-13	-6.94963e-14	-2.07775e-13
147	-1.402e-13	-5.74325e-14	-2.34389e-14	-1.08241e-12	-8.7691e-13	43.5707	-3.59424	1.7266e-13	1.41048e-14	-4.27543e-13	-1.94226e-14	619.576	-8.02914e-13	-1.58365e-13	-2.62575e-13	-1.6084e-14	-5.18527e-13	-2.09199e-13	-1.17844e-14	-3.1317e-14	-2.56007e-13	-1.79093e-14	643.132	-1.61798e-13	3.44269e-15	-8.47217e-15	-31.1098	485.012	1427.86	-3.16899e-13	-2.27777e-14	2153.86	-5.09091e-14	270.315	128.872	520.555	-2.72582e-14	-1.41151e-13	-2.21402e-13	-1.0126e-12	1072.83	4417.86	1034.99	4484.08	-5.8152e-14	736.579	-4.05454e-13	-4.916e-14	-1.35323e-13
148	1.81609e-15	-3.92946e-14	6.64127e-14	-4.46578e-13	-4.55032e-13	-11.5987	2.02305e-13	-3.2196e-13	-2.20893e-14	-8.3645e-14	-7.49814e-15	786.563	-9.05206e-13	-2.88166e-13	-2.58622e-13	-2.17942e-14	-2.52657e-13	-1.54167e-13	-2.03476e-14	7.52524e-15	-4.68967e-14	-1.27576e-14	760.589	-8.57299e-14	2.6945e-15	5.39551e-15	119.807	379.12	1223.49	-1.58656e-13	-3.77923e-14	2079.55	-9.49104e-14	269.592	63.2797	646.079	-5.42209e-14	-2.19741e-14	-1.77754e-13	-1.43441e-12	721.102	7809.43	1041.11	6190.02	3.4643e-15	750.354	-1.0848e-13	-1.79347e-14	2.47118e-14
149	-3.85012e-13	-1.46017e-13	-9.42848e-14	-5.1943e-13	-5.6066e-13	-1.55328	-3.72079	5.96445e-14	-7.40984e-15	-3.45017e-13	-7.2637e-14	634.32	-9.04261e-13	-2.04689e-13	-2.73153e-13	-3.07401e-14	-3.3462e-13	-1.78678e-13	-2.69836e-14	2.68722e-15	-3.74411e-13	-4.55116e-15	829.507	-8.27682e-14	2.41683e-15	-1.6922e-14	281.512	281.713	1043.82	-4.45565e-13	-1.02395e-13	2092.79	-4.41158e-14	113.95	30.7162	780.393	-2.26588e-14	-4.68102e-14	-6.08185e-14	-1.02572e-12	302.346	10779.8	1033.05	7494.27	-2.31374e-13	770.372	-6.16688e-13	-1.73977e-13	-2.65179e-13
150	-1.28095e-12	-3.39115e-13	-5.49488e-13	-8.42669e-13	-8.00803e-13	-3.02685e-13	-27.4431	7.1155e-13	1.77776e-13	-1.2666e-12	-2.76627e-13	388.988	-1.40318e-12	-5.42542e-14	-4.59228e-13	-6.92599e-14	-4.90613e-13	-3.37403e-13	-2.4442e-14	-3.32436e-14	-1.28892e-12	-7.61726e-15	834.514	-9.20401e-14	1.44557e-15	-7.05232e-14	281.534	187.528	936.548	-1.14192e-12	1.37962e-13	2110.58	-5.10554e-14	-29.9476	-8.55645	634.103	-6.00299e-14	-1.11108e-13	-1.65581e-14	-2.16737e-13	51.7504	10693	981.841	7539.47	-8.08951e-13	762.338	-2.03438e-12	-5.2501e-13	-8.15829e-13
151	-1.42761e-12	-3.54845e-13	-6.31102e-13	-9.54687e-13	-8.3764e-13	-3.74579e-13	100.047	7.88723e-13	2.37587e-13	-1.50904e-12	-3.47392e-13	316.971	-9.37853e-13	-3.72968e-14	-3.23496e-13	-7.79334e-14	-5.70338e-13	-3.60105e-13	-3.44776e-14	-2.67175e-14	-1.44004e-12	-6.77183e-15	888.143	-8.80371e-14	-3.68694e-15	-8.02849e-14	119.864	192.181	754.274	-1.24151e-12	2.22156e-13	2094.6	-8.50742e-14	-4.12285	-1.17796	377.525	-6.74819e-14	-1.5941e-13	-1.83494e-14	4.94278e-13	-30.2549	8189.87	956.365	6672.92	-8.93355e-13	782.069	-2.23241e-12	-5.4803e-13	-9.31584e-13
152	-9.29529e-13	-2.32728e-13	-4.11064e-13	-6.07212e-13	-4.33359e-13	-2.82786e-13	214.814	5.05529e-13	1.64118e-13	-9.82962e-13	-2.09574e-13	193.703	-7.80856e-13	-1.07641e-13	-2.8275e-13	-5.12463e-14	-3.50279e-13	-2.19596e-13	-2.89624e-14	-1.81081e-14	-9.43171e-13	1.82419e-16	768.217	-4.01158e-14	-3.47643e-15	-4.96203e-14	-31.1027	200.801	446.869	-8.30859e-13	1.49026e-13	2040.39	-8.99216e-14	-1.04513e-12	-1.62309e-13	286.152	-4.99645e-14	-1.01879e-13	-4.02363e-14	6.5644e-14	-3.51536	5603.5	800.096	5404.09	-6.00121e-13	854.975	-1.49574e-12	-3.30603e-13	-5.74808e-13
153	2.18355e-14	-4.69949e-14	5.87392e-14	-1.16475e-13	5.23917e-14	-5.97142e-14	316.364	-8.94142e-14	1.24756e-15	-9.2397e-14	-2.6296e-15	64.094	-5.55967e-14	-1.38686e-13	-3.5535e-14	-3.29962e-15	-1.80858e-14	-4.4054e-14	-1.02755e-14	4.80675e-15	2.2673e-14	7.1504e-15	457.96	7.2662e-15	-5.1861e-15	6.82585e-15	-4.39948	146.965	105.095	-7.39663e-14	-6.97129e-15	1992.93	-9.53052e-14	-3.08105e-14	-3.79679e-14	305.584	2.70746e-15	-2.47968e-14	-4.15994e-15	-1.13157e-13	1.51994e-14	4013.78	444.792	4414.47	-9.19158e-14	832.73	-1.96337e-14	-1.98656e-14	-4.57197e-14
154	-2.10743e-13	-8.79609e-14	-6.3347e-14	-7.96075e-14	2.20708e-14	-8.47571e-14	433.365	4.33614e-14	2.50648e-14	-3.19112e-13	-4.67675e-14	93.4969	1.69983e-13	-5.86585e-14	1.38152e-14	-4.6949e-15	-1.7482e-14	-6.63212e-14	-7.72484e-15	7.52567e-15	-2.10854e-13	5.02183e-15	109.801	9.14005e-15	-1.2873e-15	-1.50568e-14	-4.41249e-14	20.1375	-43.127	-1.76452e-13	2.02815e-14	1826.38	-8.25453e-14	-2.08564e-13	-1.45195e-14	267.324	-6.63188e-15	-5.80072e-14	8.12832e-16	2.57502e-13	-4.30225e-13	3151.6	101.956	3538.81	-1.85519e-13	747.457	-2.33408e-13	-7.91991e-14	-1.63302e-13
155	-2.2244e-13	-4.25652e-14	-7.70399e-14	1.07279e-13	2.97328e-14	-5.30974e-14	565.283	1.57783e-13	2.06486e-14	-2.25666e-13	-3.55417e-14	137.524	1.25026e-13	1.02173e-13	1.91868e-14	1.04504e-15	2.72119e-14	-5.73273e-14	1.00709e-14	9.80434e-15	-2.61718e-13	-2.83472e-15	-43.8943	2.18714e-14	2.5418e-15	-2.3921e-14	-9.20555e-15	23.9393	-5.48558	-9.36766e-14	-8.96809e-15	1455.95	-6.08194e-14	-1.80344e-13	-4.5135e-14	205.668	-5.88184e-15	-3.67605e-14	4.58222e-15	2.46042e-13	-4.19553e-13	2428.6	-42.8705	2735.06	-8.14777e-14	760.418	-1.70136e-13	-6.88753e-14	-9.38063e-14
156	-2.34891e-13	-8.53168e-14	-9.25742e-14	1.66518e-13	-4.94492e-14	-5.86014e-14	711.507	1.04639e-13	1.86269e-14	-3.24842e-13	-3.52931e-14	226.052	2.61987e-13	6.0463e-14	8.36663e-14	4.9633e-15	-2.89596e-14	-7.57621e-14	1.22669e-14	2.44623e-15	-2.31854e-13	-1.64012e-15	-5.67114	1.22983e-14	2.37666e-15	-2.68698e-14	-2.90685e-14	77.4926	-4.21519e-13	-1.9496e-13	-1.68559e-14	1120.62	-5.25473e-14	-1.41404e-13	-2.86336e-14	118.977	6.60768e-15	-2.56658e-14	2.77859e-14	5.04499e-13	-3.67199e-13	2059.51	-5.48418	1800.28	-2.31958e-13	959.256	-2.29271e-13	-1.5027e-13	-2.03137e-13
157	-2.72248e-13	-3.55795e-14	-1.28563e-13	1.18226e-13	-3.33789e-14	-4.32159e-14	536.037	2.66253e-13	5.66205e-15	-2.70519e-13	-3.95322e-14	342.304	7.08612e-14	-1.37708e-14	2.96674e-14	-5.05166e-16	1.2606e-14	-2.2932e-14	1.55163e-14	-1.09064e-14	-3.44936e-13	-2.83007e-15	-3.58049e-13	-3.93321e-15	1.32401e-15	-1.6223e-14	-5.95639e-14	120.105	-1.73231e-13	-2.31885e-13	-5.58928e-14	912.616	-4.66001e-14	-1.50987e-13	-3.33718e-14	25.4326	-3.06182e-16	-4.6399e-14	4.208e-16	4.09022e-13	-1.92007e-13	1653.91	-5.18582e-13	784.044	-1.68798e-13	1060.44	-3.14448e-13	-1.01251e-13	-1.26841e-13
158	-1.43887e-13	-1.75889e-14	-8.28017e-14	3.4997e-13	1.73154e-13	-4.53461e-14	382.379	8.14065e-14	1.71921e-14	-8.27691e-14	-2.96702e-14	413.24	1.24747e-13	-1.48898e-13	4.06273e-14	-6.53119e-16	1.22997e-13	1.47541e-14	6.75846e-15	1.06216e-14	-2.58611e-13	9.88915e-15	-5.54641e-14	2.49684e-14	-2.41572e-15	-6.70072e-15	-8.20718e-14	190.496	-2.51138e-13	-1.54954e-13	-2.45481e-14	939.934	-9.10045e-14	-1.86654e-13	-1.33601e-13	-22.1662	9.67407e-16	-2.8061e-14	8.84206e-15	4.95109e-13	-1.03077e-13	1210.68	-3.7921e-13	135.705	-1.31543e-13	859.386	-3.32848e-13	-6.35655e-14	-1.75455e-13
159	-6.17423e-14	5.13635e-14	-5.36077e-14	3.61085e-13	2.05799e-13	-6.32613e-14	400.347	-2.22715e-13	4.92025e-14	-1.1114e-14	-4.81909e-14	374.634	1.92557e-14	-1.87079e-13	-4.161e-14	8.56236e-15	1.75081e-13	4.61539e-14	-2.27148e-14	-3.25661e-16	-1.98828e-13	-1.01527e-15	-9.66005e-14	2.5244e-14	-3.71451e-15	1.19482e-15	-1.53095e-13	213.369	-5.76429e-13	2.43667e-14	8.29728e-15	1058.66	-1.12287e-13	-1.82768e-13	-1.81905e-13	36.2223	-6.35584e-15	-8.62013e-15	2.39352e-15	3.05874e-13	5.33889e-15	898.455	-2.81627e-13	-76.4381	-1.18933e-14	715.411	-2.75533e-13	-2.21522e-15	-1.8479e-14
160	-5.86227e-14	7.46005e-14	-2.54534e-14	9.50351e-14	8.64396e-14	-3.61407e-14	559.177	-2.27724e-13	2.97748e-14	4.52256e-14	-1.06764e-13	265.548	1.0513e-13	-1.78257e-13	-4.10503e-14	-1.34403e-15	1.05523e-13	8.62446e-14	-2.99209e-15	1.38086e-15	-2.02145e-13	3.50284e-15	6.83799e-14	5.29779e-15	-3.52377e-15	-4.01964e-16	-1.17548e-13	167.044	-4.9605e-13	5.18367e-14	-7.65843e-15	1134.91	-9.9236e-14	-1.24899e-13	-1.88861e-13	83.8633	-9.24139e-15	7.70729e-15	-2.21702e-16	4.59825e-14	3.50776e-14	655.596	-1.84778e-13	-9.6286	1.17465e-13	755.466	-2.11929e-13	3.79879e-14	-3.9464e-15
161	4.08811e-14	3.62771e-14	8.37365e-14	6.99108e-14	4.58851e-14	-3.73323e-14	679.938	-3.06549e-13	3.20082e-14	1.4863e-13	-9.56543e-14	238.354	1.85957e-13	-1.53859e-13	-3.64392e-14	-9.65477e-15	4.10414e-14	2.11856e-14	-9.69228e-15	1.10778e-14	3.37608e-14	1.81401e-15	-1.4777e-13	5.17862e-15	1.22497e-14	8.78692e-15	-1.40813e-13	43.9311	-8.65224e-13	7.77218e-14	2.40886e-14	1191.97	-1.10295e-13	-1.3075e-13	-1.9209e-13	138.979	-1.77953e-14	1.32158e-14	-3.44681e-14	-6.49615e-15	-1.02376e-14	613.245	-1.58134e-13	-2.99216e-12	1.27373e-13	941.268	5.8768e-14	4.0799e-14	4.74695e-14
162	5.93865e-14	2.03203e-14	1.1971e-13	2.30078e-14	-6.43299e-15	-7.32799e-14	633.233	-4.4296e-13	2.746e-14	1.59556e-13	-7.60007e-14	189.784	1.56786e-13	-2.80414e-13	-4.40981e-14	-1.46476e-14	2.98505e-14	2.07523e-14	-9.14376e-15	4.91675e-15	1.19515e-13	8.11867e-16	-2.77629e-13	-7.5913e-15	2.90926e-15	8.68132e-15	-2.16606e-13	-15.0799	-1.49068e-12	1.01757e-13	5.96375e-14	1156.1	-1.73444e-13	-1.5875e-13	-1.6781e-13	146.18	-2.19889e-14	-1.61059e-15	-7.78149e-15	-5.5497e-14	-6.00986e-14	544.09	-5.33531e-14	-2.07135e-12	1.36268e-13	1030.34	6.95849e-14	5.20463e-14	-4.51336e-15
163	1.55959e-14	-1.11163e-14	9.21048e-14	-6.74219e-14	-1.24795e-13	-7.4381e-14	622.909	-4.69267e-13	-1.63079e-14	7.09598e-14	-6.34986e-14	179.886	5.87818e-14	-3.04731e-13	-3.34024e-14	-1.92481e-14	-5.90918e-14	-1.82392e-14	2.44564e-14	4.58876e-15	8.74187e-14	-1.09504e-15	-3.11084e-13	-1.82171e-14	-1.63106e-15	9.36492e-15	-3.07424e-13	-2.14757	-1.3752e-12	-1.46287e-14	1.08172e-13	1075.97	-1.87454e-13	-1.96457e-13	-1.17545e-13	94.6509	-1.15723e-14	-1.74017e-14	2.01674e-14	-5.24916e-16	2.70522e-14	465.854	-5.87891e-14	-1.553e-12	9.19033e-14	1020.98	-7.00993e-14	9.79489e-15	-1.05468e-13
164	-4.75883e-14	1.94514e-14	6.38314e-14	-3.72e-14	-9.20823e-14	-4.09178e-14	625.234	-5.191e-13	-8.74901e-15	1.19023e-13	-9.98735e-14	223.78	1.61337e-13	-1.03377e-13	1.71567e-14	6.42308e-15	-2.08009e-14	-1.13886e-14	9.253e-15	-8.04745e-15	6.8806e-14	-3.91371e-16	-1.06496e-13	-1.2021e-14	-7.40967e-16	1.72189e-14	-3.28595e-13	1.48742e-13	-1.3483e-12	-1.75599e-14	4.00666e-14	1054.43	-1.52308e-13	-1.36153e-13	-1.59014e-14	45.1173	3.07234e-14	-2.17019e-14	3.31001e-14	3.01508e-13	-7.84993e-15	483.014	2.43434e-14	-4.13168e-13	1.40591e-13	980.752	5.07165e-14	4.00232e-14	-5.50543e-14
165	-2.78025e-14	2.16729e-14	8.81543e-14	5.74009e-14	-4.35713e-15	-4.10987e-14	658.334	-4.9544e-13	-2.76189e-14	9.63715e-14	-6.133e-15	282.921	4.17968e-13	-3.74523e-13	9.62541e-14	-2.76408e-15	2.00062e-14	2.37521e-15	-4.14361e-15	-2.2733e-15	1.11823e-13	1.33435e-15	1.5459e-14	5.75752e-15	-8.96284e-16	1.59042e-14	-2.84339e-13	1.76631e-13	-1.44573e-12	-1.2319e-14	2.03014e-14	1107.18	-1.71642e-13	-2.20314e-13	7.20347e-14	-11.1953	-1.18904e-14	-2.77241e-14	2.75616e-14	3.6392e-13	-3.06412e-14	438.035	9.72446e-14	1.20649e-13	8.58032e-14	850.766	1.59568e-14	2.55621e-15	-6.47245e-14
166	-6.97827e-14	2.29422e-14	7.282e-14	5.1438e-14	1.57741e-14	-2.54149e-14	556.26	-4.284e-13	-6.706e-14	7.1674e-14	3.18039e-14	317.706	5.12675e-13	-3.10637e-13	1.5574e-13	-7.68994e-16	4.05971e-14	-3.50953e-16	-2.36094e-14	8.88478e-16	7.45476e-14	-8.98651e-15	-6.32671e-14	1.64129e-14	-3.45882e-16	5.45511e-15	-2.45975e-13	-1.06399e-16	-1.48861e-12	-1.61961e-14	-5.30243e-14	967.799	-1.28777e-13	-1.96021e-13	7.03693e-14	-1.86745	-9.95422e-15	-1.04448e-14	-2.89937e-15	3.10774e-13	-1.16582e-13	313.1	6.68404e-14	1.99687e-13	6.07693e-14	740.457	6.33121e-14	-1.15934e-14	-7.01023e-15
167	-1.21003e-13	3.11414e-14	2.8757e-14	3.70782e-14	6.50509e-14	-2.86589e-14	295.717	-3.38784e-13	-5.52402e-14	4.59754e-14	4.46984e-14	192.884	6.71659e-13	-2.67759e-13	1.64267e-13	-9.8944e-16	3.32683e-15	-5.08371e-16	-5.37227e-15	-9.3911e-15	2.64049e-14	-2.52771e-15	-1.8318e-13	1.99076e-14	-1.59865e-15	-7.13751e-15	-1.11106e-13	4.82996e-15	-1.28583e-12	-1.63297e-14	-1.69286e-13	541.372	-9.7552e-14	-1.55639e-13	1.56593e-14	-2.56304e-13	-7.30133e-15	9.75455e-15	1.08315e-13	2.81209e-13	-1.13151e-13	110.48	1.20957e-13	4.81861e-13	1.6401e-14	615.666	-4.87667e-14	6.11846e-15	-9.01274e-15
168	-7.93762e-14	-1.03374e-14	3.43899e-14	-1.00726e-13	-2.74094e-14	-2.4147e-14	179.533	-1.83499e-13	-9.03609e-14	-8.97444e-14	1.28478e-14	61.166	6.02789e-13	-1.59782e-13	1.72489e-13	-4.65574e-15	-9.06811e-14	-4.25078e-14	-5.17318e-14	-2.50637e-14	8.75733e-14	-8.32718e-15	-9.938e-14	-8.99752e-16	-3.13433e-15	-1.53662e-15	-3.33559e-14	7.7662e-15	-1.06214e-12	-8.8113e-14	-4.59491e-14	123.791	-5.59523e-14	-1.90535e-13	-8.74936e-16	-2.97724e-13	-4.53793e-15	-1.83558e-14	9.80536e-14	2.43288e-13	-4.35632e-14	75.758	9.89079e-14	3.7709e-13	-9.22745e-14	525.059	-1.18264e-13	-4.05488e-14	-1.07709e-13
169	-7.47531e-16	-1.27471e-14	3.58096e-14	-2.61959e-13	-1.46853e-13	-2.65993e-14	212.822	-3.09805e-13	-4.77869e-14	-8.69322e-14	-1.15806e-15	-19.0477	1.54695e-13	-1.78141e-13	4.98577e-14	-6.48838e-15	-1.4506e-13	-3.38102e-14	-6.14301e-14	-1.83148e-14	1.3831e-13	-1.18025e-14	8.88044e-14	-3.80873e-14	-6.83786e-16	1.06433e-15	-7.07844e-14	5.4541e-14	-1.11575e-12	-5.22685e-14	-4.26941e-14	-49.5713	-2.15299e-14	-2.38702e-13	-6.32511e-14	-4.05326e-13	-4.41966e-15	-5.00826e-14	8.50885e-14	1.98182e-13	-8.468e-15	98.6378	9.22173e-14	-1.96559e-14	-2.97456e-14	499.491	-6.42067e-14	1.48043e-14	-7.33079e-14
170	-1.75878e-15	2.09798e-14	-6.38832e-15	-2.88999e-13	-1.87777e-13	-5.23606e-14	245.621	-4.4856e-13	-7.03087e-14	-1.57925e-13	1.52687e-14	-3.01992	-3.68047e-13	-1.54064e-13	-8.29035e-14	-3.72681e-15	-1.39668e-13	-5.718e-14	-8.36765e-14	-2.38917e-14	7.96523e-14	-8.28914e-15	-4.25182e-14	-4.52029e-14	4.26885e-15	-9.26046e-15	-1.84451e-13	-1.5222e-13	-1.26286e-12	-5.28455e-15	4.19992e-14	-7.26219	-7.10606e-14	-2.45809e-13	-2.08195e-14	-6.41927e-13	8.65255e-15	-3.95455e-14	-2.43899e-14	-3.15934e-13	7.93217e-14	157.395	1.30405e-13	2.93347e-13	-2.69163e-14	401.954	-6.39624e-14	-1.21488e-14	2.34836e-14
171	-2.22462e-14	-1.5292e-14	-1.47355e-14	-3.83695e-13	-2.00492e-13	-5.55725e-14	114.623	-4.69016e-13	-1.24436e-13	-1.81332e-13	1.62847e-14	-3.49492e-13	-5.63026e-13	-2.03419e-13	-1.75135e-13	3.43741e-15	-1.12157e-13	-3.50063e-14	-4.99156e-14	-1.33669e-14	1.0825e-13	-2.08329e-15	-8.39895e-13	-5.95094e-14	-8.24505e-16	5.48205e-16	-2.62512e-13	-6.33223e-13	-1.37387e-12	-3.10196e-14	-4.95761e-14	-2.40531e-12	-1.06231e-13	-2.90085e-13	2.7239e-14	-7.38082e-13	5.31377e-15	-2.19551e-14	-1.52021e-13	-8.10327e-13	9.07503e-14	154.39	1.00267e-13	2.81235e-13	-6.42253e-14	327.224	1.29505e-15	-2.07249e-14	-2.0116e-14
172	-2.57565e-14	-2.61171e-14	-3.17769e-14	3.29103e-13	3.00361e-13	-5.01527e-14	-28.5021	-3.62317e-13	-8.9202e-14	3.57238e-14	-3.9105e-15	-2.08601e-13	-2.0407e-13	-1.15547e-13	-1.00521e-13	-6.77253e-15	2.00836e-13	4.47266e-14	-9.87927e-15	2.44566e-14	1.06508e-13	4.17583e-15	-6.35163e-13	6.97387e-14	-2.35783e-15	6.08202e-15	-1.2183e-13	-3.54796e-13	-8.64262e-13	6.55878e-14	-1.33747e-14	-2.00642e-12	-1.0764e-13	-2.06475e-13	-7.54856e-14	-5.52977e-13	4.58405e-15	3.4217e-14	-7.13254e-15	-3.7884e-13	1.05218e-13	73.198	7.49358e-15	1.25236e-13	-9.73987e-14	340.419	6.68631e-14	-7.90849e-14	-6.45808e-14
173	1.11461e-13	7.15909e-14	1.87899e-15	-2.61152e-13	-1.20752e-13	-6.49517e-14	-2.87167	-2.56183e-13	-8.43237e-14	1.98303e-13	2.19353e-14	-2.07923e-13	-3.36929e-13	-1.0543e-13	-1.5951e-13	-1.11326e-14	-4.83573e-15	3.6666e-14	-1.75865e-15	-2.35429e-15	1.35066e-13	-3.27385e-15	-6.75399e-13	-1.81518e-14	-4.58933e-15	1.96285e-14	-7.20095e-14	-3.58803e-13	-6.49685e-13	1.78307e-13	8.05137e-15	-1.88545e-12	-1.21216e-13	-1.49933e-13	-8.91759e-14	-5.26313e-13	-5.78937e-15	1.22964e-15	-1.83585e-14	-5.52017e-13	6.28507e-14	32.99	-6.24884e-14	-5.03183e-14	1.93126e-13	374.01	3.79123e-13	7.47539e-14	1.31744e-13
174	3.18585e-13	-7.01026e-14	1.1284e-13	-4.4954e-13	-4.1342e-13	-6.33209e-14	-5.53106e-13	-3.91372e-13	-8.51e-14	-5.98784e-14	5.88869e-15	-1.66833e-13	-3.77071e-13	-2.47248e-14	-1.88441e-13	-6.8009e-15	-2.08613e-13	-9.08623e-14	1.80277e-15	-8.45108e-15	4.02801e-13	-3.14711e-15	-7.53083e-13	-5.02475e-14	-1.2273e-14	4.26854e-14	-1.18415e-13	-6.11557e-13	-9.13989e-13	-2.40242e-14	7.9444e-15	-1.67153e-12	-8.3584e-14	-1.70637e-13	-8.21225e-14	-5.7516e-13	4.02534e-15	-2.5284e-14	-3.38865e-14	-6.67327e-13	1.18511e-13	-10.215	2.37758e-14	1.2102e-13	-7.01539e-14	270.238	4.27746e-13	-9.31642e-14	-7.68717e-14
175	1.28573e-13	-2.07463e-14	-4.91552e-15	-1.38221e-13	-2.15965e-13	-7.51648e-14	-4.12302e-13	-3.38187e-13	-9.1976e-14	-1.18714e-13	-1.85363e-14	5.72671e-14	-2.45735e-13	-6.91759e-14	-1.17912e-13	5.90456e-15	-1.06036e-13	-3.16047e-14	1.03445e-15	-2.23009e-14	1.36198e-13	-2.1829e-15	-7.40696e-13	-2.19417e-14	-3.85537e-15	3.24522e-15	-1.3964e-13	-7.78571e-13	-1.06434e-12	-1.10673e-14	-3.17421e-14	-1.4592e-12	-5.2796e-14	-2.01722e-13	6.31314e-15	-3.79402e-13	2.3045e-14	4.24207e-14	-4.22849e-14	-5.86112e-13	1.37834e-13	-1.06253	1.10074e-13	1.79582e-13	-7.9659e-14	54.009	1.91344e-13	-9.56731e-14	-2.89645e-14
176	-1.03244e-13	-1.19022e-14	-6.95862e-14	-2.77427e-13	-3.25269e-13	-3.04246e-14	-3.82628e-13	-3.11744e-13	-1.15654e-13	-1.5258e-13	-3.08002e-14	2.21945e-13	-1.88203e-13	3.52546e-14	-7.78309e-14	-3.17324e-15	-2.19388e-13	-5.90794e-14	2.59765e-15	-4.28761e-14	-2.87749e-14	-1.30079e-15	-9.3753e-13	-4.97424e-14	4.7594e-15	-9.37268e-15	-1.37793e-13	-6.71436e-13	-1.16287e-12	-1.04171e-13	-1.16061e-13	-9.85372e-13	1.88774e-14	-1.42821e-13	4.75895e-15	-3.26478e-13	1.05508e-15	-1.46422e-14	-2.81847e-14	-5.4108e-13	2.36003e-13	8.88445e-14	3.44838e-14	1.60997e-13	-9.53113e-14	-24.9988	1.32076e-13	-7.26053e-14	6.59248e-15
177	-2.63868e-13	1.90245e-15	-1.45627e-13	2.29635e-14	-4.25181e-14	-1.46135e-14	-3.80875e-13	-2.62205e-13	-8.79032e-14	-2.09423e-13	-4.51929e-14	4.35537e-14	-3.32471e-13	-6.73599e-14	-9.47054e-14	8.90462e-18	-7.11669e-14	-4.77937e-14	1.95155e-14	-3.92727e-14	-1.74907e-13	3.45972e-15	-8.53105e-13	-5.80628e-15	4.21442e-16	-2.17836e-14	5.34697e-14	-8.25207e-13	-5.40425e-13	-1.23148e-13	-2.74187e-13	-7.32124e-13	3.14476e-14	-1.62457e-13	-6.25803e-14	5.39552e-14	4.09121e-15	5.62501e-14	-3.84826e-14	-6.72248e-13	2.54803e-13	6.88143e-13	1.35323e-13	4.05671e-13	-1.7427e-13	-2.42587	-1.67927e-13	-1.03004e-13	-3.89021e-14
178	-2.30198e-13	3.04876e-14	-1.21477e-13	2.18564e-13	1.09149e-13	4.9738e-14	-3.66882e-13	1.07234e-13	-7.86432e-14	-1.04709e-13	-4.94932e-14	-6.08814e-14	-2.44085e-13	2.21845e-15	-5.38998e-14	1.447e-14	1.25141e-14	-4.41744e-14	2.56228e-14	-1.93219e-14	-1.53975e-13	2.34703e-15	-5.08364e-13	2.73387e-14	1.18998e-15	-6.76443e-15	2.01021e-13	-7.92037e-13	1.22481e-13	-2.08151e-14	-3.37746e-13	-5.56076e-13	8.86693e-14	-1.56507e-13	-1.48509e-13	1.25344e-13	2.85858e-14	4.69641e-14	-2.24451e-14	-5.74793e-13	2.22188e-13	1.13083e-12	2.02029e-13	6.30451e-13	-1.5055e-13	-8.32969e-13	-1.64839e-13	-5.73766e-14	-9.0297e-14
179	-1.53195e-13	1.92765e-14	-6.90704e-14	-6.95702e-14	-9.58379e-14	1.46748e-14	-2.15266e-13	-2.35836e-13	2.63955e-15	-8.00111e-14	-6.296e-14	-1.38369e-13	-3.4778e-13	8.14251e-14	-7.8618e-14	1.48408e-14	-1.13543e-13	-1.0806e-13	2.79218e-14	-4.99005e-15	-7.51409e-14	-6.12837e-16	-2.99614e-13	-5.76042e-15	3.18825e-16	2.10058e-16	-4.80782e-14	-5.034e-13	-6.08909e-13	-5.97686e-14	-4.8134e-15	-3.14846e-13	4.35703e-14	-1.02339e-13	-3.19171e-14	-4.45173e-14	3.7648e-14	-3.38244e-15	-3.87974e-14	-6.6447e-13	1.44099e-13	5.90741e-13	2.19678e-13	4.08632e-13	-6.51948e-14	-4.24299e-13	1.51836e-14	1.08736e-15	-8.14411e-14
180	-1.79459e-13	4.0937e-15	-8.76782e-14	-9.30346e-14	-1.01604e-13	4.30426e-14	-8.18375e-14	-1.74844e-13	-7.33835e-14	-1.51547e-13	-3.33727e-14	-2.19681e-13	5.3161e-13	1.61442e-13	1.71691e-13	1.47622e-14	-8.31077e-14	-1.03206e-13	7.56868e-15	-6.01433e-16	-9.00127e-14	-1.68201e-14	2.8807e-15	-2.59622e-15	1.26775e-15	-1.50017e-14	7.09294e-14	8.56288e-14	-5.95125e-13	-5.91793e-14	-7.83151e-14	-1.33291e-13	6.69618e-14	2.42034e-14	-7.86769e-14	1.35369e-13	3.61833e-14	-2.31051e-14	9.3974e-14	-4.12857e-14	2.51193e-13	3.8294e-13	1.60747e-13	5.77479e-13	-5.96336e-14	-4.80897e-13	3.63331e-14	-1.68252e-14	-1.25332e-13
181	-2.21418e-13	-1.45411e-14	-1.00471e-13	-3.77934e-14	-1.33116e-14	-1.92866e-15	-1.60794e-13	-1.23295e-13	-3.91044e-14	-1.12053e-13	-2.36293e-14	-1.97862e-13	-5.62802e-13	1.04691e-13	-1.70257e-13	6.80113e-15	2.88729e-15	-5.75564e-14	-1.03444e-14	1.97885e-15	-1.14272e-13	-2.65709e-14	-3.22772e-13	7.5669e-15	-3.02871e-16	-1.08301e-14	-1.75789e-14	-5.16425e-13	-8.10274e-13	-6.59524e-14	-2.54229e-14	-2.47144e-13	5.80023e-14	2.80072e-14	-9.46351e-14	-3.03596e-14	7.71026e-15	-4.17263e-14	-3.30452e-14	-1.07185e-12	2.10565e-13	1.20948e-14	1.21592e-13	4.77565e-13	-4.13367e-14	-4.81278e-13	4.38368e-15	-3.23473e-14	-1.25853e-13
182	-1.85352e-13	-1.82872e-14	-9.76523e-14	-2.31274e-13	-2.08173e-13	1.80789e-16	-1.03215e-13	8.92019e-14	-7.86456e-15	-1.56357e-13	-5.53799e-16	8.24581e-14	-8.42738e-13	9.17971e-14	-2.57874e-13	3.84731e-15	-1.157e-13	-8.44834e-14	-2.35996e-14	-2.14532e-14	-9.69343e-14	-2.57307e-14	-3.30376e-13	-3.11825e-14	7.61202e-16	-8.80878e-15	7.27192e-14	-8.92769e-13	-2.52166e-13	-9.48046e-14	-1.84015e-14	-2.54589e-13	8.82748e-14	-1.21058e-13	-1.23491e-13	-4.65122e-15	2.19019e-16	-6.95914e-14	-3.55163e-14	-1.11237e-12	2.10987e-13	3.39192e-14	1.43567e-13	6.92782e-13	-7.28858e-15	-2.52795e-13	9.53883e-14	-2.91636e-14	-7.32892e-14
183	-2.4391e-13	-1.72553e-14	-1.26293e-13	-3.91505e-13	-3.70571e-13	-7.42679e-15	-7.35207e-15	-2.92875e-14	1.25807e-14	-1.45447e-13	-5.2797e-15	-3.01686e-14	-8.70941e-13	1.29392e-13	-2.62252e-13	6.39988e-15	-2.16502e-13	-6.44204e-14	-2.0295e-14	-2.91146e-14	-2.06097e-13	-6.26285e-15	-2.59651e-13	-6.34776e-14	-1.01264e-15	-1.73926e-14	-1.44072e-16	-5.61748e-13	-1.62707e-13	-1.48796e-13	6.0684e-14	1.93561e-13	5.96758e-14	-1.36571e-13	-1.81248e-14	-1.37481e-14	1.19505e-14	-6.12426e-14	-2.86468e-14	-9.29325e-13	4.39613e-13	1.14559e-12	1.85012e-13	1.71638e-12	-6.75274e-16	-4.53061e-13	7.62522e-14	-2.29122e-14	-4.54605e-14
184	-5.16914e-14	-1.02581e-14	-2.57613e-14	-4.60131e-13	-4.53356e-13	-5.78661e-14	-8.17829e-14	1.47107e-14	-1.47382e-14	-2.95694e-14	-9.41458e-15	2.40887e-14	-8.87821e-13	-7.7636e-14	-2.63642e-13	-1.25286e-14	-2.80102e-13	-7.49985e-14	-2.46758e-15	-2.98002e-14	-1.72105e-14	3.07474e-15	-1.23431e-13	-7.12811e-14	1.97888e-15	1.82296e-15	5.42744e-14	-6.09515e-13	-1.39275e-13	-9.35857e-14	-2.70906e-15	-6.29032e-14	1.57351e-14	-9.12502e-14	-5.58982e-15	-7.66589e-14	-2.60771e-14	-4.12205e-14	-7.54455e-14	-1.03726e-12	1.24089e-13	3.06657e-12	2.70965e-13	2.24321e-12	6.24072e-14	3.64632e-14	1.5437e-13	-8.52875e-15	7.70639e-15
185	-1.47614e-13	9.10982e-15	-6.34297e-14	-4.19828e-13	-3.78065e-13	-5.37077e-14	-1.03042e-14	9.81264e-14	1.19735e-14	9.34678e-16	-2.21235e-14	6.26029e-15	-1.01183e-12	-3.95658e-14	-2.94453e-13	-5.13408e-15	-2.20837e-13	-2.42225e-14	2.40368e-14	-1.21583e-14	-1.45015e-13	8.1954e-15	-3.44429e-13	-5.67836e-14	3.02549e-15	1.31971e-15	-1.34264e-14	-7.81712e-13	-1.81414e-13	-8.56163e-14	2.07287e-14	-6.05356e-14	3.80314e-14	-5.9455e-14	7.57064e-14	-1.04492e-13	-4.11844e-15	-2.73739e-14	-1.51946e-13	-1.06012e-12	-1.28321e-14	2.14185e-12	1.06878e-13	1.33548e-12	1.02572e-13	-4.93554e-14	5.13102e-14	1.87041e-14	3.16982e-14
186	-1.51569e-13	-3.5824e-14	-4.49416e-14	-4.40893e-13	-4.08266e-13	-4.72881e-14	2.94166e-14	6.0787e-14	1.94527e-14	-8.29248e-14	-4.50448e-14	1.04648e-13	-8.60198e-13	2.8843e-14	-2.50573e-13	-3.264e-15	-2.43989e-13	-6.25924e-14	1.52091e-14	-1.04551e-14	-1.22719e-13	-9.47141e-16	-4.55686e-13	-6.46813e-14	3.03492e-16	4.22339e-15	-2.2535e-14	-6.81104e-13	-2.18665e-13	-1.33743e-13	-2.09688e-14	1.86672e-13	2.79412e-14	-7.98636e-14	5.03909e-14	-9.1995e-14	-9.64981e-15	-5.19321e-14	-1.59323e-13	-9.46079e-13	7.3087e-14	2.2181e-12	1.40188e-13	1.02433e-12	4.39773e-14	1.68872e-13	-1.63344e-14	4.75822e-15	-4.69477e-14
187	1.21294e-13	-2.63062e-14	8.08907e-14	-3.48069e-13	-2.57657e-13	-1.94145e-14	1.02278e-14	2.10525e-14	3.31708e-14	1.31274e-13	-7.975e-15	1.82726e-13	-4.71543e-13	-4.28556e-14	-1.50946e-13	-3.46418e-15	-1.57651e-13	-1.0139e-14	2.53847e-14	2.78743e-15	1.16181e-13	2.96277e-15	-1.29097e-13	-6.42381e-14	1.67297e-15	2.00174e-14	3.38134e-14	-1.85141e-13	7.18461e-14	-6.26924e-14	-1.26083e-14	6.6518e-13	3.48726e-14	2.73304e-14	1.44975e-14	3.77087e-14	-2.06681e-14	-2.99517e-14	-7.15718e-14	-4.68224e-13	8.98584e-14	2.72589e-12	1.90097e-13	1.51685e-12	1.33675e-13	1.05703e-12	3.16517e-13	5.14527e-14	3.04896e-14
188	-4.17305e-13	-1.76301e-13	-1.84406e-13	-6.81439e-13	-5.97997e-13	-7.91406e-14	8.28871e-14	3.70866e-15	4.4656e-14	-4.92615e-13	-1.4309e-13	-1.30667e-13	-1.04972e-12	-1.27031e-13	-3.39524e-13	-2.83127e-14	-3.9481e-13	-1.68687e-13	-2.66871e-14	-6.60528e-15	-4.58198e-13	-2.05911e-15	-1.03959e-12	-9.30423e-14	4.055e-15	-2.20744e-14	6.78113e-14	-1.2694e-12	-4.33902e-13	-5.22961e-13	1.01695e-14	-1.40685e-13	2.67894e-14	-3.06721e-13	-9.2007e-15	-3.09847e-13	-1.21617e-14	-8.24044e-14	-4.7783e-14	-1.0274e-12	-1.77919e-13	2.43187e-12	3.38278e-14	1.04582e-12	-2.28921e-13	-7.22001e-13	-4.67803e-13	-1.81658e-13	-4.01067e-13
189	-8.66343e-13	-2.93332e-13	-4.06951e-13	-1.03804e-12	-9.13144e-13	-1.61566e-13	1.95117e-13	1.39313e-13	3.40396e-14	-1.09777e-12	-2.35525e-13	-5.20104e-13	-1.40044e-12	-2.96843e-13	-4.60369e-13	-6.65271e-14	-6.20434e-13	-3.18223e-13	-5.54339e-14	-2.61523e-14	-8.78219e-13	-7.91352e-15	-1.94366e-12	-1.1348e-13	-2.43567e-15	-4.89021e-14	8.15781e-14	-2.40592e-12	-1.22775e-12	-9.15914e-13	-9.77073e-15	-1.38391e-12	-1.83797e-14	-7.84656e-13	-5.44415e-14	-7.46671e-13	-3.27043e-14	-1.34962e-13	-6.0926e-14	-1.33305e-12	-4.32629e-13	9.74925e-13	-2.06993e-13	-4.51581e-14	-5.61329e-13	-2.5462e-12	-1.16006e-12	-3.71908e-13	-7.83735e-13
190	-8.77694e-13	-2.95259e-13	-4.38336e-13	-8.98605e-13	-8.26136e-13	-1.86928e-13	2.42591e-13	1.7996e-13	4.3672e-14	-1.19115e-12	-2.60276e-13	-5.71836e-13	-1.31012e-12	-3.27174e-13	-4.35107e-13	-6.98195e-14	-5.94363e-13	-3.10259e-13	-4.96809e-14	-3.01484e-14	-8.79743e-13	-8.57844e-15	-1.98577e-12	-9.00372e-14	-5.84502e-15	-4.60751e-14	1.13598e-13	-2.3062e-12	-1.41347e-12	-9.10007e-13	1.05146e-14	-1.76173e-12	-6.67702e-14	-8.08103e-13	-6.86207e-14	-8.59209e-13	-3.74526e-14	-1.43261e-13	-6.57454e-14	-1.23264e-12	-5.02315e-13	-4.47388e-13	-3.85789e-13	-8.19521e-13	-6.00173e-13	-2.73293e-12	-1.24393e-12	-3.87287e-13	-8.61258e-13
191	-4.2654e-13	-1.75319e-13	-2.41015e-13	-3.14072e-13	-3.33856e-13	-1.22995e-13	7.68586e-14	1.67933e-13	3.09464e-14	-6.57957e-13	-1.55182e-13	-3.25542e-13	-7.15999e-13	-2.49527e-13	-2.66043e-13	-3.28979e-14	-3.05164e-13	-1.56977e-13	-2.60391e-14	-1.23787e-14	-4.20802e-13	-5.38414e-15	-1.2474e-12	-3.69821e-14	-3.1692e-16	-2.10023e-14	6.17663e-14	-1.23043e-12	-1.01645e-12	-4.72033e-13	1.82598e-14	-1.35914e-12	-5.85854e-14	-4.95578e-13	-5.4588e-14	-5.85295e-13	-1.96383e-14	-7.00727e-14	-4.1865e-14	-6.27734e-13	-2.84476e-13	-1.45795e-12	-2.8973e-13	-1.14829e-12	-3.41292e-13	-1.32642e-12	-6.09553e-13	-1.70477e-13	-5.20314e-13
192	1.78358e-13	-2.40843e-14	5.21992e-14	2.13805e-13	1.3319e-13	-2.90145e-14	-4.83758e-14	1.75495e-13	2.03724e-14	5.88792e-14	-1.67542e-14	-5.43358e-14	8.4413e-14	-1.65295e-13	-2.24035e-14	3.69247e-15	1.6502e-14	1.04339e-14	1.74835e-14	1.09097e-14	2.11182e-13	1.06556e-15	-2.21918e-13	9.71034e-15	-4.76458e-16	9.19112e-15	4.50879e-14	3.51811e-13	-2.13904e-13	4.57574e-14	1.75832e-14	-3.2206e-13	-2.76605e-14	-3.31603e-14	3.77155e-14	-1.1466e-13	4.77874e-16	5.53132e-15	1.41939e-14	2.01813e-13	-2.1389e-15	-9.04992e-13	-9.11821e-14	-6.26789e-13	3.43602e-15	7.69922e-13	2.29605e-13	5.94634e-14	-7.85149e-14
[truncated: 26 more columns]

## Sheet: B. Neuwiedi frac time
COLUMN	ROW	MINUTE	SECOND	SECOND -->MINUTE	TOTAL MINUTE
A	1	00	0.8	0.0133333	0.0133333
B	1	00	13.1	0.218333	0.218333
C	1	00	25.4	0.423333	0.423333
D	1	00	37.8	0.63	0.63
E	1	00	50.4	0.84	0.84
F	1	01	2.7	0.045	1.045
G	1	01	15.1	0.251667	1.25167
H	1	01	27.4	0.456667	1.45667
I	1	01	39.7	0.661667	1.66167
J	1	01	52.3	0.871667	1.87167
K	1	02	4.6	0.0766667	2.07667
L	1	02	17.1	0.285	2.285
M	1	02	29.4	0.49	2.49
N	1	02	42	0.7	2.7
O	1	02	54.4	0.906667	2.90667
P	1	03	6.7	0.111667	3.11167
P	2	03	19	0.316667	3.31667
O	2	03	31.4	0.523333	3.52333
N	2	03	43.8	0.73	3.73
M	2	03	56.1	0.935	3.935
L	2	04	8.7	0.145	4.145
K	2	04	21.2	0.353333	4.35333
J	2	04	33.6	0.56	4.56
I	2	04	46.1	0.768333	4.76833
H	2	04	58.5	0.975	4.975
G	2	05	11.1	0.185	5.185
F	2	05	23.5	0.391667	5.39167
E	2	05	35.9	0.598333	5.59833
D	2	05	48.2	0.803333	5.80333
C	2	06	0.8	0.0133333	6.01333
B	2	06	13.3	0.221667	6.22167
A	2	06	25.6	0.426667	6.42667
A	3	06	38.1	0.635	6.635
B	3	06	50.4	0.84	6.84
C	3	07	2.8	0.0466667	7.04667
D	3	07	15.1	0.251667	7.25167
E	3	07	27.7	0.461667	7.46167
F	3	07	40.2	0.67	7.67
G	3	07	52.5	0.875	7.875
H	3	08	4.8	0.08	8.08
I	3	08	17.4	0.29	8.29
J	3	08	29.9	0.498333	8.49833
K	3	08	42.2	0.703333	8.70333
L	3	08	54.6	0.91	8.91
M	3	09	6.9	0.115	9.115
N	3	09	19.5	0.325	9.325
O	3	09	31.8	0.53	9.53
P	3	09	44.3	0.738333	9.73833
P	4	09	56.7	0.945	9.945
O	4	10	9.1	0.151667	10.1517
N	4	10	21.4	0.356667	10.3567
M	4	10	33.7	0.561667	10.5617
L	4	10	46.4	0.773333	10.7733
K	4	10	58.8	0.98	10.98
J	4	11	11.1	0.185	11.185
I	4	11	23.5	0.391667	11.3917
H	4	11	35.9	0.598333	11.5983
G	4	11	48.5	0.808333	11.8083
F	4	12	0.9	0.015	12.015
E	4	12	13.3	0.221667	12.2217
D	4	12	25.8	0.43	12.43
C	4	12	38.4	0.64	12.64
B	4	12	50.7	0.845	12.845
A	4	13	3.1	0.0516667	13.0517
A	5	13	15.4	0.256667	13.2567
B	5	13	27.7	0.461667	13.4617
C	5	13	40.1	0.668333	13.6683
D	5	13	52.5	0.875	13.875
E	5	14	5.1	0.085	14.085
F	5	14	17.5	0.291667	14.2917
G	5	14	29.8	0.496667	14.4967
H	5	14	42.2	0.703333	14.7033
I	5	14	54.8	0.913333	14.9133
J	5	15	7.1	0.118333	15.1183
K	5	15	19.5	0.325	15.325
L	5	15	31.8	0.53	15.53
M	5	15	44.4	0.74	15.74
N	5	15	56.8	0.946667	15.9467
O	5	16	9.1	0.151667	16.1517
P	5	16	21.5	0.358333	16.3583
P	6	16	33.9	0.565	16.565
O	6	16	46.2	0.77	16.77
N	6	16	58.6	0.976667	16.9767
M	6	17	10.9	0.181667	17.1817
L	6	17	23.2	0.386667	17.3867
K	6	17	35.8	0.596667	17.5967
J	6	17	48.3	0.805	17.805
I	6	18	0.7	0.0116667	18.0117
H	6	18	13	0.216667	18.2167
G	6	18	25.6	0.426667	18.4267
F	6	18	37.9	0.631667	18.6317
E	6	18	50.2	0.836667	18.8367
D	6	19	2.6	0.0433333	19.0433
C	6	19	14.9	0.248333	19.2483
B	6	19	27.5	0.458333	19.4583
A	6	19	39.9	0.665	19.665
A	7	19	52.2	0.87	19.87
B	7	20	4.6	0.0766667	20.0767
C	7	20	16.9	0.281667	20.2817
D	7	20	29.5	0.491667	20.4917
E	7	20	41.8	0.696667	20.6967
F	7	20	54.2	0.903333	20.9033
G	7	21	6.5	0.108333	21.1083
H	7	21	18.8	0.313333	21.3133
I	7	21	31.5	0.525	21.525
J	7	21	43.8	0.73	21.73
K	7	21	56.2	0.936667	21.9367
L	7	22	8.5	0.141667	22.1417
M	7	22	21.1	0.351667	22.3517
N	7	22	33.4	0.556667	22.5567
O	7	22	45.8	0.763333	22.7633
P	7	22	58.1	0.968333	22.9683
P	8	23	10.4	0.173333	23.1733
O	8	23	22.8	0.38	23.38
N	8	23	35.1	0.585	23.585
M	8	23	47.7	0.795	23.795
L	8	24	0.1	0.00166667	24.0017
K	8	24	12.4	0.206667	24.2067
J	8	24	24.8	0.413333	24.4133
I	8	24	37.3	0.621667	24.6217
H	8	24	49.7	0.828333	24.8283
G	8	25	2	0.0333333	25.0333
F	8	25	14.4	0.24	25.24
E	8	25	26.7	0.445	25.445
D	8	25	39.3	0.655	25.655
C	8	25	51.6	0.86	25.86
B	8	26	4	0.0666667	26.0667
A	8	26	16.4	0.273333	26.2733
A	9	26	28.8	0.48	26.48
B	9	26	41.1	0.685	26.685
C	9	26	53.5	0.891667	26.8917
D	9	27	6.1	0.101667	27.1017
E	9	27	18.4	0.306667	27.3067
F	9	27	30.8	0.513333	27.5133
G	9	27	43.1	0.718333	27.7183
H	9	27	55.7	0.928333	27.9283
I	9	28	8	0.133333	28.1333
J	9	28	20.5	0.341667	28.3417
K	9	28	32.8	0.546667	28.5467
L	9	28	45.1	0.751667	28.7517
M	9	28	57.7	0.961667	28.9617
N	9	29	10.1	0.168333	29.1683
O	9	29	22.4	0.373333	29.3733
P	9	29	34.7	0.578333	29.5783
P	10	29	47.1	0.785	29.785
O	10	29	59.4	0.99	29.99
N	10	30	11.8	0.196667	30.1967
M	10	30	24.3	0.405	30.405
L	10	30	36.7	0.611667	30.6117
K	10	30	49	0.816667	30.8167
J	10	31	1.4	0.0233333	31.0233
I	10	31	13.7	0.228333	31.2283
H	10	31	26.3	0.438333	31.4383
G	10	31	38.6	0.643333	31.6433
F	10	31	51	0.85	31.85
E	10	32	3.3	0.055	32.055
D	10	32	15.9	0.265	32.265
C	10	32	28.2	0.47	32.47
B	10	32	40.6	0.676667	32.6767
A	10	32	53	0.883333	32.8833
A	11	33	5.3	0.0883333	33.0883
B	11	33	17.6	0.293333	33.2933
C	11	33	30.1	0.501667	33.5017
D	11	33	42.5	0.708333	33.7083
E	11	33	54.8	0.913333	33.9133
F	11	34	7.4	0.123333	34.1233
G	11	34	19.8	0.33	34.33
H	11	34	32.1	0.535	34.535
I	11	34	44.4	0.74	34.74
J	11	34	57	0.95	34.95
K	11	35	9.4	0.156667	35.1567
L	11	35	21.7	0.361667	35.3617
M	11	35	34	0.566667	35.5667
N	11	35	46.4	0.773333	35.7733
O	11	35	59	0.983333	35.9833
P	11	36	11.3	0.188333	36.1883
P	12	36	23.8	0.396667	36.3967
O	12	36	36.1	0.601667	36.6017
N	12	36	48.4	0.806667	36.8067
M	12	37	0.7	0.0116667	37.0117
L	12	37	13.3	0.221667	37.2217
K	12	37	25.7	0.428333	37.4283
J	12	37	38	0.633333	37.6333
I	12	37	50.3	0.838333	37.8383
H	12	38	2.9	0.0483333	38.0483
G	12	38	15.3	0.255	38.255
F	12	38	27.7	0.461667	38.4617
E	12	38	40.1	0.668333	38.6683
D	12	38	52.4	0.873333	38.8733
C	12	39	5	0.0833333	39.0833
B	12	39	17.4	0.29	39.29
A	12	39	29.7	0.495	39.495

## Sheet: B. Neu selection PSC
Pre-selection
species	BOTAT_BPP12	BOTCO_CRVP	BOTIN_LECG	BOTJR_NGFV	BOTAT_OXLA	BOTCO_OXLA	BOTLC_OXLA	BOTPA_OXLA	BOTJR_OXLA1	BOTJR_OXLA2	BOTHY_PA22	BOTAM_PA2A	BOTER_PA2A	BOTJR_PA2A	BOTMO_PA2A	BOTPC_PA2A	BOTBZ_PA2A1	BOTPA_PA2A1	BOTBZ_PA2A2	BOTIN_PA2A2	BOTAL_PA2A4	BOTBZ_PA2B1	BOTMO_PA2B1	BOTJR_PA2B2	BOTSC_PA2H	BOTBZ_PA2H1	BOTJR_PA2H1	BOTMO_PA2H1	BOTAS_PA2H2	BOTMA_PA2H2	BOTMO_PA2H2	BOTAS_PA2H3	BOTDP_PLA23	BOTJA_QPCT	BOTFO_SL	BOTJA_SL1A	BOTJA_SL1B	BOTJA_SL9B	BOTIN_SLA	BOTJA_SLAA	BOTJA_SLAB	BOTAS_SLB	BOTIN_SLB	BOTJA_SLEA	BOTJA_SLEB	BOTER_TXVE	BOTAT_VM11	BOTMO_VM11	BOTPA_VM11
neulatoxan	0.261596	0.342933	0	0.825457	1.22115	0.106622	0.498461	8.60248	0	1.80644	0.111563	0.399538	0.809518	0.0472631	0.108815	0.749065	0	0.0917783	0.0456144	0.0494614	0.833699	0	0	0.187404	0	0.636962	0.406133	0.0538579	0.901296	1.45968	0.715541	0.885366	0.0555066	0.152781	0	6.68336	0.433062	1.54101	0.469883	0.514406	1.82294	0.389099	0	0.0566058	0.214333	0.019235	1.36244	3.53377	3.40682
Post-selection
species	BOTAT_OXLA	BOTPA_OXLA	BOTJR_OXLA2	BOTMA_PA2H2	BOTJA_SL1A	BOTJA_SL9B	BOTJA_SLAB	BOTAT_VM11	BOTMO_VM11	BOTPA_VM11	BOTIN_VM1B	BOTPA_VM1B1	BOTPA_VM1B2	BOTLC_VM1LA	BOTAS_VM2	BOTIN_VM2IA	BOTJA_VM2J2	BOTAT_VM31	BOTER_VM3BE	BOTJA_VM3BP	BOTJA_VM3JA	BOTJA_VSP14	BOTJA_VSP2	BOTJR_VSPH	BOTAS_VSPL
neulatoxan	1.22115	8.60248	1.80644	1.45968	6.68336	1.54101	1.82294	1.36244	3.53377	3.40682	3.54808	5.21547	2.47748	6.90215	1.10685	5.09895	2.55336	1.03429	2.95067	4.65377	3.55188	6.28767	1.55199	2.41262	1.35414
[truncated: 78 more columns]

## Sheet: B. Neu tot prot score pie chrt
well	BOTAL_PA2A4	BOTAL_VSPTL	BOTAM_PA2A	BOTAS_PA2H2	BOTAS_PA2H3	BOTAS_SLB	BOTAS_VM1B1	BOTAS_VM2	BOTAS_VM3BA	BOTAS_VSPL	BOTAT_BPP12	BOTAT_OXLA	BOTAT_VM11	BOTAT_VM31	BOTBA_VM1B1	BOTBZ_PA2A2	BOTBZ_PA2H1	BOTCO_CRVP	BOTCO_OXLA	BOTDP_PLA23	BOTER_PA2A	BOTER_TXVE	BOTER_VM3BE	BOTHY_PA22	BOTIN_BNP	BOTIN_PA2A2	BOTIN_SLA	BOTIN_VM1B	BOTIN_VM2IA	BOTIN_VSP	BOTJA_QPCT	BOTJA_SL1A	BOTJA_SL1B	BOTJA_SL9B	BOTJA_SLAA	BOTJA_SLAB	BOTJA_SLEA	BOTJA_SLEB	BOTJA_VM1BJ	BOTJA_VM2J2	BOTJA_VM3B2	BOTJA_VM3BP	BOTJA_VM3H3	BOTJA_VM3JA	BOTJA_VSP1	BOTJA_VSP14	BOTJA_VSP2	BOTJA_VSP3	BOTJA_VSPA
1	-8.25931e-14	-8.22808e-14	-4.32134e-14	-2.04076e-13	-1.72508e-13	-2.63607e-14	-1.20979e-13	-1.32717e-13	-3.85697e-14	-2.13096e-13	-6.33661e-14	-1.72942e-13	-1.98819e-13	-7.58738e-14	-6.36307e-14	-5.13891e-15	-1.13951e-13	-5.89466e-14	1.38537e-15	-1.47101e-14	-9.38887e-14	1.15241e-17	-5.79123e-13	-2.94293e-14	-1.53907e-15	-1.69601e-14	-1.70618e-14	-6.69936e-13	-6.56179e-13	-2.0456e-13	1.13667e-15	-9.13013e-13	-4.19563e-14	-1.84655e-13	-7.71799e-15	3.40698e-15	-8.9178e-15	-5.25925e-15	-6.24187e-14	-1.97317e-13	-1.63907e-14	1.41247e-13	7.37618e-14	-2.81429e-13	-1.6465e-13	-1.65713e-13	-1.89393e-13	-1.38117e-13	-2.01974e-13
2	-6.36093e-14	-7.86336e-14	-3.45552e-14	-3.59867e-14	-7.79951e-14	-3.46036e-15	-1.07695e-13	-1.4078e-13	-2.62588e-14	-1.3701e-13	-5.67734e-14	-8.21301e-14	-1.17887e-13	-6.64581e-14	-4.11214e-14	-3.17592e-15	-5.64344e-14	-5.42034e-14	9.00733e-15	-1.8707e-14	-1.56789e-13	9.69552e-16	-4.57329e-13	-4.33337e-15	1.46447e-15	-1.73436e-14	-5.76386e-15	-6.27082e-13	-7.22317e-13	-1.75733e-13	1.40819e-16	-8.68577e-13	-4.12845e-14	-2.11814e-13	-3.00139e-14	-4.91099e-14	4.53605e-15	-4.50425e-16	-1.65184e-14	-1.08378e-13	-3.36908e-14	-2.4838e-13	6.94264e-14	-2.38061e-13	-1.68366e-13	-2.57175e-13	-2.5043e-13	-1.4838e-13	-2.3876e-13
3	-3.97101e-14	-6.69502e-14	-4.48989e-14	4.09847e-14	-3.60679e-14	-1.83447e-15	-1.2667e-13	-1.91439e-13	-1.85722e-14	-1.14271e-13	-1.84962e-14	-4.96262e-14	-1.17753e-13	-4.58192e-14	-6.12255e-14	-1.12147e-15	-1.57197e-14	-5.55493e-14	-1.66287e-14	-2.36992e-14	-1.7878e-13	-1.49851e-15	-4.97694e-13	3.07493e-15	5.55035e-15	-7.57586e-15	-2.83757e-14	-6.97731e-13	-8.91496e-13	-1.48749e-13	-2.05711e-14	-9.9111e-13	-4.24237e-14	-1.9373e-13	-5.70492e-14	-1.21289e-13	6.32296e-15	2.0665e-15	9.64995e-16	-1.82788e-13	-4.76872e-14	-6.01707e-13	6.06794e-14	-2.39984e-13	-1.40422e-13	-4.68279e-13	-3.06978e-13	-1.44183e-13	-1.82865e-13
4	-2.46083e-14	-8.41573e-14	-4.18939e-14	4.74931e-14	1.13134e-14	-6.50882e-15	-1.82123e-13	-6.78693e-14	-2.74974e-14	-2.17941e-13	-2.71697e-14	-3.68129e-14	-5.09109e-14	-6.22521e-14	-8.27506e-14	-4.18882e-15	-9.32171e-15	-4.99431e-14	-5.16719e-14	-2.27462e-14	-1.46465e-13	2.63158e-15	-5.49725e-13	9.0811e-15	-1.70131e-15	6.7207e-15	-2.28908e-14	-7.07491e-13	-8.79431e-13	-2.04087e-13	-3.80533e-14	-1.11053e-12	-4.43308e-14	-1.94892e-13	-4.35704e-14	-1.57721e-13	-1.52874e-15	-3.77139e-15	-1.01275e-14	-3.2663e-13	-2.85779e-14	-5.07017e-13	5.921e-14	-1.34871e-13	-1.75012e-13	-5.76831e-13	-4.03219e-13	-1.73748e-13	-1.94511e-13
5	-3.21473e-14	-7.3018e-14	-6.88104e-14	2.0398e-13	1.36761e-13	-1.27325e-15	-2.0364e-13	7.31461e-14	-4.61532e-14	-2.21474e-13	-7.06015e-14	-1.10148e-13	9.38422e-15	-2.93957e-14	-9.51606e-14	4.68234e-16	4.76895e-14	-1.79634e-14	-4.48856e-14	-2.65911e-16	-1.44613e-13	5.5776e-15	-5.33813e-13	3.32642e-14	4.25324e-15	3.17318e-15	2.10785e-14	-6.91893e-13	-6.14272e-13	-1.89641e-13	-5.06755e-14	-1.08981e-12	-4.05475e-14	-2.00865e-13	-2.45207e-14	-1.15462e-13	-3.19767e-15	2.00839e-14	-6.08148e-15	-3.4704e-13	-1.72815e-15	-1.35892e-13	4.80199e-14	-1.18325e-13	-1.69674e-13	-7.66853e-13	-4.39835e-13	-1.96655e-13	-2.02079e-13
6	-2.09632e-14	-4.80187e-14	-7.87279e-14	9.93351e-14	1.02428e-13	1.22545e-14	-1.41038e-13	2.64912e-13	-5.82999e-14	-1.93479e-13	-6.92627e-14	-6.6866e-14	-5.97583e-15	5.60082e-14	-1.0236e-13	2.44637e-15	5.2854e-14	-1.61394e-14	1.14767e-14	-1.14966e-14	-1.28558e-13	-1.70273e-15	-4.38473e-13	2.69906e-14	8.27231e-15	-6.85199e-16	5.14283e-14	-6.19251e-13	-3.078e-13	-1.23062e-13	-7.14842e-14	-8.05326e-13	-2.50738e-14	-1.90198e-13	-2.11508e-14	-8.87556e-14	2.11131e-15	2.26914e-14	8.58111e-15	-3.61867e-13	2.51726e-14	2.60126e-13	1.63702e-14	-2.22032e-13	-1.49412e-13	-8.6415e-13	-3.59409e-13	-1.53287e-13	-1.68338e-13
7	-5.23619e-14	-1.2552e-14	-9.89144e-14	-7.56638e-14	-2.66028e-14	8.71936e-15	-9.84055e-14	6.67647e-13	-3.7032e-14	-1.68757e-13	-6.25332e-14	-1.02389e-13	-9.74377e-14	5.50626e-14	-9.53953e-14	3.34368e-15	-1.10541e-14	-5.08872e-14	8.72307e-14	-2.90363e-14	-1.33743e-13	-1.03969e-14	-1.66751e-13	-8.18109e-15	-1.42589e-14	-2.25241e-15	7.25629e-14	-5.86781e-13	-6.82664e-15	-5.71199e-14	-3.51428e-14	-6.47833e-13	-1.78407e-14	-1.26973e-13	-4.39685e-14	-5.61001e-14	-3.36709e-15	6.44203e-15	-8.41914e-15	-2.42725e-13	-4.50471e-15	5.75882e-13	-2.23514e-14	-1.0708e-13	-1.03896e-13	-9.52638e-13	-3.25904e-13	-6.53391e-14	-1.1695e-13
8	-1.88865e-13	7.01421e-15	-1.66941e-13	-1.25749e-13	-1.16203e-13	5.80467e-15	-1.41948e-13	5.36618e-13	-1.09565e-14	-1.52771e-13	-7.98877e-14	-9.96307e-14	-6.71929e-15	9.88277e-14	-2.85026e-14	7.69325e-15	-3.15891e-14	-3.62338e-14	6.31245e-14	-6.0108e-15	-2.54583e-13	-7.97207e-15	-4.07208e-14	-2.3936e-14	-9.14788e-15	-2.23408e-14	3.75908e-14	-3.42574e-13	-5.64436e-14	-8.59321e-14	-1.19961e-14	-4.57644e-13	-4.83207e-15	-3.68956e-14	-5.82607e-14	-3.87637e-14	7.17918e-15	-1.58354e-15	-6.87525e-15	-7.24621e-14	1.31874e-15	3.91621e-13	-1.81005e-14	4.67059e-14	-1.28203e-13	-1.21284e-12	-3.28231e-13	-2.34638e-14	-5.6471e-14
9	-2.7667e-13	1.48297e-14	-1.84707e-13	-1.84192e-13	-2.14838e-13	2.99361e-15	-1.55562e-13	2.59234e-13	-6.87411e-15	-1.04952e-13	-5.29026e-14	-8.14408e-14	-1.08799e-13	-2.1495e-14	-5.94261e-14	2.09401e-15	-1.02744e-13	-6.70677e-14	-4.99845e-14	-1.07163e-14	-2.87926e-13	-4.47168e-15	-1.94802e-13	-3.29672e-14	1.60661e-15	-4.83476e-14	-9.44974e-16	-4.76572e-13	-2.58355e-13	-1.29039e-13	-3.46034e-14	-6.88827e-13	1.46915e-15	-2.76348e-14	-7.12214e-14	-5.00145e-14	8.64204e-17	-1.08195e-14	-2.40357e-14	-3.36408e-13	3.27621e-15	-1.52301e-13	9.75449e-15	3.37017e-14	-1.0198e-13	-1.22224e-12	-2.10244e-13	1.90713e-14	-2.58619e-14
10	-2.87895e-13	-2.51293e-14	-1.47156e-13	-1.99367e-13	-2.88551e-13	-3.46544e-15	-1.27225e-13	1.37999e-13	-4.63268e-16	-1.34337e-13	-5.4691e-14	-1.29562e-13	-3.07954e-14	-6.7035e-14	-5.60308e-14	-3.72122e-15	-1.3547e-13	-1.14651e-13	-3.90578e-14	-1.80118e-14	-2.20906e-13	-1.25892e-14	-1.90677e-13	-2.30287e-14	7.30212e-15	-4.05739e-14	-4.59328e-14	-4.32599e-13	-4.26723e-13	-1.89505e-13	8.474e-15	-8.0118e-13	-1.81902e-14	2.9037e-15	-7.60608e-14	-1.44091e-13	6.48724e-15	-2.1116e-14	-2.47931e-15	-2.45162e-13	-2.16323e-14	-3.32813e-13	1.69826e-14	7.39522e-14	-1.53773e-13	-9.69855e-13	-9.86326e-14	-1.38066e-14	-8.57523e-14
11	-3.02862e-13	-2.35779e-14	-1.2377e-13	-1.12569e-13	-2.38293e-13	-1.96521e-14	-1.60283e-13	1.89691e-13	9.59131e-15	-1.16144e-13	-8.26225e-14	-3.64527e-13	-2.20522e-13	3.62369e-14	-1.1816e-13	1.79576e-16	-1.24047e-13	-7.56195e-14	5.95186e-14	-3.94165e-15	-2.51885e-13	-1.20115e-14	-2.29822e-13	-1.51704e-14	4.45998e-15	-1.25896e-14	-6.14139e-14	-5.37499e-13	-4.43719e-13	-1.9719e-13	5.60625e-14	-8.51294e-13	-1.49767e-14	1.11012e-14	-6.88112e-14	-2.03495e-13	3.88949e-15	-2.77246e-14	-6.85461e-15	-3.32042e-13	-3.57408e-14	-2.46392e-13	2.41161e-14	9.28838e-14	-1.27186e-13	-9.71559e-13	-1.05771e-13	-9.6011e-15	-9.27145e-14
12	-1.85253e-13	-7.60374e-15	-5.93214e-14	-3.9939e-13	-4.10394e-13	-5.39554e-14	-1.64526e-13	2.48494e-13	2.78467e-14	-1.15058e-13	-2.01826e-13	-4.30004e-13	-3.48227e-13	5.13067e-14	-1.51575e-13	-7.26868e-15	-2.88527e-13	-7.60724e-14	8.92792e-14	-1.81296e-14	-1.34027e-13	-4.9261e-15	-3.53597e-13	-5.79255e-14	-1.00061e-16	1.24394e-14	-1.10045e-13	-6.88589e-13	-6.70173e-13	-1.82999e-13	7.5484e-14	-9.81933e-13	-5.31807e-14	-3.16107e-14	-4.39084e-14	-2.76144e-13	-5.02757e-15	-4.76039e-14	-6.71354e-14	-4.63778e-13	-8.106e-14	6.225e-14	-3.73042e-14	1.32507e-13	-5.45911e-14	-9.69426e-13	-2.0546e-14	4.4801e-14	-2.79707e-14
13	-1.74617e-13	-7.0178e-14	-3.87556e-14	-7.4485e-13	-6.70381e-13	-4.72624e-14	-1.39626e-13	2.36106e-13	1.71596e-14	-3.54632e-13	-2.41595e-13	-3.01283e-13	-3.8252e-13	7.35149e-14	-1.59935e-13	-1.04731e-14	-4.89719e-13	-1.57581e-13	1.07864e-13	-2.44309e-14	-1.18714e-13	-8.56926e-15	-5.00559e-13	-1.07898e-13	-1.51741e-15	3.04823e-15	-1.74833e-13	-8.32978e-13	-9.56916e-13	-3.37308e-13	3.47613e-14	-9.38522e-13	-6.83849e-14	-4.10754e-14	-4.79154e-14	-4.23771e-13	-3.05953e-17	-8.17833e-14	-1.05356e-13	-6.52181e-13	-8.16812e-14	-1.28906e-14	-1.29196e-13	-1.81743e-13	-1.16879e-13	-8.54268e-13	-9.98988e-14	8.38796e-15	-1.06384e-13
14	-2.6117e-13	-1.43715e-13	-4.69415e-14	-5.82203e-13	-5.11944e-13	1.49552e-16	-1.37126e-13	3.39477e-13	-1.9737e-14	-5.21494e-13	-2.30974e-13	-3.98718e-14	-1.81158e-13	6.26881e-14	-8.81268e-14	-1.58773e-14	-3.73004e-13	-1.47448e-13	1.03098e-13	4.05225e-15	-1.51778e-13	-9.64916e-15	-4.9242e-13	-7.17352e-14	-1.67765e-15	-4.67938e-15	-1.43571e-13	-7.43143e-13	-8.76435e-13	-5.13678e-13	-5.55456e-14	-7.20523e-13	-2.51881e-14	2.1983e-14	-2.51192e-14	-3.91938e-13	4.57674e-15	-8.35107e-14	-5.96904e-14	-6.17844e-13	-8.68815e-14	-9.39738e-14	-1.45973e-13	-4.1986e-13	-2.71278e-13	-7.61764e-13	-2.74597e-13	-9.22745e-14	-1.90973e-13
15	-4.05971e-13	-8.39437e-14	-1.11554e-13	-8.5665e-14	-6.74414e-14	2.99189e-14	-9.49684e-14	3.70938e-13	-2.1858e-14	-3.52827e-13	-1.47172e-13	1.5173e-13	8.94347e-14	3.34211e-14	2.17387e-14	-1.04037e-14	-6.99503e-14	-3.17482e-14	3.80441e-14	1.85587e-14	-3.83071e-13	-3.58668e-15	-2.85492e-13	-4.68486e-15	1.26375e-14	-2.55557e-14	-3.57395e-14	-3.60142e-13	-3.63155e-13	-3.54812e-13	-3.90033e-14	-5.07967e-13	-6.79148e-15	3.277e-14	4.33626e-15	-1.76207e-13	4.68862e-15	-3.53156e-14	2.64991e-14	-1.62999e-13	-9.47117e-14	-1.3945e-13	-1.27414e-13	-3.37268e-13	-1.96258e-13	-1.1836e-12	-4.36364e-13	-1.00457e-13	-1.41985e-13
16	-3.0217e-13	1.27309e-14	-3.91697e-14	1.64185e-13	2.16205e-13	1.86938e-14	-3.3074e-14	2.09333e-13	-3.84955e-15	-2.40733e-15	-6.99903e-15	-1.19334e-13	2.73539e-13	-1.39744e-13	1.02692e-13	-1.74503e-14	1.03226e-13	9.89918e-14	1.87747e-14	1.3198e-14	-3.26172e-13	1.36897e-14	-6.92437e-15	1.78771e-14	-1.09764e-13	-3.33478e-15	-2.62763e-14	6.19451e-14	-7.01419e-14	-1.5908e-13	1.12755e-15	-7.36552e-13	-1.73377e-14	-2.28084e-15	3.13454e-15	-6.98825e-14	-3.93171e-14	6.82116e-16	5.10944e-14	2.33967e-13	-1.07139e-13	-6.09769e-13	-1.57714e-13	-5.25242e-13	-1.07994e-14	-9.4124e-13	-3.61679e-13	-3.67546e-14	4.23364e-14
17	-1.75556e-13	7.44469e-14	-2.16542e-15	3.15904e-13	3.12682e-13	-1.04659e-14	-7.59267e-15	1.15018e-13	-1.39551e-14	1.66127e-13	5.12562e-14	-7.59681e-13	4.55299e-13	-1.92428e-13	1.53121e-13	9.26537e-15	1.92758e-13	1.3079e-13	-2.36152e-14	2.17213e-14	-2.69977e-13	1.27485e-14	1.27554e-13	1.65105e-14	-9.45537e-14	2.27387e-15	-4.53804e-14	1.99736e-13	-3.53941e-13	9.6147e-15	1.18407e-14	-1.16857e-12	-5.13284e-14	1.21206e-14	-2.20573e-14	-6.46546e-14	-3.36261e-14	2.62242e-14	4.84033e-14	3.84929e-13	-9.96167e-14	-1.363e-12	-1.88874e-13	-9.94152e-13	1.49579e-13	-7.08268e-13	-2.53992e-13	4.65517e-15	1.08168e-13
18	-6.48199e-14	4.45847e-14	4.03405e-14	-6.86169e-16	2.28244e-15	-1.6069e-14	-2.19122e-13	-2.86556e-13	-3.28504e-14	1.82129e-13	4.18881e-14	-7.61415e-13	2.56713e-13	-9.99407e-14	6.98838e-14	7.91472e-15	4.96181e-15	4.0825e-14	-4.47421e-14	1.13713e-14	-1.71624e-13	6.08729e-16	-7.36306e-14	-8.93972e-15	8.53582e-15	4.15903e-15	-8.64711e-14	-4.43223e-13	-7.27633e-13	-9.96632e-15	-1.30671e-14	-1.19385e-12	-5.22043e-14	6.45562e-15	-6.46763e-14	-1.97657e-13	-1.43068e-15	-6.63474e-15	2.16653e-14	-9.29893e-14	-8.01783e-14	-1.08804e-12	-1.43112e-13	-7.5951e-13	2.0108e-13	-2.9991e-13	3.08719e-14	-5.60677e-17	4.64898e-14
19	7.9831e-15	-1.41679e-14	5.18418e-14	1.50426e-14	-2.19268e-14	-1.82734e-14	-2.83093e-13	-1.96788e-12	-7.85976e-14	6.87783e-14	3.00143e-14	-4.10505e-13	3.56018e-14	-6.5922e-14	-6.8025e-15	2.1999e-16	-6.94691e-15	9.64254e-15	-1.76371e-14	1.57378e-14	-8.83466e-14	9.90893e-16	-4.55714e-13	1.79685e-15	5.73811e-15	9.65249e-15	-6.82167e-14	-6.68146e-13	-8.96661e-13	-2.26374e-14	-5.43675e-14	-1.1348e-12	-4.07971e-14	-8.30183e-14	-3.2798e-14	-2.88493e-13	6.12866e-15	-2.19362e-14	9.04127e-15	-1.13364e-12	-9.05779e-14	-8.64832e-13	-7.96419e-14	-5.90662e-13	3.50062e-14	-3.29496e-13	-1.04905e-14	-9.27416e-14	-1.00127e-13
20	-1.51844e-13	-2.11477e-14	-5.09926e-14	9.69646e-14	3.28603e-15	7.33021e-15	-6.79324e-14	-2.12072e-12	-5.60597e-14	-2.17511e-14	2.72869e-14	6.64683e-14	-4.89208e-13	2.85423e-13	-1.63084e-13	5.69325e-15	-4.41498e-14	-1.60607e-14	-3.20801e-13	3.09457e-14	-2.36168e-13	3.0859e-15	-6.69494e-13	1.04467e-14	6.9082e-15	-5.24048e-15	-2.89027e-14	-9.66278e-13	-5.10874e-13	-8.22828e-14	-6.94908e-14	-4.7207e-13	5.7241e-14	2.97348e-14	2.0435e-15	-3.08774e-13	2.38648e-14	-2.14158e-14	-6.52022e-14	-1.68615e-12	-1.23434e-13	-4.89798e-13	-4.65295e-14	-5.79511e-13	-3.58382e-14	-7.86329e-13	-4.92376e-14	-7.94749e-14	-4.80548e-14
21	-2.62134e-13	-1.6246e-14	-1.19623e-13	-4.98931e-13	-4.526e-13	1.77245e-14	-3.50173e-14	-1.8139e-12	-2.11692e-14	-1.83028e-13	1.51719e-14	-1.51704e-13	-3.94481e-13	3.13105e-13	-1.24863e-13	2.2878e-16	-3.2668e-13	-1.18405e-13	-6.59089e-13	2.50772e-14	-2.79398e-13	-1.17414e-14	-5.98207e-13	-9.58396e-14	3.87971e-15	-1.76984e-14	-6.76981e-14	-7.61488e-13	-1.78386e-13	-1.9844e-13	-3.22807e-14	-2.39441e-13	9.30409e-14	9.08196e-14	1.05112e-13	-2.3128e-13	-3.74451e-17	-5.43701e-14	-5.88941e-14	-1.06325e-12	-1.43504e-13	-6.35271e-13	-5.25697e-14	-8.1767e-13	-1.16112e-14	-9.11957e-13	-3.56714e-14	6.98075e-15	5.13553e-14
22	-3.80725e-13	-9.16582e-14	-1.78769e-13	-3.61788e-13	-4.3883e-13	-6.79959e-15	-4.09971e-14	-1.03788e-12	-2.60694e-14	-3.16261e-13	-1.61479e-13	-1.61314e-13	-1.68112e-13	1.61987e-13	-6.00413e-14	-2.00005e-14	-3.18033e-13	-1.39113e-13	-2.2131e-13	-1.30242e-13	-2.79033e-13	8.5229e-16	-4.96947e-13	-7.9245e-14	-8.9465e-16	-2.99421e-14	2.84608e-14	-5.20917e-13	-1.27943e-14	-3.89065e-13	-6.632e-14	-4.30662e-13	4.06942e-14	7.82339e-14	1.30401e-13	-1.85891e-13	-2.09227e-14	-6.0253e-14	-3.60041e-14	-3.39404e-13	-1.59636e-13	-5.9074e-13	-9.30749e-14	-1.01884e-12	-2.20858e-13	-9.43285e-13	-2.61779e-13	-6.91256e-14	-1.44232e-13
23	-5.05142e-13	-6.67419e-14	-2.7591e-13	1.34893e-13	-8.8635e-14	-8.87904e-15	-6.62978e-14	-3.78311e-13	3.33643e-14	-3.63539e-13	-1.62591e-13	-4.21844e-13	-1.52413e-13	-4.93392e-14	-5.36012e-14	-2.01546e-14	-8.96402e-14	-3.48657e-14	6.99224e-15	-2.82475e-13	-4.8073e-13	5.75845e-15	-2.75948e-13	-9.53154e-15	5.57484e-17	-2.91382e-14	8.5598e-14	-4.34369e-13	-8.02977e-14	-4.02806e-13	-8.95459e-14	-7.06786e-13	2.11311e-14	1.33196e-13	1.01094e-14	-1.37438e-13	-4.08902e-14	-2.25977e-14	-3.41089e-14	-5.43661e-14	-2.37645e-13	-8.91887e-13	-1.80002e-13	-1.60665e-12	-2.71517e-13	-1.33769e-12	-8.01928e-13	-1.55209e-13	-1.99784e-13
24	-4.38166e-13	1.94356e-14	-2.50261e-13	1.54231e-13	-5.80414e-14	-9.79942e-15	-8.25081e-14	-1.64765e-14	2.16976e-14	-2.28948e-13	5.85339e-14	-1.26077e-12	2.6797e-13	-2.85189e-13	8.01796e-14	-2.26474e-14	-3.51966e-14	3.16426e-14	-3.11388e-15	-3.2603e-14	-4.38316e-13	6.1024e-15	-8.66351e-14	6.04886e-15	-2.31321e-15	-1.96632e-15	5.78572e-15	4.28741e-14	-1.26095e-13	-3.48899e-13	-6.05528e-14	-8.3969e-13	-3.32299e-14	1.74644e-13	-4.12055e-15	-6.1899e-14	-4.61761e-14	-4.89411e-15	1.45637e-14	3.10219e-13	-1.64651e-13	-1.15975e-12	-1.87917e-13	-1.81508e-12	-4.17549e-14	-1.29212e-12	-6.7049e-13	-3.2876e-14	-5.81341e-14
25	-2.78287e-13	2.2781e-14	-1.36514e-13	5.13146e-14	-8.6214e-14	-2.36753e-14	-1.44338e-13	7.23766e-14	-2.24949e-14	-1.38658e-13	-1.78066e-13	-1.05688e-12	3.44097e-13	-6.11572e-13	1.14678e-13	-4.03833e-14	-6.84647e-14	5.41854e-16	-1.10202e-14	1.32904e-14	-1.49401e-13	3.72077e-16	1.99996e-13	9.79337e-15	-4.40729e-15	7.89018e-15	2.13793e-14	1.09428e-13	-3.12605e-13	-2.60614e-13	-5.26154e-15	-1.32982e-12	-6.97366e-14	4.38116e-14	-3.49588e-14	-5.00209e-14	-8.88167e-14	-5.82869e-14	4.89321e-14	3.01619e-13	-1.43459e-13	-7.69301e-13	-1.14172e-13	-1.28978e-12	-7.21696e-15	-7.62584e-13	-4.44788e-13	-6.16118e-15	-2.8926e-14
26	-1.65682e-13	2.08176e-14	-8.49621e-14	3.10151e-14	-3.42082e-14	-7.81309e-14	-5.76142e-13	5.60696e-14	-1.41206e-14	-3.84831e-14	-7.85806e-13	-5.05309e-13	-2.91168e-13	-7.49135e-13	-5.3752e-14	-2.53355e-14	-4.33863e-14	-6.17567e-15	-1.79484e-14	9.32642e-15	2.46968e-14	-3.96306e-15	-2.19133e-15	1.49899e-14	-6.72883e-15	-2.01358e-15	1.81426e-15	-5.42974e-13	-9.46014e-13	-5.60447e-14	-1.14476e-16	-1.90929e-12	-1.31408e-13	-1.69176e-13	-1.61532e-13	-1.30467e-13	-6.02397e-14	-3.94714e-14	-5.87819e-15	-2.00639e-13	-9.46069e-14	-8.98116e-13	-5.35359e-14	-8.91573e-13	-1.54517e-14	-8.30989e-13	-2.7394e-13	-7.76471e-15	-6.82182e-14
27	-1.41286e-13	2.20122e-14	-8.06334e-14	-3.8674e-14	-5.05627e-14	-1.24223e-13	-1.06357e-12	1.11207e-14	-8.6866e-15	1.48838e-15	-7.02263e-13	-1.06739e-12	-4.88085e-13	-5.24465e-13	-1.2828e-13	-5.13682e-15	-4.33457e-14	-1.63496e-14	7.26246e-15	2.02626e-16	5.41766e-14	-9.01396e-15	-3.79528e-13	2.03356e-15	9.52631e-15	-2.22684e-15	-2.17117e-14	-8.63323e-13	-1.39416e-12	2.86825e-14	-2.60428e-14	-1.91922e-12	-1.32535e-13	-2.39985e-13	-2.33317e-13	-3.19327e-13	-1.2516e-14	-6.34337e-14	-2.10183e-14	-3.21693e-13	5.33078e-15	-1.60605e-12	-2.35567e-14	-6.09267e-13	1.84072e-14	-8.91354e-13	-1.57839e-13	-2.9663e-14	-7.71138e-14
28	-7.97004e-14	1.95269e-14	-4.64558e-14	-1.43281e-13	-1.57802e-13	-1.41825e-13	-7.77128e-13	-3.73816e-13	-1.97928e-16	-2.36342e-14	-3.0285e-13	-7.02135e-13	-4.50446e-13	-4.67001e-13	-1.12044e-13	-7.6856e-15	-1.05187e-13	-2.97579e-14	4.80167e-14	-8.92197e-15	6.17031e-14	-5.36423e-15	-3.57421e-13	-2.25904e-14	-5.78932e-15	-1.45693e-15	-1.50094e-13	-7.83537e-13	-1.51928e-12	2.09733e-14	-1.70627e-14	-1.7055e-12	-1.40684e-13	-2.16037e-13	-2.56123e-13	-3.54465e-13	-1.62281e-14	-4.39023e-14	-2.65674e-14	-2.4755e-13	7.74381e-14	-1.32802e-12	5.2532e-14	7.33508e-14	3.68764e-14	-8.1391e-13	-1.86416e-13	-3.51523e-14	-3.41775e-14
29	-2.91108e-14	4.21364e-14	-1.63941e-14	1.5199e-14	-8.77989e-14	-1.59382e-13	-2.79614e-13	-4.84082e-13	-6.35695e-14	-5.9504e-15	-3.00647e-13	-1.92383e-13	-3.8158e-13	-4.27132e-13	-9.78186e-14	-5.86335e-15	-4.8185e-14	-2.94201e-14	4.03865e-14	-4.3902e-15	4.0353e-14	-5.88124e-15	-6.11242e-13	-2.97443e-15	-3.97534e-14	4.21143e-15	-2.38873e-13	-8.05608e-13	-1.71485e-12	5.60717e-14	-7.83172e-15	-1.7379e-12	-1.8443e-13	-2.3628e-13	-1.17688e-13	-3.09871e-13	-3.32839e-14	1.07465e-14	-2.89979e-14	-5.29921e-13	1.1432e-14	-1.08953e-12	1.77834e-14	4.95257e-13	6.70136e-14	-8.91711e-13	-2.19138e-13	-1.16174e-14	3.80272e-14
30	-1.43214e-14	6.13327e-14	1.01243e-14	-1.16165e-13	-1.58417e-13	-1.24911e-13	-3.17336e-13	-2.06214e-13	-1.09696e-13	4.42868e-14	-5.92142e-13	-1.38165e-13	-4.48634e-13	-3.03539e-13	-9.83575e-14	1.10892e-14	-5.56209e-14	5.57141e-15	2.58071e-14	4.84499e-16	-1.78905e-14	-4.11967e-15	-8.66823e-13	-3.41211e-14	-6.55848e-14	1.2745e-15	-1.70577e-13	-1.29051e-12	-1.48628e-12	1.11505e-13	-1.39973e-13	-1.91432e-12	-1.3423e-13	-2.10875e-13	-1.01203e-13	-2.96572e-13	-8.99161e-15	1.27092e-14	-6.04705e-14	-8.79977e-13	1.43564e-14	-1.49794e-12	-7.36133e-14	2.74312e-13	1.6324e-13	-9.53618e-13	-1.53703e-13	4.73392e-14	6.23139e-14
31	2.54078e-15	2.57252e-14	4.10583e-14	-4.399e-13	-3.68416e-13	-9.79597e-14	-3.65601e-14	-1.31121e-13	-2.59381e-14	1.01436e-13	-3.84997e-13	-2.11235	-1.35587e-12	-1.19814e-13	-3.53848e-13	1.08543e-14	-1.61282e-13	-2.8159e-14	-2.53044e-13	3.66703e-15	3.92196e-14	-3.36747e-15	-1.09505e-12	-8.1365e-14	-1.18498	3.08237e-16	-1.61037e-13	-2.00471e-12	-1.04425e-12	6.53288e-14	-7.49722e-14	-1.68141e-12	-7.01739e-14	-1.78469e-13	-7.17762e-14	-3.85119e-13	1.41999e-14	-2.91033e-14	-1.8725e-13	-1.5597e-12	3.22401e-14	-1.66273e-12	-8.04321e-14	1.29343e-13	1.95012e-13	-6.27635e-13	9.20008e-14	9.879e-14	4.60184e-14
32	2.7586e-14	-9.13066e-15	8.14149e-14	-2.675e-13	-2.09573e-13	-4.66392e-14	9.05885e-14	7.29228e-13	2.77478e-14	1.88539e-13	-9.68964e-14	-20.5217	-8.26904e-13	1.22222e-14	-2.00009e-13	-7.67167e-16	-7.02996e-14	-5.20563e-16	-3.32531e-13	3.89747e-14	1.26857e-13	4.26901e-15	-6.07631e-13	-5.81186e-14	-10.0578	1.0588e-14	-2.08236e-14	-1.1653e-12	4.25421e-14	3.75793e-14	4.94172e-14	-8.24891e-13	-2.19789e-14	-9.78914e-15	4.57732e-14	-1.13198e-13	5.52817e-15	-3.31485e-14	-9.77303e-14	-2.92919e-13	6.95228e-14	-1.19989e-12	-6.03473e-14	4.03412e-13	1.3798e-13	2.68171e-13	1.25864e-13	5.56137e-14	3.62296e-14
33	2.06491e-14	-1.43545e-13	8.68365e-14	-9.78557e-13	-9.02796e-13	-1.7706e-13	-3.2651e-13	-2.19748e-12	-1.04629e-13	-3.71435e-13	-7.81604e-14	38.6668	-1.27645e-12	-1.51397e-13	-3.2836e-13	-2.94766e-14	-5.63774e-13	-2.83309e-13	-2.845e-13	-8.04334e-14	1.76771e-13	-1.66605e-14	-1.87469e-12	-1.22564e-13	35.6901	6.30675e-15	-2.30169e-13	-2.88977e-12	-2.24259e-12	-2.07766e-13	-7.83036e-14	-2.53732e-12	-1.40637e-13	-5.04087e-13	-1.7255e-13	-8.14595e-13	1.05581e-14	-1.32978e-13	-7.6333e-14	-2.32561e-12	6.18532e-14	-1.67204e-12	-2.40215e-14	8.83128e-13	-1.64576e-13	-1.51208e-12	-8.18483e-14	-1.24893e-13	-3.16245e-13
34	1.8517e-15	-2.33445e-13	7.66649e-14	-1.44313e-12	-1.32432e-12	-2.51624e-13	-5.87544e-13	-4.13937e-12	-1.8749e-13	-7.78456e-13	-3.68169e-14	210.106	-1.75305e-12	-1.93586e-13	-4.91595e-13	-4.29104e-14	-8.83098e-13	-4.66654e-13	-4.26256e-13	-1.61298e-13	1.68807e-13	-2.73786e-14	-2.75432e-12	-1.45379e-13	87.9221	-2.20332e-15	-3.26567e-13	-0.93988	-3.80161e-12	-3.99362e-13	-1.80377e-13	-3.62882e-12	-2.39251e-13	-7.76839e-13	-3.24719e-13	-1.29462e-12	3.65368e-14	-1.78058e-13	-8.12115e-14	-3.96825e-12	-8.33415e-15	-1.75519e-12	-1.36282e-13	9.32777e-13	-3.72881e-13	-2.68828e-12	-1.94225e-13	-2.4999e-13	-4.91746e-13
35	-3.57587e-14	-2.25183e-13	4.34767e-14	-1.15203e-12	-1.04958e-12	-2.27809e-13	-1.60984	-4.35324e-12	-1.65673e-13	-7.60782e-13	-8.32452e-14	410.281	-1.59015e-12	-1.87712e-13	-4.49612e-13	-4.25727e-14	-7.55751e-13	-4.25796e-13	-3.66132e-13	-1.51824e-13	1.0056e-13	-2.23641e-14	-2.5755e-12	-9.20031e-14	89.4759	-8.03174e-15	-2.96787e-13	-10.5539	-3.8005e-12	-3.91959e-13	-1.77453e-13	-3.64675e-12	-2.12799e-13	-6.93982e-13	-3.41326e-13	-1.25617e-12	3.15598e-14	-1.52865e-13	-6.72827e-14	-3.87483e-12	-2.53462e-13	-1.75168e-12	-2.51134e-13	2.72886e-13	-4.35973e-13	-2.56997e-12	-2.18469e-13	-2.53604e-13	-4.69507e-13
36	1.3377e-14	-1.2231e-13	3.97571e-14	-4.51392e-13	-3.13859e-13	-1.01155e-13	-14.5467	-6.73378	-5.25305e-14	-3.46199e-13	-8.54252e-14	536.183	-7.59929e-13	-1.43882e-13	-2.4351e-13	-2.03916e-14	-2.865e-13	-1.9194e-13	-1.25435e-13	-5.48068e-14	5.80846e-14	-4.97486e-15	-1.33353e-12	-1.61248e-14	39.8229	-4.12466e-15	-1.58204e-13	9.24417	-1.88344e-12	-1.50279e-13	-7.11571e-14	-2.19487e-12	-8.30769e-14	-2.26111e-13	-1.43673e-13	-6.48766e-13	8.81922e-15	-4.82692e-14	-7.87065e-15	-3.0302	-1.96783e-13	-1.20246	-3.50427e-13	-9.73281e-13	-2.97366e-13	-1.11546e-12	-1.449e-13	-1.25645e-13	-2.42159e-13
37	-6.41772e-15	-6.15887e-14	5.5026e-15	7.69496e-15	1.74412e-13	1.31192e-14	50.2754	-68.2372	4.31416e-14	-1.7686e-13	-4.495e-14	495.701	-6.17027e-15	-3.1143e-14	-3.39507e-14	-4.66396e-15	5.64848e-14	-3.19701e-14	-6.92442e-15	2.48156e-14	-2.96081e-14	5.12157e-15	6.9697e-14	2.76575e-14	-9.54346	-3.20384e-15	5.88237e-14	141.037	1.94646e-13	-5.72297e-14	3.69986e-14	-6.04677e-13	4.0495e-14	2.18994e-13	8.9045e-14	1.05136e-13	-4.08699e-15	2.9867e-14	3.58548e-14	-30.5289	-9.34142e-14	-11.0422	-1.24006e-13	-5.6747e-13	-2.10952e-13	5.58523e-14	-1.15268e-13	-6.57029e-14	-1.2064e-13
38	-7.60226e-14	-9.11639e-14	-4.43676e-14	-1.28998e-13	-5.89733e-14	3.96826e-15	125.799	144.096	1.38971e-14	-3.89765e-13	-3.28137e-14	398.155	-8.39762e-14	-2.4508e-14	-4.29564e-14	1.1197e-15	-1.12662e-13	-1.04856e-13	-2.09539e-13	-1.50824e-14	-9.42912e-14	-5.75575e-15	-1.71562e-13	1.65529e-15	-1.58555	-1.48707e-14	3.20431e-14	245.61	-1.47308e-13	-1.29034e-13	2.43376e-14	-6.37516e-13	2.84767e-14	1.16664e-13	1.53443e-13	7.01726e-14	-1.16034e-15	-2.12366e-14	2.05654e-14	66.8978	-1.16496e-13	37.9108	2.17277e-14	3.71e-13	-2.71408e-13	-1.1875e-13	-1.97195e-13	-1.07366e-13	-1.82021e-13
39	-1.54249e-13	-8.21828e-14	-9.84093e-14	-5.186e-14	-2.19964e-13	1.5563e-14	128.729	656.821	1.88879e-14	-3.48551e-13	-1.28224e-14	258.675	-1.07728e-13	1.35915e-14	-3.27015e-14	4.95553e-15	-2.95413e-13	-9.26004e-14	-2.21016	-1.20298e-14	-1.42341e-13	-4.1817e-15	-1.10001e-12	6.27775e-16	-1.16732e-14	-2.94693e-14	8.90631e-14	208.839	-5.56561e-14	-1.49014e-13	2.33223e-14	-4.0318e-13	4.14044e-14	1.57369e-13	1.1291e-13	1.09894e-14	-2.03619e-15	-3.80051e-14	-3.58034e-15	293.656	-2.45672e-13	95.2356	1.2291e-14	5.35006e-13	-2.63433e-13	-8.39413e-14	-3.20156e-13	-1.09185e-13	-1.6375e-13
40	-1.95834e-13	-8.81498e-14	-1.16682e-13	-3.30643e-14	-1.38626e-13	-5.44152e-15	58.0694	1324.57	3.04477e-14	-2.81226e-13	-3.75044e-14	120.773	-1.70773e-13	-2.38687e-14	-3.03268e-14	6.1435e-15	-1.56609e-13	-8.11226e-14	-23.142	4.73096e-15	-1.63388e-13	-1.55736e-15	-1.39436e-12	-9.2443e-15	-1.67949e-14	-3.58306e-14	3.74878e-14	71.3519	-1.36469e-12	-1.93707e-13	5.38439e-14	-4.54693e-13	2.45941e-14	1.14638e-13	6.91296e-14	-1.21189e-13	2.6207e-15	-4.97761e-14	-1.89826e-14	568.857	-5.43668e-13	97.5883	-4.88755e-14	2.7427e-13	-2.61354e-13	-1.33909e-13	-4.3075e-13	-1.2372e-13	-2.04812e-13
41	-2.08461e-13	-8.12535e-14	-1.16779e-13	-2.63425e-14	-2.04678e-13	-1.966e-14	-13.5768	1382.65	-4.99109e-15	-2.4066e-13	-7.55075e-14	31.5937	4.14905e-14	-6.78149e-14	3.50957e-14	3.813e-16	-2.09081e-13	-3.11161e-14	52.3551	-4.19898e-14	-1.67764e-13	8.08112e-16	-7.01781e-13	-1.57442e-14	-1.69014e-14	-2.73621e-14	-5.17593e-14	-19.8626	-1.59701e-12	-2.01801e-13	7.05022e-14	-4.62471e-13	-7.24904e-15	2.21706e-14	7.77682e-14	-1.84196e-13	3.82807e-15	-3.43415e-14	2.9182e-15	575.164	-2.19193e-13	42.96	-3.47873e-14	-4.36728e-14	-2.67104e-13	-2.25611e-13	-5.65439e-13	-1.32496e-13	-1.75779e-13
42	-1.95694e-13	-5.79759e-14	-1.18532e-13	5.13403e-14	-7.52838e-13	-1.41914e-14	-2.36527	1096.63	-2.49828e-14	-1.92063e-13	-1.25381e-13	-42.1277	4.15906e-13	-7.3992e-14	1.17267e-13	-2.73075e-16	-9.78346e-13	-4.34987e-13	225.948	-1.11404e-13	-2.12032e-13	2.28113e-14	-3.81577e-13	-1.00981e-14	-1.88784e-14	-1.04303e-14	-6.66867e-14	-3.22536	-8.66586e-13	-1.89298e-13	8.31857e-15	-5.11681e-13	-6.00285e-15	-1.17326e-14	1.09874e-14	-1.42168e-13	-6.12364e-16	1.57082e-14	5.99807e-14	482.57	-9.34982e-14	-23.3509	-3.15892e-14	-4.12144e-13	-2.32772e-13	-4.69523e-13	-5.90001e-13	-1.12633e-13	-1.20557e-13
43	-2.2589e-13	-6.87834e-14	-1.22411e-13	-1.18759e-12	-1.69654e-12	-1.45626e-14	-3.87005e-13	1126.32	-5.97568e-14	-1.35978e-12	-2.4628	116.14	3.51654e-13	-3.55897e-14	8.81338e-14	-1.65306e-16	-1.26998e-12	-1.26352e-12	435.947	-1.2314	-2.55892e-13	-1.88863e-13	-4.17157e-13	-1.11293e-13	-1.66801e-14	-1.88367e-16	-6.17942e-14	-6.44338e-13	-1.57871e-12	-2.0149e-13	-2.37658e-14	-5.70291e-13	1.1513e-14	3.59256e-15	8.74205e-15	-1.90162e-13	5.03545e-15	-2.17911e-13	2.88344e-14	447.226	-8.10809e-14	35.9799	-6.12095e-14	-8.0963e-13	-2.84166e-13	-7.4549e-13	-6.02423e-13	-1.37721e-13	-1.33664e-13
44	-2.3967e-13	-2.36736e-13	-1.17422e-13	-6.23194e-12	-4.91424e-12	-1.54237e-14	-2.84272e-13	1045.23	-6.92236e-14	-2.56831e-12	-13.955	258.003	1.52624e-13	-3.64876e-14	1.18136e-14	2.37096e-14	-3.01838e-12	-1.26175e-12	364.145	-9.56053	-2.54868e-13	-1.53242e-13	-4.01909e-13	-9.50233e-13	-9.89498e-15	-3.27165e-15	-3.86113e-14	-6.01984e-13	-5.673e-13	-1.06941e-12	-3.56845e-14	-3.92081e-13	1.41757e-14	1.28067e-14	1.91457e-14	-6.53499e-13	2.48005e-15	-6.00644e-13	-2.11416e-15	276.679	1.92956e-15	148.137	-2.71029e-14	-9.0373e-13	-2.1004e-13	-8.9147e-13	-5.39719e-13	-5.14379e-14	-4.27264e-13
45	-3.6342e-13	-1.01215e-12	-1.46913e-13	-6.61672e-12	-5.06868e-12	-1.41151e-14	-1.69042e-13	894.179	-5.21217e-14	-2.42672e-12	60.0958	246.788	1.73675e-13	-5.55699e-14	2.3413e-14	-2.11496e-13	-3.23863e-12	-1.18852e-12	175.347	15.2404	-2.4911e-13	-8.93946e-15	-2.45624e-13	-8.12814e-13	-2.77275e-15	1.73298e-16	-1.88613e-14	-3.56644e-13	-9.68055e-14	-2.77756e-12	-9.80284e-15	-3.12657e-13	1.69071e-14	-3.82275e-14	1.66167e-14	-1.07246e-12	1.84348e-15	-6.36129e-13	2.43952e-15	119.274	6.86308e-14	196.459	-2.63782e-14	-1.29471e-12	-9.36633e-13	-1.04039e-12	-6.21954e-13	-5.81849e-13	-2.02386e-12
46	-1.48012e-12	-1.20573e-12	-5.97031e-13	-1.83509e-12	-1.93817e-12	-2.00447e-14	-2.02081e-13	541.8	-2.16758e-14	-3.36162e-12	132.73	70.7089	1.72981e-13	-2.36387e-14	2.06612e-14	-1.62604e-13	-1.47992e-12	-1.15968e-12	34.1044	129.742	-5.00794e-13	-1.19856e-14	-6.84286e-14	-1.00183e-13	-1.85534e-16	-7.14922e-14	3.54415e-14	-2.09332e-13	-8.41071e-14	-2.65957e-12	-4.41429e-15	-2.10853e-13	4.01208e-14	-1.78252e-14	-6.71385e-15	-8.7634e-13	-3.64587e-15	-3.23056e-13	6.49375e-15	-36.4426	1.54465e-14	131.897	2.11847e-14	-1.44321e-12	-2.75933e-12	-1.06751e-12	-1.78836e-12	-1.02885e-12	-2.48698e-12
47	-2.37145e-12	-1.08568e-12	-1.24559e-12	-2.90003e-13	-8.71572e-13	-4.8768e-14	-1.80953e-13	411.468	-2.12634e-14	-3.79285e-12	129.51	48.1774	-1.34371e-14	-7.84492e-14	-5.37475e-14	-2.65495e-15	-8.40311e-13	-8.20437e-13	-17.8063	205.197	-2.21311e-12	-4.08062e-15	-2.46222e-13	-4.38612e-14	-7.28641e-16	-2.32108e-13	3.09856e-14	-7.69994e-13	-3.26272e-13	-2.60603e-12	-5.93565e-14	-3.64512e-13	1.91924e-14	-1.69336e-13	-2.80344e-14	-6.80345e-13	-6.96569e-15	-2.85567e-13	-7.50842e-15	-3.76945	1.41686e-13	24.2304	7.54834e-14	-8.08967e-13	-2.87147e-12	-2.37552e-12	-5.09838e-12	-2.0154e-12	-2.54528e-12
48	-2.81927e-12	-5.99342e-13	-1.59979e-12	-2.70317e-13	-3.92648e-13	-5.68442e-14	-3.16785e-13	263.083	-2.81176e-14	-3.42693e-12	51.5321	277.001	-1.63822e-13	-1.582e-13	-1.06097e-13	-1.40688e-14	-3.27689e-13	-2.7267e-13	-1.67952	162.99	-3.27342e-12	-4.77856e-15	-3.73501e-13	-2.35951e-14	1.06807e-15	-2.27222e-13	1.59493e-14	-1.1489e-12	-1.02821e-12	-1.88387e-12	-9.59104e-14	-5.61839e-13	1.23884e-14	-2.23801e-13	9.69599e-15	-3.64975e-13	-5.15417e-15	-8.31159e-14	-1.97749e-14	-9.95555e-13	1.63432e-13	-11.8836	1.47592e-13	-2.11137e-13	-2.1881e-12	-8.0636e-12	-5.48099e-12	-1.44458e-12	-1.85678e-12
49	-3.75126e-12	-1.04553e-13	-2.07886e-12	-3.0933e-13	-2.25622e-13	-5.65012e-14	-4.45436e-13	82.3932	-1.25073e-14	-2.12999e-12	-18.1638	543.599	-5.01371e-13	-1.14404e-13	-1.95502e-13	-1.57726e-14	-1.15685e-13	-1.29879e-13	-1.69294e-13	47.3072	-4.23136e-12	-1.64055e-14	-4.85698e-13	-2.45198e-14	2.8289e-15	-4.52032e-13	1.81892e-14	-9.22555e-13	-1.00684e-12	-1.0961e-12	-7.63348e-15	-6.24256e-13	-1.43072e-14	-1.96106e-13	-2.49309e-14	-3.10593e-13	-5.62589e-15	-3.84383e-14	-7.41092e-15	-1.00074e-12	1.00773e-13	-1.13611	1.4255e-13	5.97376e-14	-1.02556e-12	-1.05231e-11	-3.8773e-12	-1.46463e-13	-1.09952e-12
50	-2.582e-12	-6.94085e-14	-1.32051e-12	-6.29687e-13	-4.86537e-13	-6.13969e-14	-5.21434e-13	-30.1476	-1.53709e-14	-1.68133e-12	-23.529	826.011	-1.01357e-12	-8.99236e-14	-3.14611e-13	-1.25669e-14	-2.79567e-13	-1.55192e-13	-3.05953e-13	-16.689	-2.82352e-12	-1.96792e-14	-5.86795e-13	-7.54605e-14	2.88561e-15	-8.33426e-14	-1.33332e-14	-1.2619e-12	-8.83574e-13	-1.6447e-12	3.89596e-14	-5.88822e-13	1.57315e-15	-2.05354e-13	-9.06956e-14	-3.86718e-13	-9.89371e-15	-5.44405e-14	-5.17856e-14	-1.08503e-12	9.61703e-14	-9.51556e-13	5.27097e-14	-4.55204e-14	-2.57675e-13	-6.8817e-12	-2.92273e-12	-4.27403e-14	-5.54571e-13
51	-2.17723e-12	-1.25e-13	-9.73429e-13	-1.16755e-12	-9.22475e-13	-5.22496e-14	-4.955	-3.16594	-1.67363e-14	-1.17798e-12	57.6565	808.692	-1.26827e-12	5.90213e-14	-3.72443e-13	1.8107e-14	-5.76727e-13	-2.2727e-13	-3.96033e-13	-1.75345	-1.96459e-12	-7.58983e-15	-7.63156e-13	-1.76052e-13	7.22658e-16	-2.68508e-16	-7.33873e-14	-1.39718e-12	-1.19052e-12	-1.40938e-12	1.94481e-14	-5.08157e-13	1.36503e-14	-3.17527e-13	-5.99694e-14	-4.50993e-13	5.67599e-14	-2.16028e-13	-1.34142e-13	-1.32988e-12	1.0632e-13	-5.02866e-13	-5.68879e-15	-8.64784e-14	-2.05082e-13	-4.79944e-12	-1.94193e-12	-7.78167e-14	-6.98093e-13
52	-1.32485e-12	-1.79502e-13	-4.47507e-13	-1.222e-12	-9.36044e-13	-2.64129e-13	-32.8812	-1.09197e-12	-3.21708e-16	-8.25021e-13	217.762	487.498	-1.01924e-12	-2.34116e-12	-3.13114e-13	-2.32202e-13	-6.57603e-13	-2.16462e-13	-3.80601e-13	-6.25363e-14	-1.22025e-12	2.15736e-14	-7.56241e-13	-1.95214e-13	-1.17313e-15	-4.11393e-15	-8.81644e-14	-1.46363e-12	-6.47018e-13	-1.06176e-12	-2.72933e-14	-3.84521e-12	-3.34551e-13	-1.27219e-12	-6.74787e-14	-4.89435e-13	-5.3588e-13	-4.79004e-13	-1.43299e-13	-1.43332e-12	4.04256e-14	-7.15374e-13	-1.14484e-13	-5.54248e-13	-2.03652e-13	-4.06981e-12	-2.674e-12	-1.1573e-13	-9.96282e-13
53	-4.0523e-13	-1.67098e-13	-2.43136e-13	-5.92746e-13	-4.29497e-13	-5.40853e-13	109.474	-1.2087e-12	2.63914e-14	-1.00727e-12	433.795	217.009	-6.86682e-13	-4.24034e-12	-2.13189e-13	-1.99006e-13	-3.14132e-13	-1.08765e-13	-3.30419e-13	-8.95416e-15	-4.55284e-13	8.19062e-15	-4.94337e-13	-7.76769e-14	-7.8305e-16	-6.31269e-15	1.18217e-14	-1.62059e-12	-1.09051e-12	-8.57865e-13	-1.6921e-14	-6.64208e-12	-8.19532e-13	-1.79109e-12	-8.9646e-14	-3.38271e-13	-4.36342e-13	-9.72117e-14	-6.98994e-14	-1.10673e-12	-1.24525e-14	-6.65214e-13	-1.4872e-13	-5.49036e-13	-1.8379e-13	-4.14353e-12	-2.72773e-12	-1.26782e-13	-1.02437e-12
54	-3.11047e-13	-7.40232e-14	-2.26942e-13	1.45213e-13	1.19725e-13	-5.01456e-13	304.93	-9.41137e-13	1.48419e-14	-8.9237e-13	551.274	302.796	-3.16543e-13	-2.19008e-12	-7.95515e-14	-2.00865e-14	5.34799e-14	1.43227e-14	-3.31907e-13	-2.69486e-14	-4.00752e-13	1.2099e-15	-1.11848e-13	3.32395e-14	-2.47332e-15	-1.28295e-14	5.5442e-14	-1.13754e-12	-2.06283e-12	-2.73535e-13	-3.29762e-15	-4.85575e-12	-7.47011e-13	-1.79387e-12	-4.49615e-13	-2.77156e-13	-1.36547e-14	4.05034e-14	2.55887e-14	-3.11396e-13	-3.76916e-14	-5.59786e-13	-1.36295e-13	-3.15629e-13	-1.61203e-13	-4.20674e-12	-1.93156e-12	-1.10065e-13	-1.13861e-12
55	-3.59551e-13	6.39774e-14	-2.36568e-13	4.13739e-13	3.65965e-13	-4.83221e-13	491.742	-6.40283e-13	1.77369e-14	-6.75915e-13	526.11	645.445	-1.13286e-13	-1.35658e-12	-3.31174e-14	7.24699e-16	1.8553e-13	8.9918e-14	-3.66328e-13	-3.14409e-14	-4.69714e-13	4.04845e-15	3.38407e-14	6.39847e-14	-4.84726e-15	-1.48552e-14	4.00352e-14	-7.78328e-13	-2.85792e-12	-2.83916e-14	1.30373e-16	-5.11203e-12	-7.78959e-13	-1.62643e-12	-9.28685e-13	-9.36624e-13	-6.53188e-15	-2.65555e-13	1.30786e-14	1.5449e-13	-4.97257e-14	-9.53227e-13	-1.15088e-13	-4.6425e-13	-4.96025e-14	-4.07369e-12	-1.55035e-12	-4.14536e-14	-8.25957e-13
56	-4.29705e-13	2.39943e-14	-2.70669e-13	3.41047e-13	3.49273e-13	-4.88107e-13	610.889	-4.45831e-13	1.12716e-14	-4.50252e-13	368.957	711.063	1.65026e-13	-1.14101e-12	2.56709e-14	2.17355e-14	1.64321e-13	9.57668e-14	-3.5504e-13	-1.56001e-14	-5.35854e-13	8.71358e-15	1.94505e-13	3.76754e-14	-2.36647e-15	-2.19734e-14	-2.06853e-13	-7.46406e-13	-3.72579e-12	-9.67151e-14	1.36275e-14	-5.16547e-12	-5.75714e-13	-1.49691e-12	-8.63532e-13	-1.94934e-12	-2.90062e-15	-4.59284e-13	3.32645e-15	4.43738e-13	-8.47203e-14	-1.39794e-12	-1.25993e-13	-8.19385e-13	-9.66765e-14	-4.28941e-12	-1.31341e-12	-6.44019e-14	-8.18117e-13
57	-3.81951e-13	-3.8259e-14	-2.35301e-13	-4.28175e-14	1.39774e-13	-3.54633e-13	530.169	-6.86351e-13	-3.99035e-15	-4.37368e-13	232.729	551.818	1.08245e-13	-1.42395e-12	-1.92899e-14	-2.74947e-15	6.10319e-14	4.12457e-14	-2.60382e-13	-2.12118e-14	-5.08283e-13	9.25978e-15	-3.12794e-14	1.66319e-14	2.15588e-15	-1.85705e-14	-7.0442e-13	-9.13109e-13	-5.15036e-12	-1.99165e-13	9.85222e-15	-4.73652e-12	-5.33803e-13	-1.61051e-12	-9.80142e-13	-2.33097e-12	1.26674e-15	-2.85704e-13	-4.60551e-15	2.62911e-13	-1.05076e-13	-1.6318e-12	-1.03487e-13	-8.64839e-13	-1.61009e-13	-3.83399e-12	-1.21024e-12	-1.57564e-13	-6.25533e-13
58	-3.51335e-13	-1.99381e-14	-1.97966e-13	-7.90513e-14	9.74176e-14	-4.13554e-13	327.644	-3.47323e-12	2.55254e-15	-3.54431e-13	167.094	339.541	9.03051e-14	-1.58699e-12	-3.10817e-14	-1.40373e-15	1.44904e-14	-8.24217e-15	-1.77622e-13	-6.25955e-14	-4.64982e-13	-1.80828e-15	-4.93404e-13	1.0631e-14	2.31363e-16	-6.47525e-16	-1.21783e-12	-1.07098e-12	-6.49995e-12	-1.66021e-13	-3.55785e-15	-4.45126e-12	-7.2357e-13	-1.49019e-12	-1.52394e-12	-2.12529e-12	-2.62115e-15	-3.93401e-14	1.15831e-14	-1.93303e-14	-2.14814e-13	-1.24392e-12	-8.05069e-14	-5.97964e-13	-1.65447e-13	-3.83695e-12	-1.29016e-12	-1.24165e-13	-4.95196e-13
59	-3.60736e-13	4.43176e-15	-1.66931e-13	1.92874e-13	3.48583e-13	-5.72105e-13	96.9533	-4.66235e-12	-5.64564e-14	-2.90407e-13	155.661	135.855	5.72831e-14	-1.61082e-12	-1.75263e-14	2.53028e-15	2.0668e-13	7.6496e-14	-1.58677e-13	-1.01463e-13	-4.3947e-13	4.40449e-15	-2.21178e-12	3.02637e-14	2.299e-16	1.04079e-14	-2.19211e-12	-1.64112e-12	-1.04614e-11	-7.87241e-14	1.13341e-14	-4.19013e-12	-7.32499e-13	-1.51111e-12	-1.37947e-13	-1.81179e-12	-8.12969e-15	3.4681e-14	1.98219e-14	-2.52358e-12	-3.83894e-13	-1.18299e-12	-6.90555e-14	-5.02389e-13	-1.85187e-13	-4.17343e-12	-9.20672e-13	-4.84764e-14	-2.62835e-13
60	-4.30861e-13	4.86688e-14	-1.51476e-13	3.20483e-13	4.41554e-13	-5.57363e-13	112.813	-2.68472e-12	-6.33405e-13	-7.33025e-14	237.125	37.76	9.24704e-15	-1.26954e-12	1.72997e-14	-6.5296e-15	2.70155e-13	1.31628e-13	-1.58951e-13	-1.23177e-13	-4.25491e-13	3.67773e-15	-4.21501e-12	3.74103e-14	-5.23232e-16	-2.95715e-14	-1.53001e-12	-1.99141e-12	-8.89781e-12	3.40229e-14	2.78113e-14	-5.02396e-12	-8.24853e-13	-1.76786e-12	-2.6207e-14	-2.00883e-12	-2.42923e-14	-1.87486e-14	1.88691e-14	-3.64181e-12	-1.94409e-13	-8.71038e-13	-3.67684e-14	-3.02498e-13	-6.65252e-14	-5.16594e-12	-5.1012e-13	6.82666e-14	-1.73183e-13
61	-3.99883e-13	8.47169e-14	-1.40112e-13	3.00237e-13	3.85753e-13	-4.94671e-13	208.54	-4.53341e-13	-8.59348e-13	2.88739e-13	328.723	-16.2176	4.33989e-14	-7.76233e-13	5.54453e-14	-2.5527e-14	2.50013e-13	1.32311e-13	-2.40459	-1.04519e-13	-3.97619e-13	5.23708e-16	-3.81327e-12	3.24193e-14	2.56706e-15	-4.60789e-14	-4.81985e-13	-3.07924e-12	-6.36651e-12	5.58772e-14	-5.33482e-13	-5.46615e-12	-5.89253e-13	-1.76008e-12	-4.77737e-13	-1.79861e-12	-7.52614e-14	-5.59283e-14	-9.3841e-17	-2.60479e-12	-1.3648e-13	-9.14961e-13	-3.24375e-14	-4.2289e-13	3.20951e-14	-5.27211e-12	-5.51193e-13	1.42522e-13	-3.19382e-13
62	-2.08649e-13	5.55915e-14	-8.25065e-14	2.41607e-13	3.09413e-13	-2.51564e-13	158.066	-3.06871e-13	-7.80422e-13	1.98951e-13	429.366	-1.91203	-5.97385e-13	-9.96705e-13	-1.37937e-13	-4.08224e-14	2.06727e-13	1.25745e-13	-18.8333	-4.28238e-14	-2.71162e-13	5.91791e-16	-4.57768e-12	2.64871e-14	1.50236e-15	-2.13012e-14	-8.16316e-14	-6.14567e-12	-5.44999e-12	-4.28417e-14	-1.82803e-12	-5.67745e-12	-1.79272e-13	-1.40916e-12	-9.45236e-13	-1.1389e-12	-1.18452e-13	-2.85295e-14	-1.15582e-14	-4.99775e-12	-1.29121e-13	-8.36651e-13	-1.27197e-14	-4.70055e-13	1.08981e-13	-4.16689e-12	-6.74884e-13	8.35963e-14	-2.35494e-13
63	4.55761e-14	6.86206e-14	4.32805e-14	2.80505e-13	3.39865e-13	-3.73116e-13	39.9613	-1.09815e-13	-2.36097e-13	3.63544e-13	341.288	-4.9667e-13	-5.99188e-12	-5.58109e-13	-1.65908e-12	-2.96282e-14	2.13322e-13	1.24868e-13	52.8022	1.02849e-14	-3.23123e-15	8.10865e-15	-4.1904e-12	2.75884e-14	1.46271e-15	3.49454e-14	-2.43377e-13	-8.70967e-12	-4.54018e-12	4.958e-14	-2.66713e-13	-5.87212e-12	-1.17073e-13	-1.58881e-12	-1.08505e-12	-1.80377e-12	-9.63032e-14	8.29636e-15	-3.99457e-13	-7.95727e-12	-1.49646e-13	-1.41595e-12	-5.20742e-14	-6.02711e-13	1.72127e-13	-4.24677e-12	-3.41902e-13	9.94231e-14	-8.51887e-14
64	6.91638e-14	7.3493e-14	2.50736e-14	3.08468e-13	3.16034e-13	-4.27041e-13	-14.6692	-6.60832e-14	-2.27116e-14	3.75284e-13	166.095	-5.0473e-13	-9.15496e-12	-4.56457e-13	-2.74079e-12	-1.15628e-14	1.69841e-13	1.22559e-13	203.242	2.64334e-14	4.16371e-14	1.54053e-14	-5.92663e-12	2.04785e-14	-3.36242e-16	1.49693e-14	-7.13652e-13	-1.12942e-11	-4.7615e-12	8.05461e-14	2.84726e-14	-5.74302e-12	-1.973e-13	-1.69368e-12	-3.046e-13	-2.24959e-12	-4.16366e-14	1.19313e-14	-1.24619e-12	-1.03618e-11	-1.62937e-13	-1.53572e-12	-2.22219e-14	-5.71485e-13	1.60451e-13	-3.34141e-12	-1.53862e-13	1.00743e-13	1.38051e-13
65	3.68057e-14	8.55588e-14	3.25334e-14	5.03244e-13	3.75987e-13	-4.46164e-13	-1.80697	-6.6665e-14	-2.95872e-14	4.91845e-13	74.8413	-5.77392e-13	-6.19946e-12	-4.61028e-13	-2.12106e-12	1.24254e-15	2.20946e-13	1.24712e-13	269.878	2.75032e-14	6.08236e-14	1.6191e-14	-7.55748e-12	4.12674e-14	-3.49941e-16	1.00015e-14	-2.21566e-13	-7.96463e-12	-4.23624e-12	2.53034e-13	-5.07809e-14	-5.8907e-12	-3.74728e-13	-1.86408e-12	-3.23835e-13	-1.92138e-12	-1.04481e-14	1.81211e-14	-1.71293e-13	-6.7837e-12	-2.73668e-13	-1.18646e-12	2.36882e-14	-7.60894e-13	1.62953e-13	-3.17096e-12	-5.11554e-14	9.87102e-14	9.1353e-14
66	1.55994e-13	5.94452e-14	7.62304e-14	3.45605e-13	2.09261e-13	-3.78206e-13	-2.16518e-13	9.40154e-14	-2.6383e-14	4.46106e-13	63.3757	-5.55908e-13	-1.45593e-12	-3.75205e-13	-5.77902e-13	-1.02467e-14	1.54912e-13	8.65069e-14	181.498	8.59823e-15	1.37295e-13	1.027e-14	-5.05737e-12	3.60723e-14	-2.62658e-15	1.79668e-14	-1.05264e-13	-4.91581e-12	-3.42073e-12	2.77799e-13	-5.19088e-14	-5.72692e-12	-1.55001e-13	-1.92537e-12	-2.50193e-13	-1.03326e-12	-1.66256e-14	-5.42086e-15	5.72151e-14	-1.53393e-12	-2.52623e-13	-1.81451e-12	3.81064e-14	-1.13996e-12	1.0599e-13	-3.09932e-12	-8.23993e-14	8.07041e-14	5.83669e-15
67	2.00381e-13	8.08039e-14	7.89301e-14	4.2831e-13	2.53615e-13	-1.55139e-13	-2.34738e-13	1.24961e-13	-2.01874e-14	3.9221e-13	78.9591	-3.99336e-13	-1.63278e-13	-2.97348e-13	-2.50619e-14	-1.26857e-14	1.98944e-13	9.64864e-14	32.4561	5.92338e-15	1.35939e-13	3.69135e-15	-2.6109e-12	5.56476e-14	-1.68175e-15	1.19084e-14	-1.09478e-13	-3.84568e-12	-1.93779e-12	2.95442e-13	-7.20481e-15	-4.9217e-12	-1.16416e-13	-1.92385e-12	-2.1747e-13	-9.00316e-13	-4.58528e-14	-6.33689e-15	7.86072e-15	-1.91697e-13	-1.89724e-13	-2.53605e-12	1.05661e-14	-1.06491e-12	5.94115e-14	-2.98541e-12	-9.94043e-14	9.82897e-14	2.15626e-14
68	3.12622e-13	7.45593e-14	1.3728e-13	1.2386e-13	7.6902e-14	-3.83816e-13	-2.3192e-13	1.3009e-13	-2.79803e-14	4.08658e-13	34.7946	-1.2962e-12	-2.03442e-13	-4.01e-13	-3.18467e-14	-2.06181e-14	9.4671e-14	6.98643e-14	-15.1664	4.39262e-15	2.37299e-13	5.29312e-16	-2.30028e-12	2.43142e-14	2.69037e-15	1.26185e-14	-1.14702e-13	-2.08909e-12	-1.44652e-12	2.03025e-13	-1.33872e-15	-4.21278e-12	-1.04424e-13	-1.35133e-12	-7.89874e-14	-9.39867e-13	-6.53215e-14	-3.02542e-14	-1.84392e-14	-1.72811e-13	-1.2073e-13	-3.23867e-12	-1.1587e-14	-9.56863e-13	1.28284e-13	-2.89174e-12	3.65363e-14	1.11117e-13	7.14915e-14
69	2.44757e-13	4.86137e-14	9.72567e-14	-1.29948e-14	7.44456e-14	-3.46736e-13	-2.2227e-13	3.59194e-14	-1.97094e-14	3.22465e-13	-8.9084	-1.91639e-12	-4.99774e-13	-2.54074e-13	-1.0498e-13	3.08693e-15	2.13578e-14	4.56472e-14	-1.83082	-9.12017e-16	2.00284e-13	2.00749e-15	-2.34762e-12	1.7541e-14	-4.33703e-15	8.91923e-15	-1.39765e-13	-1.61712e-12	-2.01105e-12	1.53441e-13	-1.52987e-14	-3.86339e-12	-3.09481e-13	-5.11959e-13	-1.62312e-13	-9.99867e-13	-5.33912e-15	2.71837e-14	-8.8258e-14	-4.72894e-13	-4.81146e-15	-2.76374e-12	-8.04041e-13	-1.74404e-12	9.25501e-14	-2.5888e-12	9.21164e-14	9.83096e-14	2.36873e-14
70	1.32906e-13	1.70944e-14	6.3447e-14	-9.31695e-14	5.91859e-14	-1.54686e-13	-3.45309	-1.61179e-13	-2.0976e-14	2.98521e-13	-1.29595	-5.70119e-13	-7.33542e-13	-1.9937e-14	-1.899e-13	3.0884e-14	6.38726e-15	3.59228e-14	-3.73413e-14	3.50739e-15	9.10591e-14	4.88758e-15	-1.17172e-12	1.47885e-15	-3.19767e-16	4.71488e-15	-1.89067e-13	-1.81419e-12	-1.2158e-12	1.64103e-13	-2.00275e-14	-3.4714e-12	-2.15107e-13	-1.03756e-12	-1.145e-13	-9.74776e-13	6.11085e-14	1.10257e-14	-1.00645e-13	-8.00298e-13	-4.21245e-13	-2.02785e-12	-1.16667e-12	-2.7034e-12	6.90845e-14	-2.63221e-12	8.69553e-14	8.16346e-14	-8.88915e-15
71	-4.93407e-14	-4.4261e-14	-2.1309e-14	7.51463e-14	3.1701e-13	-6.14719e-14	-27.7868	-2.64764e-14	3.87665e-14	2.57822e-13	-6.67604e-14	-7.31369e-13	-4.2845e-13	5.56472e-14	-1.13008e-13	2.54946e-15	1.68786e-13	8.8401e-14	3.10246e-15	-1.19049e-14	-1.03469e-13	1.6631e-14	-2.37959e-14	2.45088e-14	3.25532e-15	-7.09858e-15	-6.21894e-14	-1.08485e-12	-5.83633e-13	-6.02409e-15	3.04699e-14	-3.49108e-12	2.28324e-14	-3.84135e-13	-3.99824e-14	-8.10699e-13	7.58399e-15	-3.94771e-15	-3.66021e-14	-1.75859e-13	-2.04027e-12	-1.93543e-12	-2.5722e-13	-5.04456e-12	-3.66805e-14	-1.87678e-12	-2.72458e-13	-1.28784e-14	-1.1909e-13
72	6.99159e-13	-9.65651e-14	3.32542e-13	-1.37415e-12	-1.22471e-12	-3.84185e-13	100.919	-2.19805e-13	-1.59249e-13	4.5671e-14	-7.07559e-13	-6.90001e-13	-1.57076e-12	-1.10284e-13	-4.63967e-13	-1.44278e-14	-9.53513e-13	-4.13913e-13	-1.42823e-13	-1.6298e-14	6.80301e-13	-2.87371e-14	-3.68377e-12	-1.55928e-13	9.02323e-15	3.06931e-14	-5.00185e-13	-3.84681e-12	-6.5111e-12	6.95766e-14	-1.51522e-13	-6.75345e-12	-1.98675e-13	-9.43756e-13	-5.99996e-13	-2.23346e-12	4.96978e-14	-1.40336e-13	-9.81903e-14	-2.46642e-12	-2.43353e-12	-5.67445e-12	-1.13142e-12	-6.19333e-12	9.0547e-14	-1.98875e-12	7.76351e-13	1.92203e-14	-1.38098e-13
73	9.75158e-13	-1.13977e-13	4.68047e-13	-1.86982e-12	-1.90419e-12	-3.32999e-13	245.257	-3.97344e-13	-2.65771e-13	-8.40713e-14	-9.48176e-13	-1.75772e-12	-2.0574e-12	-1.78618e-13	-6.22723e-13	-1.53041e-14	-1.48469e-12	-6.71564e-13	-2.1026e-13	-1.62322e-14	9.89364e-13	-5.38989e-14	-5.73344e-12	-2.01118e-13	-7.44427e-16	4.74059e-14	-8.20959e-13	-4.83634e-12	-8.84873e-12	8.80826e-14	-2.55073e-13	-7.72819e-12	-3.16653e-13	-1.61888e-12	-7.0401e-13	-2.87217e-12	9.15157e-14	-2.00929e-13	-1.22625e-13	-3.68567e-12	-1.67731e-12	-1.3483e-11	-1.7611e-12	-9.9932e-12	9.18146e-14	-2.13429e-12	1.21138e-12	9.1735e-15	-1.39484e-13
74	8.10779e-13	-1.10168e-13	3.86955e-13	-1.40191e-12	-1.62474e-12	-2.63143e-13	248.372	-2.84828e-13	-2.10385e-13	-7.4502e-14	-7.7327e-13	-1.56238e-12	-1.79024e-12	-1.98357e-13	-5.55731e-13	-1.58826e-14	-1.27626e-12	-5.80055e-13	-2.11221e-13	-1.49276e-14	8.42591e-13	-4.29596e-14	-5.53961e-12	-1.51472e-13	-4.11416e-15	4.97106e-14	-1.05625e-12	-3.91218e-12	-7.30592e-12	3.13771e-14	-2.17622e-13	-7.10497e-12	-2.84687e-13	-1.08381e-12	-4.94651e-13	-2.73898e-12	7.131e-14	-1.68646e-13	-9.97427e-14	-3.12431e-12	-3.80746e-13	-2.10443e-11	-1.70543e-12	-1.35951e-11	1.04722e-14	-2.11894e-12	1.00919e-12	-1.58924e-14	-1.37401e-13
75	1.87247e-13	-5.85976e-14	9.83412e-14	-1.06492e-14	-3.03942e-13	-1.09903e-13	109.205	-1.3932e-13	-3.38833e-14	6.718e-14	-1.72949e-13	-8.21651e-13	-5.26366e-13	-1.46536e-13	-1.79244e-13	-1.81563e-15	-2.97594e-13	-1.28578e-13	-5.87436e-14	1.39975e-14	1.85793e-13	-2.56332e-15	-2.94391e-12	3.53399e-15	-9.22158e-15	1.90289e-14	-2.78819e-13	-1.34711e-12	-2.52249e-12	-3.01122e-14	-3.59973e-14	-4.63108e-12	-9.86969e-14	-3.01626e-13	-1.07324e-13	-1.08393e-12	1.94093e-14	-2.56983e-14	-1.36887e-14	-8.4145e-13	3.24719e-14	-1.3511e-11	-1.42606e-12	-1.10103e-11	-1.31185e-13	-1.74594e-12	2.84427e-13	-1.92799e-14	-9.86765e-14
76	-5.19062e-14	-5.63178e-14	9.71745e-16	4.07386e-13	-1.49543	-4.24002e-14	-26.7557	-1.46273e-13	1.34467e-14	5.61563e-14	4.65232e-14	-2.99086	-1.0814e-13	-6.92351e-14	-5.38478e-14	1.52118e-14	-2.0936	-2.38283e-14	2.00337e-15	2.16391e-14	-1.43597e-14	6.48077e-15	-3.68872	3.9739e-14	-1.48772e-14	7.90867e-15	-7.33973e-14	-3.71072e-13	-5.45195e-13	-7.81542e-14	1.46584e-14	-3.45143e-12	-2.23666e-15	-2.74201e-14	8.89921e-14	-5.44791e-13	1.15249e-14	4.89708e-14	1.57934e-14	-1.60253e-13	-4.91665e-14	-6.77928	-4.08417e-13	-7.46675e-12	-2.20385e-13	-1.35548e-12	9.88723e-14	-5.4949e-14	-9.08814e-14
77	-1.423e-14	-9.23863e-14	3.43074e-14	1.84003e-13	-13.1833	-3.4028e-14	-4.2562	-1.91477e-13	-2.60047e-14	-1.54857e-13	-1.15486e-14	-29.0705	-2.05626e-13	3.6452e-14	-6.57544e-14	2.15199e-14	-18.4566	-1.24121e-13	-1.17488e-14	1.38232e-14	4.78959e-14	1.22394e-16	-37.4842	7.41469e-15	-3.82906e-15	-8.66259e-16	-1.46933e-13	-6.2818e-13	-1.23653e-12	-1.26308e-13	-1.00632e-14	-2.47649e-12	1.89623e-14	-6.69204e-14	1.25019e-13	-4.07025e-13	2.6259e-14	1.30715e-14	-9.26194e-15	-4.78519e-13	-1.06464e-13	-65.9095	8.08119e-14	-4.3556e-12	-2.94032e-13	-1.37842e-12	1.64361e-13	-1.38669e-13	-1.51605e-13
78	-1.15532e-15	-7.516e-14	6.71563e-14	-2.09208e-13	46.0344	-1.18068e-14	-8.45833e-13	-1.34866e-13	-4.52208e-14	-3.27158e-13	2.16451e-15	67.8512	-1.89193e-13	1.22562e-13	-4.57767e-14	2.1435e-14	64.4482	-2.04294e-13	-3.32302e-15	-2.61354e-14	5.49803e-16	-1.59524e-14	66.7522	-4.80751e-14	-3.32178e-15	-2.04231e-14	-5.93335e-14	-7.90513e-13	-4.50852	-1.24856e-13	-2.20753e-14	-1.8089e-12	3.20749e-15	-6.04593e-14	5.57274e-14	-4.85637e-14	2.32178e-14	-5.92353e-14	-1.86533e-14	-5.14439e-13	-2.90872	150.304	3.87766e-14	-1.10819e-12	-2.4739e-13	-1.42161e-12	6.03864e-14	-1.85605e-13	-1.37912e-13
79	-1.48177e-13	-1.7281e-13	9.42702e-15	-3.0437e-13	114.486	4.3039e-15	-9.60928e-13	-1.60743e-13	-6.6245e-14	-5.17667e-13	1.34346e-15	312.981	-1.17297e-13	1.83061e-13	-2.28379e-14	1.66096e-14	160.281	-2.15609e-13	8.2338e-15	-3.48917e-14	-1.52372e-13	-9.88726e-15	412.863	-5.3768e-14	-2.14463e-15	-5.31099e-14	2.60745e-14	-9.45756e-13	-46.1456	-3.5788e-13	-4.45054e-14	-2.25741e-12	2.20684e-14	-2.06928e-14	-1.39976e-14	-2.18173e-13	1.33314e-14	-7.0941e-14	-1.34505e-15	-4.98109e-13	-26.472	679.489	2.52813e-14	-3.27582e-13	-3.98892e-13	-1.30046e-12	-3.12754e-13	-3.07888e-13	-3.73767e-13
80	-3.24992e-13	-1.42778e-13	-7.86625e-14	-1.85049e-13	116.902	1.0026e-14	-1.25864e-12	-2.87339e-13	-4.96011e-14	-4.61102e-13	2.74477e-14	443.55	-1.40362e-13	1.77468e-13	-2.392e-14	6.84971e-15	163.663	-1.92337e-13	2.08693e-14	-1.99235e-14	-3.92061e-13	-1.19718e-14	722.191	-2.68768e-14	-3.04237e-15	-5.14952e-14	-8.4087e-15	-7.53721e-13	88.9087	-4.02638e-13	-6.89715e-14	-2.48899e-12	2.77121e-14	1.33969e-15	2.45932e-14	-3.34131e-13	1.02536e-14	-4.23773e-14	-1.60671e-15	-4.37193e-13	91.2214	1111.56	2.23393e-14	-1.6198e-13	-3.85402e-13	-2.26486e-12	-6.81925e-13	-3.34402e-13	-3.74862e-13
81	-1.98232e-13	-1.44733e-13	7.763e-16	-2.35604e-13	52.4608	-1.30884e-14	-1.30825e-12	-3.44093e-13	-6.1209e-14	-4.60472e-13	2.5633e-14	319.389	8.93795e-15	-1.07971e-13	-1.02095e-15	-1.60525e-14	73.4451	-2.95646e-13	2.04497e-14	-1.33501e-14	-1.97324e-13	7.81524e-15	789.397	-2.73994e-14	-2.69998e-15	-3.5171e-15	-6.76253e-14	-8.81481e-13	467.611	-3.84632e-13	-1.03841e-13	-2.84512e-12	-2.39192e-15	-6.48869e-14	1.10466e-13	-2.38194e-13	-2.62636e-14	2.03482e-15	-7.81597e-15	-5.38215e-13	228.654	988.199	3.9482e-14	-1.19815e-13	-3.63792e-13	-2.36007e-12	-8.02835e-13	-3.43638e-13	-2.94453e-13
82	-2.00625e-13	-1.72468e-13	8.36806e-15	9.36569e-14	-15.1737	-2.84098e-14	-1.21162e-12	-2.32819e-13	-1.00825e-13	-5.70652e-13	1.07668e-14	71.7994	-1.97809e-14	-7.28489e-15	-1.68216e-14	-4.76602e-15	-20.6303	-4.17487e-13	1.79591e-14	3.79394e-14	-6.90697e-14	-1.42342e-14	543.537	3.08676e-14	-7.80552e-16	1.52328e-14	5.99532e-15	-1.16272e-12	936.059	-4.31273e-13	-9.20751e-14	-2.86655e-12	-2.26908e-14	-1.20158e-13	-4.86101e-15	-2.42374e-13	1.97272e-15	-4.64775e-15	-3.41686e-15	-8.24175e-13	234.123	432.572	7.02547e-14	3.77392e-13	-4.33884e-13	-2.15528e-12	-8.09201e-13	-4.03223e-13	-3.15423e-13
83	-2.45955e-13	-2.11097e-13	-1.76384e-14	-8.14905e-14	-31.2735	-3.0342e-14	-5.64588e-13	-4.08519e-13	-9.50297e-14	-9.20586e-13	-9.64849e-15	-26.8914	-1.95513e-13	1.51313e-13	-8.24696e-14	-4.37194e-15	-37.8237	-2.79349	-1.58736e-15	8.15265e-16	-8.64981e-14	-6.39984e-14	252.547	2.3432e-14	1.05724e-14	1.82928e-14	-1.03674e-13	-1.22392e-12	1000.36	-4.45471e-13	-5.49276e-14	-1.38875e-12	8.15572e-15	-1.58895e-13	3.16906e-14	-3.1092e-13	2.35666e-14	-5.93422e-14	1.11187e-14	-8.95251e-13	105.769	60.5431	7.31709e-14	5.96424e-13	-4.89847e-13	-2.01971e-12	-7.31532e-13	-4.07032e-13	-3.60408e-13
84	-3.54733e-13	-1.08255e-13	-1.06712e-13	-8.0363e-13	68.7003	9.87042e-16	-5.04522e-13	1.21944e-13	-1.17099e-13	-1.11346	-1.65151e-14	-3.92119	-3.63583e-13	2.60025e-13	-1.36218e-13	-1.24455e-14	76.3844	-30.6793	-5.30466e-14	-7.86401e-14	-2.81118e-13	-9.60385e-14	70.4133	-4.7103e-14	1.92761e-15	6.15058e-15	-2.08478e-14	-1.26789e-12	575.216	-2.69666e-13	-1.54311e-13	-5.73315e-13	7.79661e-14	-1.2396e-13	5.31786e-14	-2.76167e-13	1.87125e-14	-1.53376e-13	-3.77051e-14	-9.33841e-13	-24.6616	-37.2727	7.46319e-14	5.09321e-13	-5.13194e-13	-2.49079e-12	-7.86822e-13	-3.54475e-13	-3.37153e-13
85	-5.31331e-13	-8.03185e-14	-2.68191e-13	-4.31606	272.114	-3.36378e-15	-1.48628e-13	4.40516e-13	-3.60588e-14	-16.685	-1.02371e-14	-3.71246e-13	-8.98386e-13	3.23416e-13	-2.82796e-13	1.52e-14	337.294	58.9847	-7.30858e-15	-1.36883e-13	-5.70301e-13	-1.54145	-26.0131	-2.961e-13	-2.831e-15	-4.54432e-14	1.20298e-13	-1.4856e-12	87.4229	-3.78055e-13	-1.04079e-13	-4.76221e-13	1.14782e-13	-4.29835e-14	3.95913e-15	-3.44329e-13	1.07065e-14	-1.54145	-9.00919e-14	-1.18701e-12	-4.31874	-4.96655	2.46689e-14	3.15919e-13	-5.44438e-13	-2.98813e-12	-9.05688e-13	-1.54748e-13	-3.40775e-13
86	-9.69037e-13	-2.00499e-13	-5.78671e-13	-70.9099	478.691	-2.46011e-14	-5.08155e-14	3.31342e-13	-1.90004e-14	-19.5762	1.54484e-14	-6.03353e-13	-7.45656e-13	4.00843e-13	-2.06509e-13	-1.50132e-14	675.284	357.169	-2.67112e-14	-3.46229	-1.1492e-12	-15.3554	-3.99649	-4.68852	-1.95222e-15	-1.81552e-13	2.37997e-13	-1.16338e-12	174.406	-9.4722e-13	-7.59764e-14	-4.25638e-13	1.3762e-13	5.72843e-14	3.88949e-15	-1.87541	7.91643e-15	-17.6636	-5.27592e-14	-8.07632e-13	-1.30731e-14	-5.26338e-13	6.25335e-14	4.85577e-13	-6.01668e-13	-4.02437e-12	-1.04002e-12	-2.10024e-13	-5.47356e-13
87	-1.1005e-12	-3.82934e-13	-6.76393e-13	-17.9697	461.834	-5.11502e-15	-1.91093e-14	1.52596e-13	-1.8593e-14	260.099	1.41249e-13	-6.89703e-13	-4.44091e-13	2.98085e-13	-1.0961e-13	-6.7507e-14	510.35	564.646	-2.81554e-14	-19.7199	-1.2576e-12	62.0007	-1.78132e-12	-31.5624	9.25281e-17	-2.2484e-13	2.30159e-13	-7.03852e-13	499.239	-6.35874	-8.42326e-14	-6.90093e-13	1.09713e-13	1.06807e-13	2.296e-14	-14.6112	5.04778e-15	46.282	-2.20739e-14	-4.37388e-13	-1.42222e-13	-9.17124e-13	2.50256e-14	5.8259e-14	-6.10524e-13	-2.92886e-12	-9.8548e-13	-2.89765e-13	-8.07051e-13
88	-1.25958e-12	-6.1563	-6.73935e-13	848.784	946.409	5.14162e-15	-8.13973e-15	1.09856e-13	5.54318e-15	742.226	1.10443e-13	-6.94538e-13	-5.44135e-13	2.83386e-13	-1.48473e-13	-1.02773e-13	559.545	646.22	-4.52396e-14	84.6905	-1.21316e-12	136.686	-1.79518e-12	81.7354	-2.44177e-15	-1.41317e-13	1.85245e-13	-8.14726e-13	490.845	-50.3701	-2.89981e-14	-8.30876e-13	8.76461e-14	1.41878e-13	-6.31979e-14	20.1872	2.95907e-16	175.777	-6.8908e-16	-4.51948e-13	-1.73298e-13	-2.54299e-12	-8.784e-14	-8.04624e-13	-9.91996e-13	-2.74974e-12	-1.11627e-12	-3.93692e-13	-10.9681
89	-1.39381e-12	-39.3291	-6.50118e-13	2495.4	2066.37	-2.71154e-14	-1.02053e-13	2.77901e-13	4.19449e-14	1196.31	1.36627e-13	-4.64925e-13	-1.16095e-12	3.64712e-13	-3.37337e-13	-2.8031	1168.61	634.861	-3.7658e-14	187.327	-1.08095e-12	133.268	-1.54407e-12	344.289	-3.16357e-15	-6.54955e-14	1.49069e-13	-1.29165e-12	194.102	67.4596	1.57051e-13	-9.35795e-13	7.96908e-14	8.62373e-14	-7.10602e-14	175.895	4.86238e-15	303.83	-1.13488e-13	-5.30892e-13	-2.30698e-13	-2.12883e-12	2.43049e-14	-4.54747e-13	-5.46605	-2.53974e-12	-1.39742e-12	-7.28807	-72.2906
90	-6.17599	127.086	-1.73483	3999.25	3101.03	-3.9475e-14	-1.13665e-13	3.27445e-13	8.35736e-14	1307.56	1.33006e-13	-3.1509e-13	-1.51283e-12	3.71278e-13	-4.70411e-13	-16.5387	1907.9	640.901	-7.56596e-14	182.895	-1.27047e-12	52.9104	-1.3799e-12	635.388	-3.83681e-15	-5.28505e-14	5.3124e-14	-1.67023e-12	-57.1667	623.939	4.80374e-14	-7.42499e-13	7.72186e-14	7.65008e-14	-1.03636e-13	359.73	1.31679e-14	362.124	-2.4824e-13	-7.31718e-13	-2.6625e-13	-1.97494e-12	-5.63537e-14	-3.6202e-13	-44.2555	-2.71441e-12	-4.99631	-43.0007	213.691
91	-42.3049	391.081	-12.6261	4384.83	3278.67	-2.80113e-14	-4.73395e-14	3.37357e-13	8.65155e-14	1128.13	1.31635e-13	-9.37732e-14	-1.36354e-12	2.8326e-13	-4.73366e-13	69.728	2071.69	613.457	-8.69867e-14	72.9018	-1.62232e-12	-15.4796	-1.31177e-12	630.816	-1.31903e-15	-8.74296e-14	2.9519e-14	-1.92769e-12	-6.05753	1248.77	1.09797e-14	-6.90613e-13	7.53559e-14	8.96114e-14	-3.15739e-14	510.477	5.78206e-15	378.677	-2.68706e-13	-8.70229e-13	-2.14489e-13	-2.3548e-12	-1.78037e-13	-8.47435e-13	52.5384	-2.40318e-12	-36.0168	176.414	753.696
92	112.19	617.491	24.9393	3210.27	2470.42	7.21788e-15	-4.24853e-14	1.57837e-13	1.0313e-13	1125.55	1.15479e-13	-3.86866e-14	-6.59628e-13	2.47513e-13	-2.56738e-13	155.787	1560.07	581.231	-7.18728e-14	-21.187	-9.65944	-1.66747	-7.64006e-13	342.16	-4.90767e-16	-1.9727	1.17515e-13	-1.20938e-12	-6.86468e-14	1572.41	1.48527e-14	-1.79493e-13	1.08436e-13	1.60827e-13	-1.86444e-14	536.769	5.36195e-15	326.012	-1.13641e-13	-1.76374e-13	-7.58128e-14	-1.8956e-12	-1.73197e-13	-6.56646e-13	523.882	-2.84516e-12	70.0133	367.131	1206.76
93	418.201	666.653	121.26	1512.4	1331.31	3.12397e-14	3.86851e-14	-1.33135e-14	1.17352e-13	1420.69	5.82956e-14	-1.84203e-13	2.32023e-13	1.82103e-13	2.44787e-14	152.731	908.564	583.284	-4.15096e-14	-2.31968	-67.639	-2.8599e-14	1.25818e-13	74.2075	2.34004e-15	-12.067	2.27023e-13	-2.35689	-7.99205e-14	1425.01	-9.48673e-15	1.49419e-13	1.39261e-13	2.00294e-13	-2.39536e-14	471.513	1.06399e-15	172.129	1.18368e-13	8.36833e-13	-3.05209e-14	-1.87299e-12	-1.16644e-13	-5.3488e-13	1200.67	-5.45452	303.762	460.322	1278.2
94	840.759	626.053	316.412	242.452	552.466	1.25754e-14	3.76709e-14	-1.20357e-13	1.17676e-13	1835.58	-8.08265e-16	-2.33025e-13	4.54047e-13	1.11552e-13	1.37762e-13	61.5989	516.204	574.127	-3.59318e-15	-1.64062e-14	183.437	-1.69784e-14	5.39993e-13	-34.1074	1.36886e-15	49.9384	1.48091e-13	-16.9274	-4.48913e-13	1278.57	1.48768e-14	5.85842e-14	1.46287e-13	1.92798e-13	3.96959e-14	384.431	2.05856e-15	102.738	1.35254e-14	1.00954e-12	-4.20481e-14	-1.65972e-12	-1.92903e-14	-4.71245e-13	1613.54	-50.7061	901.624	592.63	1259.73
95	1096.93	616.873	512.309	-147.176	320.145	3.5551e-14	-9.1973e-14	-1.91396e-13	1.10326e-13	1995.85	-1.4199e-14	-1.8096e-13	3.91552e-13	-4.40509e-14	9.90222e-14	-17.5503	394.278	503.773	2.68568e-14	-4.09175e-14	709.102	-3.7778e-14	5.29664e-13	-3.47869	-7.93738e-16	112.715	1.1309e-13	45.3981	-4.94781	1274.1	4.84199e-14	-8.50487e-14	1.26276e-13	1.98288e-13	1.07336e-13	315.608	-1.01083e-14	117.134	6.61408e-15	9.15409e-13	-5.34807e-14	-1.4317e-12	3.82005e-14	-4.20374e-13	1606.16	-7.8639	1949.11	860.017	1345.12
96	1111.46	565.405	585.256	-14.5598	321.714	8.3666e-14	-2.4663e-13	-1.33738e-13	1.21987e-13	1889.16	-2.58718e-14	-1.66177e-13	4.81914e-13	2.64298e-14	1.17764e-13	-2.0152	332.631	347.555	2.59595e-14	-6.66609e-14	1163.33	-5.09989e-14	6.41607e-13	-1.96265e-13	-2.4378e-15	106.978	1.54543e-13	195.718	-31.4056	1307.59	7.06831e-14	4.50385e-13	1.28517e-13	3.14896e-13	1.64428e-13	255.68	2.8851e-15	131.954	3.53365e-14	1.01705e-12	-6.38991e-14	-7.66976e-13	7.44927e-14	-1.65759e-13	1418.13	451.884	2893.37	1242.82	1318.63
97	1059.71	436.606	560.144	-1.67075e-12	210.194	8.37515e-14	-2.43448e-13	-3.74999e-14	1.20318e-13	1770.94	-3.14018e-14	-2.02445e-13	3.86119e-13	-8.087e-14	5.85875e-14	-2.38233e-14	216.532	170.897	1.69275e-14	-9.22666e-14	1287.58	-4.37909e-14	5.46915e-13	-2.23537e-13	-2.39994e-15	19.6768	1.73826e-13	269.86	127.562	1077.33	7.42566e-14	4.6485e-13	1.16529e-13	2.0051e-13	1.95794e-13	140.117	-8.61693e-15	54.6406	3.54143e-14	8.2169e-13	-1.34725e-13	-8.53013e-13	4.11292e-14	-3.73656e-13	1228.41	2072.6	3100.37	1080.13	1173.56
98	1359.56	228.794	766.739	-1.565e-12	16.6943	6.0864e-14	-2.42378e-13	-2.64983e-14	1.03607e-13	1663.21	-2.3426e-14	-1.80327e-13	4.97906e-13	-6.6533e-14	1.05612e-13	-3.65633e-14	17.3903	29.4866	-1.60968e-14	-8.80081e-14	1626.2	-2.86277e-14	6.88868e-13	-1.97886e-13	1.10742e-15	90.6722	1.4557e-13	188.992	290.906	745.236	7.07879e-14	3.75775e-13	1.07887e-13	1.42528e-13	2.03862e-13	28.7862	-3.42577e-14	-15.2643	4.35022e-14	8.54916e-13	-1.91678e-13	-3.00412	3.36769e-14	-5.81785e-13	990.854	4320.4	2545.34	587.083	805.433
99	1843.72	56.1528	1028.59	-1.46714e-12	-16.0827	1.48675e-14	-2.28051e-13	-1.24778e-13	9.66544e-14	1223.41	-2.06651e-14	-2.6125e-13	4.85789e-13	-3.63014e-13	1.05391e-13	-6.23547e-14	-16.6228	-16.7225	-8.28118e-15	-9.08075e-14	2117.17	-1.44859e-14	5.88124e-13	-1.97309e-13	3.55538e-15	234.921	1.30991e-13	39.9014	287.565	430.402	1.88211e-13	-3.95558e-13	2.40425e-14	-8.23618e-14	2.60328e-13	-13.8123	-8.83384e-14	-1.83517	6.24111e-14	8.09749e-13	-2.05362e-13	-21.1326	-3.85239e-15	-7.3508e-13	624.475	5479.47	1907.91	131.173	595.451
100	1856.5	-24.0554	1029.59	-1.11338e-12	-1.54042	-9.57608e-14	-3.65307e-13	2.78101e-13	7.92793e-14	774.333	-4.35258e-14	-4.2244e-13	3.4676e-13	-1.13019e-12	7.49657e-14	-2.19988e-13	-1.59354	-1.75289	6.39049e-15	-7.16038e-14	2179.48	-3.70727e-15	5.38775e-13	-1.40873e-13	2.70748e-15	234.048	2.64451e-13	-17.0619	111.796	401.725	2.63641e-13	-1.93233e-12	-1.43567e-13	-3.80823e-13	1.80437e-13	-1.4873	-4.53279e-13	-5.01594e-13	5.777e-14	8.92288e-13	-2.51866e-13	70.0758	-1.107e-13	-1.05072e-12	276.956	4931.15	1725.82	-58.3917	405.58
101	1420.7	-2.69012	752.924	-9.32132e-13	-9.53933e-13	-2.35987e-13	-3.58811	-3.21799e-15	1.33108e-13	690.325	-2.45046e-14	-3.68256e-13	4.82719e-13	-2.51584e-12	9.8477e-14	-3.58014e-13	-7.80106e-13	-5.07863e-13	1.90171e-15	-4.76963e-14	1697.25	8.98685e-17	8.83692e-13	-1.17443e-13	3.74072e-15	96.9538	1.32023e-13	-1.88308	-79.0563	661.232	2.98035e-13	-3.599e-12	-3.97553e-13	-6.13463e-13	1.17705e-13	-1.17427e-13	-7.88248e-13	-3.9579e-13	5.07974e-14	1.10519e-12	-2.50774e-13	217.051	-2.20492e-13	-1.06978e-12	47.4182	3442.64	1533.84	-6.45628	271.654
102	991.806	-2.39575e-13	493.229	-5.12063e-13	-6.35022e-13	-3.59247e-13	-24.5928	4.98147e-14	5.16786e-14	726.972	-5.33985e-14	-1.6315e-13	1.28325e-12	-2.50836	3.1829e-13	-3.38922e-13	-5.24418e-13	-4.59481e-13	2.53148e-14	-1.78737e-14	1105.54	-2.29538e-14	9.89006e-13	-5.55668e-14	1.28137e-15	-26.389	1.36871e-13	9.96078e-13	179.121	855.531	1.21185e-13	-8.32041	-6.56092e-13	-4.772	5.4431e-14	-2.32385e-14	-7.66189e-13	-3.79313	1.34294e-13	1.61195e-12	-2.72726e-13	261.813	-3.36189e-13	-1.22907e-12	-28.0434	2577.02	1186.91	-3.86963e-13	101.75
103	968.818	-2.14271e-13	488.962	-5.24668e-13	-5.80552e-13	-1.75435	92.2583	3.63395e-14	-4.38952e-15	588.318	-5.95915e-14	-1.96433e-13	7.67971e-13	-35.0851	1.92161e-13	-2.60128	-3.80706e-13	-3.85876e-13	8.41543e-15	-9.51344e-15	921.584	-6.0065e-14	8.8543e-13	-5.31278e-14	-4.6857e-16	-3.36545	3.93616e-14	-1.02841	425.202	815.204	8.26326e-15	-79.8056	-2.60128	-38.2232	-1.75426e-14	-6.9471e-14	-6.23098	-26.3434	4.42269e-14	7.65058e-13	-2.6803e-13	156.107	-2.96308e-13	-1.34169e-12	-3.03442	2107.97	749.705	-3.5547e-13	32.0537
104	986.557	-1.59831e-13	388.202	-5.41064e-13	-5.62778e-13	-14.0819	192.421	6.79153e-14	-7.42051e-18	193.652	-5.02622e-14	-4.47144e-13	5.96893e-13	-73.8436	1.14318e-13	-18.3082	-2.94947e-13	-3.02762e-13	-5.24784e-15	-2.55844e-14	822.18	-7.12893e-14	6.30163e-13	-5.86378e-14	-1.0705e-14	-6.33474e-14	1.02188e-14	-9.69035	423.223	377.233	-2.76614e-15	44.608	-21.2389	87.7208	-4.78276e-14	-7.80742e-14	-43.8545	102.386	2.82333e-14	5.58229e-13	-3.22395e-13	13.5725	-1.28788e-13	-1.32563e-12	-4.58763e-13	1724.12	610.39	-3.24712e-13	285.606
105	754.698	-1.25213e-13	209.835	-6.64851e-13	-6.47564e-13	33.6573	302.031	5.39095e-14	1.23104e-14	63.0983	-5.31026e-14	-1.53728	7.34834e-13	505.485	1.32046e-13	70.7063	-3.57934e-13	-2.22783e-13	-2.28995e-14	-5.53821e-14	647.945	-4.14478e-14	3.90515e-13	-1.02229e-13	-2.62151e-15	-5.62327e-14	-2.36356e-14	8.09595	170.551	202.91	2.15364e-14	927.087	47.4354	396.219	-2.14786e-13	-1.13571e-13	169.366	239.33	3.07385e-14	6.85948e-13	-1.16043e-13	-11.6868	-9.61475e-14	-1.3229e-12	-3.7688e-13	1612.83	924.813	-2.37724e-13	384.006
106	393.857	-7.25322e-14	46.0677	-8.23761e-13	-7.3975e-13	146.267	453.032	-2.70482e-13	9.31063e-15	165.717	-2.90647e-14	-17.1937	7.55203e-13	1678.24	1.27826e-13	165.873	-4.64921e-13	-1.70046e-13	-5.49961e-14	-6.91815e-14	350.316	-5.34845e-15	2.885e-13	-1.36376e-13	8.69627e-17	-4.35701e-14	8.25755e-15	112.858	-105.141	226.061	9.00462e-15	2468.58	226.251	728.841	-1.51948	-1.79702e-13	397.324	238.873	5.48755e-14	5.08764e-13	-8.03049e-14	-1.20172	-6.28337e-14	-6.58838e-13	-2.78743e-13	1591.07	1169.49	-1.22903e-13	333.419
107	81.3169	-8.32132e-14	-20.5909	-1.08361e-12	-9.28564e-13	259.372	480.188	-2.82507e-13	5.90967e-14	230.774	-7.2421e-14	-2.16901	5.01612e-13	2539.45	7.76549e-14	165.784	-6.17762e-13	-2.10797e-13	-5.20566e-14	-5.32046e-14	67.6967	3.07493e-15	1.07099e-13	-1.62355e-13	1.96288e-15	-5.31775e-14	-5.75896e-14	266.759	156.506	261.277	3.2881e-14	3626.98	398.128	890.374	-13.1601	-0.981871	397.111	101.17	3.13819e-14	4.37234e-13	-5.52873e-14	-7.97891e-13	-2.33319e-13	-9.01325e-13	-2.17084e-13	1719.42	1266.86	-4.6203e-14	262.932
108	-38.1782	-3.65171e-14	-2.46093	-8.4993e-13	-6.6747e-13	283.864	357.761	-1.36188e-13	6.04876e-14	303.355	-8.7947e-14	268.964	3.53394e-13	2329.46	6.03771e-14	70.4701	-4.41848e-13	-1.71367e-13	9.04544e-15	-2.28596e-14	-33.0673	-2.99704e-15	5.80563e-14	-1.22457e-13	-4.08663e-16	-5.05542e-14	-2.92834e-14	400.825	539.819	113.08	7.5016e-14	3586.16	475.248	874.436	24.9509	-8.72469	168.801	-26.4947	1.17338e-14	3.53941e-13	3.09723e-14	-1.27683e-12	-2.66558e-13	-1.45724e-12	-1.12928e-13	1669.15	1033.08	4.10263e-14	378.079
109	-4.56442	-4.3041e-14	-1.5294e-13	-7.25279e-13	-4.81279e-13	253.355	80.91	9.44634e-14	1.09988e-13	324.753	-1.827e-13	500.732	3.3271e-13	1407.95	8.04835e-14	-18.3376	-3.58942e-13	-1.25679e-13	6.15646e-15	2.77663e-15	-3.91236	-6.13392e-15	3.57696e-13	-1.03817e-13	6.44322e-16	-5.4615e-15	-2.24579e-15	435.969	931.464	-29.4254	1.05331e-13	2792.09	420.37	880.248	137.224	11.6444	-43.9249	-6.2691	4.2918e-15	5.89528e-13	1.95773e-14	-8.98822e-13	-1.41642e-13	-1.23248e-12	7.47577e-14	1758.75	800.829	1.00034e-13	524.367
110	-5.04516e-13	-1.0817e-13	-2.27324e-13	-6.82584e-13	-4.25426e-13	247.462	-31.9856	-1.86602e-13	3.63393e-14	326.549	-1.54824e-13	444.772	-8.4059e-14	842.946	-1.39197e-14	-2.57839	-3.18322e-13	-1.21633e-13	-3.11576e-15	4.44888e-16	-5.53632e-13	-1.34137e-15	-1.77158e-13	-7.69282e-14	1.87524e-15	-1.25498e-14	-4.64539e-13	377.309	1169.14	-4.13742	6.56217e-14	2237.71	382.312	840.447	272.012	61.1469	-6.17615	-21.6106	-5.00325e-15	-7.16125e-14	7.85836e-14	-3.38133e-13	1.63125e-14	-7.67145e-13	-3.91041e-14	1806.57	612.5	5.94006e-15	519.644
111	-3.44702e-12	-4.19295e-13	-1.59383e-12	-7.39515e-13	-5.27357e-13	253.844	-4.00271	-3.72286e-12	-6.53782e-13	327.86	-4.00111e-13	161.601	-1.9743e-12	741.939	-5.71517e-13	-2.27666e-13	-3.73092e-13	-2.55905e-13	-4.01796e-14	7.40746e-15	-3.49565e-12	8.17021e-15	-4.97346e-12	-5.31356e-14	7.21631e-16	-1.63524e-13	-2.74469e-12	324.855	1313.41	-2.38541e-12	-4.67318e-13	2474.71	401.774	796.825	360.498	255.622	-4.25799e-13	59.8687	-1.38397e-13	-6.22975e-12	3.58398e-13	-3.10274e-13	2.84232e-13	-6.94019e-14	-1.07054e-12	1606.79	510.891	-5.94866e-13	509.506
112	-4.37006e-12	-4.75713e-13	-2.00758e-12	-5.54267e-13	-4.81036e-13	255.527	-2.10477e-12	-5.08436e-12	-8.47582e-13	321.178	-4.26593e-13	-45.6718	-2.66785e-12	687.023	-8.06303e-13	-2.85671e-13	-2.9663e-13	-2.58121e-13	-1.05379e-13	8.62643e-15	-4.4174e-12	1.03228e-14	-6.7026e-12	-2.94594e-14	-6.46075e-15	-2.11664e-13	-7.06351	325.573	1583.89	-2.85788e-12	-6.3654e-13	2819.86	461.588	762.199	538.253	577.514	-5.49534e-13	225.739	-1.51174e-13	-7.8871e-12	4.77187e-13	5.65085e-13	4.14605e-13	7.75739e-13	-1.3781e-12	1626.74	531.454	-7.79773e-13	476.477
113	-3.07662e-12	-3.52451e-13	-1.38665e-12	-3.90812e-13	-4.14613e-13	252.688	-1.58918e-12	-4.36455e-12	-6.53343e-13	260.332	-3.07608e-13	-6.44967	-1.80367e-12	586.985	-5.77308e-13	-2.16882e-13	-2.23243e-13	-1.87317e-13	-6.4249e-14	6.12447e-15	-3.02116e-12	5.11917e-15	-4.97694e-12	-2.24236e-14	-5.19371e-15	-1.38946e-13	-56.3785	376.013	1722.49	-2.03635e-12	-4.59955e-13	2870.09	408.557	721.669	609.359	901.972	-4.24348e-13	284.883	-1.0036e-13	-5.70119e-12	3.11786e-13	8.20957e-13	2.36807e-13	7.0135e-13	-1.00227e-12	1724.38	428.737	-5.48283e-13	494.835
114	3.21951e-13	6.43347e-15	1.79663e-13	-3.39436e-14	-1.09194e-13	272.111	-1.31155e-13	-12.2351	3.47916e-14	185.535	-5.62639e-14	-1.47091e-13	1.82979e-13	567.935	1.78985e-14	-1.69612e-14	-3.79034e-14	-1.43254e-14	-1.43127e-14	-4.78342e-15	4.55148e-13	1.03694e-15	-1.90677	-1.43566e-14	-5.25243e-15	2.88765e-14	205.501	402.125	2054.97	9.42684e-14	4.89445e-14	2597.91	289.348	750.503	395.676	1102.66	-2.31826e-14	259.793	4.63853e-14	1.8672e-13	-4.8307e-14	4.59961e-13	-4.11777e-14	-3.51781e-13	8.36685e-14	1728.99	225.261	4.181e-14	402.229
115	-3.19014e-14	-3.58804e-14	-1.52246e-14	3.08321e-14	-3.9629e-14	219.146	-2.70507e-13	-114.598	-6.05204e-14	179.768	-5.42433e-14	-1.97093e-13	-1.02951e-15	665.519	-4.02103e-14	-2.90521e-14	-3.20679e-14	-3.43022e-14	3.15349e-15	-3.67965e-15	4.04516e-14	3.69024e-15	-17.2965	-2.08369e-14	-6.51259e-15	3.2721e-15	489.9	401.643	2344.12	-1.69488e-13	-4.20707e-14	2326.5	247.438	809.211	232.955	1131.6	-6.39758e-14	176.494	1.08333e-14	-1.02753e-12	2.62418e-14	7.23943e-13	1.06593e-13	2.01888e-13	-1.01905e-13	1556.1	160.396	-8.13559e-14	296.549
116	1.70352e-14	-1.966e-14	-3.11662e-15	5.08166e-14	2.48369e-14	168.97	-1.02591e-13	233.922	-1.45244e-13	193.815	-1.51378e-14	-2.35966e-13	6.97184e-14	755.531	2.85918e-15	-2.45767e-14	-2.15537e-14	-1.07587e-14	3.85918e-15	6.57565e-15	4.62437e-14	2.40555e-15	38.6943	-9.8763e-15	-2.43287e-15	-1.21993e-15	425.375	380.241	2841.66	-1.28237e-13	-5.81973e-14	2376.36	309.364	817.78	593.419	1146.38	-5.75179e-14	127.139	4.6731e-15	-10.0098	-1.6511	5.04562e-13	9.09408e-14	3.30017e-13	-8.62649e-14	1482.2	218.109	-1.1779e-13	203.899
117	7.63925e-14	2.23689e-15	6.09724e-14	9.66927e-14	9.24345e-15	182.66	-1.60876e-14	1196.58	-2.77914e-13	201.091	1.24354e-14	-1.55197e-13	-2.21526e-13	773.157	-3.77655e-14	-1.62868e-14	-7.67407e-14	-1.41807e-14	-3.20155e-15	1.73466e-15	1.03929e-13	2.15863e-15	141.029	2.25487e-15	-6.61596e-16	4.79502e-15	401.417	481.23	3135.06	-3.4317e-14	-6.38851e-14	2375.57	397.589	782.184	1005.74	1098.36	-3.991e-14	60.9166	-2.79059e-14	-95.6095	-13.9903	2.61154e-13	3.57458e-14	3.74549e-13	-5.85169e-14	1669.82	327.93	-1.07234e-13	178.658
118	9.35364e-14	5.50636e-14	6.33408e-14	-3.58506e-13	-3.01859e-13	241.406	3.80139e-14	2141.23	-2.66208	127.801	8.77493e-15	-1.77376e-13	-2.18746e-13	793.411	-4.9332e-14	-7.29174e-15	-2.22414e-13	-9.98545e-14	-1.61773e-15	-3.67759e-14	8.62497e-14	-2.48788e-14	286.511	-5.66076e-14	1.20226e-15	7.37553e-15	786.485	460.796	3789.42	5.40487e-14	9.50437e-14	2271.91	391.83	722.407	804.144	1029.57	-2.31232e-14	-15.4862	-1.75846e-14	197.369	49.6809	1.02718e-12	2.54537e-14	8.16344e-13	1.01676e-14	1629.95	280.746	-6.35465e-14	189.513
119	4.33664e-14	-7.92719e-14	6.11103e-14	-3.2586e-13	-2.46843e-13	300.36	7.6609e-14	2547.67	-25.6426	127.367	4.99207e-15	-1.64125e-13	-3.5786e-13	799.011	-9.88149e-14	-3.12511e-14	-1.87955e-13	-1.10579e-13	5.78189e-15	-6.14821e-15	1.55858e-13	-4.97538e-15	654.325	-2.88e-14	-2.16325e-15	5.49095e-15	1264.47	548.603	5324.03	-1.48619e-13	-1.09642e-13	2125.55	389.5	719.54	238.026	943.48	-8.70826e-15	-2.44655	-5.59187e-15	965.928	122.336	1.1393e-12	5.2872e-14	1.14896e-12	-1.96823e-13	1486.4	138.753	-6.3939e-14	111.992
120	-1.96443e-13	-4.88233e-14	-5.78617e-14	5.2624e-15	3.29258e-14	293.57	-1.43532e-14	2384.99	58.0294	211.397	-1.3167e-14	-2.10516e-13	6.58395e-14	800.417	-2.48486e-14	-8.78977e-15	2.20778e-14	-1.22618e-15	1.69385e-14	2.88906e-15	-1.91615e-13	7.011e-17	1411.5	-1.81146e-15	-2.20018e-15	-8.99343e-15	1210.27	919.516	6286.2	-1.36299e-13	-4.9742e-13	2154.52	389.358	762.867	-76.2295	910.172	-4.84959e-15	-2.57299e-13	-7.51732e-15	1819.94	124.479	9.03165e-13	1.24155e-13	1.08404e-12	-2.18846e-13	1562.05	69.5712	-1.43279e-13	51.5855
121	-2.77609e-13	4.62298e-14	-8.00484e-14	-1.87861e-13	-1.45718e-14	272.125	-4.95936e-14	1853.19	252.079	224.047	-2.66348e-14	-8.12312e-14	1.09181e-13	723.508	-4.5028e-14	2.37319e-15	-1.78889e-14	4.02274e-14	2.28592e-14	-3.79849e-15	-2.70172e-13	2.94634e-15	2164.35	-3.03396e-14	-7.71612e-16	-1.86686e-14	910.815	998.005	5881.54	-9.87289e-14	-8.05088e-13	2372.02	409.503	811.467	-25.5447	992.987	5.14002e-15	-1.33807e-13	-3.17292e-14	2123.94	55.3806	3.09598e-13	9.39715e-14	9.79207e-13	5.16569e-14	1839.65	-17.8841	1.02638e-13	-37.9641
122	-1.31517e-13	6.67855e-14	6.40628e-14	-1.95965e-13	6.27085e-14	243.899	-2.69204e-14	1001.58	442.109	165.589	-4.46601e-16	-1.40404e-13	-5.46588e-13	553.719	-1.71176e-13	-1.34964e-14	2.16004e-14	6.46469e-14	1.1019e-14	3.58124e-15	-1.94952e-14	1.27934e-14	2374.75	-1.9939e-14	-2.66903e-16	6.00902e-15	713.373	1072.13	4318.19	-1.67708e-14	-13.2022	2497.68	449.371	906.432	45.8847	1099.1	-3.75382e-14	-8.6841e-14	1.26044e-13	2082.63	-13.281	-1.13976	1.46859e-13	5.08848e-13	1.38493e-13	2072.5	-3.83389	1.64938e-13	81.5856
123	9.52561e-14	7.22313e-14	1.4458e-13	-1.19938e-13	8.59466e-14	226.064	5.84332e-14	196.85	511.356	26.7262	-1.41967e-14	-7.96823e-14	-1.76685e-12	267.863	-4.95924e-13	9.36355e-16	5.63207e-14	7.18849e-14	-1.80712e-15	3.49282e-15	1.7214e-13	8.22713e-15	2050.85	-5.96912e-15	1.38759e-15	5.69188e-15	466.274	1183.97	3345.74	4.60127e-14	-123.006	2421.28	385.79	893.38	84.6587	1057.51	2.9819e-15	-3.32375e-14	1.95118e-14	1649.94	-2.20354	-10.6193	1.26749e-13	2.45258e-13	1.53473e-13	2161.1	-8.40692	1.42422e-13	207.34
124	1.8224e-13	1.1874e-14	2.05144e-13	-1.89338e-13	-5.41663e-14	192.287	2.61015e-14	-90.1839	477.73	22.0334	-2.24574e-14	5.29037e-15	-18.6329	222.994	-5.02719	2.85633e-16	-5.06184e-14	3.9635e-14	6.23494e-16	-2.49536e-15	2.87933e-13	6.43176e-15	1849.06	-1.58103e-14	2.09302e-15	1.5013e-14	103.106	1788.67	3189.8	-6.65974e-15	419.823	2338.82	217.897	808.291	263.675	782.292	1.71133e-14	-1.05708e-13	-2.66527e-13	1371.65	-2.49606e-14	32.9692	7.97321e-14	3.23258e-13	3.62014e-14	2115.87	28.693	3.99965e-14	192.365
125	2.08793e-13	3.38745e-14	2.34799e-13	1.10096e-13	9.86996e-14	100.134	-9.19676e-14	-12.5009	487.19	89.3329	-1.00567e-14	-2.13012e-13	-198.188	324.191	-54.0094	6.97779e-15	2.87932e-14	8.7965e-14	-7.29048e-15	7.80866e-17	2.9138e-13	5.94705e-15	2131.66	1.74783e-14	2.13616e-15	3.97221e-14	-41.5236	2744.85	2892.2	7.33549e-14	1058.36	2312.8	55.4937	666.028	357.874	439.303	3.39152e-15	-4.63894e-14	-4.3309e-13	1972.25	-3.25863e-14	58.2846	4.82638e-14	5.19852e-13	6.81043e-14	1874.85	72.3342	4.22794e-14	171.894
126	2.43937e-13	2.20387e-14	2.42485e-13	5.27906e-14	5.93796e-14	34.2319	-3.71961	-3.3095e-12	410.777	93.7414	-9.6864e-15	-4.80136e-13	394.778	305.736	101.158	9.79668e-15	1.41789e-14	6.81709e-14	-1.60802e-14	1.44196e-15	3.09199e-13	1.5606e-14	2316.43	1.46915e-14	-1.16557e-15	5.29512e-14	-10.3038	3438.04	2529.1	6.75107e-14	1085.84	2352.2	-20.6026	581.422	514.339	393.377	8.93978e-15	-1.17952e-15	-8.42514	3049.48	-1.27717e-13	180.658	1.07527e-13	6.32589e-13	6.23569e-15	1797.35	74.2119	2.89898e-14	167.587
127	3.02278e-13	2.02774e-14	2.21519e-13	9.69934e-14	1.31799e-13	74.0951	-36.9649	-2.68527e-12	235.094	42.5524	3.82077e-15	-7.53139e-13	1867.31	142.182	518.651	1.35875e-15	7.08466e-14	6.33591e-14	-2.56193e-14	7.2477e-15	3.00344e-13	5.18642e-15	2085.02	3.11413e-14	-2.29912e-15	3.89853e-14	-43.1999	3852.81	2341.03	7.0404e-14	492.899	2376.11	-3.07874	663.796	659.606	675.773	-1.55278e-14	-2.22798e-15	-83.7276	3792.73	-1.46973e-13	320.213	1.22765e-13	5.98222e-13	-3.07923e-14	2017.6	33.6873	1.48557e-14	191.489
128	3.44911e-13	1.47634e-14	1.68566e-13	2.74294e-13	3.2923e-13	207.231	148.582	-2.70471e-12	54.3501	-10.5258	2.9593e-14	-7.47244e-13	4261.24	-35.5244	1183.58	-3.24197e-15	1.72708e-13	4.27137e-14	-4.25729e-14	-8.78774e-16	2.76864e-13	3.34678e-15	2053.72	5.93442e-14	1.2535e-16	2.18506e-14	173.644	5079.93	2601.39	1.56762e-13	-121.923	2559.14	-2.68292	835.204	586.05	1063.43	-1.47698e-14	2.3773e-14	336.546	4804.14	-1.25172e-13	584.774	2.01247e-14	5.1619e-13	-5.18531e-14	2420.4	-8.33289	2.99063e-14	89.38
129	2.80152e-13	5.96109e-14	1.031e-13	4.53608e-13	3.92032e-13	201.692	324.483	-2.30595e-12	-21.717	-1.05965	1.46168e-14	-4.45672e-13	5130.24	-3.5763	1508.76	1.8291e-15	2.16314e-13	3.65855e-14	-3.76522e-14	6.58217e-15	1.75909e-13	-8.66216e-15	2458.91	7.38357e-14	2.73446e-15	9.76654e-15	379.215	5820.39	2464.63	3.43504e-13	-12.2742	2221.81	-15.1827	768.989	272.776	1070.19	1.73526e-17	3.70564e-14	734.973	5468.49	5.24073e-14	652.1	-2.90508e-13	-3.15882e-13	-8.4458e-15	1848.29	-0.838886	6.37006e-14	-22.2701
130	2.14239e-13	7.04038e-14	5.92894e-14	2.7912e-13	2.15243e-13	170.074	315.692	-1.87733e-12	-1.96455	9.77898e-14	-2.21474e-16	-1.36078e-13	5042.03	-8.08175e-13	1546.53	8.59866e-15	1.36048e-13	2.15996e-14	-3.45472e-14	-3.96101e-15	9.1918e-14	-1.96772e-14	3435.56	3.431e-14	3.29442e-15	2.30036e-15	368.942	6167.71	2380.03	3.93778e-13	-2.57673e-13	2182.31	65.4274	720.349	35.4251	1115.34	5.11947e-15	1.83787e-14	715.062	5830.11	1.67205e-13	480.443	-5.46584e-13	-5.19501e-13	2.55982e-14	1319.96	6.85123e-14	1.05508e-13	-2.23245
131	2.27495e-13	4.9385e-14	5.23244e-14	-3.069e-13	-2.58737e-13	163.57	124.561	-1.55657e-12	-5.4385e-13	1.77926e-14	2.03345e-15	6.77051e-14	4309.39	-7.5915e-13	1425.09	-4.47674e-15	-2.08846e-13	-5.44296e-14	-2.51777e-14	-2.03897e-14	1.10724e-13	-1.44579e-15	4115.67	-4.7839e-14	3.08993e-16	-2.30219e-15	145.572	5025.77	2094.93	2.70762e-13	-2.31744e-13	2204.86	144.452	783.737	138.917	1074.43	6.99583e-15	-1.41172e-14	282.139	4789.43	9.97455e-14	335.404	-8.06095e-13	-2.52002e-13	1.11974e-14	1321.6	1.05987e-13	6.90527e-14	-4.62501e-14
132	1.45363e-13	-1.29473e-14	3.18135e-14	-3.90388e-13	-3.42024e-13	214.752	-36.8222	-1.11091e-12	-5.05095e-13	-2.34999e-14	-2.34867e-14	8.67432e-14	2759.93	-5.75242e-13	1002.77	-9.95673e-15	-3.28303e-13	-1.14681e-13	-2.68213e-14	1.82565e-15	7.84994e-14	-5.22766e-15	3913.38	-5.62398e-14	-1.49118e-15	6.10309e-15	-43.0332	3377.62	1665.76	2.11199e-14	-1.8904e-13	2227.56	140.927	853.566	201.087	807.279	-2.08423e-14	-4.31212e-14	-83.4045	2754.98	-3.26548e-13	189.196	-7.27895e-13	-7.66809e-13	-2.8128e-14	1537.03	-7.33649e-15	2.96477e-14	-1.49108e-13
133	5.35167e-14	-9.87177e-14	-5.89052e-15	-4.41636e-13	-3.30037e-13	218.798	-3.86592	-5.05717e-13	-4.42647e-13	-1.38594e-13	-4.2343e-14	-3.79256e-13	1245.18	-2.3734e-13	494.427	-9.72453e-15	-3.09133e-13	-1.42025e-13	-1.46408e-14	-7.11406e-15	2.80628e-14	-7.31551e-15	3058.9	-4.91317e-14	-9.4426e-17	1.24208e-14	-4.518	2545.03	1456.32	-1.14065e-13	-2.49899e-13	2143.9	56.05	859.643	124.005	472.521	2.06085e-15	-4.93681e-14	-8.75654	1178.45	-2.59539e-13	234.373	-5.55734e-13	-2.02783e-12	-8.91539e-14	1525.54	5.36754e-15	-4.20766e-14	-2.90429e-13
134	4.53414e-14	-7.36396e-14	5.58297e-15	-3.21003e-13	-1.7404e-13	117.747	2.96025e-14	-1.46642e-13	-3.45766e-13	-1.65605e-13	-3.43682e-14	-9.17968e-13	193.45	-1.09621e-13	115.78	-1.46205e-14	-2.21461e-13	-1.19388e-13	-3.87576e-15	-1.54667e-14	4.45034e-14	-6.46889e-15	2005.89	-7.52803e-15	-3.02925e-15	4.25572e-15	-3.94442e-13	2255.7	1472.42	-4.45185e-14	-1.69965e-13	2045.42	-16.3497	854.544	60.0291	311.079	3.36731e-15	-7.18315e-14	-1.92987e-13	205.984	-4.64181e-13	292.326	-2.5885e-13	-2.16029e-12	-1.0629e-13	1388.53	-4.03022e-14	-1.13328e-13	-3.54408e-13
135	1.30436e-13	-6.63895e-14	4.48471e-14	-6.19451e-13	-4.59472e-13	19.1298	-2.40181e-13	-2.58609e-13	-2.93091e-13	-1.36566e-13	-3.55349e-14	-8.66816	-125.7	-9.04698e-15	-53.842	-4.16074e-15	-4.081e-13	-1.6639e-13	-3.65155e-14	-3.09296e-14	1.67631e-13	-4.44988e-15	1222.35	-6.02105e-14	5.3422e-16	1.05787e-14	-1.4952e-13	2030.25	1225.15	-8.13996e-14	-9.73649e-14	1875.71	-1.77401	831.969	74.0755	354.098	1.06148e-14	-8.71095e-14	-1.90334e-13	-126.313	-8.11293e-13	338.014	-1.98388e-13	-1.68396e-12	-2.75278e-14	1255.17	2.20223e-13	4.39146e-14	-3.32899e-13
136	9.87376e-14	-4.8574e-14	1.66162e-14	-2.89709e-13	-3.1212e-13	22.0711	-3.50377e-13	-1.10218e-13	-2.36119e-13	-1.19471e-13	-4.39975e-14	-64.1711	-11.9632	-5.82478e-14	-5.39802	-3.00748e-15	-3.3281e-13	-1.38309e-13	-2.6802e-15	-4.08477e-14	9.75142e-14	-4.2507e-15	956.621	-2.79987e-14	-6.30844e-16	3.33763e-15	-7.15091e-14	1701.83	591.115	-8.86909e-14	-6.93608e-14	1649.98	-2.83703e-13	842.5	82.9095	360.01	-2.47731e-15	-4.17563e-14	-1.8663e-13	-12.1577	-1.05282e-12	515.383	-5.1572e-13	-2.32112e-12	-6.05647e-14	1444.91	3.66237e-14	-1.3054e-14	-2.51707e-13
137	1.39735e-13	-5.39754e-14	2.65241e-14	-1.82541e-13	-2.84149e-13	139.555	-4.5909e-13	9.8106e-15	-2.25705e-13	-8.18103e-14	-1.06313e-13	152.401	-1.90528e-12	-7.28232e-14	-6.20998e-13	1.61333e-15	-3.33774e-13	-1.05083e-13	9.03362e-15	-2.86136e-14	9.44446e-14	-4.80433e-15	911.706	-2.73479e-14	4.25024e-16	6.31908e-15	-1.0028e-13	1191.97	242.895	-1.11247e-13	-2.62855e-13	1424.61	-2.78674	682.133	32.356	351.523	4.72219e-15	-5.61995e-15	-2.15168e-13	-2.5533e-12	-1.25599e-12	606.537	-7.16591	-11.7441	-5.82241e-14	1588.08	-8.2551e-14	-4.91328e-14	-1.81572e-13
138	1.65256e-14	-3.69518e-14	-3.57258e-14	8.98373e-15	-1.20002e-13	183.495	-3.02904e-13	3.66505e-15	-2.14576e-13	-1.1274e-13	-6.64842e-14	774.662	-1.67685e-12	-2.53457e-13	-5.09245e-13	-1.04951e-14	-2.39994e-13	-1.08163e-13	1.99989e-14	-3.78601e-14	-1.89687e-14	-4.0282e-15	1034.74	-1.71205e-14	-3.66102e-16	1.8823e-15	-1.35675e-13	667.132	626.725	-1.17849e-13	-6.31048e-13	1304.69	-17.5666	380.188	-19.6822	372.401	-2.68536e-14	5.50337e-14	-1.81372e-13	-2.34811e-12	-1.58867e-12	660.457	-51.344	-74.0308	-1.12054e-13	1510.68	-3.3265e-13	-9.15625e-14	-1.16651e-14
139	-1.3541e-13	-5.03098e-14	-6.83799e-14	-1.45019e-13	-1.79186e-13	169.851	-8.97632e-14	-9.0818e-14	-1.82212e-13	-1.37197e-13	-4.1011e-14	1118.94	-1.32657e-12	3.10564e-14	-4.13419e-13	1.41038e-14	-2.8524e-13	-1.52425e-13	-1.40287e-14	-3.49437e-14	-1.04796e-13	9.80391e-16	1091.95	-3.65269e-14	-2.21014e-15	2.1967e-15	-1.23347e-13	451.545	966.624	-1.32961e-13	-7.73687e-13	1336.07	71.5996	58.0153	39.799	403.419	3.51623e-14	4.91421e-15	-1.05588e-13	-2.32482e-12	-3.05416	478.513	144.715	290.044	-1.27401e-13	1427.55	-2.80145e-13	-8.97003e-14	-9.69109e-14
140	-3.33927e-13	-2.57418e-14	-1.86674e-13	-3.0432e-14	-9.84464e-14	111.556	-4.11505	-1.23059e-13	-1.74995e-13	-2.70164e-13	-1.47323e-14	812.794	-1.16215e-12	2.82182e-13	-3.33505e-13	3.87778e-14	-1.89938e-13	-1.62812e-13	-4.91138e-15	-1.62297e-14	-3.55391e-13	4.07704e-16	868.893	-1.3593e-14	2.69052e-15	-2.14905e-14	-1.49574e-13	458.332	663.388	-1.45625e-13	-4.91137e-13	1361.3	162.969	83.0657	93.1254	395.565	8.48226e-14	8.65871e-15	-8.33449e-14	-2.4718e-12	-29.4494	468.237	578.647	595.509	-1.58266e-13	1447.87	-3.62266e-13	-5.42423e-14	-1.32039e-13
141	-3.7392e-13	-1.08264e-14	-2.27579e-13	-1.54888e-13	-1.74625e-13	72.5091	-26.9369	-7.40234e-14	-1.43916e-13	-2.53757e-13	-3.27293e-14	147.017	-9.9164e-13	3.68846e-13	-2.92121e-13	2.70865e-14	-1.73264e-13	-1.57845e-13	2.12622e-14	-5.66549e-15	-5.03047e-13	-1.5194e-14	429.766	-5.74998e-15	-2.12561e-15	-5.21518e-14	-1.37429e-13	466.501	346.52	-1.42643e-13	-9.96002e-14	1353.34	160.975	399.112	91.9855	399.724	6.34337e-14	-1.72624e-14	-8.00091e-14	-2.15753e-12	6.99937	525.255	778.426	862.07	-9.71115e-14	1571.72	-3.80258e-13	-1.86019e-14	-1.31794e-13
142	-3.75155e-13	-1.82936e-14	-2.12463e-13	-2.24252e-13	-2.46135e-13	31.7605	107.748	4.21686e-14	-9.238e-14	-2.71415e-13	-2.99286e-14	129.882	-1.03965e-12	4.40313e-13	-2.94037e-13	1.0512e-14	-1.55247e-13	-1.37212e-13	2.6335e-14	-3.1542e-15	-4.74374e-13	-3.10821e-14	63.9475	-9.98767e-15	-2.25519e-15	-4.17309e-14	-8.4521e-14	401.437	304.069	-1.31178e-13	8.59151e-14	1381.74	66.2937	500.418	35.8684	388.389	2.55777e-14	-3.2034e-14	-5.83156e-14	-1.52156e-12	369.929	348.031	525.017	1249.27	-1.24394e-13	1480.53	-3.94758e-13	-2.44302e-14	-1.56582e-13
143	-3.01397e-13	-8.93764e-14	-2.00079e-13	-9.21488e-13	-7.68881e-13	-20.9589	247.825	9.67398e-14	-2.95799e-14	-6.13468e-13	-2.70171e-14	467.634	-1.09552e-12	4.23564e-13	-3.25685e-13	1.709e-15	-4.72917e-13	-2.37512e-13	3.54412e-14	-4.2498e-14	-3.74151e-13	-3.96918e-14	-63.6821	-1.31158e-13	-7.39397e-16	-1.43214e-14	-1.02876e-13	309.224	535.144	-3.78982e-13	6.29865e-14	1574.37	-18.2269	309.73	-23.9401	330.744	9.90513e-15	-8.92612e-14	-2.8262e-14	-1.14922e-12	941.895	347.324	56.1016	1880.5	-1.95637e-13	1265.32	-6.22176e-13	-1.61596e-13	-1.62147e-13
144	-5.53347e-13	-1.5168e-13	-3.34105e-13	-5.01143e-13	-4.61427e-13	43.8846	245.804	5.49894e-15	-1.42982e-14	-7.78435e-13	-1.75978e-14	464.587	-1.22786e-12	3.09664e-13	-4.15003e-13	8.59204e-15	-3.65146e-13	-2.21314e-13	-8.41152e-15	-3.05429e-14	-5.84558e-13	-1.99172e-14	52.875	-8.6647e-14	-1.33408e-15	-4.94818e-14	-1.73828e-13	375.57	843.048	-4.97789e-13	2.56769e-14	1856.64	-2.27248	32.5679	50.8924	418.602	1.93449e-14	-8.18871e-14	-2.59153e-14	-9.42905e-13	1328.97	880.388	65.9594	2647.68	-4.56616e-13	1119.8	-1.09789e-12	-3.47704e-13	-3.33723e-13
145	-3.75877e-13	-1.03177e-13	-2.1605e-13	-9.23542e-13	-7.25321e-13	104.408	102.375	3.64623e-14	-8.0621e-16	-5.42391e-13	-1.8449e-14	137.678	-1.05337e-12	1.40198e-13	-3.57611e-13	-2.97044e-14	-5.0395e-13	-2.3104e-13	-2.08053e-14	-4.21122e-14	-4.08765e-13	-6.42794e-15	229.882	-1.22555e-13	-1.55299e-15	-1.71128e-14	-2.67516e-13	494.729	1219.21	-5.05469e-13	7.53125e-16	2135.85	-2.16645e-14	-54.1927	115.254	550.731	-1.44524e-14	-6.80094e-14	-7.61193e-14	-1.06414e-12	1397.72	1859.73	472.634	2864.74	-2.23656e-13	969.692	-6.60343e-13	-1.39943e-13	-1.7478e-13
146	-1.29977e-13	-7.70601e-14	-7.72195e-14	-1.30796e-12	-9.90237e-13	103.842	-27.6056	1.54409e-13	8.11005e-15	-4.37029e-13	1.05084e-14	121.022	-8.75921e-13	-2.72893e-13	-2.8468e-13	-2.93501e-14	-6.44732e-13	-2.20811e-13	-1.68286e-14	-2.24925e-14	-2.561e-13	6.19844e-16	461.392	-1.84613e-13	-7.8372e-17	-1.4776e-14	-4.39393	545.695	1523.9	-4.07129e-13	-3.80771e-14	2221.83	-6.32219e-14	113.32	156.179	562.799	-3.14776e-14	-8.74159e-14	-1.67002e-13	-1.0309e-12	1249.99	2636.17	833.953	3370.33	-7.39685e-14	790.349	-4.61598e-13	-6.94963e-14	-2.07775e-13
147	-1.402e-13	-5.74325e-14	-2.34389e-14	-1.08241e-12	-8.7691e-13	43.5707	-3.59424	1.7266e-13	1.41048e-14	-4.27543e-13	-1.94226e-14	619.576	-8.02914e-13	-1.58365e-13	-2.62575e-13	-1.6084e-14	-5.18527e-13	-2.09199e-13	-1.17844e-14	-3.1317e-14	-2.56007e-13	-1.79093e-14	643.132	-1.61798e-13	3.44269e-15	-8.47217e-15	-31.1098	485.012	1427.86	-3.16899e-13	-2.27777e-14	2153.86	-5.09091e-14	270.315	128.872	520.555	-2.72582e-14	-1.41151e-13	-2.21402e-13	-1.0126e-12	1072.83	4417.86	1034.99	4484.08	-5.8152e-14	736.579	-4.05454e-13	-4.916e-14	-1.35323e-13
148	1.81609e-15	-3.92946e-14	6.64127e-14	-4.46578e-13	-4.55032e-13	-11.5987	2.02305e-13	-3.2196e-13	-2.20893e-14	-8.3645e-14	-7.49814e-15	786.563	-9.05206e-13	-2.88166e-13	-2.58622e-13	-2.17942e-14	-2.52657e-13	-1.54167e-13	-2.03476e-14	7.52524e-15	-4.68967e-14	-1.27576e-14	760.589	-8.57299e-14	2.6945e-15	5.39551e-15	119.807	379.12	1223.49	-1.58656e-13	-3.77923e-14	2079.55	-9.49104e-14	269.592	63.2797	646.079	-5.42209e-14	-2.19741e-14	-1.77754e-13	-1.43441e-12	721.102	7809.43	1041.11	6190.02	3.4643e-15	750.354	-1.0848e-13	-1.79347e-14	2.47118e-14
149	-3.85012e-13	-1.46017e-13	-9.42848e-14	-5.1943e-13	-5.6066e-13	-1.55328	-3.72079	5.96445e-14	-7.40984e-15	-3.45017e-13	-7.2637e-14	634.32	-9.04261e-13	-2.04689e-13	-2.73153e-13	-3.07401e-14	-3.3462e-13	-1.78678e-13	-2.69836e-14	2.68722e-15	-3.74411e-13	-4.55116e-15	829.507	-8.27682e-14	2.41683e-15	-1.6922e-14	281.512	281.713	1043.82	-4.45565e-13	-1.02395e-13	2092.79	-4.41158e-14	113.95	30.7162	780.393	-2.26588e-14	-4.68102e-14	-6.08185e-14	-1.02572e-12	302.346	10779.8	1033.05	7494.27	-2.31374e-13	770.372	-6.16688e-13	-1.73977e-13	-2.65179e-13
150	-1.28095e-12	-3.39115e-13	-5.49488e-13	-8.42669e-13	-8.00803e-13	-3.02685e-13	-27.4431	7.1155e-13	1.77776e-13	-1.2666e-12	-2.76627e-13	388.988	-1.40318e-12	-5.42542e-14	-4.59228e-13	-6.92599e-14	-4.90613e-13	-3.37403e-13	-2.4442e-14	-3.32436e-14	-1.28892e-12	-7.61726e-15	834.514	-9.20401e-14	1.44557e-15	-7.05232e-14	281.534	187.528	936.548	-1.14192e-12	1.37962e-13	2110.58	-5.10554e-14	-29.9476	-8.55645	634.103	-6.00299e-14	-1.11108e-13	-1.65581e-14	-2.16737e-13	51.7504	10693	981.841	7539.47	-8.08951e-13	762.338	-2.03438e-12	-5.2501e-13	-8.15829e-13
151	-1.42761e-12	-3.54845e-13	-6.31102e-13	-9.54687e-13	-8.3764e-13	-3.74579e-13	100.047	7.88723e-13	2.37587e-13	-1.50904e-12	-3.47392e-13	316.971	-9.37853e-13	-3.72968e-14	-3.23496e-13	-7.79334e-14	-5.70338e-13	-3.60105e-13	-3.44776e-14	-2.67175e-14	-1.44004e-12	-6.77183e-15	888.143	-8.80371e-14	-3.68694e-15	-8.02849e-14	119.864	192.181	754.274	-1.24151e-12	2.22156e-13	2094.6	-8.50742e-14	-4.12285	-1.17796	377.525	-6.74819e-14	-1.5941e-13	-1.83494e-14	4.94278e-13	-30.2549	8189.87	956.365	6672.92	-8.93355e-13	782.069	-2.23241e-12	-5.4803e-13	-9.31584e-13
152	-9.29529e-13	-2.32728e-13	-4.11064e-13	-6.07212e-13	-4.33359e-13	-2.82786e-13	214.814	5.05529e-13	1.64118e-13	-9.82962e-13	-2.09574e-13	193.703	-7.80856e-13	-1.07641e-13	-2.8275e-13	-5.12463e-14	-3.50279e-13	-2.19596e-13	-2.89624e-14	-1.81081e-14	-9.43171e-13	1.82419e-16	768.217	-4.01158e-14	-3.47643e-15	-4.96203e-14	-31.1027	200.801	446.869	-8.30859e-13	1.49026e-13	2040.39	-8.99216e-14	-1.04513e-12	-1.62309e-13	286.152	-4.99645e-14	-1.01879e-13	-4.02363e-14	6.5644e-14	-3.51536	5603.5	800.096	5404.09	-6.00121e-13	854.975	-1.49574e-12	-3.30603e-13	-5.74808e-13
153	2.18355e-14	-4.69949e-14	5.87392e-14	-1.16475e-13	5.23917e-14	-5.97142e-14	316.364	-8.94142e-14	1.24756e-15	-9.2397e-14	-2.6296e-15	64.094	-5.55967e-14	-1.38686e-13	-3.5535e-14	-3.29962e-15	-1.80858e-14	-4.4054e-14	-1.02755e-14	4.80675e-15	2.2673e-14	7.1504e-15	457.96	7.2662e-15	-5.1861e-15	6.82585e-15	-4.39948	146.965	105.095	-7.39663e-14	-6.97129e-15	1992.93	-9.53052e-14	-3.08105e-14	-3.79679e-14	305.584	2.70746e-15	-2.47968e-14	-4.15994e-15	-1.13157e-13	1.51994e-14	4013.78	444.792	4414.47	-9.19158e-14	832.73	-1.96337e-14	-1.98656e-14	-4.57197e-14
154	-2.10743e-13	-8.79609e-14	-6.3347e-14	-7.96075e-14	2.20708e-14	-8.47571e-14	433.365	4.33614e-14	2.50648e-14	-3.19112e-13	-4.67675e-14	93.4969	1.69983e-13	-5.86585e-14	1.38152e-14	-4.6949e-15	-1.7482e-14	-6.63212e-14	-7.72484e-15	7.52567e-15	-2.10854e-13	5.02183e-15	109.801	9.14005e-15	-1.2873e-15	-1.50568e-14	-4.41249e-14	20.1375	-43.127	-1.76452e-13	2.02815e-14	1826.38	-8.25453e-14	-2.08564e-13	-1.45195e-14	267.324	-6.63188e-15	-5.80072e-14	8.12832e-16	2.57502e-13	-4.30225e-13	3151.6	101.956	3538.81	-1.85519e-13	747.457	-2.33408e-13	-7.91991e-14	-1.63302e-13
155	-2.2244e-13	-4.25652e-14	-7.70399e-14	1.07279e-13	2.97328e-14	-5.30974e-14	565.283	1.57783e-13	2.06486e-14	-2.25666e-13	-3.55417e-14	137.524	1.25026e-13	1.02173e-13	1.91868e-14	1.04504e-15	2.72119e-14	-5.73273e-14	1.00709e-14	9.80434e-15	-2.61718e-13	-2.83472e-15	-43.8943	2.18714e-14	2.5418e-15	-2.3921e-14	-9.20555e-15	23.9393	-5.48558	-9.36766e-14	-8.96809e-15	1455.95	-6.08194e-14	-1.80344e-13	-4.5135e-14	205.668	-5.88184e-15	-3.67605e-14	4.58222e-15	2.46042e-13	-4.19553e-13	2428.6	-42.8705	2735.06	-8.14777e-14	760.418	-1.70136e-13	-6.88753e-14	-9.38063e-14
156	-2.34891e-13	-8.53168e-14	-9.25742e-14	1.66518e-13	-4.94492e-14	-5.86014e-14	711.507	1.04639e-13	1.86269e-14	-3.24842e-13	-3.52931e-14	226.052	2.61987e-13	6.0463e-14	8.36663e-14	4.9633e-15	-2.89596e-14	-7.57621e-14	1.22669e-14	2.44623e-15	-2.31854e-13	-1.64012e-15	-5.67114	1.22983e-14	2.37666e-15	-2.68698e-14	-2.90685e-14	77.4926	-4.21519e-13	-1.9496e-13	-1.68559e-14	1120.62	-5.25473e-14	-1.41404e-13	-2.86336e-14	118.977	6.60768e-15	-2.56658e-14	2.77859e-14	5.04499e-13	-3.67199e-13	2059.51	-5.48418	1800.28	-2.31958e-13	959.256	-2.29271e-13	-1.5027e-13	-2.03137e-13
157	-2.72248e-13	-3.55795e-14	-1.28563e-13	1.18226e-13	-3.33789e-14	-4.32159e-14	536.037	2.66253e-13	5.66205e-15	-2.70519e-13	-3.95322e-14	342.304	7.08612e-14	-1.37708e-14	2.96674e-14	-5.05166e-16	1.2606e-14	-2.2932e-14	1.55163e-14	-1.09064e-14	-3.44936e-13	-2.83007e-15	-3.58049e-13	-3.93321e-15	1.32401e-15	-1.6223e-14	-5.95639e-14	120.105	-1.73231e-13	-2.31885e-13	-5.58928e-14	912.616	-4.66001e-14	-1.50987e-13	-3.33718e-14	25.4326	-3.06182e-16	-4.6399e-14	4.208e-16	4.09022e-13	-1.92007e-13	1653.91	-5.18582e-13	784.044	-1.68798e-13	1060.44	-3.14448e-13	-1.01251e-13	-1.26841e-13
158	-1.43887e-13	-1.75889e-14	-8.28017e-14	3.4997e-13	1.73154e-13	-4.53461e-14	382.379	8.14065e-14	1.71921e-14	-8.27691e-14	-2.96702e-14	413.24	1.24747e-13	-1.48898e-13	4.06273e-14	-6.53119e-16	1.22997e-13	1.47541e-14	6.75846e-15	1.06216e-14	-2.58611e-13	9.88915e-15	-5.54641e-14	2.49684e-14	-2.41572e-15	-6.70072e-15	-8.20718e-14	190.496	-2.51138e-13	-1.54954e-13	-2.45481e-14	939.934	-9.10045e-14	-1.86654e-13	-1.33601e-13	-22.1662	9.67407e-16	-2.8061e-14	8.84206e-15	4.95109e-13	-1.03077e-13	1210.68	-3.7921e-13	135.705	-1.31543e-13	859.386	-3.32848e-13	-6.35655e-14	-1.75455e-13
159	-6.17423e-14	5.13635e-14	-5.36077e-14	3.61085e-13	2.05799e-13	-6.32613e-14	400.347	-2.22715e-13	4.92025e-14	-1.1114e-14	-4.81909e-14	374.634	1.92557e-14	-1.87079e-13	-4.161e-14	8.56236e-15	1.75081e-13	4.61539e-14	-2.27148e-14	-3.25661e-16	-1.98828e-13	-1.01527e-15	-9.66005e-14	2.5244e-14	-3.71451e-15	1.19482e-15	-1.53095e-13	213.369	-5.76429e-13	2.43667e-14	8.29728e-15	1058.66	-1.12287e-13	-1.82768e-13	-1.81905e-13	36.2223	-6.35584e-15	-8.62013e-15	2.39352e-15	3.05874e-13	5.33889e-15	898.455	-2.81627e-13	-76.4381	-1.18933e-14	715.411	-2.75533e-13	-2.21522e-15	-1.8479e-14
160	-5.86227e-14	7.46005e-14	-2.54534e-14	9.50351e-14	8.64396e-14	-3.61407e-14	559.177	-2.27724e-13	2.97748e-14	4.52256e-14	-1.06764e-13	265.548	1.0513e-13	-1.78257e-13	-4.10503e-14	-1.34403e-15	1.05523e-13	8.62446e-14	-2.99209e-15	1.38086e-15	-2.02145e-13	3.50284e-15	6.83799e-14	5.29779e-15	-3.52377e-15	-4.01964e-16	-1.17548e-13	167.044	-4.9605e-13	5.18367e-14	-7.65843e-15	1134.91	-9.9236e-14	-1.24899e-13	-1.88861e-13	83.8633	-9.24139e-15	7.70729e-15	-2.21702e-16	4.59825e-14	3.50776e-14	655.596	-1.84778e-13	-9.6286	1.17465e-13	755.466	-2.11929e-13	3.79879e-14	-3.9464e-15
161	4.08811e-14	3.62771e-14	8.37365e-14	6.99108e-14	4.58851e-14	-3.73323e-14	679.938	-3.06549e-13	3.20082e-14	1.4863e-13	-9.56543e-14	238.354	1.85957e-13	-1.53859e-13	-3.64392e-14	-9.65477e-15	4.10414e-14	2.11856e-14	-9.69228e-15	1.10778e-14	3.37608e-14	1.81401e-15	-1.4777e-13	5.17862e-15	1.22497e-14	8.78692e-15	-1.40813e-13	43.9311	-8.65224e-13	7.77218e-14	2.40886e-14	1191.97	-1.10295e-13	-1.3075e-13	-1.9209e-13	138.979	-1.77953e-14	1.32158e-14	-3.44681e-14	-6.49615e-15	-1.02376e-14	613.245	-1.58134e-13	-2.99216e-12	1.27373e-13	941.268	5.8768e-14	4.0799e-14	4.74695e-14
162	5.93865e-14	2.03203e-14	1.1971e-13	2.30078e-14	-6.43299e-15	-7.32799e-14	633.233	-4.4296e-13	2.746e-14	1.59556e-13	-7.60007e-14	189.784	1.56786e-13	-2.80414e-13	-4.40981e-14	-1.46476e-14	2.98505e-14	2.07523e-14	-9.14376e-15	4.91675e-15	1.19515e-13	8.11867e-16	-2.77629e-13	-7.5913e-15	2.90926e-15	8.68132e-15	-2.16606e-13	-15.0799	-1.49068e-12	1.01757e-13	5.96375e-14	1156.1	-1.73444e-13	-1.5875e-13	-1.6781e-13	146.18	-2.19889e-14	-1.61059e-15	-7.78149e-15	-5.5497e-14	-6.00986e-14	544.09	-5.33531e-14	-2.07135e-12	1.36268e-13	1030.34	6.95849e-14	5.20463e-14	-4.51336e-15
163	1.55959e-14	-1.11163e-14	9.21048e-14	-6.74219e-14	-1.24795e-13	-7.4381e-14	622.909	-4.69267e-13	-1.63079e-14	7.09598e-14	-6.34986e-14	179.886	5.87818e-14	-3.04731e-13	-3.34024e-14	-1.92481e-14	-5.90918e-14	-1.82392e-14	2.44564e-14	4.58876e-15	8.74187e-14	-1.09504e-15	-3.11084e-13	-1.82171e-14	-1.63106e-15	9.36492e-15	-3.07424e-13	-2.14757	-1.3752e-12	-1.46287e-14	1.08172e-13	1075.97	-1.87454e-13	-1.96457e-13	-1.17545e-13	94.6509	-1.15723e-14	-1.74017e-14	2.01674e-14	-5.24916e-16	2.70522e-14	465.854	-5.87891e-14	-1.553e-12	9.19033e-14	1020.98	-7.00993e-14	9.79489e-15	-1.05468e-13
164	-4.75883e-14	1.94514e-14	6.38314e-14	-3.72e-14	-9.20823e-14	-4.09178e-14	625.234	-5.191e-13	-8.74901e-15	1.19023e-13	-9.98735e-14	223.78	1.61337e-13	-1.03377e-13	1.71567e-14	6.42308e-15	-2.08009e-14	-1.13886e-14	9.253e-15	-8.04745e-15	6.8806e-14	-3.91371e-16	-1.06496e-13	-1.2021e-14	-7.40967e-16	1.72189e-14	-3.28595e-13	1.48742e-13	-1.3483e-12	-1.75599e-14	4.00666e-14	1054.43	-1.52308e-13	-1.36153e-13	-1.59014e-14	45.1173	3.07234e-14	-2.17019e-14	3.31001e-14	3.01508e-13	-7.84993e-15	483.014	2.43434e-14	-4.13168e-13	1.40591e-13	980.752	5.07165e-14	4.00232e-14	-5.50543e-14
165	-2.78025e-14	2.16729e-14	8.81543e-14	5.74009e-14	-4.35713e-15	-4.10987e-14	658.334	-4.9544e-13	-2.76189e-14	9.63715e-14	-6.133e-15	282.921	4.17968e-13	-3.74523e-13	9.62541e-14	-2.76408e-15	2.00062e-14	2.37521e-15	-4.14361e-15	-2.2733e-15	1.11823e-13	1.33435e-15	1.5459e-14	5.75752e-15	-8.96284e-16	1.59042e-14	-2.84339e-13	1.76631e-13	-1.44573e-12	-1.2319e-14	2.03014e-14	1107.18	-1.71642e-13	-2.20314e-13	7.20347e-14	-11.1953	-1.18904e-14	-2.77241e-14	2.75616e-14	3.6392e-13	-3.06412e-14	438.035	9.72446e-14	1.20649e-13	8.58032e-14	850.766	1.59568e-14	2.55621e-15	-6.47245e-14
166	-6.97827e-14	2.29422e-14	7.282e-14	5.1438e-14	1.57741e-14	-2.54149e-14	556.26	-4.284e-13	-6.706e-14	7.1674e-14	3.18039e-14	317.706	5.12675e-13	-3.10637e-13	1.5574e-13	-7.68994e-16	4.05971e-14	-3.50953e-16	-2.36094e-14	8.88478e-16	7.45476e-14	-8.98651e-15	-6.32671e-14	1.64129e-14	-3.45882e-16	5.45511e-15	-2.45975e-13	-1.06399e-16	-1.48861e-12	-1.61961e-14	-5.30243e-14	967.799	-1.28777e-13	-1.96021e-13	7.03693e-14	-1.86745	-9.95422e-15	-1.04448e-14	-2.89937e-15	3.10774e-13	-1.16582e-13	313.1	6.68404e-14	1.99687e-13	6.07693e-14	740.457	6.33121e-14	-1.15934e-14	-7.01023e-15
167	-1.21003e-13	3.11414e-14	2.8757e-14	3.70782e-14	6.50509e-14	-2.86589e-14	295.717	-3.38784e-13	-5.52402e-14	4.59754e-14	4.46984e-14	192.884	6.71659e-13	-2.67759e-13	1.64267e-13	-9.8944e-16	3.32683e-15	-5.08371e-16	-5.37227e-15	-9.3911e-15	2.64049e-14	-2.52771e-15	-1.8318e-13	1.99076e-14	-1.59865e-15	-7.13751e-15	-1.11106e-13	4.82996e-15	-1.28583e-12	-1.63297e-14	-1.69286e-13	541.372	-9.7552e-14	-1.55639e-13	1.56593e-14	-2.56304e-13	-7.30133e-15	9.75455e-15	1.08315e-13	2.81209e-13	-1.13151e-13	110.48	1.20957e-13	4.81861e-13	1.6401e-14	615.666	-4.87667e-14	6.11846e-15	-9.01274e-15
168	-7.93762e-14	-1.03374e-14	3.43899e-14	-1.00726e-13	-2.74094e-14	-2.4147e-14	179.533	-1.83499e-13	-9.03609e-14	-8.97444e-14	1.28478e-14	61.166	6.02789e-13	-1.59782e-13	1.72489e-13	-4.65574e-15	-9.06811e-14	-4.25078e-14	-5.17318e-14	-2.50637e-14	8.75733e-14	-8.32718e-15	-9.938e-14	-8.99752e-16	-3.13433e-15	-1.53662e-15	-3.33559e-14	7.7662e-15	-1.06214e-12	-8.8113e-14	-4.59491e-14	123.791	-5.59523e-14	-1.90535e-13	-8.74936e-16	-2.97724e-13	-4.53793e-15	-1.83558e-14	9.80536e-14	2.43288e-13	-4.35632e-14	75.758	9.89079e-14	3.7709e-13	-9.22745e-14	525.059	-1.18264e-13	-4.05488e-14	-1.07709e-13
169	-7.47531e-16	-1.27471e-14	3.58096e-14	-2.61959e-13	-1.46853e-13	-2.65993e-14	212.822	-3.09805e-13	-4.77869e-14	-8.69322e-14	-1.15806e-15	-19.0477	1.54695e-13	-1.78141e-13	4.98577e-14	-6.48838e-15	-1.4506e-13	-3.38102e-14	-6.14301e-14	-1.83148e-14	1.3831e-13	-1.18025e-14	8.88044e-14	-3.80873e-14	-6.83786e-16	1.06433e-15	-7.07844e-14	5.4541e-14	-1.11575e-12	-5.22685e-14	-4.26941e-14	-49.5713	-2.15299e-14	-2.38702e-13	-6.32511e-14	-4.05326e-13	-4.41966e-15	-5.00826e-14	8.50885e-14	1.98182e-13	-8.468e-15	98.6378	9.22173e-14	-1.96559e-14	-2.97456e-14	499.491	-6.42067e-14	1.48043e-14	-7.33079e-14
170	-1.75878e-15	2.09798e-14	-6.38832e-15	-2.88999e-13	-1.87777e-13	-5.23606e-14	245.621	-4.4856e-13	-7.03087e-14	-1.57925e-13	1.52687e-14	-3.01992	-3.68047e-13	-1.54064e-13	-8.29035e-14	-3.72681e-15	-1.39668e-13	-5.718e-14	-8.36765e-14	-2.38917e-14	7.96523e-14	-8.28914e-15	-4.25182e-14	-4.52029e-14	4.26885e-15	-9.26046e-15	-1.84451e-13	-1.5222e-13	-1.26286e-12	-5.28455e-15	4.19992e-14	-7.26219	-7.10606e-14	-2.45809e-13	-2.08195e-14	-6.41927e-13	8.65255e-15	-3.95455e-14	-2.43899e-14	-3.15934e-13	7.93217e-14	157.395	1.30405e-13	2.93347e-13	-2.69163e-14	401.954	-6.39624e-14	-1.21488e-14	2.34836e-14
171	-2.22462e-14	-1.5292e-14	-1.47355e-14	-3.83695e-13	-2.00492e-13	-5.55725e-14	114.623	-4.69016e-13	-1.24436e-13	-1.81332e-13	1.62847e-14	-3.49492e-13	-5.63026e-13	-2.03419e-13	-1.75135e-13	3.43741e-15	-1.12157e-13	-3.50063e-14	-4.99156e-14	-1.33669e-14	1.0825e-13	-2.08329e-15	-8.39895e-13	-5.95094e-14	-8.24505e-16	5.48205e-16	-2.62512e-13	-6.33223e-13	-1.37387e-12	-3.10196e-14	-4.95761e-14	-2.40531e-12	-1.06231e-13	-2.90085e-13	2.7239e-14	-7.38082e-13	5.31377e-15	-2.19551e-14	-1.52021e-13	-8.10327e-13	9.07503e-14	154.39	1.00267e-13	2.81235e-13	-6.42253e-14	327.224	1.29505e-15	-2.07249e-14	-2.0116e-14
172	-2.57565e-14	-2.61171e-14	-3.17769e-14	3.29103e-13	3.00361e-13	-5.01527e-14	-28.5021	-3.62317e-13	-8.9202e-14	3.57238e-14	-3.9105e-15	-2.08601e-13	-2.0407e-13	-1.15547e-13	-1.00521e-13	-6.77253e-15	2.00836e-13	4.47266e-14	-9.87927e-15	2.44566e-14	1.06508e-13	4.17583e-15	-6.35163e-13	6.97387e-14	-2.35783e-15	6.08202e-15	-1.2183e-13	-3.54796e-13	-8.64262e-13	6.55878e-14	-1.33747e-14	-2.00642e-12	-1.0764e-13	-2.06475e-13	-7.54856e-14	-5.52977e-13	4.58405e-15	3.4217e-14	-7.13254e-15	-3.7884e-13	1.05218e-13	73.198	7.49358e-15	1.25236e-13	-9.73987e-14	340.419	6.68631e-14	-7.90849e-14	-6.45808e-14
173	1.11461e-13	7.15909e-14	1.87899e-15	-2.61152e-13	-1.20752e-13	-6.49517e-14	-2.87167	-2.56183e-13	-8.43237e-14	1.98303e-13	2.19353e-14	-2.07923e-13	-3.36929e-13	-1.0543e-13	-1.5951e-13	-1.11326e-14	-4.83573e-15	3.6666e-14	-1.75865e-15	-2.35429e-15	1.35066e-13	-3.27385e-15	-6.75399e-13	-1.81518e-14	-4.58933e-15	1.96285e-14	-7.20095e-14	-3.58803e-13	-6.49685e-13	1.78307e-13	8.05137e-15	-1.88545e-12	-1.21216e-13	-1.49933e-13	-8.91759e-14	-5.26313e-13	-5.78937e-15	1.22964e-15	-1.83585e-14	-5.52017e-13	6.28507e-14	32.99	-6.24884e-14	-5.03183e-14	1.93126e-13	374.01	3.79123e-13	7.47539e-14	1.31744e-13
174	3.18585e-13	-7.01026e-14	1.1284e-13	-4.4954e-13	-4.1342e-13	-6.33209e-14	-5.53106e-13	-3.91372e-13	-8.51e-14	-5.98784e-14	5.88869e-15	-1.66833e-13	-3.77071e-13	-2.47248e-14	-1.88441e-13	-6.8009e-15	-2.08613e-13	-9.08623e-14	1.80277e-15	-8.45108e-15	4.02801e-13	-3.14711e-15	-7.53083e-13	-5.02475e-14	-1.2273e-14	4.26854e-14	-1.18415e-13	-6.11557e-13	-9.13989e-13	-2.40242e-14	7.9444e-15	-1.67153e-12	-8.3584e-14	-1.70637e-13	-8.21225e-14	-5.7516e-13	4.02534e-15	-2.5284e-14	-3.38865e-14	-6.67327e-13	1.18511e-13	-10.215	2.37758e-14	1.2102e-13	-7.01539e-14	270.238	4.27746e-13	-9.31642e-14	-7.68717e-14
175	1.28573e-13	-2.07463e-14	-4.91552e-15	-1.38221e-13	-2.15965e-13	-7.51648e-14	-4.12302e-13	-3.38187e-13	-9.1976e-14	-1.18714e-13	-1.85363e-14	5.72671e-14	-2.45735e-13	-6.91759e-14	-1.17912e-13	5.90456e-15	-1.06036e-13	-3.16047e-14	1.03445e-15	-2.23009e-14	1.36198e-13	-2.1829e-15	-7.40696e-13	-2.19417e-14	-3.85537e-15	3.24522e-15	-1.3964e-13	-7.78571e-13	-1.06434e-12	-1.10673e-14	-3.17421e-14	-1.4592e-12	-5.2796e-14	-2.01722e-13	6.31314e-15	-3.79402e-13	2.3045e-14	4.24207e-14	-4.22849e-14	-5.86112e-13	1.37834e-13	-1.06253	1.10074e-13	1.79582e-13	-7.9659e-14	54.009	1.91344e-13	-9.56731e-14	-2.89645e-14
176	-1.03244e-13	-1.19022e-14	-6.95862e-14	-2.77427e-13	-3.25269e-13	-3.04246e-14	-3.82628e-13	-3.11744e-13	-1.15654e-13	-1.5258e-13	-3.08002e-14	2.21945e-13	-1.88203e-13	3.52546e-14	-7.78309e-14	-3.17324e-15	-2.19388e-13	-5.90794e-14	2.59765e-15	-4.28761e-14	-2.87749e-14	-1.30079e-15	-9.3753e-13	-4.97424e-14	4.7594e-15	-9.37268e-15	-1.37793e-13	-6.71436e-13	-1.16287e-12	-1.04171e-13	-1.16061e-13	-9.85372e-13	1.88774e-14	-1.42821e-13	4.75895e-15	-3.26478e-13	1.05508e-15	-1.46422e-14	-2.81847e-14	-5.4108e-13	2.36003e-13	8.88445e-14	3.44838e-14	1.60997e-13	-9.53113e-14	-24.9988	1.32076e-13	-7.26053e-14	6.59248e-15
177	-2.63868e-13	1.90245e-15	-1.45627e-13	2.29635e-14	-4.25181e-14	-1.46135e-14	-3.80875e-13	-2.62205e-13	-8.79032e-14	-2.09423e-13	-4.51929e-14	4.35537e-14	-3.32471e-13	-6.73599e-14	-9.47054e-14	8.90462e-18	-7.11669e-14	-4.77937e-14	1.95155e-14	-3.92727e-14	-1.74907e-13	3.45972e-15	-8.53105e-13	-5.80628e-15	4.21442e-16	-2.17836e-14	5.34697e-14	-8.25207e-13	-5.40425e-13	-1.23148e-13	-2.74187e-13	-7.32124e-13	3.14476e-14	-1.62457e-13	-6.25803e-14	5.39552e-14	4.09121e-15	5.62501e-14	-3.84826e-14	-6.72248e-13	2.54803e-13	6.88143e-13	1.35323e-13	4.05671e-13	-1.7427e-13	-2.42587	-1.67927e-13	-1.03004e-13	-3.89021e-14
178	-2.30198e-13	3.04876e-14	-1.21477e-13	2.18564e-13	1.09149e-13	4.9738e-14	-3.66882e-13	1.07234e-13	-7.86432e-14	-1.04709e-13	-4.94932e-14	-6.08814e-14	-2.44085e-13	2.21845e-15	-5.38998e-14	1.447e-14	1.25141e-14	-4.41744e-14	2.56228e-14	-1.93219e-14	-1.53975e-13	2.34703e-15	-5.08364e-13	2.73387e-14	1.18998e-15	-6.76443e-15	2.01021e-13	-7.92037e-13	1.22481e-13	-2.08151e-14	-3.37746e-13	-5.56076e-13	8.86693e-14	-1.56507e-13	-1.48509e-13	1.25344e-13	2.85858e-14	4.69641e-14	-2.24451e-14	-5.74793e-13	2.22188e-13	1.13083e-12	2.02029e-13	6.30451e-13	-1.5055e-13	-8.32969e-13	-1.64839e-13	-5.73766e-14	-9.0297e-14
179	-1.53195e-13	1.92765e-14	-6.90704e-14	-6.95702e-14	-9.58379e-14	1.46748e-14	-2.15266e-13	-2.35836e-13	2.63955e-15	-8.00111e-14	-6.296e-14	-1.38369e-13	-3.4778e-13	8.14251e-14	-7.8618e-14	1.48408e-14	-1.13543e-13	-1.0806e-13	2.79218e-14	-4.99005e-15	-7.51409e-14	-6.12837e-16	-2.99614e-13	-5.76042e-15	3.18825e-16	2.10058e-16	-4.80782e-14	-5.034e-13	-6.08909e-13	-5.97686e-14	-4.8134e-15	-3.14846e-13	4.35703e-14	-1.02339e-13	-3.19171e-14	-4.45173e-14	3.7648e-14	-3.38244e-15	-3.87974e-14	-6.6447e-13	1.44099e-13	5.90741e-13	2.19678e-13	4.08632e-13	-6.51948e-14	-4.24299e-13	1.51836e-14	1.08736e-15	-8.14411e-14
180	-1.79459e-13	4.0937e-15	-8.76782e-14	-9.30346e-14	-1.01604e-13	4.30426e-14	-8.18375e-14	-1.74844e-13	-7.33835e-14	-1.51547e-13	-3.33727e-14	-2.19681e-13	5.3161e-13	1.61442e-13	1.71691e-13	1.47622e-14	-8.31077e-14	-1.03206e-13	7.56868e-15	-6.01433e-16	-9.00127e-14	-1.68201e-14	2.8807e-15	-2.59622e-15	1.26775e-15	-1.50017e-14	7.09294e-14	8.56288e-14	-5.95125e-13	-5.91793e-14	-7.83151e-14	-1.33291e-13	6.69618e-14	2.42034e-14	-7.86769e-14	1.35369e-13	3.61833e-14	-2.31051e-14	9.3974e-14	-4.12857e-14	2.51193e-13	3.8294e-13	1.60747e-13	5.77479e-13	-5.96336e-14	-4.80897e-13	3.63331e-14	-1.68252e-14	-1.25332e-13
181	-2.21418e-13	-1.45411e-14	-1.00471e-13	-3.77934e-14	-1.33116e-14	-1.92866e-15	-1.60794e-13	-1.23295e-13	-3.91044e-14	-1.12053e-13	-2.36293e-14	-1.97862e-13	-5.62802e-13	1.04691e-13	-1.70257e-13	6.80113e-15	2.88729e-15	-5.75564e-14	-1.03444e-14	1.97885e-15	-1.14272e-13	-2.65709e-14	-3.22772e-13	7.5669e-15	-3.02871e-16	-1.08301e-14	-1.75789e-14	-5.16425e-13	-8.10274e-13	-6.59524e-14	-2.54229e-14	-2.47144e-13	5.80023e-14	2.80072e-14	-9.46351e-14	-3.03596e-14	7.71026e-15	-4.17263e-14	-3.30452e-14	-1.07185e-12	2.10565e-13	1.20948e-14	1.21592e-13	4.77565e-13	-4.13367e-14	-4.81278e-13	4.38368e-15	-3.23473e-14	-1.25853e-13
182	-1.85352e-13	-1.82872e-14	-9.76523e-14	-2.31274e-13	-2.08173e-13	1.80789e-16	-1.03215e-13	8.92019e-14	-7.86456e-15	-1.56357e-13	-5.53799e-16	8.24581e-14	-8.42738e-13	9.17971e-14	-2.57874e-13	3.84731e-15	-1.157e-13	-8.44834e-14	-2.35996e-14	-2.14532e-14	-9.69343e-14	-2.57307e-14	-3.30376e-13	-3.11825e-14	7.61202e-16	-8.80878e-15	7.27192e-14	-8.92769e-13	-2.52166e-13	-9.48046e-14	-1.84015e-14	-2.54589e-13	8.82748e-14	-1.21058e-13	-1.23491e-13	-4.65122e-15	2.19019e-16	-6.95914e-14	-3.55163e-14	-1.11237e-12	2.10987e-13	3.39192e-14	1.43567e-13	6.92782e-13	-7.28858e-15	-2.52795e-13	9.53883e-14	-2.91636e-14	-7.32892e-14
183	-2.4391e-13	-1.72553e-14	-1.26293e-13	-3.91505e-13	-3.70571e-13	-7.42679e-15	-7.35207e-15	-2.92875e-14	1.25807e-14	-1.45447e-13	-5.2797e-15	-3.01686e-14	-8.70941e-13	1.29392e-13	-2.62252e-13	6.39988e-15	-2.16502e-13	-6.44204e-14	-2.0295e-14	-2.91146e-14	-2.06097e-13	-6.26285e-15	-2.59651e-13	-6.34776e-14	-1.01264e-15	-1.73926e-14	-1.44072e-16	-5.61748e-13	-1.62707e-13	-1.48796e-13	6.0684e-14	1.93561e-13	5.96758e-14	-1.36571e-13	-1.81248e-14	-1.37481e-14	1.19505e-14	-6.12426e-14	-2.86468e-14	-9.29325e-13	4.39613e-13	1.14559e-12	1.85012e-13	1.71638e-12	-6.75274e-16	-4.53061e-13	7.62522e-14	-2.29122e-14	-4.54605e-14
184	-5.16914e-14	-1.02581e-14	-2.57613e-14	-4.60131e-13	-4.53356e-13	-5.78661e-14	-8.17829e-14	1.47107e-14	-1.47382e-14	-2.95694e-14	-9.41458e-15	2.40887e-14	-8.87821e-13	-7.7636e-14	-2.63642e-13	-1.25286e-14	-2.80102e-13	-7.49985e-14	-2.46758e-15	-2.98002e-14	-1.72105e-14	3.07474e-15	-1.23431e-13	-7.12811e-14	1.97888e-15	1.82296e-15	5.42744e-14	-6.09515e-13	-1.39275e-13	-9.35857e-14	-2.70906e-15	-6.29032e-14	1.57351e-14	-9.12502e-14	-5.58982e-15	-7.66589e-14	-2.60771e-14	-4.12205e-14	-7.54455e-14	-1.03726e-12	1.24089e-13	3.06657e-12	2.70965e-13	2.24321e-12	6.24072e-14	3.64632e-14	1.5437e-13	-8.52875e-15	7.70639e-15
185	-1.47614e-13	9.10982e-15	-6.34297e-14	-4.19828e-13	-3.78065e-13	-5.37077e-14	-1.03042e-14	9.81264e-14	1.19735e-14	9.34678e-16	-2.21235e-14	6.26029e-15	-1.01183e-12	-3.95658e-14	-2.94453e-13	-5.13408e-15	-2.20837e-13	-2.42225e-14	2.40368e-14	-1.21583e-14	-1.45015e-13	8.1954e-15	-3.44429e-13	-5.67836e-14	3.02549e-15	1.31971e-15	-1.34264e-14	-7.81712e-13	-1.81414e-13	-8.56163e-14	2.07287e-14	-6.05356e-14	3.80314e-14	-5.9455e-14	7.57064e-14	-1.04492e-13	-4.11844e-15	-2.73739e-14	-1.51946e-13	-1.06012e-12	-1.28321e-14	2.14185e-12	1.06878e-13	1.33548e-12	1.02572e-13	-4.93554e-14	5.13102e-14	1.87041e-14	3.16982e-14
186	-1.51569e-13	-3.5824e-14	-4.49416e-14	-4.40893e-13	-4.08266e-13	-4.72881e-14	2.94166e-14	6.0787e-14	1.94527e-14	-8.29248e-14	-4.50448e-14	1.04648e-13	-8.60198e-13	2.8843e-14	-2.50573e-13	-3.264e-15	-2.43989e-13	-6.25924e-14	1.52091e-14	-1.04551e-14	-1.22719e-13	-9.47141e-16	-4.55686e-13	-6.46813e-14	3.03492e-16	4.22339e-15	-2.2535e-14	-6.81104e-13	-2.18665e-13	-1.33743e-13	-2.09688e-14	1.86672e-13	2.79412e-14	-7.98636e-14	5.03909e-14	-9.1995e-14	-9.64981e-15	-5.19321e-14	-1.59323e-13	-9.46079e-13	7.3087e-14	2.2181e-12	1.40188e-13	1.02433e-12	4.39773e-14	1.68872e-13	-1.63344e-14	4.75822e-15	-4.69477e-14
187	1.21294e-13	-2.63062e-14	8.08907e-14	-3.48069e-13	-2.57657e-13	-1.94145e-14	1.02278e-14	2.10525e-14	3.31708e-14	1.31274e-13	-7.975e-15	1.82726e-13	-4.71543e-13	-4.28556e-14	-1.50946e-13	-3.46418e-15	-1.57651e-13	-1.0139e-14	2.53847e-14	2.78743e-15	1.16181e-13	2.96277e-15	-1.29097e-13	-6.42381e-14	1.67297e-15	2.00174e-14	3.38134e-14	-1.85141e-13	7.18461e-14	-6.26924e-14	-1.26083e-14	6.6518e-13	3.48726e-14	2.73304e-14	1.44975e-14	3.77087e-14	-2.06681e-14	-2.99517e-14	-7.15718e-14	-4.68224e-13	8.98584e-14	2.72589e-12	1.90097e-13	1.51685e-12	1.33675e-13	1.05703e-12	3.16517e-13	5.14527e-14	3.04896e-14
188	-4.17305e-13	-1.76301e-13	-1.84406e-13	-6.81439e-13	-5.97997e-13	-7.91406e-14	8.28871e-14	3.70866e-15	4.4656e-14	-4.92615e-13	-1.4309e-13	-1.30667e-13	-1.04972e-12	-1.27031e-13	-3.39524e-13	-2.83127e-14	-3.9481e-13	-1.68687e-13	-2.66871e-14	-6.60528e-15	-4.58198e-13	-2.05911e-15	-1.03959e-12	-9.30423e-14	4.055e-15	-2.20744e-14	6.78113e-14	-1.2694e-12	-4.33902e-13	-5.22961e-13	1.01695e-14	-1.40685e-13	2.67894e-14	-3.06721e-13	-9.2007e-15	-3.09847e-13	-1.21617e-14	-8.24044e-14	-4.7783e-14	-1.0274e-12	-1.77919e-13	2.43187e-12	3.38278e-14	1.04582e-12	-2.28921e-13	-7.22001e-13	-4.67803e-13	-1.81658e-13	-4.01067e-13
189	-8.66343e-13	-2.93332e-13	-4.06951e-13	-1.03804e-12	-9.13144e-13	-1.61566e-13	1.95117e-13	1.39313e-13	3.40396e-14	-1.09777e-12	-2.35525e-13	-5.20104e-13	-1.40044e-12	-2.96843e-13	-4.60369e-13	-6.65271e-14	-6.20434e-13	-3.18223e-13	-5.54339e-14	-2.61523e-14	-8.78219e-13	-7.91352e-15	-1.94366e-12	-1.1348e-13	-2.43567e-15	-4.89021e-14	8.15781e-14	-2.40592e-12	-1.22775e-12	-9.15914e-13	-9.77073e-15	-1.38391e-12	-1.83797e-14	-7.84656e-13	-5.44415e-14	-7.46671e-13	-3.27043e-14	-1.34962e-13	-6.0926e-14	-1.33305e-12	-4.32629e-13	9.74925e-13	-2.06993e-13	-4.51581e-14	-5.61329e-13	-2.5462e-12	-1.16006e-12	-3.71908e-13	-7.83735e-13
190	-8.77694e-13	-2.95259e-13	-4.38336e-13	-8.98605e-13	-8.26136e-13	-1.86928e-13	2.42591e-13	1.7996e-13	4.3672e-14	-1.19115e-12	-2.60276e-13	-5.71836e-13	-1.31012e-12	-3.27174e-13	-4.35107e-13	-6.98195e-14	-5.94363e-13	-3.10259e-13	-4.96809e-14	-3.01484e-14	-8.79743e-13	-8.57844e-15	-1.98577e-12	-9.00372e-14	-5.84502e-15	-4.60751e-14	1.13598e-13	-2.3062e-12	-1.41347e-12	-9.10007e-13	1.05146e-14	-1.76173e-12	-6.67702e-14	-8.08103e-13	-6.86207e-14	-8.59209e-13	-3.74526e-14	-1.43261e-13	-6.57454e-14	-1.23264e-12	-5.02315e-13	-4.47388e-13	-3.85789e-13	-8.19521e-13	-6.00173e-13	-2.73293e-12	-1.24393e-12	-3.87287e-13	-8.61258e-13
191	-4.2654e-13	-1.75319e-13	-2.41015e-13	-3.14072e-13	-3.33856e-13	-1.22995e-13	7.68586e-14	1.67933e-13	3.09464e-14	-6.57957e-13	-1.55182e-13	-3.25542e-13	-7.15999e-13	-2.49527e-13	-2.66043e-13	-3.28979e-14	-3.05164e-13	-1.56977e-13	-2.60391e-14	-1.23787e-14	-4.20802e-13	-5.38414e-15	-1.2474e-12	-3.69821e-14	-3.1692e-16	-2.10023e-14	6.17663e-14	-1.23043e-12	-1.01645e-12	-4.72033e-13	1.82598e-14	-1.35914e-12	-5.85854e-14	-4.95578e-13	-5.4588e-14	-5.85295e-13	-1.96383e-14	-7.00727e-14	-4.1865e-14	-6.27734e-13	-2.84476e-13	-1.45795e-12	-2.8973e-13	-1.14829e-12	-3.41292e-13	-1.32642e-12	-6.09553e-13	-1.70477e-13	-5.20314e-13
192	1.78358e-13	-2.40843e-14	5.21992e-14	2.13805e-13	1.3319e-13	-2.90145e-14	-4.83758e-14	1.75495e-13	2.03724e-14	5.88792e-14	-1.67542e-14	-5.43358e-14	8.4413e-14	-1.65295e-13	-2.24035e-14	3.69247e-15	1.6502e-14	1.04339e-14	1.74835e-14	1.09097e-14	2.11182e-13	1.06556e-15	-2.21918e-13	9.71034e-15	-4.76458e-16	9.19112e-15	4.50879e-14	3.51811e-13	-2.13904e-13	4.57574e-14	1.75832e-14	-3.2206e-13	-2.76605e-14	-3.31603e-14	3.77155e-14	-1.1466e-13	4.77874e-16	5.53132e-15	1.41939e-14	2.01813e-13	-2.1389e-15	-9.04992e-13	-9.11821e-14	-6.26789e-13	3.43602e-15	7.69922e-13	2.29605e-13	5.94634e-14	-7.85149e-14
193	-4.29189e-14	-8.0672e-14	-4.90066e-14	-4.28375e-14	-8.38813e-14	-9.63471e-14	-1.29118e-13	1.69988e-13	4.90595e-15	-2.67005e-13	-7.25436e-14	-3.1602e-13	-5.30699e-14	-1.95704e-13	-6.48653e-14	1.26676e-15	-1.06029e-13	-6.7955e-14	9.34789e-15	1.6699e-15	-1.18516e-14	-2.07754e-15	-7.26651e-13	-2.17088e-14	-8.39121e-16	-3.88725e-15	-3.36161e-14	-1.95822e-13	-7.26124e-13	-1.82953e-13	3.85863e-15	-1.22817e-12	-6.17775e-14	-2.8702e-13	1.02728e-14	-3.72077e-13	-2.852e-15	-5.86659e-14	8.29124e-15	-1.44331e-14	-1.02603e-13	-1.39939e-12	-2.31318e-13	-1.30341e-12	-1.42586e-13	-3.47738e-13	-1.98782e-13	-3.66382e-14	-2.59326e-13
194	-6.47363e-14	-7.52619e-14	-6.12079e-14	-1.07968e-13	-9.43371e-14	-9.6476e-14	-1.09915e-13	2.36963e-13	-4.50725e-15	-3.07493e-13	-5.23911e-14	-2.62984e-13	8.61834e-14	-1.20159e-13	7.98078e-15	3.8914e-15	-8.96014e-14	-5.77665e-14	4.14845e-15	3.61675e-15	-5.79868e-14	-1.31929e-15	-5.07938e-13	-2.00578e-14	-2.6082e-15	-7.88923e-15	5.8471e-15	-3.9083e-14	-5.83904e-13	-2.21498e-13	3.43546e-15	-1.20525e-12	-4.39909e-14	-2.87194e-13	2.92917e-14	-3.26038e-13	-7.58643e-15	-5.52116e-14	2.38858e-14	1.62726e-13	-5.828e-14	-1.37756e-12	-2.28336e-13	-1.28307e-12	-1.4176e-13	-3.54157e-13	-2.57049e-13	-7.47024e-14	-2.48961e-13
195	-1.00897e-13	-7.70032e-14	-7.46697e-14	-1.537e-13	-1.46816e-13	-8.74105e-14	-7.84906e-14	1.24826e-13	1.55227e-15	-3.74304e-13	-3.18867e-14	-2.00489e-13	1.37843e-13	-9.1023e-14	4.52023e-14	1.55448e-15	-1.21684e-13	-7.0404e-14	-8.6379e-15	1.21959e-15	-1.13105e-13	-3.22676e-15	-2.32946e-13	-2.67889e-14	-8.47986e-16	-1.66196e-14	-2.11371e-14	4.44473e-14	-5.99656e-13	-2.50419e-13	4.79187e-15	-1.17874e-12	-3.62022e-14	-3.00312e-13	6.59778e-14	-3.00653e-13	-6.00608e-15	-6.70028e-14	1.79735e-14	2.55395e-13	-2.01174e-14	-1.20195e-12	-1.47636e-13	-1.23337e-12	-1.42177e-13	-3.89734e-13	-2.27478e-13	-1.07753e-13	-2.34252e-13
196	-6.65787e-14	-6.82619e-14	-5.61306e-14	-1.49893e-13	-1.5091e-13	-5.03608e-14	-1.37435e-13	2.05882e-14	-1.83235e-15	-3.90801e-13	-4.3109e-14	-1.31236e-13	4.65963e-15	-7.2289e-14	2.04251e-14	2.18292e-16	-1.31759e-13	-7.31829e-14	5.79425e-15	-2.07953e-15	-1.3962e-13	-8.46228e-16	-2.68369e-13	-3.31052e-14	-3.73808e-15	-1.52033e-14	-6.51955e-14	-1.94451e-13	-7.258e-13	-2.45593e-13	-3.5093e-14	-1.33522e-12	-5.53462e-14	-3.40287e-13	1.0174e-14	-3.30563e-13	-4.37942e-15	-5.87309e-14	2.94974e-15	1.22188e-13	-2.39017e-14	-1.33178e-12	-1.56977e-13	-1.40906e-12	-1.16788e-13	-4.52231e-13	-2.66548e-13	-1.11014e-13	-1.80419e-13
197	-3.66363e-14	-6.17741e-14	-4.54906e-14	-1.36145e-13	-1.16802e-13	-2.56836e-14	-1.21879e-13	-5.00131e-14	3.68171e-15	-3.52145e-13	-1.5952e-14	-9.19138e-14	8.23154e-14	-1.63592e-13	4.41225e-14	-7.95177e-15	-8.24488e-14	-7.77844e-14	-1.58431e-14	-2.18117e-15	-1.63927e-13	-5.04224e-16	-1.33773e-13	-3.04204e-14	-9.8835e-15	-1.21707e-14	-2.43381e-15	-9.59185e-14	-5.37608e-13	-2.06325e-13	2.70837e-15	-1.21821e-12	-5.57103e-14	-3.02999e-13	-8.21893e-14	-2.93847e-13	-1.33417e-14	-4.19108e-14	4.67664e-15	2.65159e-13	-5.79253e-14	-1.31073e-12	-1.05728e-13	-1.29091e-12	-1.10521e-13	-5.70069e-13	-3.27431e-13	-7.74052e-14	-1.60102e-13
198	-2.21659e-14	-6.34061e-14	-4.12862e-14	-1.09293e-13	-6.53026e-14	-3.65059e-14	-1.08922e-13	-2.87467e-13	1.16138e-14	-3.13601e-13	-3.51254e-14	-7.12194e-14	-1.75059e-13	-1.35428e-13	-3.6429e-14	-6.23694e-15	-6.51836e-14	-7.31484e-14	-3.7545e-14	2.94417e-15	-1.79521e-13	-4.87306e-15	-1.91891e-13	-1.07885e-14	-9.5024e-16	-7.76865e-15	-3.11291e-14	-2.61449e-13	-7.17437e-13	-1.68561e-13	2.43162e-14	-1.06062e-12	-5.44201e-14	-2.4215e-13	-1.01623e-13	-3.07927e-13	2.94971e-15	-9.63454e-15	-1.61531e-14	-2.36979e-14	-9.85769e-14	-1.21666e-12	-7.89316e-14	-1.16073e-12	-1.06682e-13	-7.18139e-13	-3.31715e-13	-8.24449e-14	-1.24107e-13
199	-3.08459e-14	-8.67785e-14	-4.78605e-14	-2.67403e-13	-9.31175e-14	-5.6948e-14	-7.75083e-14	-3.1488e-13	4.54371e-16	-3.41217e-13	-3.43465e-14	-2.04177e-13	-7.33739e-14	-2.41877e-13	-1.02925e-14	-1.42783e-14	-6.77742e-14	-3.88279e-14	-1.06061e-14	1.19138e-15	-1.94259e-13	-5.72938e-15	-8.41961e-14	-1.8223e-14	-1.64029e-16	-3.61816e-15	-6.24149e-14	-1.77272e-13	-6.87258e-13	-2.62277e-13	1.49171e-14	-9.32051e-13	-7.14983e-14	-2.1433e-13	-8.54168e-14	-3.38017e-13	-1.10471e-14	-1.3771e-14	-1.02788e-15	2.00691e-14	-9.83045e-14	-9.91939e-13	-1.62504e-14	-8.79891e-13	-9.41776e-14	-6.84934e-13	-3.41991e-13	-9.26541e-14	-1.05173e-13
200	4.77391e-14	-7.32803e-14	-8.0877e-15	-2.52295e-13	-1.06445e-13	-8.47615e-14	-7.30493e-14	-6.50976e-13	-2.37278e-14	-2.9129e-13	-2.95065e-14	-1.09094e-13	6.40659e-15	-2.2241e-13	6.98801e-15	-7.20361e-15	-7.10992e-14	-2.96605e-14	-7.04321e-14	-7.58538e-15	-1.14416e-13	-5.36245e-15	-1.58551e-13	-1.58142e-14	-3.12195e-15	-1.00554e-15	-9.87318e-14	-1.12333e-13	-1.1765e-12	-1.80263e-13	-7.27125e-15	-1.10868e-12	-1.02464e-13	-2.14149e-13	-1.12549e-13	-3.39542e-13	-2.17495e-15	-2.77339e-15	1.0216e-15	-1.67996e-13	-8.9673e-14	-1.06006e-12	-2.14524e-14	-1.08274e-12	-6.98156e-14	-5.90128e-13	-2.14448e-13	-8.02436e-14	-8.68757e-14
201	-2.59767e-14	-4.81159e-14	-7.55541e-14	-1.35634e-13	-5.64508e-14	-5.39736e-14	-3.79904e-14	-4.3983e-13	-1.57432e-14	-2.49701e-13	-1.37235e-14	-1.84703e-13	-7.92942e-14	-6.0833e-14	-3.08491e-14	1.56718e-15	-1.57764e-14	7.78934e-15	-1.58026e-14	-2.56771e-15	-2.4747e-13	4.53213e-15	-3.62342e-13	-1.06032e-14	-3.07409e-16	-1.21851e-14	-9.59295e-14	-2.17072e-13	-1.32795e-12	-1.71654e-13	3.26626e-14	-1.24673e-12	-9.38693e-14	-1.47096e-13	-1.25503e-13	-3.42578e-13	2.82687e-15	4.28529e-15	6.14267e-15	-1.26986e-13	-9.08289e-14	-1.9303e-12	-1.56715e-13	-1.56253e-12	-4.60396e-14	-9.35607e-13	-2.55609e-13	-4.85587e-14	-7.75478e-14
202	3.31474e-15	-6.25054e-14	-6.26349e-14	-6.41501e-14	-6.37546e-14	-3.08391e-14	-1.66998e-13	-3.46854e-13	-2.32282e-14	-2.52368e-13	-6.78842e-14	-3.81616e-13	-1.29056e-14	-2.22598e-14	-2.99077e-14	-8.04843e-15	-3.2075e-14	-1.58908e-14	-7.16503e-15	-4.07964e-15	-1.64228e-13	4.50328e-15	-2.70234e-13	2.87687e-15	-3.12349e-15	-9.13091e-15	-1.25273e-13	-7.04209e-14	-1.0502e-12	-1.72279e-13	7.17249e-14	-1.37369e-12	-9.66326e-14	-9.6043e-14	-7.90744e-14	-3.40364e-13	-7.36201e-15	-2.11381e-14	8.19553e-15	9.95558e-14	-1.80744e-13	-1.81907e-12	-1.59808e-13	-1.34787e-12	-9.316e-14	-7.92998e-13	-2.26856e-13	-5.38047e-14	-1.33477e-13
203	-4.79123e-14	-1.18631e-14	-1.07715e-13	2.90014e-14	-3.94311e-14	-6.61686e-15	-1.21148e-13	-7.18437e-13	-3.23246e-14	-1.4619e-13	-5.82886e-14	-2.65446e-13	-4.06935e-15	-2.97613e-15	-2.24462e-14	4.40721e-16	1.84333e-14	2.33887e-14	-3.24091e-15	-2.67313e-15	-2.55588e-13	5.78367e-15	-3.31549e-13	5.1324e-15	-3.39857e-15	-1.84605e-14	-1.50503e-13	2.46826e-14	-1.07533e-12	-1.16746e-13	5.79599e-15	-1.07824e-12	-1.00076e-13	-6.13253e-14	-4.30184e-15	-2.50676e-13	9.00856e-15	-1.12155e-14	-3.96113e-15	-2.21563e-14	-7.36486e-14	-1.44397e-12	-1.08343e-13	-4.96882e-13	-1.56436e-14	-9.29085e-13	-1.8796e-13	1.34524e-14	-4.64977e-14
204	5.41892e-15	-2.49947e-14	-6.49236e-14	-1.80342e-13	-3.03428e-13	-5.25762e-15	1.06148e-15	-6.62474e-13	-2.34982e-14	-1.42864e-13	-2.28055e-14	-2.28103e-13	9.39188e-14	-8.58789e-14	4.63243e-14	9.43261e-16	-1.12818e-13	-3.04726e-14	-1.08012e-13	-9.62769e-15	-1.61292e-13	-5.83321e-16	-2.54449e-13	-3.46177e-14	-2.25644e-15	-1.46038e-14	-1.36433e-13	-1.71346e-13	-9.86722e-13	-1.23928e-13	2.77504e-14	-1.09277e-12	-7.99398e-14	-1.11555e-13	5.10783e-14	-3.07967e-13	-9.22199e-16	-4.71276e-14	2.33175e-17	1.67683e-13	-5.08776e-14	-1.87823e-12	-3.40489e-14	-1.94634e-13	-4.35186e-14	-6.64569e-13	-1.7995e-13	1.25545e-14	-7.55376e-14
205	-9.65393e-14	-2.53134e-15	-1.20453e-13	3.21288e-13	7.88843e-14	-2.74144e-14	-6.40794e-14	-4.39128e-13	-4.63847e-14	-7.53658e-14	-2.28442e-14	-2.36264e-13	-2.90428e-13	-1.03428e-13	-2.98807e-14	6.69781e-15	1.46151e-13	6.26675e-14	-2.08197e-14	-2.60936e-14	-2.53251e-13	1.58678e-16	-5.75923e-13	4.12095e-14	-1.0771e-15	-2.32998e-14	-1.78135e-13	-5.00081e-13	-1.3603e-12	-4.47931e-14	-3.03808e-14	-1.08731e-12	-8.60076e-14	-7.14075e-14	5.65637e-14	-3.35146e-13	-1.12289e-15	1.03032e-14	-4.55718e-14	-3.38194e-13	-8.58496e-14	-2.4676e-12	-3.49307e-14	-4.27328e-13	-1.1153e-13	-1.10226e-12	-3.58671e-13	-3.46942e-14	-7.27324e-14
206	-1.94592e-14	2.19433e-14	-6.23157e-14	1.14872e-13	-3.01209e-14	-2.72372e-14	-5.9696e-14	-3.68298e-13	-8.71905e-14	-1.70726e-14	-7.24582e-14	-3.19697e-13	2.09731e-13	-2.47825e-13	1.09071e-13	-6.61613e-15	5.04886e-14	2.94877e-14	-2.77791e-14	1.71475e-15	-1.17642e-13	-1.94548e-16	-7.19426e-13	1.93835e-14	1.59875e-15	-1.24245e-14	-9.41776e-14	-3.72138e-13	-1.41029e-12	7.87362e-15	-1.78423e-13	-1.34325e-12	-9.38347e-14	-8.74269e-14	-9.50397e-15	-2.73661e-13	-3.2566e-14	-9.81203e-15	5.52034e-14	-1.40291e-13	-2.07447e-14	-2.62046e-12	-3.00545e-14	-4.18914e-13	-1.30098e-14	-1.0049e-12	-2.82941e-13	-8.03028e-15	-6.47205e-14
207	-2.01838e-14	4.00808e-14	-5.36413e-14	-1.72865e-14	-7.25356e-14	-5.22861e-14	-2.22085e-13	-4.15196e-13	-5.30934e-14	-2.75571e-14	-9.64402e-14	-3.03685e-13	1.01527e-13	-1.18504e-13	5.99331e-14	7.55271e-15	-3.50813e-14	8.95455e-15	-3.64332e-14	-6.24065e-16	-8.56608e-14	-4.3981e-15	-4.99982e-13	6.33159e-15	-2.23747e-15	-4.90496e-15	-2.06251e-13	-2.53617e-13	-1.76251e-12	5.18466e-14	-3.91598e-15	-1.26393e-12	-1.10929e-13	-3.66496e-14	-1.53127e-14	-4.80929e-13	2.92402e-15	-1.7045e-14	1.74019e-14	-2.37481e-13	-7.9261e-14	-2.56477e-12	-5.02828e-14	-5.26503e-13	6.71097e-14	-1.06893e-12	-1.492e-13	2.38719e-14	-3.15183e-14
208	-3.92529e-14	-3.23716e-14	-3.23401e-14	-6.99009e-13	-5.29339e-13	-4.12918e-14	-1.29659e-13	-2.87761e-13	-9.93509e-14	-2.04646e-13	-8.04972e-14	-5.56186e-14	-4.69345e-14	-1.23814e-13	-3.34737e-16	-1.00026e-14	-3.11685e-13	-7.6858e-14	-3.44743e-14	-1.73523e-14	-3.17395e-14	-6.84575e-16	-6.28769e-13	-9.42218e-14	-2.80396e-16	-7.77841e-16	-1.96113e-13	-3.09076e-13	-1.52661e-12	-1.28737e-13	-5.33021e-16	-1.30891e-12	-9.29047e-14	-8.76801e-14	-7.72286e-14	-6.06207e-13	5.12324e-15	-7.35344e-14	3.30941e-14	-3.95658e-13	-3.66793e-14	-2.34107e-12	-6.63302e-14	-5.6733e-13	9.30252e-14	-1.26329e-12	-3.54366e-14	9.07392e-15	-1.67842e-13
209	-2.05675e-13	-1.60084e-14	-1.12374e-13	7.8257e-14	-4.14717e-14	-3.60815e-14	-1.30634e-13	-1.90634e-13	-6.44198e-14	-2.65263e-13	-2.85206e-14	-1.38521e-13	-6.07e-13	-1.04353e-13	-1.68264e-13	-1.01604e-15	-3.98705e-14	-1.44114e-14	-9.78145e-14	-6.99463e-15	-1.68355e-13	-2.17623e-16	-6.69656e-13	-1.91001e-15	1.09012e-14	-7.30864e-15	-1.71731e-13	-8.57891e-13	-1.06701e-12	-4.14827e-14	-1.12033e-14	-1.17092e-12	-6.67987e-14	-8.83299e-14	-8.26004e-14	-4.15069e-13	2.50357e-15	-2.79696e-16	-8.52875e-14	-8.41371e-13	2.90273e-15	-1.68688e-12	4.57073e-14	-1.61964e-14	-6.90575e-14	-1.66258e-12	-4.47145e-13	-1.29904e-13	-1.71866e-13
210	-2.08645e-13	1.05614e-14	-1.04008e-13	1.04503e-13	-5.58318e-14	-1.56089e-14	-1.54138e-13	-1.67216e-13	-7.18103e-14	-2.82296e-14	5.97283e-15	-4.10927e-13	-2.7907e-13	-6.40477e-15	-6.74791e-14	1.92819e-16	-6.63773e-14	-1.26001e-14	-2.12536e-14	-1.51283e-15	-6.01932e-14	-2.90006e-15	-7.16911e-13	-1.36888e-14	-1.11845e-13	-9.79845e-15	-1.68283e-13	-4.69947e-13	-9.13065e-13	-3.82688e-14	-1.57978e-14	-8.93874e-13	-4.91885e-14	-6.22031e-14	-6.83605e-14	-3.20246e-13	-8.07455e-15	-1.09139e-14	-5.92649e-14	-5.1402e-13	5.16799e-14	-1.50438e-12	5.01186e-14	2.13074e-13	7.02511e-14	-1.60391e-12	5.15542e-14	2.05619e-14	-2.69169e-14
211	-1.4779e-13	1.82988e-14	-8.73573e-14	1.76934e-13	8.08192e-14	-5.89755e-14	-2.08991e-13	-8.88503e-14	-6.34905e-14	4.80166e-14	1.29411e-14	-1.02471e-12	-2.40699e-13	-2.03733e-13	-7.57086e-14	4.49472e-15	-4.1632e-15	5.55902e-15	-3.15158e-16	-6.79374e-15	-4.73582e-14	-5.5461e-15	-6.72466e-13	6.59548e-15	-1.36712e-13	-1.79647e-14	-1.10809e-13	-5.44664e-13	-9.22398e-13	7.2858e-14	-2.78864e-14	-1.38259e-12	-1.21709e-13	-1.83504e-13	-6.31214e-14	-2.48195e-13	-5.22998e-15	2.29964e-14	-1.24168e-14	-4.78882e-13	-4.33234e-14	-1.16484e-12	-7.65069e-15	1.25002e-13	4.85248e-14	-1.78719e-12	-4.18631e-14	1.18586e-14	-5.8393e-14
212	-4.20202e-14	-6.09463e-14	-5.5534e-15	-4.70659e-14	-6.25553e-14	-6.93346e-14	-3.58993e-13	-2.60815e-13	-4.47388e-14	-2.79931e-14	9.67521e-15	-8.98687e-13	-3.53539e-13	-1.34647e-13	-1.45511e-13	-1.72567e-15	-1.31186e-13	-5.99076e-14	-1.54352e-14	-9.20436e-15	1.43508e-13	-4.84746e-15	-7.56211e-13	-8.2517e-15	1.65127e-14	-3.8815e-15	-1.90424e-13	-1.03851e-12	-1.25947e-12	-4.7284e-14	1.24489e-14	-1.33377e-12	-1.14779e-13	-1.85106e-13	-9.07001e-14	-4.7509e-13	-5.86974e-15	-2.40814e-14	-3.16634e-14	-6.23159e-13	1.04936e-13	-8.53952e-13	6.68496e-14	4.20773e-13	-1.08525e-13	-1.07362e-12	1.30147e-13	-5.59694e-14	-1.36713e-13
213	-6.51834e-14	-1.79888e-14	7.44357e-15	-3.98222e-13	-2.67076e-13	-8.59986e-14	-3.92147e-13	-2.44171e-12	-1.0162e-13	-3.85192e-14	-1.82453e-15	-5.66751e-13	-4.28505e-13	-1.98201e-13	-2.08513e-13	2.15081e-16	-2.9431e-13	-5.93961e-14	-7.34762e-15	-3.34523e-14	1.67923e-13	-9.23338e-15	-1.39612e-12	-5.88339e-14	-2.06925e-15	7.05651e-15	-2.19684e-13	-1.30498e-12	-1.8355e-12	-2.18236e-14	1.92472e-14	-1.68979e-12	-1.27265e-13	-2.03943e-13	-3.92369e-14	-4.31104e-13	-1.0331e-14	-1.40857e-14	-3.87252e-14	-1.93848e-12	5.07698e-14	-1.28171e-12	3.74919e-14	5.41749e-13	-7.74108e-15	-1.16528e-12	2.21798e-13	1.60435e-14	-2.73125e-15
214	-9.01917e-14	-1.98064e-14	9.56264e-15	-1.92378e-13	-1.32815e-13	-5.84859e-14	-1.25582e-13	-2.22001e-12	-7.85878e-14	-2.89097e-14	-2.19713e-14	-1.85035e-14	-5.32631e-13	-8.29434e-14	-1.86186e-13	-7.73583e-15	-2.12056e-13	-3.88565e-14	-2.71121e-13	-2.52568e-14	1.89743e-13	-5.60838e-15	-8.63758e-13	-1.72719e-14	1.02146e-16	3.46161e-15	-7.65949e-14	-1.21627e-12	-1.1653e-12	-1.55717e-16	-1.4812e-14	-1.54717e-12	-6.13643e-14	-2.05793e-13	-1.12603e-13	-2.84444e-13	-2.30036e-15	-1.6943e-14	-2.56078e-14	-1.64646e-12	8.94557e-14	-3.39482e-13	3.90616e-14	5.74066e-13	-3.69907e-14	-7.9119e-13	1.53079e-13	-3.44938e-14	-3.82101e-14
215	-7.02942e-14	-7.04098e-15	3.44158e-14	-5.25519e-13	-4.09596e-13	-6.08127e-14	-1.06614e-13	-1.84021e-12	-7.20895e-14	-2.40741e-13	-3.62281e-15	-3.47974e-13	-2.41136e-13	-6.9609e-14	-8.64297e-14	-1.0003e-14	-3.26937e-13	-1.7718e-13	-7.22762e-13	-5.27654e-14	2.01707e-13	-3.0323e-14	-1.02134e-12	-6.45716e-14	-3.38261e-16	1.51915e-15	-4.45837e-14	-9.35278e-13	-1.30931e-12	1.96557e-14	-1.33855e-13	-1.57366e-12	-6.7496e-14	-3.08564e-13	-4.97225e-14	-2.27085e-13	4.53907e-16	-6.98728e-14	-1.21243e-14	-7.96002e-13	7.26912e-14	-4.98469e-13	4.00948e-14	3.7472e-13	-6.74244e-15	-6.73353e-13	1.97284e-13	-9.86215e-16	5.51611e-15
216	-2.75896e-13	-1.71665e-13	-4.15647e-14	-7.49056e-13	-6.03016e-13	-4.05905e-14	-1.45893e-13	-1.3855e-12	-6.94077e-14	-4.69376e-13	-1.97329e-13	-4.46798e-13	-1.23627e-13	-9.62669e-15	-2.59496e-14	-3.97661e-14	-4.72396e-13	-1.8961e-13	-1.82895e-13	-1.3899e-13	1.66962e-14	2.26017e-15	-6.65387e-13	-8.60284e-14	-6.07555e-16	-1.4205e-14	-2.855e-14	-7.18356e-13	-1.17954e-12	-4.04804e-13	-1.9568e-13	-1.28498e-12	-8.44147e-14	-1.89612e-13	-8.26741e-14	-3.92937e-13	-1.33546e-15	-7.99912e-14	-2.82242e-15	-1.40252e-13	5.03477e-14	-2.35674e-13	1.16047e-14	4.28392e-13	-2.45142e-13	-8.41692e-13	-1.091e-13	-1.76045e-13	-3.32585e-13
217	-5.12416e-13	-1.02854e-13	-1.62182e-13	2.90694e-14	-1.1359e-13	-2.50192e-14	-1.64597e-13	-8.20118e-13	-3.72641e-14	-5.84861e-13	-2.14383e-13	-3.92673e-13	-5.41041e-14	-7.47829e-14	-3.61703e-15	3.00953e-15	-1.71656e-13	-9.83565e-14	2.77174e-14	-3.58802e-13	-3.4718e-13	4.55278e-15	-3.257e-13	-7.75768e-15	9.01435e-16	-3.32928e-14	-4.88472e-14	-5.90653e-13	-1.20424e-12	-2.44553e-13	-2.0975e-13	-1.3992e-12	-7.74329e-14	-1.50972e-13	-9.02545e-14	-2.3997e-13	-5.01376e-15	-2.5085e-14	-8.13231e-16	-7.14551e-14	-1.40941e-13	-1.7395e-13	-4.42833e-14	-3.3403e-13	-3.34236e-13	-1.09607e-12	-8.04833e-13	-3.03211e-13	-3.60791e-13
218	-6.42507e-13	4.87596e-15	-2.20359e-13	-7.94766e-15	-7.74403e-14	-1.84459e-14	-1.15966e-13	-2.739e-13	-6.70673e-14	-3.63722e-13	-7.35202e-16	-1.40563e-12	-1.48732e-13	4.24121e-14	-4.72953e-14	3.26925e-15	-1.0707e-13	-5.5352e-14	-5.40834e-15	-2.42786e-14	-5.16006e-13	-1.70712e-15	-4.94893e-13	2.89252e-15	1.72691e-15	-5.99222e-14	-5.75673e-14	-6.08719e-13	-1.0029e-12	-6.30246e-14	-1.25032e-13	-1.41591e-12	-7.5359e-14	-1.11397e-13	-8.6035e-14	-1.60923e-13	6.736e-15	-1.55766e-14	-7.63325e-15	-3.19059e-13	6.96186e-14	-7.43027e-13	-5.26657e-14	-6.55501e-13	-9.71687e-14	-1.87417e-12	-5.05401e-13	-4.58581e-15	-1.65436e-13
219	-4.12473e-13	1.11442e-14	-4.46451e-14	-5.14985e-14	-8.97571e-14	-3.45113e-14	-1.60857e-13	-2.28031e-13	-4.85017e-14	-2.25786e-13	-2.87862e-13	-1.4739e-12	-1.44245e-13	1.08969e-13	-2.32161e-14	6.91364e-15	-7.08851e-14	-4.98267e-14	1.01345e-14	-4.24529e-15	-1.97862e-13	-1.48699e-14	-3.50728e-13	8.10192e-15	-1.35815e-15	-1.18902e-14	-1.61411e-14	-5.72513e-13	-1.03101e-12	5.28089e-15	2.72961e-15	-1.23448e-12	-5.48609e-14	-1.47836e-13	-9.22052e-14	-8.31386e-14	1.65368e-14	-6.21217e-14	1.67624e-15	-2.25333e-13	1.26181e-13	-1.3093e-14	1.22348e-13	2.38557e-13	8.24459e-15	-1.27937e-12	-2.54092e-13	1.39394e-14	-1.22375e-13
220	-1.96453e-13	-1.07454e-14	3.27137e-14	-1.08178e-13	-1.2618e-13	-1.10177e-13	-6.43427e-13	-1.96755e-13	-1.70219e-14	-3.2366e-13	-9.45987e-13	-8.3608e-13	-4.41445e-13	-3.04329e-13	-7.1993e-14	9.13751e-16	-6.52955e-14	-6.68138e-14	-1.01335e-14	-6.9359e-15	-1.55447e-14	-2.61368e-14	-3.43705e-13	-7.81449e-15	3.3124e-16	-6.88795e-15	-2.94983e-15	-6.356e-13	-1.02594e-12	2.52138e-14	3.53621e-14	-2.10984e-12	-1.43421e-13	-3.59842e-13	-1.54878e-13	-1.15148e-13	1.87385e-15	-2.58509e-14	-1.86958e-14	-2.87153e-13	1.0246e-13	-8.97805e-14	9.19875e-14	1.21546e-13	3.54581e-15	-1.08485e-12	-3.71104e-13	4.78362e-15	-1.63116e-13
221	-2.49572e-13	-1.06525e-14	1.78726e-14	-1.73583e-13	-1.58007e-13	-1.12677e-13	-1.19707e-12	-9.14025e-14	-4.42422e-15	-4.21175e-13	-8.48373e-13	-1.42714e-12	-5.48476e-13	-1.21352e-13	-1.02751e-13	3.69142e-15	-1.06983e-13	-5.80786e-14	-2.04747e-14	-1.86536e-14	-6.20325e-14	-2.34135e-14	-2.87645e-13	-2.86612e-14	-1.05428e-16	-1.31823e-15	-5.92111e-15	-5.75345e-13	-8.8055e-13	7.09903e-15	1.32995e-14	-1.60108e-12	-1.29075e-13	-3.87188e-13	-2.10858e-13	-2.5847e-13	-9.06673e-16	-9.43161e-14	-1.69402e-14	-2.48879e-13	8.11853e-14	-2.58119e-13	5.14011e-14	4.42222e-14	1.98861e-14	-1.15218e-12	-3.3806e-13	-2.24438e-15	-1.35933e-13
222	-2.89212e-13	-8.19921e-15	-1.36081e-15	-3.45068e-13	-2.68606e-13	-7.72935e-14	-7.51911e-13	-2.93927e-13	1.41916e-14	-3.40381e-13	-3.99941e-13	-1.03154e-12	-5.77605e-13	-1.08963e-13	-1.36447e-13	5.01992e-15	-2.00996e-13	-3.05557e-14	-1.31252e-14	-3.48149e-14	-1.024e-13	-1.04641e-14	-3.18454e-13	-5.63495e-14	-1.49638e-16	-2.14441e-15	-1.3824e-13	-5.88874e-13	-1.237e-12	9.74896e-15	6.11062e-15	-1.43649e-12	-8.87324e-14	-4.4429e-13	-2.06079e-13	-3.64265e-13	8.73383e-15	-7.34624e-14	-2.42607e-14	-3.40175e-13	5.79553e-14	-3.77826e-13	6.84805e-14	2.20047e-13	5.31651e-14	-1.16715e-12	-2.52056e-13	1.83932e-14	-9.7906e-14
223	-2.84039e-13	-2.77573e-14	-4.52641e-14	-4.26303e-13	-3.46574e-13	-1.16223e-13	-3.36677e-13	-6.72791e-13	-2.53083e-14	-4.57424e-13	-3.68492e-13	-3.26389e-13	-5.82919e-13	-1.47457e-13	-1.69669e-13	-1.18934e-15	-2.9326e-13	-4.79033e-14	-3.37311e-15	-3.09899e-14	-1.2474e-13	2.25875e-15	-7.46248e-13	-5.99952e-14	-1.41248e-15	-7.73971e-15	-2.94358e-13	-9.09553e-13	-1.84852e-12	-7.42567e-14	-3.79381e-14	-1.63849e-12	-1.17952e-13	-4.6514e-13	-2.79253e-14	-3.25454e-13	-7.53011e-16	-2.93857e-14	-4.51717e-14	-1.00655e-12	6.81574e-15	-2.88046e-13	4.87048e-14	3.03951e-13	-2.2674e-14	-9.6514e-13	-3.71511e-13	-2.50887e-14	-1.39628e-13
224	-2.12426e-13	-3.03368e-14	-4.01527e-14	-5.081e-13	-4.27101e-13	-1.10908e-13	-5.64869e-13	-3.45974e-14	-9.32532e-14	-3.30005e-13	-7.15312e-13	-1.40282e-13	-6.83207e-13	-5.83919e-14	-2.0738e-13	9.53136e-16	-3.21644e-13	-4.78675e-14	5.76294e-15	-1.58023e-14	-4.50309e-14	7.55772e-15	-8.50547e-13	-7.412e-14	-3.20532e-15	-1.44299e-14	-9.49819e-14	-1.23756e-12	-1.00917e-12	-9.94573e-14	-1.38223e-13	-1.87791e-12	-7.76343e-14	-4.51762e-13	-1.30494e-13	-2.20243e-13	2.21679e-15	-5.06043e-14	-1.13597e-13	-1.11217e-12	-8.5901e-16	8.22987e-14	8.00677e-14	5.38594e-13	6.8521e-15	-1.18211e-12	-2.43111e-13	2.34296e-14	-1.83027e-13
225	-1.18869e-13	-9.56156e-14	-2.12632e-14	-5.55094e-13	-4.93782e-13	-1.14468e-13	-1.34671e-13	-1.74987e-14	1.74685e-14	-3.03437e-13	-5.09848e-13	1.3093e-14	-1.86163e-12	4.06479e-14	-5.42477e-13	-9.10246e-15	-3.52238e-13	-1.1788e-13	-2.31847e-13	4.95505e-16	6.0898e-14	9.55662e-16	-1.15556e-12	-8.4095e-14	3.09784e-15	-3.25783e-15	-1.64232e-13	-2.21458e-12	-8.33377e-13	-2.2826e-13	3.66491e-14	-1.73576e-12	1.1279e-14	-4.30021e-13	-1.57747e-13	-3.40534e-13	-1.74884e-14	-5.02102e-14	-2.5351e-13	-2.04809e-12	-1.55856e-14	-2.95527e-13	9.03348e-15	4.64243e-13	-4.51426e-14	-6.28463e-13	-7.99876e-14	-7.38284e-16	-1.55888e-13
226	4.7557e-14	-6.49755e-14	3.12829e-14	-4.01106e-13	-2.93901e-13	-5.57518e-14	-1.87043e-14	-1.6548e-14	9.45368e-15	-7.22956e-14	-1.46112e-13	2.39415e-13	-8.44567e-13	7.18991e-14	-2.82966e-13	-8.28974e-15	-2.00064e-13	-3.88747e-14	-4.30942e-13	1.07973e-14	1.78012e-13	1.35336e-15	-9.12374e-13	-5.66337e-14	1.02132e-15	1.19434e-14	-2.15355e-14	-9.73557e-13	-2.4251e-13	-1.50346e-13	3.21795e-14	-1.35419e-12	3.32553e-15	-2.04243e-13	-6.58499e-14	-5.8217e-14	-6.04829e-16	-1.34259e-14	-3.64388e-14	-9.43987e-13	-7.2766e-14	2.24451e-13	6.54718e-14	8.32807e-13	3.74648e-14	5.98536e-14	1.56639e-13	4.48031e-14	-4.87912e-14
227	-4.58729e-13	-2.07075e-13	-2.20721e-13	-9.45439e-13	-7.81198e-13	-9.10103e-14	-1.49634e-13	-1.35547e-13	-3.09452e-14	-8.42754e-13	-2.90724e-13	-3.0675e-13	-1.08243e-12	-6.02877e-15	-3.42328e-13	-3.29234e-14	-5.41124e-13	-2.37341e-13	-3.23995e-14	-2.88347e-14	-3.1735e-13	-1.54865e-14	-1.52181e-12	-1.14596e-13	-3.0661e-15	-2.16988e-14	2.30013e-15	-2.28379e-12	-1.16897e-12	-6.10508e-13	-1.69634e-14	-2.39415e-12	-2.623e-14	-6.89879e-13	-1.37833e-13	-4.67212e-13	-2.58896e-15	-9.61324e-14	-6.06532e-14	-1.41381e-12	-1.76173e-13	2.24451e-13	-9.81645e-14	9.42929e-13	-3.4556e-13	-2.22955e-12	-6.54649e-13	-1.69485e-13	-4.65387e-13
228	-7.62398e-13	-2.82881e-13	-3.79693e-13	-1.09333e-12	-9.41836e-13	-1.85184e-13	-1.34671e-13	-2.84763e-13	-5.602e-14	-1.22996e-12	-2.54065e-13	-1.03622e-12	-1.46974e-12	-1.43393e-13	-4.62286e-13	-5.97505e-14	-7.24822e-13	-3.42426e-13	-5.03318e-14	-4.06344e-14	-6.10777e-13	-1.62379e-14	-2.25496e-12	-1.17333e-13	-1.01719e-14	-4.47789e-14	-3.77015e-14	-2.88279e-12	-2.11173e-12	-8.53075e-13	-6.50219e-14	-3.45655e-12	-1.49211e-13	-8.74893e-13	-2.40395e-13	-8.46368e-13	-2.14307e-14	-1.53327e-13	-7.13495e-14	-1.91661e-12	-3.51995e-13	-1.36167e-12	-3.65673e-13	-4.30198e-13	-5.71855e-13	-3.59122e-12	-1.15671e-12	-3.12606e-13	-7.51415e-13
229	-7.4897e-13	-2.61314e-13	-3.81764e-13	-9.35567e-13	-8.25873e-13	-1.80342e-13	-2.69341e-13	-1.78654e-13	-8.40336e-14	-1.1403e-12	-2.68663e-13	-8.86582e-13	-1.42189e-12	-1.71209e-13	-4.47483e-13	-5.78741e-14	-6.32574e-13	-2.96248e-13	-3.93237e-14	-4.16852e-14	-6.28556e-13	-1.0229e-14	-2.12402e-12	-9.76554e-14	-6.61457e-15	-4.489e-14	-8.05327e-14	-2.80047e-12	-2.18682e-12	-8.1569e-13	-7.59736e-14	-3.74833e-12	-1.13624e-13	-8.4251e-13	-2.39962e-13	-9.44565e-13	-2.99296e-14	-1.4835e-13	-7.45386e-14	-1.81684e-12	-5.97302e-13	-2.1248e-12	-3.46926e-13	-1.09233e-12	-5.72264e-13	-3.41166e-12	-1.18512e-12	-3.10104e-13	-7.5044e-13
230	-2.64682e-13	-1.43307e-13	-1.52091e-13	-3.38862e-13	-3.27787e-13	-1.02671e-13	-6.43427e-13	-1.48384e-13	-6.11812e-14	-5.03812e-13	-1.43811e-13	-5.45229e-13	-7.04757e-13	-1.34961e-13	-2.10488e-13	-2.91695e-14	-3.06108e-13	-1.38285e-13	-1.0739e-14	-1.10647e-14	-1.3488e-13	-1.70589e-15	-1.24898e-12	-3.43811e-14	4.06874e-15	-1.11075e-14	-1.23093e-13	-1.29042e-12	-1.67017e-12	-3.9887e-13	-3.39864e-14	-2.70838e-12	-6.82144e-14	-4.74317e-13	-1.926e-13	-6.30334e-13	-1.42056e-14	-7.05415e-14	-1.59267e-14	-8.94874e-13	-2.42779e-13	-3.72589e-12	-4.17573e-13	-3.0675e-12	-3.54313e-13	-1.62353e-12	-4.3534e-13	-1.18204e-13	-4.30762e-13
231	5.47154e-14	-1.30745e-14	7.6671e-15	1.79657e-13	1.40273e-13	-3.9471e-14	-1.34671e-13	-2.68855e-14	-2.85614e-14	1.62399e-14	-3.82172e-14	-1.55713e-13	-1.29066e-13	-8.85227e-14	-3.89038e-14	-7.24025e-15	2.53697e-14	8.22213e-15	7.16048e-15	7.43682e-15	1.32248e-13	8.1954e-16	-3.07276e-13	1.76962e-14	4.0007e-15	1.20242e-14	-9.64438e-16	-1.51738e-13	-5.16939e-13	-5.24185e-15	-8.43381e-15	-1.70583e-12	-6.13642e-15	-6.62547e-14	-7.44919e-14	-2.33803e-13	-2.64992e-15	-8.20435e-15	1.6316e-14	-1.27126e-13	1.18032e-14	-2.96275e-12	-1.61558e-13	-2.72334e-12	-1.38662e-13	-4.86311e-13	1.55969e-13	1.32112e-14	-1.14899e-13
232	-1.40855e-13	-3.61687e-14	-7.72631e-14	8.01975e-14	5.0208e-14	-5.15754e-14	-3.04879e-13	-7.01711e-14	-3.89881e-14	-1.90446e-13	-6.20905e-14	-3.39482e-13	-2.31247e-13	-1.34856e-13	-5.3927e-14	-7.88983e-15	-4.78299e-14	-4.21609e-14	9.27678e-15	-3.70075e-15	-5.30537e-14	-2.99378e-15	-3.29195e-13	-1.10232e-15	3.31042e-15	-6.87356e-15	-7.23146e-15	-5.23252e-13	-6.58039e-13	-7.57454e-14	-1.95485e-14	-1.75072e-12	-1.74889e-14	-1.31384e-13	-3.3606e-14	-2.24451e-13	-8.48222e-15	-2.43758e-14	-9.70181e-15	-2.52175e-13	-5.67669e-16	-1.52627e-12	-5.61128e-14	-1.49634e-12	-2.62013e-13	-1.16715e-12	2.07102e-14	-5.19865e-14	-1.84173e-13
233	-1.51538e-13	-5.37148e-14	-7.17496e-14	5.35967e-15	-1.78515e-13	-3.44113e-14	-2.97164e-13	-1.16199e-13	-3.24556e-14	-1.97536e-13	-5.02848e-14	-1.04276e-12	-9.31978e-14	-1.03572e-13	2.50878e-14	-1.37496e-15	-3.48173e-13	-2.5455e-14	7.43467e-15	-3.91095e-15	-8.26723e-14	2.21838e-15	-1.50756e-12	-7.80213e-15	1.25061e-15	-1.42539e-14	3.17972e-14	-2.54378e-13	-4.76959e-13	-1.0094e-13	-2.8893e-14	-2.0051e-12	-1.64105e-14	-5.53951e-14	-6.02774e-15	-2.46896e-13	-2.06222e-15	-1.43963e-14	3.3769e-16	-9.35029e-14	-9.40693e-15	-2.78319e-12	-1.01003e-13	-2.84305e-12	-2.87892e-13	-5.6861e-13	2.12021e-14	-1.07676e-13	-1.81491e-13
234	-1.12757e-13	-8.133e-15	-5.90494e-14	-1.66076e-14	2.24091e-14	-3.07433e-14	-2.51806e-13	-1.25633e-13	-1.90178e-14	-3.68744e-14	-2.39986e-14	-5.40553e-13	-2.57266e-13	-7.52529e-14	-2.97011e-14	-6.18528e-16	-4.92818e-14	1.25299e-14	1.59384e-15	-1.91334e-15	-1.33618e-13	-1.95557e-15	-1.56368e-12	4.31569e-15	-2.39663e-15	-1.05294e-14	2.25182e-14	-5.12497e-13	-1.55994e-12	-4.60921e-14	-2.82562e-14	-1.30182e-12	-3.00474e-15	-6.1282e-14	-2.36397e-14	-1.36541e-13	-8.21828e-15	-9.73571e-15	-2.5327e-14	-1.62972e-13	-4.17806e-13	-1.73576e-12	1.49634e-14	-5.98536e-13	-1.20373e-13	-4.33939e-13	3.21315e-14	-8.00577e-14	-6.2495e-14
235	-2.83222e-14	-5.17689e-14	3.91689e-16	-1.2603e-13	-5.53386e-14	-3.79454e-14	-1.80363e-13	-1.38714e-13	-1.14896e-14	-9.75963e-14	-1.44803e-14	-1.3093e-14	-1.55889e-13	-8.87902e-14	-1.15684e-14	-6.45265e-15	-9.12625e-14	-9.46444e-15	-2.50548e-14	-2.40916e-15	-3.22251e-14	9.0537e-16	-5.98536e-13	-7.52708e-15	-3.9496e-15	-6.17067e-15	-4.30198e-14	-2.97398e-13	-2.1248e-12	-8.99595e-14	-3.31714e-14	-1.0624e-12	-2.37927e-14	-9.43396e-14	-7.13392e-14	-5.23719e-14	-2.62572e-15	-4.09169e-14	-1.76577e-14	2.52206e-14	-1.10004e-13	-3.71093e-12	-2.24451e-14	-1.19707e-12	-1.5368e-13	-5.61128e-13	6.7837e-14	-1.12569e-13	-1.10415e-13
236	-1.92274e-13	-5.08647e-14	-6.55288e-14	1.31218e-15	-6.48206e-13	-1.62333e-14	-1.25382e-13	-1.73864e-14	-2.07027e-15	-1.55613e-13	-4.02772e-14	-3.74085e-14	-2.08395e-13	5.59044e-14	-5.6087e-14	-1.52748e-15	-8.63127e-13	-3.37827e-13	-5.21851e-14	-1.78489e-15	-1.54559e-13	4.76832e-15	-4.63866e-13	2.56182e-15	3.37471e-15	-5.78526e-15	-3.27325e-15	-3.44158e-13	-5.53646e-13	-1.42928e-13	-1.8459e-14	-1.04744e-12	2.80966e-14	-1.74768e-14	-1.10333e-13	-1.64597e-13	6.48073e-15	-2.49443e-15	-2.58312e-14	2.00537e-13	-1.5431e-13	-2.39415e-12	-1.04744e-13	-2.33429e-12	-1.96957e-13	-6.28463e-13	-3.1826e-14	-1.20812e-13	-9.1157e-14
237	-1.64016e-13	-1.99127e-14	-5.21457e-14	-6.1948e-13	-1.18831e-12	-1.84705e-14	-1.75665e-13	-5.98591e-14	-1.66239e-14	-9.3932e-13	-5.26039e-14	-1.45893e-13	-4.52151e-14	-2.74982e-14	-4.71475e-14	-2.37571e-15	-9.6596e-13	-1.10262e-12	-4.56956e-14	-1.56668e-14	-1.02834e-13	-1.67261e-13	-4.07753e-13	-1.76895e-14	1.94663e-15	3.74222e-16	5.33071e-14	-2.69341e-13	-1.42901e-12	-8.05836e-14	-2.3455e-14	-5.08756e-13	2.20159e-14	-8.97805e-14	-1.12693e-13	-4.86311e-14	-1.64804e-15	-1.63731e-13	-1.57503e-14	1.46075e-13	-1.79561e-13	-2.1248e-12	-1.42152e-13	-4.48902e-13	-1.42111e-13	-6.28463e-13	3.91211e-14	-5.67782e-14	-6.82433e-14
238	-1.58933e-13	-3.29617e-14	-5.78098e-14	-5.65901e-12	-4.47825e-12	-2.27958e-14	-1.67056e-13	-1.92261e-13	6.07489e-15	-2.4302e-12	-6.57138e-14	-1.98148e-14	-6.96645e-14	-2.87259e-14	-7.84171e-14	1.69416e-15	-2.58675e-12	-1.13182e-12	-3.93608e-14	-3.38124e-13	-6.06021e-14	-1.90514e-13	-1.64597e-13	-8.13133e-13	-9.18232e-16	-1.17678e-15	-2.53457e-14	-2.6186e-14	-7.55652e-13	-5.26526e-13	1.19953e-14	-7.4817e-13	1.27108e-15	-1.31865e-13	-7.90255e-14	-6.5839e-13	-1.24792e-14	-5.97625e-13	-1.26894e-14	6.53816e-14	8.22987e-14	-2.27444e-12	-2.09488e-13	-1.25693e-12	-7.45995e-14	-5.38683e-13	4.28147e-14	-2.3478e-14	-9.70233e-14
239	-1.53953e-13	-8.61994e-13	-6.33575e-14	-7.23009e-12	-5.38379e-12	-4.02142e-14	-1.19357e-13	-1.84509e-13	-3.10223e-14	-2.17027e-12	-7.07693e-14	-2.23867e-14	1.72468e-13	5.32625e-14	2.90169e-14	-1.93184e-13	-3.3298e-12	-1.04418e-12	9.48884e-15	-6.11889e-14	-3.00451e-14	2.54646e-14	-2.46896e-13	-9.4695e-13	-2.68794e-16	5.26537e-15	-3.5552e-14	2.91786e-13	-8.00542e-13	-2.50739e-12	1.57077e-14	-4.33939e-13	-2.825e-14	-1.01003e-13	-3.27325e-14	-1.01003e-12	-6.72367e-15	-6.53464e-13	2.95775e-14	2.66877e-13	-2.76823e-13	-1.18211e-12	-3.74085e-15	-4.18975e-13	-4.58606e-13	-5.91055e-13	5.9393e-14	-5.01281e-13	-1.73803e-12
240	-1.12832e-12	-1.18187e-12	-4.10262e-13	-1.72652e-12	-1.75087e-12	-7.2479e-15	-1.56794e-13	5.11262e-15	-3.22934e-14	-3.00216e-12	-3.05593e-14	-7.54308e-14	2.82749e-14	-2.52686e-14	-1.05974e-14	-2.23076e-13	-1.24529e-12	-1.00075e-12	4.73995e-14	-7.02166e-15	-1.24432e-14	2.59929e-15	-2.05981e-13	-2.04548e-14	-3.2098e-16	-4.18426e-15	-5.35661e-14	2.89916e-13	-6.5839e-13	-2.45374e-12	4.56605e-14	-9.12768e-13	-5.82264e-14	-9.94248e-14	-1.60155e-14	-8.52914e-13	-6.19807e-15	-2.37977e-13	-2.01827e-15	2.7167e-13	2.24451e-14	-6.35945e-13	-7.15438e-14	-7.18244e-13	-2.57798e-12	-6.80835e-13	-9.34644e-13	-9.49565e-13	-2.38121e-12
241	-2.1161e-12	-1.10071e-12	-1.07444e-12	2.02579e-13	-6.29301e-13	-1.71845e-14	-1.66468e-13	-1.66699e-13	-2.185e-14	-3.77555e-12	-1.75905e-14	-4.30198e-14	1.81287e-13	-2.51018e-14	4.28032e-15	2.84014e-14	-6.60494e-13	-8.10386e-13	1.25828e-14	-6.1943e-15	-1.59982e-12	1.08283e-15	-1.20175e-13	1.1917e-14	1.77737e-15	-2.06338e-13	-7.8257e-14	6.35945e-14	-3.10491e-13	-2.36071e-12	4.13086e-14	-2.69341e-13	-5.20696e-14	-8.69456e-14	-3.22649e-14	-7.18244e-13	6.42731e-15	-2.24611e-13	2.20874e-14	2.62219e-13	1.49634e-14	-1.66655e-12	1.0603e-13	4.63866e-13	-2.91781e-12	-1.24944e-12	-4.14067e-12	-1.81154e-12	-2.5452e-12
242	-2.28441e-12	-6.2725e-13	-1.25106e-12	2.42605e-13	-1.66717e-13	-3.41061e-14	-1.00769e-13	-3.61074e-13	-2.9555e-14	-3.18184e-12	1.09668e-14	-9.3525e-14	1.76678e-13	-1.30383e-13	2.58396e-14	1.13991e-14	-1.32229e-13	-1.69419e-13	-1.97829e-14	-7.51851e-15	-2.6618e-12	2.94348e-15	-2.91085e-13	4.28804e-14	1.25872e-15	-7.98082e-14	-1.02588e-13	-6.80835e-13	-1.13535e-12	-1.69871e-12	-7.78515e-15	-1.12226e-12	-9.17678e-14	-3.60057e-13	-5.99852e-14	-4.09623e-13	9.30966e-15	-4.52386e-14	2.42871e-14	-5.67656e-14	-1.60857e-13	-6.90187e-13	1.20409e-14	8.97805e-14	-2.11858e-12	-6.35945e-12	-5.42348e-12	-1.63013e-12	-1.99847e-12
243	-3.51113e-12	-1.70662e-14	-1.97684e-12	4.87916e-14	5.01187e-15	-5.19043e-14	6.82706e-14	-3.73647e-13	-3.82607e-14	-1.92327e-12	2.64417e-14	-1.09069e-13	1.94222e-13	-1.45416e-13	2.31368e-14	4.10982e-16	8.06893e-14	3.21856e-14	-3.20843e-14	2.61719e-15	-3.99857e-12	-3.55931e-15	-2.57724e-13	2.67889e-14	-6.19855e-16	-4.52856e-13	-1.38636e-13	-5.01274e-13	-1.1447e-12	-7.04825e-13	8.57926e-16	-1.18211e-12	-1.01471e-13	-3.57251e-13	-2.63029e-14	-1.94524e-13	-5.18934e-15	-2.00553e-14	5.79211e-15	-2.51253e-13	-1.65065e-13	-1.26815e-12	-1.49634e-13	3.74085e-14	-9.08083e-13	-1.09981e-11	-3.354e-12	-7.76571e-14	-1.03178e-12
244	-2.3461e-12	1.87205e-14	-1.23482e-12	-1.1576e-13	-3.89693e-14	-5.28395e-14	8.12704e-14	-3.12318e-13	-3.73598e-14	-1.29621e-12	3.13858e-14	-2.86526e-13	2.44034e-13	-1.64731e-13	6.14709e-14	-6.05149e-15	2.70162e-14	-6.59221e-15	-1.5571e-14	-5.17074e-15	-2.75756e-12	-6.61906e-15	-3.75956e-13	7.79325e-15	-3.00368e-15	-8.62816e-14	-1.35785e-13	-3.62863e-13	-1.04183e-12	-1.31366e-12	-7.47485e-14	-6.135e-13	-8.51044e-14	-2.36317e-13	-4.44226e-14	-1.3093e-13	-1.14454e-14	-2.20471e-14	1.34528e-14	-2.22716e-13	-9.44857e-14	-1.92654e-12	-4.11494e-14	-8.60396e-14	-2.3176e-14	-6.8682e-12	-2.62238e-12	2.75398e-15	-4.54331e-13
245	-1.78217e-12	3.97104e-14	-8.38777e-13	-3.56565e-13	-1.79477e-13	-3.55381e-14	-2.66943e-13	-1.498e-13	-3.29653e-14	-8.53823e-13	-2.69266e-14	-2.28192e-13	2.55161e-13	-1.27322e-13	5.09185e-14	-4.01735e-15	-1.0322e-13	-2.70355e-14	2.23427e-14	-1.40962e-14	-1.63682e-12	1.48785e-16	-3.85308e-13	-3.84506e-14	-3.5037e-15	6.56225e-15	-1.17853e-13	-4.67607e-13	-2.11358e-12	-1.21148e-12	-8.01084e-15	-5.6861e-13	-7.85579e-14	-3.2522e-13	1.0638e-14	-9.35213e-14	-5.5478e-15	-5.08004e-14	-6.08665e-15	-4.17155e-13	-2.39082e-14	-1.328e-12	-3.55381e-14	5.0595e-13	7.55776e-14	-4.33939e-12	-1.17224e-12	7.68765e-14	-2.12071e-13
246	-1.22521e-12	8.49169e-15	-3.03654e-13	-3.84833e-13	-2.44736e-13	-2.31933e-13	-7.19643e-13	-2.28433e-14	-3.05724e-14	-3.43215e-13	-5.43981e-14	-5.05015e-13	1.13879e-13	-1.80549e-12	2.17983e-14	-2.04658e-13	-1.02028e-13	-2.77379e-14	-5.04238e-15	-9.77389e-15	-1.08805e-12	-2.87394e-15	-5.38683e-13	-4.65353e-14	5.06165e-16	4.92494e-16	-9.35204e-14	-4.41421e-13	-1.13722e-12	-4.75622e-13	8.93019e-15	-3.33684e-12	-2.62678e-13	-1.19386e-12	5.00339e-14	-6.73353e-14	-4.94499e-13	-4.81056e-13	-3.54907e-14	-6.15215e-13	-9.83648e-14	-1.09607e-12	-9.02481e-14	1.20642e-13	7.10053e-14	-4.24961e-12	-1.91951e-12	6.18869e-14	-7.01577e-13
247	-1.31611e-13	-4.63733e-14	1.63283e-14	-4.55631e-13	-3.4294e-13	-4.97533e-13	-9.28928e-13	-6.52576e-14	-2.4924e-14	-6.88648e-13	-7.71423e-14	-3.08679e-13	-1.0702e-13	-4.58021e-12	-3.78871e-14	-2.54328e-13	-1.46579e-13	-4.75475e-14	-3.91738e-14	-5.58255e-15	-9.254e-14	-2.08083e-15	-3.14232e-13	-4.31115e-14	4.21471e-16	2.7207e-15	-3.29985e-14	-7.4817e-13	-1.3785e-12	-5.86497e-13	-9.07346e-15	-7.15999e-12	-8.11798e-13	-1.92093e-12	3.82122e-14	-1.90783e-13	-5.82595e-13	-1.31432e-13	-2.54582e-14	-5.08052e-13	-2.93984e-14	-1.16715e-12	-8.5519e-14	1.26656e-13	7.46005e-14	-5.1923e-12	-2.15037e-12	3.52885e-14	-6.3879e-13
248	-8.83073e-14	-9.89805e-15	-1.38124e-14	-1.56012e-13	-1.5431e-13	-5.0256e-13	-2.37489e-13	-1.51607e-16	-5.14771e-14	-7.58063e-13	-9.15449e-14	-1.11524e-12	-1.70568e-13	-2.23549e-12	-1.76475e-14	2.1324e-14	-2.84583e-14	-2.16206e-14	-4.25086e-14	2.56095e-15	-7.15118e-14	-4.77191e-15	-4.86311e-13	4.72858e-16	1.37382e-15	7.99132e-16	-8.39157e-14	-1.01003e-12	-2.61673e-12	-1.79736e-14	-1.12817e-14	-4.908e-12	-7.8794e-13	-1.79187e-12	-3.15225e-13	-6.35945e-14	6.67495e-14	-1.11773e-14	-3.1664e-14	-4.34287e-13	7.48593e-15	-1.01751e-12	-8.54492e-14	3.34725e-13	8.57878e-14	-4.65362e-12	-1.34681e-12	3.62796e-14	-1.00034e-12
249	-3.3164e-14	9.35624e-15	2.22677e-14	4.78742e-14	9.33174e-14	-5.00807e-13	-1.5181e-13	-1.55972e-14	-7.28977e-14	-6.37801e-13	-8.819e-14	-2.0221e-13	-2.98169e-13	-1.37293e-12	-3.84835e-14	2.9746e-15	1.60201e-13	7.03054e-14	-3.69726e-14	1.10857e-14	-8.35847e-15	-5.16308e-15	-6.20981e-13	2.10406e-14	9.47871e-16	8.43929e-15	-8.26184e-14	-8.82841e-13	-3.70344e-12	4.72182e-14	-5.3838e-14	-5.11749e-12	-8.00879e-13	-1.40656e-12	-7.53782e-13	-7.59393e-13	1.52292e-15	-2.21405e-13	-1.68994e-14	-4.14614e-13	-9.91712e-15	-5.66739e-13	-3.49357e-14	6.60492e-13	1.05508e-13	-4.41421e-12	-7.89972e-13	7.11888e-14	-8.93886e-13
250	-2.92884e-14	7.21207e-14	3.19751e-14	5.9034e-13	4.57882e-13	-5.04781e-13	-1.18361e-13	-5.2013e-14	-4.10239e-14	-3.27562e-13	-4.31463e-14	-1.72745e-13	-9.35213e-14	-1.12735e-12	-5.42424e-14	1.3422e-14	3.24751e-13	9.24005e-14	-1.88182e-14	1.16591e-14	-4.68282e-14	-5.68557e-15	-3.9653e-13	8.92825e-14	5.77145e-16	5.19573e-15	-4.68552e-14	-1.45145e-12	-4.6611e-12	2.47927e-13	-4.29965e-14	-6.14996e-12	-7.20023e-13	-1.8405e-12	-9.91326e-13	-1.83863e-12	-2.95131e-15	-4.63948e-13	2.75365e-14	-2.23516e-13	-2.3691e-14	-1.22139e-12	-1.24335e-13	2.02358e-13	1.0717e-13	-4.07753e-12	-5.23108e-13	7.34121e-14	-7.23514e-13
251	1.70645e-13	6.22841e-14	1.38739e-13	-1.08333e-13	-3.30479e-14	-4.01206e-13	-1.83875e-13	-2.201e-13	-3.5644e-14	-1.36731e-13	-4.0427e-14	-1.29729e-13	-1.5244e-13	-1.32374e-12	-9.12125e-14	-2.90884e-16	-1.9786e-14	6.6409e-15	-8.70846e-15	-1.25395e-14	1.62446e-13	-2.48445e-16	-4.04012e-13	-5.27173e-15	6.06513e-16	2.10311e-14	-8.98764e-13	-1.13722e-12	-5.82077e-12	1.96478e-13	-1.91323e-14	-5.10252e-12	-5.16647e-13	-1.78813e-12	-5.96198e-13	-2.25947e-12	6.67344e-15	-2.91067e-13	-3.01582e-14	-8.88452e-13	-2.71682e-14	-1.44023e-12	-7.49525e-14	-3.84099e-14	2.69556e-13	-3.80819e-12	2.80667e-13	1.9559e-13	-3.33906e-13
252	2.02972e-13	-2.19937e-14	1.35213e-13	-8.17289e-14	-8.06692e-14	-4.10559e-13	-1.00095e-13	-3.0467e-12	-2.12518e-14	-2.9307e-13	-3.46476e-14	-8.08181e-14	-1.98265e-13	-1.46835e-12	6.35945e-14	-5.0391e-16	-1.04325e-13	-5.00863e-14	-7.72304e-15	-1.81381e-14	1.54222e-13	4.79453e-16	5.08756e-13	-4.58942e-15	-1.46799e-15	1.82129e-14	-9.78474e-13	-1.10729e-12	-6.76346e-12	1.05268e-13	4.70335e-15	-5.77588e-12	-7.98292e-13	-1.63101e-12	-1.71471e-12	-2.14725e-12	5.50031e-15	-7.9884e-14	-8.42605e-15	-4.45161e-13	-3.23141e-14	-2.11358e-12	-1.09696e-13	-3.66332e-13	6.09976e-14	-4.15983e-12	-3.24112e-13	-2.93258e-14	-3.76547e-13
253	-1.57909e-15	-7.5486e-14	8.30892e-15	-1.54761e-13	-1.6525e-13	-5.11562e-13	5.96198e-15	-4.63622e-12	-4.02257e-14	-4.76053e-13	-3.09922e-14	1.03606e-13	3.44158e-13	-1.15608e-12	-4.26457e-13	1.38346e-14	-1.41364e-13	-8.8672e-14	-1.14145e-14	-2.52137e-14	-3.35435e-14	-3.88352e-15	-2.09488e-12	-1.34114e-14	-2.87916e-16	2.59969e-15	-2.38935e-12	-1.88539e-12	-1.13423e-11	-7.49075e-14	-4.41787e-14	-4.38428e-12	-6.75224e-13	-1.4739e-12	-1.67403e-13	-1.95272e-12	6.29415e-14	3.48878e-15	-3.95128e-14	-3.26202e-12	-2.84226e-13	-1.71331e-12	-4.20912e-14	-1.79937e-13	-5.97138e-14	-3.65107e-12	-2.59284e-14	-8.62313e-14	-2.47546e-13
254	-1.66763e-13	3.07552e-15	-6.81975e-14	7.48874e-14	2.57851e-14	-4.33004e-13	-1.26078e-13	-2.81138e-12	-6.38298e-13	-4.52741e-13	-2.83989e-15	8.59498e-14	-9.27731e-13	-1.08363e-12	-2.02006e-13	3.61322e-15	-2.69013e-14	-3.40194e-14	-1.1418e-14	-2.666e-14	-1.87087e-13	-4.04137e-15	-5.08756e-12	1.09616e-14	-2.22458e-16	-1.77569e-14	-1.59711e-12	-2.33429e-12	-1.01452e-11	-1.30236e-14	-9.3186e-14	-4.77333e-12	-7.13568e-13	-1.66842e-12	7.66875e-14	-2.2894e-12	-1.38273e-15	1.16587e-14	-8.94297e-14	-3.95034e-12	-9.53396e-14	-1.79561e-12	-3.31469e-14	-4.65552e-13	3.03288e-14	-5.00526e-12	-2.22782e-14	-2.76059e-14	1.21562e-13
255	-9.48054e-14	-1.34658e-14	-3.71325e-14	-9.84139e-14	-8.4131e-14	-3.93725e-13	-8.41692e-14	1.2724e-14	-9.74898e-13	-9.15927e-14	6.68668e-15	-3.70998e-14	-7.18244e-13	-3.66589e-13	-2.99268e-13	1.29414e-15	-8.11348e-14	-5.74241e-14	-6.80004e-16	-2.50447e-14	-5.24993e-14	2.7008e-15	-5.01274e-12	-8.68517e-15	-2.12381e-15	-2.49724e-14	-6.34074e-13	-4.42917e-12	-6.2996e-12	-1.21231e-14	-2.24705e-13	-4.75836e-12	-5.97952e-13	-1.87043e-12	-1.16551e-13	-1.85546e-12	5.39163e-15	-1.2745e-15	-1.27189e-13	-3.17224e-12	-3.92264e-14	-1.3093e-12	-4.38863e-14	-6.48352e-13	-1.22524e-14	-4.45161e-12	-7.34227e-14	-4.34428e-14	-3.98754e-13
256	-3.4438e-14	1.03826e-14	-3.72713e-14	-7.92593e-14	-1.16998e-13	-8.51044e-14	-5.42424e-14	1.34327e-13	-9.08443e-13	-2.38011e-13	1.45332e-14	-4.55491e-14	-1.52627e-12	-5.18601e-13	2.24451e-14	3.59541e-15	-7.84971e-14	-8.16086e-14	-1.18312e-15	-1.55439e-14	1.84622e-15	9.87245e-16	-4.96785e-12	-9.36948e-15	-1.24214e-15	-1.42887e-14	1.25319e-13	-7.42185e-12	-5.59631e-12	-2.00925e-14	-2.24712e-12	-5.79084e-12	-4.75351e-14	-1.31678e-12	-1.01704e-12	-8.52914e-13	9.07358e-15	-2.12172e-14	-4.48902e-14	-5.59631e-12	-5.25146e-14	-8.67878e-13	-4.60443e-15	-6.70233e-13	2.97309e-14	-4.59377e-12	-1.67856e-13	-3.44903e-15	-3.86009e-13
257	3.83223e-14	-3.71437e-15	-4.6915e-14	-3.5408e-14	-1.07059e-13	-2.23516e-13	-1.22279e-13	-4.65305e-14	-2.56541e-13	-1.93238e-13	1.23381e-14	-8.38067e-14	-5.94047e-12	-4.67607e-14	-1.45145e-12	4.62606e-15	-4.90841e-14	-7.91716e-14	3.18597e-15	-7.5007e-15	2.04582e-14	-8.19703e-15	-4.21968e-12	-4.50742e-15	-4.64738e-16	-8.66442e-15	-1.61324e-13	-8.08024e-12	-4.93792e-12	-5.29373e-14	-3.14232e-13	-5.14741e-12	-4.60848e-14	-1.42526e-12	-1.09607e-12	-1.4926e-12	5.83778e-15	-3.74094e-14	-1.76755e-13	-8.28973e-12	1.37778e-14	-1.29621e-12	1.11993e-15	-6.21303e-13	-2.24926e-14	-4.05508e-12	-6.61955e-14	-2.52064e-14	-3.03214e-13
258	6.73828e-14	8.53473e-16	-3.30688e-14	1.28078e-14	-9.62985e-14	-2.85474e-13	-6.14477e-13	-1.21353e-13	-4.58254e-14	-1.65094e-13	1.72786e-14	-1.17823e-13	-9.18005e-12	6.31269e-15	-2.70838e-12	1.16148e-15	-2.87116e-14	-7.61676e-14	-2.09721e-15	-6.01338e-15	6.05057e-14	-1.81304e-14	-5.17734e-12	-2.32e-15	-1.03593e-15	-8.08676e-15	-7.59335e-13	-1.08634e-11	-4.99778e-12	-3.22904e-14	-5.84508e-14	-5.40179e-12	-5.63859e-14	-1.25693e-12	-4.04012e-13	-1.97891e-12	-9.50374e-15	-4.77292e-14	-1.27217e-12	-1.10729e-11	5.85231e-14	-1.73389e-12	-1.29268e-14	-5.65925e-13	-1.65302e-14	-3.63611e-12	-2.74719e-15	-1.3503e-14	-3.74085e-14
259	6.6623e-14	-9.88275e-15	-3.432e-14	-1.39034e-13	-1.47866e-13	-3.34806e-13	-2.1182e-13	-1.14385e-13	-6.54649e-14	-2.24451e-13	1.61174e-14	-1.2281e-13	-6.96734e-12	-1.01003e-13	-2.41238e-12	-1.89531e-15	-8.28988e-14	-1.01834e-13	-6.4087e-15	-1.45601e-14	4.34016e-14	-2.37679e-14	-7.51163e-12	-2.4587e-14	6.13541e-16	-7.2842e-15	-1.85593e-13	-7.78097e-12	-4.35435e-12	-5.28834e-14	-5.23719e-14	-5.55142e-12	-3.50763e-13	-1.68712e-12	-4.56384e-13	-1.82554e-12	-6.14419e-15	-6.0087e-14	-2.57648e-13	-7.99046e-12	8.1752e-14	-1.57583e-12	-3.87535e-14	-4.90967e-13	-3.1308e-14	-3.0675e-12	-3.78761e-14	-3.58015e-14	-5.7048e-14
260	9.99418e-15	-2.59809e-14	-6.02313e-14	-3.21811e-13	-2.3492e-13	-2.94826e-13	-1.15515e-13	-2.34468e-13	-1.34671e-13	-2.65308e-13	-1.49337e-14	-1.52654e-13	-1.69253e-12	-7.4817e-14	-7.36468e-13	-6.29031e-16	-1.47096e-13	-1.11103e-13	-9.75564e-15	-2.25118e-14	-2.73449e-14	-1.69584e-14	-4.99778e-12	-5.33257e-14	1.45787e-15	-6.51795e-15	-3.61226e-14	-4.69851e-12	-3.80071e-12	-1.04179e-13	9.72622e-14	-5.05763e-12	-1.04875e-13	-1.73576e-12	-1.7582e-13	-8.41692e-13	6.44923e-15	-7.50148e-14	-1.4631e-15	-2.04251e-12	1.03392e-13	-2.33429e-12	4.33863e-14	-4.70553e-13	-2.46678e-14	-3.38173e-12	-5.54114e-14	-5.00074e-14	-7.85579e-14
261	3.06661e-14	-2.81192e-14	-4.03187e-14	-4.92001e-13	-3.57456e-13	-6.07888e-14	-1.32598e-13	-3.53043e-14	-1.12226e-13	-2.11709e-13	-2.03066e-14	-1.73958e-13	-5.01689e-13	-2.24451e-14	-1.26551e-13	-9.15691e-15	-2.41701e-13	-1.20198e-13	-1.84665e-14	-2.78497e-14	4.65141e-15	-6.78133e-15	-2.2894e-12	-7.80965e-14	-2.04414e-16	-5.69507e-15	1.16902e-14	-3.94286e-12	-2.81312e-12	-1.12525e-13	-1.05679e-13	-4.66858e-12	-2.80564e-15	-1.72079e-12	-1.58986e-13	-9.83844e-13	-5.45237e-15	-7.53787e-14	-1.95849e-14	-4.41421e-13	2.07792e-13	-1.33782e-12	1.43619e-13	5.72324e-13	2.53163e-14	-2.81312e-12	-6.4822e-14	-5.53091e-14	-1.36541e-13
262	1.22121e-14	-4.56531e-14	-3.31174e-14	-5.86591e-13	-3.96645e-13	-4.02142e-13	-1.2584e-13	-7.11346e-14	2.6186e-14	-2.49483e-13	-3.20466e-14	-9.9244e-13	-5.19152e-13	-4.86311e-14	-1.68687e-13	-6.68052e-15	-2.71724e-13	-1.22179e-13	-3.99555e-15	-2.88386e-14	1.49808e-14	-1.39168e-15	-2.49889e-12	-8.54883e-14	-8.51654e-16	-3.03008e-15	7.85579e-14	-2.38666e-12	-1.6759e-12	-1.49421e-13	1.13406e-13	-4.05508e-12	-3.17972e-14	-1.20455e-12	-7.15438e-14	-1.09981e-12	-1.14737e-14	-4.57999e-14	-6.52638e-14	-1.21952e-12	-3.40366e-14	-6.66247e-13	1.08434e-13	1.02645e-12	7.47474e-15	-3.30691e-12	-8.04283e-14	-4.64414e-14	-1.59921e-13
263	-1.1453e-13	-5.60854e-14	-7.76348e-14	-5.04528e-13	-3.56895e-13	-2.91786e-13	-1.6107e-14	-1.04744e-13	-4.86311e-14	-2.324e-13	-4.48039e-14	-1.83441e-12	-5.82582e-13	1.12226e-13	-2.1158e-13	-1.2455e-15	-2.74409e-13	-1.02373e-13	-9.19875e-15	-1.43225e-14	-6.95766e-14	1.31006e-15	-2.454e-12	-8.29631e-14	-2.78201e-15	-8.23289e-15	-8.60396e-14	-1.75072e-12	-2.09488e-12	-1.72995e-13	2.34077e-14	-4.08501e-12	-3.0675e-13	-4.04012e-13	-1.23214e-13	-1.09233e-12	-1.07951e-15	-4.7321e-14	-1.36153e-13	-1.21204e-12	5.43593e-15	-6.26226e-13	-5.86888e-13	-2.35245e-13	-7.91483e-16	-3.00765e-12	-1.00029e-13	-2.08365e-14	-1.53141e-13
264	-1.04829e-13	-8.96154e-14	-8.03534e-14	-4.31109e-13	-3.51722e-13	-1.49634e-13	-6.0807e-14	-2.76823e-13	-8.56889e-14	-2.16969e-13	-5.4436e-14	-3.34557e-13	-4.16926e-13	-5.61128e-14	-1.68848e-13	-2.50471e-15	-2.71841e-13	-9.37841e-14	-2.62612e-14	-2.14888e-15	-4.5535e-14	-1.55346e-15	-1.02499e-12	-7.94131e-14	-2.88756e-15	-5.30898e-15	-4.48902e-14	-1.72827e-12	-1.40656e-12	-2.17695e-13	-1.6034e-14	-3.81567e-12	-4.15235e-13	-7.55652e-13	-1.37506e-13	-1.17463e-12	-7.68994e-15	-5.52794e-14	-1.22793e-13	-1.64597e-12	-3.47147e-13	-7.95628e-13	-1.14281e-12	-1.25205e-12	2.03426e-14	-3.12735e-12	1.75352e-14	-1.49447e-14	-1.53492e-13
265	-4.70095e-14	-1.10259e-13	-3.73674e-14	-4.13745e-13	-3.43109e-13	1.87043e-14	-4.25093e-13	2.39415e-13	-4.67607e-15	-1.31865e-13	-3.35398e-14	-7.80587e-13	-3.03607e-13	1.49634e-14	-1.04002e-13	-1.319e-14	-2.19583e-13	-8.47128e-14	-3.30285e-14	4.39674e-15	3.70414e-14	2.06191e-16	-1.27189e-13	-7.44617e-14	-2.73634e-15	2.84103e-15	1.49634e-13	-1.05118e-12	-1.04744e-12	-2.29802e-13	-8.14202e-15	-3.5164e-12	-2.99268e-14	-3.81567e-13	-1.16902e-14	-6.73353e-13	-3.40476e-15	-3.73263e-14	-4.65141e-14	-6.88317e-13	-2.03222e-12	-9.83536e-13	-4.08346e-14	-2.99073e-12	7.88544e-15	-2.78319e-12	9.87234e-14	-5.2116e-14	-1.59731e-13
266	-5.74572e-13	-2.78487e-13	-2.78991e-13	-9.85778e-13	-8.20905e-13	-2.35674e-13	-4.95515e-13	-6.43427e-13	-5.5297e-14	-9.56723e-13	-2.26913e-13	-8.0301e-13	-1.06214e-12	3.74085e-14	-3.6414e-13	-5.24231e-14	-5.75859e-13	-3.18934e-13	-2.68151e-14	-3.59976e-14	-4.38601e-13	-1.2745e-14	-2.04063e-12	-1.15543e-13	-7.26889e-16	-2.65931e-14	-1.27189e-13	-3.06002e-12	-3.53136e-12	-7.66575e-13	-4.12546e-14	-6.77842e-12	-1.01003e-13	-7.40689e-13	-4.78361e-13	-1.52627e-12	-1.6979e-14	-1.18791e-13	-6.62236e-14	-1.88586e-12	-2.58166e-12	-5.21243e-12	-1.22286e-12	-5.11726e-12	-4.34679e-13	-4.18975e-12	-7.16373e-13	-2.81369e-13	-6.30334e-13
267	-7.8251e-13	-3.11215e-13	-3.5078e-13	-1.29117e-12	-1.07741e-12	-2.86175e-13	-5.91235e-13	-3.14232e-13	-6.70354e-14	-1.26815e-12	-3.28851e-13	-2.07298e-12	-1.53519e-12	-3.81567e-13	-5.13425e-13	-6.36785e-14	-7.49168e-13	-4.23546e-13	-3.86259e-14	-6.30494e-14	-6.23763e-13	-2.03904e-14	-3.41633e-12	-1.51891e-13	-7.15689e-15	-4.60138e-14	-3.0675e-13	-3.7633e-12	-4.48902e-12	-9.15943e-13	-7.84719e-14	-7.85579e-12	-1.23448e-13	-1.61605e-12	-3.66604e-13	-2.04999e-12	-2.36091e-14	-1.82717e-13	-8.12019e-14	-2.51666e-12	-1.85371e-12	-1.25652e-11	-2.05678e-12	-9.43431e-12	-5.95878e-13	-5.13245e-12	-9.52047e-13	-3.59888e-13	-7.63134e-13
268	-7.50913e-13	-2.57889e-13	-3.0767e-13	-8.86735e-13	-8.04317e-13	-1.88913e-13	-4.95767e-13	-6.43894e-13	-5.92394e-14	-1.08672e-12	-3.04643e-13	-1.66658e-12	-1.28664e-12	-3.21713e-13	-4.06862e-13	-4.70812e-14	-5.89692e-13	-3.16711e-13	-3.37845e-14	-4.58732e-14	-5.82174e-13	-1.15837e-14	-3.46321e-12	-1.02235e-13	-4.96025e-15	-4.81815e-14	-7.4817e-13	-2.99642e-12	-3.74085e-12	-7.43651e-13	-1.1492e-13	-7.25725e-12	-2.24451e-13	-1.01751e-12	-1.08485e-13	-1.93028e-12	-6.12364e-15	-1.63147e-13	-9.20721e-14	-2.22323e-12	-5.25888e-13	-2.1021e-11	-2.01881e-12	-1.38142e-11	-4.97676e-13	-5.1923e-12	-9.38954e-13	-2.67823e-13	-6.64001e-13
269	-3.35573e-13	-1.37712e-13	-8.44582e-14	-2.05698e-13	-2.76311e-13	-1.14096e-13	-5.65558e-13	-6.17241e-14	-3.63012e-15	-3.9466e-13	-1.13195e-13	-8.1511e-13	-5.67811e-13	7.4817e-14	-1.72226e-13	-1.67863e-14	-2.29598e-13	-1.00787e-13	-2.00086e-14	-8.90911e-15	-1.15837e-13	-1.23187e-15	-2.15543e-12	-2.29022e-14	5.03214e-15	-1.56664e-14	-1.19707e-13	-1.2457e-12	-8.37951e-13	-2.89781e-13	-4.13372e-14	-4.59377e-12	-2.07617e-13	-4.33939e-13	1.83302e-13	-8.45433e-13	1.53388e-15	-8.04283e-14	-3.11664e-14	-9.69633e-13	-3.35233e-14	-1.38318e-11	-1.69052e-12	-1.11925e-11	-2.25399e-13	-3.08246e-12	-2.45961e-13	-8.84026e-14	-3.00203e-13
270	-2.05679e-13	-8.30027e-14	-1.3809e-14	1.14352e-13	-2.39916e-14	-2.80564e-14	-8.06918e-13	-6.97446e-14	-1.28136e-14	-2.09488e-13	-3.59751e-14	-2.83648e-13	-2.09736e-13	2.13229e-13	-6.04123e-14	-4.04612e-15	-7.52996e-14	-1.47797e-14	-2.90729e-14	4.1541e-15	2.1751e-14	3.97362e-16	-8.87482e-13	1.07353e-14	4.23936e-15	1.40533e-15	-1.69274e-13	-4.04012e-13	1.49634e-14	-1.12915e-13	-2.82986e-14	-4.71347e-12	-1.87043e-14	-2.24451e-13	7.10762e-14	-8.45433e-13	3.77053e-15	-4.67607e-15	9.52177e-15	-4.17255e-13	-6.07549e-14	-7.65376e-12	-6.36461e-13	-7.38216e-12	-1.17838e-13	-2.0051e-12	4.76959e-14	-2.74379e-14	-1.02873e-13
271	-3.33097e-13	-1.21576e-13	-9.42741e-14	5.42368e-14	-1.05408e-13	-6.73353e-14	-1.22653e-12	1.26057e-13	-1.25567e-14	-3.9466e-13	-2.03185e-14	-5.24878e-13	-1.82828e-13	7.85579e-14	-3.85234e-14	-7.48307e-15	-1.66594e-13	-9.18175e-14	-2.47874e-14	5.13047e-15	-1.53774e-13	-3.69849e-15	-2.26663e-13	-7.33432e-16	3.74807e-17	-1.19148e-14	-2.94592e-14	-2.46896e-13	-1.34671e-13	-2.50672e-13	-1.02144e-14	-4.07005e-12	-1.14096e-13	-4.56384e-13	-2.43155e-14	-4.04012e-13	-6.36886e-15	-3.17972e-14	-2.62024e-15	-1.64189e-13	-5.79815e-14	-5.22044e-12	2.11017e-15	-3.89091e-12	-2.51546e-13	-2.1248e-12	-1.02873e-13	-1.05747e-13	-1.94524e-13
272	-3.23047e-13	-1.24008e-13	-1.32481e-13	-2.91659e-14	-1.15266e-13	-1.49634e-14	-8.86399e-13	1.04683e-13	-4.8005e-17	-3.4977e-13	-2.54238e-14	-7.99576e-13	8.38826e-15	4.86311e-14	1.55033e-14	-5.69758e-15	-2.15715e-13	-1.22003e-13	2.51555e-15	-1.2009e-15	-2.03876e-13	-9.33233e-16	-2.02595e-13	-1.88065e-14	1.5954e-15	-2.14177e-14	7.92009e-15	-4.32068e-13	2.69341e-13	-2.83912e-13	5.57931e-15	-2.21458e-12	-1.87043e-14	-4.71347e-13	2.6186e-14	-4.11494e-14	6.72276e-15	-4.30198e-14	-7.8557e-15	1.2185e-13	-2.36011e-14	-3.967e-12	-5.82451e-14	-6.98701e-13	-2.60274e-13	-2.39415e-12	-2.22581e-13	-1.53777e-13	-2.39415e-13
273	-3.31262e-13	-1.77912e-13	-1.44818e-13	-3.24716e-13	-2.36134e-13	4.67607e-14	-9.12493e-13	-8.79886e-14	-8.70209e-15	-4.20846e-13	-2.91688e-14	-7.10061e-13	-7.86516e-14	-5.61128e-14	-8.19265e-15	-2.39064e-14	-2.71555e-13	-1.3226e-13	-1.74162e-14	5.12322e-15	-2.13158e-13	-2.50095e-15	-2.66861e-13	-4.20592e-14	1.59951e-15	-2.35258e-14	-5.08413e-14	-5.14367e-13	2.99268e-14	-4.52095e-13	1.28692e-14	-2.93283e-12	-1.04744e-13	-1.87043e-13	1.12226e-14	-1.17837e-13	1.46355e-15	-5.03846e-14	-8.52195e-15	1.35693e-13	-2.40068e-14	-2.93787e-12	-4.83158e-14	4.89653e-14	-3.34016e-13	-1.6759e-12	-4.15235e-13	-2.31985e-13	-3.85308e-13
274	-4.63465e-13	-8.09252e-14	-2.35756e-13	-8.71875e-14	9.9081e-15	6.35945e-14	-1.29838e-12	-8.22992e-14	-3.82956e-15	-4.90052e-13	-3.74286e-14	-3.82268e-13	-4.53508e-14	-5.98536e-14	-2.38178e-14	-4.1701e-15	-6.97306e-14	-4.05943e-14	-1.52219e-14	2.04148e-15	-4.58002e-13	-3.1229e-15	-3.43022e-13	-1.45553e-14	-1.52841e-15	-3.62642e-14	-3.49358e-14	-4.11494e-13	1.79561e-13	-3.13946e-13	4.18654e-15	-2.84305e-12	-1.57116e-13	-5.31201e-13	-4.86311e-14	-3.78761e-13	-3.53719e-15	-5.28395e-14	1.9049e-15	2.0892e-13	-2.00672e-14	-2.40562e-12	-2.99845e-14	-2.32834e-13	-2.74072e-13	-2.94779e-12	-6.73353e-13	-2.08585e-13	-4.86311e-14
275	-3.12407e-13	-3.16479e-14	-1.416e-13	-1.11963e-13	-5.14739e-14	5.61128e-15	-1.24255e-12	-2.20217e-13	-2.8223e-14	-3.0675e-13	-4.33312e-14	-3.79697e-13	-4.67813e-14	-2.99268e-13	8.2523e-15	-6.00034e-16	-5.74142e-14	-4.1472e-14	-2.79135e-14	-6.04795e-15	-2.46422e-13	-2.67615e-15	-3.66019e-13	-2.80674e-14	-2.04189e-15	-3.13191e-15	-5.33318e-14	-2.95527e-13	-2.46896e-13	-2.15055e-13	4.61248e-15	-2.63356e-12	-9.35213e-14	-3.0675e-13	-2.6186e-14	-1.84383e-13	-6.13368e-15	-6.697e-14	2.98168e-15	1.5693e-13	-4.02725e-14	-2.2148e-12	-5.82046e-14	-8.34685e-13	-1.28822e-13	-2.51385e-12	-5.31201e-13	-1.29446e-13	-7.10762e-14
276	-1.42719e-13	-4.47653e-14	-1.30652e-13	-9.74624e-14	-4.62924e-14	-9.53917e-14	-1.17726e-12	-2.66592e-13	-1.77314e-14	-4.63866e-13	-4.27938e-14	-7.0328e-13	-7.57201e-14	-6.95799e-13	1.52463e-16	-1.32683e-14	-3.50584e-14	-2.55349e-14	-2.46003e-14	-5.31468e-15	-1.13004e-13	-5.2526e-17	-2.44628e-13	-2.26256e-14	-1.38139e-15	-8.80415e-16	-3.21516e-14	-3.36677e-13	-5.05015e-13	-2.33453e-13	1.10907e-14	-2.67845e-12	-8.22987e-14	-4.33939e-13	-5.70188e-14	-2.71212e-14	-6.66339e-15	-1.99536e-14	-5.79828e-15	1.43387e-13	-6.438e-14	-1.27941e-12	-5.59495e-15	-8.30602e-13	-1.74515e-13	-2.37918e-12	-6.20981e-13	-1.34107e-13	-2.11358e-13
277	-1.16551e-13	-4.66693e-14	-1.39033e-13	-9.49168e-14	-4.8591e-14	-5.98536e-14	-4.47032e-13	-3.94467e-13	-2.98899e-14	-3.31065e-13	-2.96752e-14	-4.43992e-13	-9.78648e-14	-6.135e-13	-6.34819e-15	9.81974e-15	-2.95985e-14	-2.14767e-14	-3.59141e-14	-8.58601e-15	-1.06731e-13	-3.93697e-16	-2.98201e-13	-1.85444e-14	-1.28635e-15	-4.9553e-15	-9.61046e-14	-4.04012e-13	-6.3501e-13	-1.75469e-13	2.66838e-14	-2.09488e-12	-1.7582e-13	-1.12226e-13	-1.11641e-13	-1.80126e-13	-1.23039e-14	-4.22015e-14	3.42736e-15	1.18209e-13	-6.53729e-14	-4.80451e-13	2.72158e-14	-8.51172e-13	-1.81472e-13	-1.8405e-12	-5.16238e-13	-1.28442e-13	-2.80564e-13
278	-2.41241e-13	-1.8267e-14	-1.53433e-13	-6.61042e-15	4.35397e-14	-8.69748e-14	-4.41421e-13	-3.71306e-13	-9.58322e-14	-2.88046e-13	-1.58219e-14	-6.97172e-14	-1.15096e-13	-1.79561e-13	1.22553e-14	-8.41692e-15	1.53704e-14	3.97512e-15	-1.47513e-14	-5.73571e-15	-8.02895e-14	2.49658e-16	-5.21135e-13	1.17526e-14	-9.89069e-16	-3.66048e-15	-1.34785e-13	-3.42288e-13	-8.43562e-13	-1.45893e-13	2.58904e-14	-1.45145e-12	-2.07617e-13	-6.24722e-13	-3.85483e-14	-1.78016e-13	-8.60396e-14	-2.11007e-14	-6.02569e-15	-1.72576e-13	-4.31587e-14	-8.57647e-13	-6.70974e-15	-1.18083e-12	-1.35787e-13	-2.16969e-12	-5.16238e-13	-5.40392e-14	-2.26322e-13
279	-2.80564e-13	-3.91367e-14	-1.93048e-13	-1.46333e-13	-6.44525e-14	-5.00339e-14	-1.96395e-13	-2.10848e-13	-1.59627e-14	-2.7355e-13	-2.26004e-14	-1.04525e-13	-6.32661e-13	-2.71212e-13	-1.63818e-13	-1.49634e-14	-1.44082e-13	-4.2908e-14	9.38273e-15	-5.59722e-15	-2.30062e-13	-1.82268e-15	-4.61768e-13	2.50305e-15	1.52853e-15	-1.26258e-14	-1.20576e-13	-6.20923e-13	-5.17757e-13	-2.71212e-13	5.01083e-14	-1.18211e-12	-7.0141e-14	-1.98265e-13	-6.69371e-14	-1.03366e-13	-3.36677e-14	-8.97805e-14	-6.88667e-14	-3.5633e-13	-7.76728e-14	-1.10646e-12	-5.47008e-14	-1.01257e-12	-1.45112e-13	-1.61605e-12	-6.28463e-13	-3.20926e-14	-2.41285e-13
280	-2.43155e-13	-4.55005e-14	-2.67471e-13	-5.00022e-14	-6.37039e-14	-3.46029e-14	-9.16509e-14	-1.5214e-13	-1.03576e-14	-2.80564e-13	-2.46462e-14	-1.43667e-13	1.73118e-14	-1.1129e-13	1.73805e-14	-7.71551e-15	-1.93742e-13	-9.45546e-14	2.27843e-14	-3.33352e-15	-3.0675e-13	-1.67292e-15	-3.52462e-13	1.48192e-14	2.5244e-15	-2.68739e-14	-1.27325e-13	-1.30214e-13	-4.31425e-13	-2.15099e-13	-1.16801e-14	-6.87382e-13	-6.79198e-14	-2.49468e-13	-4.03228e-14	4.92442e-14	-1.40282e-15	-6.40621e-14	9.19664e-15	1.84301e-13	-1.09491e-13	-6.03534e-13	-5.83755e-14	-7.46544e-13	-1.43653e-13	-2.55874e-12	-5.6861e-13	-1.35626e-14	-1.7395e-13
281	-3.81567e-13	-2.18266e-14	-1.72079e-13	2.27586e-14	-3.82353e-14	-7.00679e-15	-2.8524e-14	-1.76687e-13	-1.16613e-14	-2.95995e-13	-5.05179e-14	-2.53437e-13	8.96519e-14	-2.35557e-13	5.45395e-14	-1.03568e-14	-1.18274e-13	-1.0481e-13	6.55551e-15	-1.66797e-16	-1.79561e-13	-8.55586e-15	-2.00603e-13	2.17248e-14	2.26205e-15	-3.7462e-14	-1.58989e-13	6.65097e-14	-5.96666e-13	-6.17241e-14	-3.9186e-14	-7.40455e-13	-5.34423e-14	-1.79093e-13	-3.38391e-14	1.57654e-14	3.63856e-15	-2.66536e-14	7.17735e-15	-4.08265e-15	-7.24115e-14	-5.11693e-13	-9.31087e-14	-5.32815e-13	-6.57182e-14	-1.49634e-12	-4.04012e-13	2.60317e-14	-1.41217e-13
282	-5.08756e-13	-2.11633e-14	-2.09488e-13	2.83434e-14	-1.21178e-13	2.59467e-15	-5.42424e-14	-9.88033e-14	-6.51749e-15	-4.93792e-13	-7.75058e-14	-2.08019e-13	-7.49586e-16	-1.17685e-13	2.90591e-14	-4.02078e-16	-1.40755e-14	-6.52332e-14	4.19031e-15	-1.11791e-14	-1.79561e-13	-2.68942e-14	-2.22975e-13	-6.01518e-16	2.47253e-16	-2.06487e-14	-1.57834e-13	-2.42109e-13	-1.14751e-12	-9.72622e-14	-9.22039e-15	-9.67182e-13	-4.3207e-14	-1.64141e-13	-5.95997e-14	-3.47402e-14	9.84211e-15	-3.24e-14	8.23038e-15	-1.02454e-13	-1.82941e-13	-1.04042e-12	-1.13504e-13	-9.84289e-13	-1.08822e-14	-1.30182e-12	-2.95527e-13	2.93764e-14	-8.97658e-14
283	-6.20981e-13	-1.66338e-14	-1.19707e-13	-3.64769e-13	-3.59928e-13	5.27507e-15	-8.72232e-14	-1.29989e-13	-2.55447e-14	-3.92789e-13	-6.26118e-14	-2.02729e-13	-3.05162e-13	-1.87161e-14	-7.27162e-14	8.31098e-16	-1.31214e-13	-4.99784e-14	-1.57281e-14	-2.95217e-14	-2.24451e-13	-2.30312e-14	-3.78611e-13	-7.79644e-14	-1.36022e-15	-1.04042e-14	-1.70003e-13	-5.51419e-13	-1.01284e-12	-2.84305e-13	-7.18232e-14	-9.05765e-13	-3.19804e-14	-1.40275e-13	-4.83996e-14	-1.06007e-13	-9.76266e-15	-4.87092e-14	-3.23208e-14	-5.91883e-13	-4.41092e-14	-9.78233e-13	-7.85468e-14	-1.02202e-12	-4.43642e-14	-1.76568e-12	-3.66604e-13	1.06677e-14	-1.1346e-13
284	5.98536e-14	-1.21852e-14	-2.02006e-13	-4.35983e-13	-4.52979e-13	-1.03052e-14	-8.58825e-14	-8.49825e-14	-3.85848e-14	-5.91055e-13	-3.4823e-14	-1.91821e-13	-1.24648e-13	-1.36361e-13	-2.63151e-14	-2.25173e-15	-2.34647e-13	-5.86694e-14	-1.98434e-14	-3.10652e-14	-4.63866e-13	-4.8458e-15	-2.71962e-13	-1.02631e-13	-2.9317e-15	-1.78567e-14	-1.76635e-13	-4.62097e-13	-1.13547e-12	-2.26322e-13	-7.39268e-14	-9.03643e-13	-6.02715e-14	-1.87918e-13	7.01638e-15	-1.00177e-13	-2.71545e-14	-6.5385e-14	-3.37617e-14	-3.84349e-13	-2.1429e-14	-1.75352e-13	-5.23726e-14	-4.27839e-13	-3.06867e-14	-1.13722e-12	-5.23719e-13	7.43421e-16	-2.50637e-13
285	-1.04744e-13	-7.84994e-14	5.98536e-14	-4.35203e-13	-4.79983e-13	-6.56213e-15	-1.75219e-13	-1.3638e-13	-1.34057e-14	-4.67607e-13	-3.50677e-14	-1.68976e-13	-2.34957e-13	-1.75447e-13	-6.04986e-14	-1.09093e-14	-2.65584e-13	-9.52152e-14	-1.5685e-14	1.73859e-15	-4.48902e-13	5.03455e-15	-2.36365e-13	-1.02088e-13	-6.37743e-16	-1.96395e-14	-2.11578e-13	-4.65093e-13	-1.2706e-12	-2.05747e-13	-4.25292e-14	-9.81885e-13	-9.43958e-14	-2.2947e-13	6.65632e-15	-2.43985e-13	-2.83852e-14	-7.05259e-14	-6.35173e-14	-5.18283e-13	-4.24601e-14	3.75488e-13	-8.8964e-14	-3.51929e-13	1.58986e-14	-2.48393e-12	-9.12768e-13	2.6186e-14	-2.73082e-13
286	-1.57116e-13	-5.30733e-14	-1.79561e-13	-2.1456e-13	-3.11689e-13	1.85581e-15	-1.41624e-13	-1.19203e-14	-3.69526e-14	-8.97805e-14	-4.63451e-14	-1.07667e-13	-3.14418e-13	-1.45289e-13	-1.01247e-13	-1.98902e-14	-8.48121e-14	-5.1992e-14	-1.9613e-14	1.55137e-14	3.74085e-13	5.38057e-15	-3.21631e-13	-2.90537e-14	8.21915e-16	-1.0755e-14	-1.24753e-13	-5.55926e-13	-1.03809e-12	-2.00136e-13	-4.09113e-14	-8.86899e-13	-1.02177e-13	-2.56538e-13	-7.2498e-14	-3.46146e-13	-8.02877e-15	-5.42501e-14	-3.38857e-14	-5.24069e-13	-7.1068e-15	3.38126e-13	-7.38874e-14	-3.88818e-13	-1.49634e-13	-1.34671e-12	-3.29195e-13	-2.63029e-14	-4.52643e-13
287	-2.39415e-13	-9.35213e-16	-2.65601e-13	8.53434e-14	-2.59814e-14	-4.06028e-15	-1.41881e-13	-1.34008e-13	-4.29607e-14	-4.63866e-13	-3.73519e-14	-1.24702e-13	-1.91459e-13	-1.91472e-13	-6.0688e-14	-1.99039e-14	4.51679e-14	4.06233e-15	-6.2213e-15	1.18632e-14	-1.64597e-13	5.81812e-15	-2.62862e-13	1.86412e-14	1.46689e-15	7.94931e-15	-1.43035e-13	-3.80632e-13	-9.59529e-13	-1.68338e-13	-2.07833e-14	-7.96402e-13	-1.22738e-13	-2.8456e-13	-6.4371e-14	-3.21034e-13	2.55722e-16	-9.23523e-15	-5.41926e-15	-3.72113e-13	1.2672e-14	6.98314e-14	-7.1493e-14	-4.50701e-13	-7.4817e-14	-1.99013e-12	-8.22987e-13	8.41692e-14	-2.84305e-13
288	-3.59122e-13	-9.35213e-14	-1.27189e-13	5.49544e-13	2.61392e-13	-6.40253e-15	-1.53962e-13	-1.55021e-13	-4.74907e-14	-7.93061e-13	-2.41137e-14	-3.89165e-14	-1.5835e-13	-9.11801e-14	-4.56458e-14	5.76471e-15	1.60857e-13	-1.91719e-14	-1.51694e-14	1.48503e-14	2.99268e-13	9.67789e-16	-1.67557e-13	5.40755e-14	3.11198e-16	-3.48586e-14	-1.60137e-13	-3.62863e-13	-1.08672e-12	-8.97805e-14	-1.55428e-14	-7.31956e-13	-9.94312e-14	-2.20796e-13	-4.82916e-14	-3.53511e-13	3.83309e-15	6.31269e-15	-7.01455e-15	-2.82256e-13	6.12478e-15	-2.23238e-13	-7.12672e-14	-3.86048e-13	-3.44158e-13	-2.02941e-12	-8.67878e-13	-2.24451e-14	-3.89049e-13
289	-2.24451e-13	-1.64597e-13	-2.2071e-13	2.35748e-13	1.62727e-13	-2.42306e-14	-1.30925e-13	-1.77577e-13	-4.22881e-14	-1.64597e-13	-3.2948e-14	9.31058e-15	-1.25211e-13	-1.26985e-13	-3.89297e-14	8.83247e-15	2.00136e-13	-8.791e-14	-1.71669e-14	6.69765e-15	-5.23719e-13	3.04532e-15	-1.91181e-13	1.82259e-14	-2.52129e-15	-3.03944e-14	-1.03303e-13	-3.85308e-13	-9.75361e-13	-1.04744e-13	1.21709e-14	-8.1251e-13	-1.0143e-13	-2.31405e-13	-2.59618e-14	-3.60992e-13	-1.3325e-15	-1.87043e-14	-1.28631e-14	-1.90575e-13	-1.03919e-14	-1.84563e-14	-5.01623e-14	-2.59138e-13	-1.42152e-13	-1.4594e-12	-4.33939e-13	-2.39415e-13	-6.135e-13
290	1.64597e-13	1.49634e-14	1.68338e-14	-2.59054e-13	-3.34806e-13	4.13094e-15	-3.70211e-14	-1.63665e-13	-2.57214e-14	-5.53646e-13	-4.91526e-14	-2.18823e-14	2.24369e-14	-2.97563e-14	-2.38715e-14	-3.39015e-15	-1.12226e-13	-1.79561e-13	-1.76529e-14	-7.97754e-15	1.23448e-13	-2.50571e-15	-6.54909e-14	-4.27504e-14	-3.92962e-15	-7.2479e-15	-1.08792e-14	-1.51505e-13	-4.00883e-13	-9.72622e-14	2.02653e-14	-3.44629e-13	-4.97074e-14	-1.51884e-13	8.9706e-15	-2.30062e-13	-1.83572e-15	-6.07888e-14	1.54621e-15	-9.88207e-15	-2.66225e-14	4.80935e-13	-2.51692e-15	8.17987e-14	4.48902e-14	-2.80096e-13	5.98536e-14	-1.49634e-14	-1.64597e-13
291	3.74085e-14	-1.12226e-14	-1.3093e-14	-8.62734e-14	-2.58119e-13	-4.3507e-15	-7.89337e-15	-1.11967e-13	-2.02309e-14	-6.95799e-13	-5.58041e-14	-8.62588e-14	1.27793e-13	-5.15771e-15	-1.463e-14	-7.16022e-15	-3.47899e-13	-1.94524e-13	-1.32764e-14	-8.97513e-15	-1.25786e-13	-1.0449e-14	-1.13528e-13	-4.38966e-14	-2.35991e-15	3.0862e-14	-3.52358e-14	-1.46792e-13	-1.59845e-13	-1.94524e-13	4.83396e-14	-4.42266e-13	-4.20257e-14	-2.1688e-13	1.22194e-14	-1.90783e-13	-9.12929e-15	-4.67607e-15	1.18276e-14	1.62515e-13	-3.70816e-14	2.48567e-13	9.98447e-15	1.34868e-13	-2.76823e-13	-6.83792e-13	-1.87043e-15	-2.46896e-13	-3.36677e-13
292	-2.43155e-14	-2.99268e-14	-1.3356e-13	-3.74085e-15	-8.22987e-14	-1.62653e-14	5.6558e-15	5.41195e-14	-3.4463e-14	-4.11494e-13	-4.67771e-14	-6.3682e-14	1.15317e-13	5.25125e-14	8.09373e-15	-3.46029e-14	1.68338e-13	-1.12226e-14	-1.29833e-14	2.74262e-15	-2.6525e-13	-4.79764e-15	-1.82501e-13	7.89086e-16	-2.28165e-15	-7.55477e-15	-5.66603e-14	-2.24071e-13	-7.80063e-14	9.72622e-14	1.01078e-14	-5.50799e-13	-2.65527e-14	-2.35008e-13	3.46794e-14	-1.12226e-13	-3.14264e-15	-7.94931e-14	7.8025e-15	2.54561e-13	-1.38186e-14	2.41739e-14	4.77527e-14	2.41705e-13	-3.55381e-13	-1.23415e-12	-1.74183e-13	-1.01003e-13	-4.56384e-13
293	-1.37009e-13	-3.74085e-15	-1.86224e-13	-1.04744e-13	-5.53646e-13	-1.76e-14	-6.28118e-16	9.28546e-14	-3.75451e-14	-8.08024e-13	-5.78115e-14	-5.86719e-14	5.47869e-14	6.06154e-14	1.21444e-14	1.82367e-14	-2.46896e-13	-1.90783e-13	-1.67651e-14	-1.64247e-14	-3.64435e-13	-6.95519e-15	-2.68905e-13	-1.7769e-14	3.20866e-17	-4.4529e-14	-3.73994e-14	-3.1536e-13	-1.03988e-13	-1.04744e-13	-6.40701e-14	-6.58841e-13	3.27873e-16	-2.11723e-13	-2.47822e-15	8.97805e-14	2.51713e-14	-4.48902e-14	2.81363e-15	2.86513e-13	2.47226e-14	-2.93575e-13	4.98356e-14	2.50471e-13	-3.792e-15	-1.32968e-12	-2.08319e-13	1.12226e-14	-1.87043e-13
294	-7.58326e-14	6.54649e-14	-1.69664e-13	-5.98536e-14	1.19707e-13	-1.29301e-14	-4.08185e-14	-1.37553e-13	-3.34283e-14	-3.89049e-13	-7.33343e-14	-2.75246e-14	6.18599e-14	-8.48506e-14	2.40241e-14	-6.42959e-15	-2.39415e-13	-1.12226e-13	-7.62715e-15	-1.76521e-14	-3.36211e-13	-7.71551e-15	-3.69074e-13	-2.43155e-13	-5.21634e-15	-4.57889e-14	-6.89405e-14	-3.63022e-13	-1.81621e-13	-2.28192e-13	-1.16655e-13	-6.42088e-13	6.60677e-15	-1.87712e-13	-5.86595e-14	-6.17241e-14	-4.07786e-15	-3.36677e-14	-1.15623e-15	2.19221e-13	4.74484e-14	-6.0466e-14	5.48852e-14	2.5139e-13	-4.07987e-14	-1.05453e-12	-1.03964e-13	3.03944e-14	-3.31065e-13
295	1.33909e-13	6.54649e-15	-6.39447e-14	-3.89049e-13	9.27731e-13	9.41949e-16	-5.81312e-15	-3.09183e-13	-7.44281e-14	-2.09488e-13	-8.73771e-14	-8.34036e-14	6.83215e-14	-2.59907e-13	3.94391e-14	-1.03184e-14	-2.99268e-13	-6.73353e-14	-6.85855e-15	-6.07888e-14	-7.84054e-14	-3.12712e-15	-4.26503e-13	-1.47764e-13	-3.38235e-15	-3.26503e-15	-7.81592e-14	-5.65012e-13	-1.57116e-13	-3.02074e-13	-1.62552e-13	-7.13518e-13	-6.18757e-16	-1.96587e-13	-6.48811e-14	-7.0141e-14	-9.45442e-15	-6.35945e-14	-1.60945e-14	-1.56102e-13	-9.40396e-15	1.29162e-13	1.81449e-15	1.76023e-13	-1.61961e-14	-5.72045e-13	-1.03715e-13	-1.6505e-14	-1.3093e-14
296	-2.20981e-14	-1.60356e-14	-7.52006e-14	-5.46164e-13	-4.04012e-13	-1.5143e-14	3.2837e-14	-3.06922e-13	-5.93468e-14	-4.3768e-13	-8.00543e-14	-5.24549e-14	-1.08161e-13	-2.2693e-13	-3.49107e-14	-2.42982e-15	-2.02006e-13	-8.60396e-14	-7.98196e-15	1.5431e-14	-1.05605e-13	8.41692e-15	-4.62777e-13	1.40282e-14	-1.49829e-15	1.88184e-15	-5.63146e-14	-7.00118e-13	-1.48465e-13	-2.15567e-13	-4.17293e-14	-7.71994e-13	-3.66916e-15	-2.33799e-13	-4.2612e-14	-2.64782e-14	-4.25595e-16	-1.39347e-13	-2.3018e-14	-3.25752e-13	3.22804e-14	3.17228e-13	-1.86181e-14	1.60148e-13	-1.2802e-14	-7.82785e-13	-1.42396e-13	-2.59382e-14	-1.26832e-13
297	-1.4315e-14	-5.92682e-15	-2.47165e-14	-3.87178e-13	9.72622e-14	-5.06396e-14	-5.0986e-14	-1.18302e-13	-3.85713e-14	-3.2826e-13	-7.24717e-14	-1.35982e-13	-2.8943e-13	-1.82793e-13	-8.30773e-14	7.37485e-16	-7.10762e-14	-4.48902e-14	-7.44101e-15	1.61324e-14	-1.80129e-14	-5.5879e-14	-3.33431e-13	-3.41353e-14	-7.30121e-16	5.89075e-17	-3.6319e-14	-7.11239e-13	-2.39415e-13	-1.06117e-13	3.46424e-15	-8.23262e-13	7.22416e-15	-2.57326e-13	-1.25069e-14	-1.52557e-14	6.00947e-16	-3.21479e-14	-3.11543e-14	-3.47182e-13	9.344e-14	6.7009e-13	6.95954e-14	6.57841e-13	-6.96843e-15	-7.28988e-13	-1.83758e-14	-1.545e-14	-7.22434e-14
298	5.67914e-14	-1.95418e-14	-2.39192e-14	-3.91737e-13	-2.88046e-13	-6.40581e-14	-9.12239e-14	-7.72884e-14	4.94937e-15	-2.35907e-13	-4.86274e-14	-2.06695e-13	-6.45882e-13	-1.44874e-13	-1.87787e-13	-1.21788e-15	-2.46896e-13	-1.27189e-13	-2.94545e-14	-4.6018e-15	-1.19879e-14	-8.18311e-15	-3.22059e-13	7.26103e-15	-9.35014e-15	-7.71277e-16	3.53399e-15	-9.34893e-13	-1.87978e-13	-1.53251e-15	-9.15714e-15	-1.1348e-12	3.63701e-14	-2.20488e-13	-1.24116e-13	-6.42174e-14	1.18363e-15	-5.14367e-14	-5.6168e-14	-3.8716e-13	-2.95725e-14	3.18768e-13	3.37873e-15	3.07563e-13	6.54135e-15	-8.16819e-13	-3.56035e-14	-2.56923e-14	-1.36843e-13
299	7.38782e-14	-1.35713e-14	2.64303e-14	-3.96769e-13	-2.73082e-13	-5.58001e-14	-6.15773e-14	-2.96705e-13	3.41064e-14	-1.84339e-13	-7.07529e-15	-2.93885e-13	-3.97162e-13	-2.15089e-13	-1.17239e-13	-7.82693e-15	-3.0862e-13	-1.30462e-13	-2.63145e-14	-1.52184e-14	-2.92144e-14	-1.87775e-14	-8.13715e-14	-3.01486e-14	-1.27656e-14	-2.94674e-15	-4.34349e-14	-4.64567e-13	-1.77457e-13	1.26226e-14	1.31947e-14	-9.55107e-13	1.23934e-14	-1.83856e-13	-3.63808e-14	-6.01212e-14	-1.85782e-14	-6.19003e-14	-4.42811e-15	-1.57321e-13	-1.15305e-13	1.04556e-13	-2.78237e-14	-2.15391e-13	3.18494e-14	-4.79151e-13	-3.55735e-14	-1.82708e-14	-8.93599e-14
300	4.56419e-14	-4.66938e-14	5.02394e-14	-4.31922e-13	-3.54913e-13	-8.98235e-14	-1.0446e-13	-5.10986e-13	1.24268e-14	-2.62347e-13	-1.68457e-14	-2.18061e-13	-3.0602e-13	-4.10361e-13	-9.30852e-14	-2.17592e-14	-3.00437e-13	-8.62734e-14	-4.75717e-14	-2.91177e-14	1.08454e-14	-9.59773e-15	-1.75177e-13	-8.99511e-14	2.15894e-16	9.73115e-16	-6.60124e-14	-3.17151e-13	-2.05835e-13	-9.31596e-14	6.70099e-14	-1.01004e-12	-5.63347e-14	-2.47132e-13	3.56778e-14	-1.02203e-13	-6.30511e-14	-5.80024e-14	-4.87379e-15	-1.20641e-13	-6.6833e-14	1.55517e-13	-8.89971e-15	-1.31734e-13	1.55859e-14	-4.37071e-13	-1.28038e-13	-2.30362e-14	-4.86733e-14
301	2.46946e-14	-3.45148e-14	4.43852e-14	-4.81942e-13	-3.18674e-13	-1.01446e-13	-1.2489e-13	-3.38256e-13	2.56653e-15	-2.85711e-13	-3.05163e-14	-1.98294e-13	-3.6983e-13	-5.89417e-13	-1.02504e-13	-2.18186e-14	-3.23818e-13	-1.18755e-13	-6.24454e-14	-4.16907e-14	-6.60257e-14	-1.24927e-14	-2.0921e-13	-8.22635e-14	-3.98801e-15	3.75136e-15	-6.93957e-14	-4.51233e-13	1.10355e-13	-1.5321e-13	1.20636e-14	-1.02568e-12	-8.42687e-14	-2.37638e-13	2.98581e-14	-8.19817e-14	-6.46676e-14	-5.60945e-14	-4.24113e-14	-1.78367e-13	-7.15438e-14	3.43691e-14	-3.84732e-14	-1.11029e-13	-3.64776e-14	-5.14719e-13	-3.11307e-13	-4.37142e-14	-1.0448e-13
302	-1.03765e-13	-8.07245e-14	-2.36876e-14	-4.7771e-13	-3.91387e-13	-7.31134e-14	-1.93272e-13	-1.30515e-13	-3.05645e-15	-3.5346e-13	-5.24459e-14	-2.51339e-13	-7.18889e-13	-4.49751e-13	-1.78772e-13	-2.56316e-15	-3.29721e-13	-7.33897e-14	5.06342e-15	-4.80277e-14	-1.83158e-13	3.7409e-15	-2.45026e-13	-8.13712e-14	-6.39817e-15	-9.26993e-16	-1.29925e-13	-7.86671e-13	-1.12226e-13	-2.45735e-13	-1.66564e-14	-8.38425e-13	-6.38383e-14	-2.22521e-13	2.23983e-14	-9.73173e-14	-6.70814e-15	-5.01919e-14	-1.45015e-13	-4.20086e-13	-1.37944e-13	-3.16803e-14	-4.19781e-14	-1.31742e-13	-9.83172e-14	-6.50854e-13	-4.37517e-13	-8.40977e-14	-1.98812e-13
303	-2.78007e-14	-8.65419e-14	-4.32134e-14	-3.81934e-13	-2.50754e-13	-5.808e-14	-1.88343e-13	-2.34194e-13	4.71785e-15	-1.98005e-13	-9.74361e-14	-3.21216e-13	-7.55896e-13	-1.70118e-13	-1.98991e-13	6.48484e-15	-2.30296e-13	-5.33295e-14	-5.6586e-15	4.41075e-15	-1.12905e-13	6.45283e-15	-4.30198e-13	-7.89942e-14	5.53042e-17	-4.73634e-15	-1.58984e-13	-7.43204e-13	-1.53375e-13	-1.72792e-13	-7.40636e-15	-3.94353e-13	-8.26138e-14	-2.07511e-13	1.04504e-14	-5.63911e-14	2.13994e-14	-5.08869e-14	-9.83154e-14	-4.55865e-13	-4.95663e-14	2.98333e-13	-1.46643e-14	2.24718e-13	-5.76642e-14	-6.59255e-13	-1.42616e-13	6.2652e-16	-2.30529e-13
304	5.12723e-15	-1.02396e-13	-3.98082e-14	-3.08019e-13	-1.82104e-13	-6.38283e-14	-1.87023e-13	-3.00435e-13	-1.59596e-14	-1.98265e-13	-1.48556e-13	-1.23448e-13	-7.32583e-13	-1.11961e-14	-2.02464e-13	-3.44312e-15	-1.93253e-13	-5.87815e-14	-1.83073e-14	1.00983e-14	-3.13881e-14	3.66575e-15	-5.19978e-13	-5.89293e-14	4.90403e-16	-5.67338e-15	-1.62195e-13	-9.94346e-13	-4.58488e-13	-1.85953e-13	-2.15219e-14	-3.96643e-13	-1.18755e-13	-3.3866e-13	-5.95696e-14	-2.24319e-13	1.56009e-14	-6.63408e-14	-2.8903e-14	-6.79487e-13	-6.40621e-14	5.49905e-13	1.06918e-14	4.76438e-13	-7.32744e-14	-8.6599e-13	-4.56873e-14	-4.73125e-14	-2.78379e-13
305	-3.86772e-13	-2.58812e-13	-2.19486e-13	-9.37933e-13	-8.19714e-13	-1.85634e-13	-3.34342e-13	-6.85366e-13	-9.17115e-14	-8.85442e-13	-2.5649e-13	-5.53646e-13	-1.61021e-12	-1.79166e-13	-4.92472e-13	-4.40212e-14	-5.54581e-13	-3.10644e-13	-7.04476e-14	-3.63818e-14	-3.16051e-13	-1.08191e-14	-2.18092e-12	-1.02113e-13	-3.64954e-15	-2.76134e-14	-2.59188e-13	-2.89229e-12	-2.36796e-12	-6.52921e-13	-7.01542e-14	-2.3309e-12	-1.78079e-13	-8.5476e-13	-1.57609e-13	-9.28131e-13	-7.92465e-15	-1.454e-13	-7.33049e-14	-2.31718e-12	-1.33268e-13	-1.79561e-13	-6.67763e-14	2.23401e-13	-4.49362e-13	-3.07179e-12	-7.07662e-13	-3.03605e-13	-6.6202e-13
306	-5.96555e-13	-2.89857e-13	-3.3725e-13	-1.01359e-12	-8.97571e-13	-2.24411e-13	-4.20087e-13	-6.06539e-13	-9.50637e-14	-1.14432e-12	-2.70914e-13	-6.6517e-13	-1.94663e-12	-2.66423e-13	-5.90585e-13	-5.64507e-14	-6.80835e-13	-4.01915e-13	-1.03955e-13	-5.71104e-14	-5.45688e-13	-1.39629e-14	-2.4706e-12	-1.05421e-13	-8.78028e-15	-3.65856e-14	-2.04646e-13	-3.45021e-12	-2.37383e-12	-8.37766e-13	-7.48055e-14	-2.98944e-12	-2.03637e-13	-1.03728e-12	-2.39347e-13	-1.16959e-12	-1.46063e-14	-1.78123e-13	-1.29022e-13	-2.70835e-12	-8.52446e-14	-9.35213e-15	-1.29916e-13	1.46366e-13	-6.04264e-13	-4.01915e-12	-1.02077e-12	-3.74075e-13	-7.70157e-13
307	-4.44357e-13	-2.32322e-13	-2.63715e-13	-7.0915e-13	-6.43427e-13	-1.8485e-13	-2.84622e-13	-4.41333e-13	-8.09927e-14	-9.8223e-13	-1.79116e-13	-5.05015e-13	-1.29691e-12	-2.40058e-13	-4.02023e-13	-3.83766e-14	-5.08288e-13	-3.24459e-13	-4.74807e-14	-4.9101e-14	-3.97434e-13	-1.15005e-14	-1.81595e-12	-7.68696e-14	-3.8159e-15	-2.81107e-14	-1.53086e-13	-2.45741e-12	-1.60643e-12	-6.39265e-13	-4.18406e-14	-2.50697e-12	-1.7095e-13	-8.59582e-13	-2.26177e-13	-1.0077e-12	-2.96455e-15	-1.34472e-13	-8.6375e-14	-1.93103e-12	-1.16511e-13	4.67607e-16	-1.33003e-13	4.98111e-15	-5.17015e-13	-3.11977e-12	-8.49489e-13	-2.64842e-13	-6.22845e-13
308	-5.82755e-14	-4.63346e-14	-6.0166e-14	1.5789e-14	-3.81519e-14	-4.83356e-14	-3.70729e-15	-4.26837e-14	-1.41757e-14	-2.03174e-13	-4.02964e-14	-4.02653e-14	-2.2626e-13	-3.68814e-14	-8.75717e-14	2.48416e-16	-8.54021e-14	-5.72738e-14	6.56481e-15	-1.55398e-15	-3.28302e-14	-1.79721e-15	-1.26855e-13	6.51567e-15	2.61897e-15	9.78595e-16	6.64193e-15	-3.10885e-13	3.84776e-13	-8.10548e-14	2.61555e-14	-5.53914e-13	-4.20102e-14	-2.37275e-13	-5.60984e-14	-2.71808e-13	1.47013e-14	-1.75375e-14	-8.43541e-15	-3.14486e-13	-8.9661e-14	4.03189e-13	-1.0706e-13	-7.17913e-14	-1.07254e-13	-4.8786e-13	-2.00009e-13	6.81431e-16	-1.08213e-13
309	-1.46143e-13	-1.13824e-13	-8.08672e-14	-2.96001e-14	-4.98264e-14	-4.97774e-14	4.71114e-14	-7.71564e-14	-2.41979e-14	-2.88843e-13	-5.05705e-14	-1.31231e-13	-2.83497e-13	4.66933e-15	-1.163e-13	-9.29733e-16	-1.37137e-13	-8.89084e-14	-5.66202e-15	-4.15038e-15	-7.7546e-14	-1.75494e-15	-3.9238e-13	-4.0427e-15	4.67383e-15	-3.44449e-15	-8.03731e-14	-5.11499e-13	2.28523e-13	-1.70471e-13	-8.83886e-15	-8.56896e-13	-2.72837e-14	-2.69198e-13	-3.48008e-14	-3.69188e-13	8.96946e-15	-3.17434e-14	-7.13808e-15	-3.94248e-13	-8.79616e-15	-1.64136e-13	-1.74155e-13	-4.41622e-13	-2.14453e-13	-5.12012e-13	-2.63941e-13	-6.01464e-14	-1.56326e-13
310	-1.32954e-13	-1.10839e-13	-6.66157e-14	-7.87556e-15	-7.22981e-15	-5.34094e-14	6.69992e-15	-1.29373e-13	-1.92259e-14	-2.80825e-13	-4.54889e-14	-2.29065e-13	-1.52205e-13	-4.77467e-14	-5.99241e-14	-3.29105e-15	-1.38736e-13	-7.1672e-14	-1.04047e-15	-6.38872e-15	-1.35616e-13	-2.69661e-15	-4.3464e-13	-1.15876e-14	2.53142e-15	-8.08631e-15	-1.57288e-13	-3.83209e-13	4.62346e-14	-1.57138e-13	-1.86415e-14	-1.02304e-12	-5.62525e-14	-2.88135e-13	-1.36098e-13	-3.56147e-13	-3.95822e-15	-3.59838e-14	-8.76602e-15	-2.16836e-13	1.85132e-14	-7.71917e-13	-2.06231e-13	-6.24803e-13	-2.26339e-13	-4.53157e-13	-3.47309e-13	-9.36506e-14	-1.18403e-13
311	-1.39212e-13	-8.48699e-14	-4.909e-14	2.05941e-14	2.91563e-15	-7.26595e-14	-7.94931e-14	-2.29622e-13	-1.132e-14	-2.00268e-13	-4.92106e-14	-2.11233e-13	-4.53017e-14	-1.408e-13	-1.46025e-14	-4.40482e-15	-6.02327e-14	-1.15258e-13	-1.38403e-14	-2.13413e-15	-1.55194e-13	-5.75354e-15	-2.04135e-13	-1.31477e-14	4.05824e-16	-1.77284e-14	-1.64497e-13	-3.31779e-13	-2.39166e-13	-1.56242e-13	-8.58976e-15	-1.08772e-12	-7.46787e-14	-2.87955e-13	-2.33087e-13	-3.46068e-13	-2.38251e-14	-4.25823e-14	-1.33492e-14	-9.00723e-14	-3.73149e-14	-1.04632e-12	-1.77217e-13	-6.67361e-13	-1.48951e-13	-4.7753e-13	-3.46764e-13	-9.28328e-14	-6.21265e-14
312	-1.52089e-13	-1.15849e-13	-3.98146e-14	-3.9476e-13	-3.35969e-13	-7.75343e-14	-5.7048e-14	-2.50235e-13	6.6876e-15	-3.62705e-13	-3.20977e-14	-2.46487e-13	-5.19018e-14	-1.25548e-13	-9.27085e-15	-1.16395e-14	-2.73536e-13	-2.36306e-13	-1.99316e-14	-1.36662e-14	-1.64664e-13	-1.64053e-14	-1.56846e-13	-6.25268e-14	-2.35824e-15	-2.4026e-14	-1.64956e-13	-5.05166e-13	-1.68744e-13	-2.95073e-13	1.44713e-14	-1.22648e-12	-6.65029e-14	-3.11558e-13	-1.93919e-13	-3.59987e-13	-1.47543e-14	-9.40501e-14	7.0383e-15	-7.12305e-14	-1.37474e-13	-1.13574e-12	-1.80713e-13	-5.91234e-13	-1.47325e-13	-4.02901e-13	-3.48585e-13	-1.29365e-13	-1.0146e-13
313	-2.92715e-13	-2.02476e-13	-8.72552e-14	-7.57866e-13	-5.51736e-13	-7.69782e-14	-1.28592e-14	-3.25072e-13	4.7199e-15	-5.8083e-13	-1.77266e-14	-7.51997e-14	-1.29604e-13	-8.87007e-14	-6.13648e-15	-2.32173e-14	-4.17902e-13	-2.131e-13	-1.81529e-14	-1.44199e-14	-2.48389e-13	7.68579e-16	-2.70729e-13	-1.133e-13	-2.65323e-15	-2.2799e-14	-1.96002e-13	-6.819e-13	-2.34718e-13	-5.74765e-13	6.10195e-15	-1.16535e-12	-5.324e-14	-3.05312e-13	-6.51745e-14	-3.73503e-13	6.39306e-17	-1.14e-13	4.83566e-15	-2.01474e-13	-1.61284e-13	-7.14678e-13	-1.47866e-13	-2.66696e-13	-2.64359e-13	-4.65056e-13	-4.93488e-13	-2.10331e-13	-2.7461e-13
314	-5.87999e-13	-1.6321e-13	-2.32099e-13	1.62217e-14	-3.65238e-15	-6.47757e-14	-8.18658e-14	-2.13216e-13	-2.06599e-15	-6.95354e-13	-3.22347e-14	-3.42473e-14	-1.48458e-13	-3.04479e-14	-5.43456e-15	1.93253e-15	-7.93391e-14	-1.34559e-13	-2.18124e-14	-1.27435e-14	-5.2392e-13	1.4109e-15	-2.41462e-13	-1.28398e-14	-1.3728e-15	-4.09772e-14	-8.46025e-14	-7.18617e-13	-1.37412e-13	-4.56524e-13	-4.64199e-15	-9.82845e-13	-2.27081e-14	-2.70576e-13	-1.17319e-14	-1.69768e-13	3.2358e-15	-3.78994e-14	-1.3409e-14	-2.47139e-13	-1.27848e-13	-4.07882e-13	-8.99009e-14	-1.09307e-13	-4.36719e-13	-9.18302e-13	-8.36237e-13	-2.80634e-13	-2.83224e-13
315	-6.55168e-13	-4.61168e-14	-2.94663e-13	2.06048e-14	1.39404e-13	-6.80817e-14	-1.12843e-13	-1.45511e-13	-1.62767e-14	-4.75052e-13	-4.69999e-14	-1.13104e-13	-1.01276e-13	-8.97981e-14	-3.03157e-16	-3.74816e-15	4.97969e-14	-3.34968e-14	-1.08066e-14	-3.95584e-15	-6.86903e-13	-1.75742e-16	-1.48278e-13	8.93487e-16	-1.00597e-15	-4.21503e-14	-5.00777e-14	-5.76677e-13	-1.35239e-13	-2.91144e-13	1.53843e-14	-8.86966e-13	-3.25914e-14	-2.97406e-13	-9.9823e-15	-5.85722e-14	-1.21541e-14	-5.85193e-15	-1.2816e-14	-1.05993e-13	-4.82075e-14	-3.06355e-13	-1.09409e-13	-2.01043e-13	-2.10141e-13	-1.7538e-12	-7.04948e-13	-1.27586e-13	-1.79961e-13
316	-3.83932e-13	-3.7343e-14	-1.44326e-13	-8.06165e-15	9.01813e-14	-9.38311e-14	-1.12966e-13	-5.88965e-14	-3.65606e-14	-3.17455e-13	-3.31855e-14	-1.19768e-13	-2.06343e-13	-2.82233e-13	-5.8294e-14	-1.70279e-14	5.15425e-14	-2.56468e-14	-4.13403e-15	-2.65462e-15	-3.48175e-13	-9.74198e-16	-2.07022e-13	6.0762e-15	6.41325e-16	5.3688e-15	-8.8384e-15	-5.80425e-13	5.57475e-15	-2.7793e-13	1.80021e-14	-1.17037e-12	-8.85617e-14	-3.83731e-13	-4.28024e-14	-7.25395e-14	-4.68511e-14	-2.47361e-14	-1.35935e-14	-2.1383e-13	-3.22852e-14	-1.48563e-13	-9.46759e-14	-2.06572e-13	-1.26115e-13	-1.15005e-12	-4.49988e-13	-1.29102e-13	-1.58251e-13
317	-2.39401e-13	-1.19703e-14	-1.02216e-13	2.68575e-14	3.33773e-14	-1.53862e-13	-1.09589e-13	4.77717e-14	-2.60264e-14	-2.53654e-13	-3.5845e-14	-1.23848e-13	-2.00513e-13	-6.18987e-13	-6.0431e-14	-2.63878e-14	3.53236e-14	-1.35912e-14	4.21723e-14	-5.68592e-15	-2.12327e-13	-4.62728e-15	-1.66479e-13	9.81763e-15	-2.16778e-15	-7.11456e-16	5.27884e-14	-5.88554e-13	-5.82627e-14	-1.51279e-13	-7.50614e-17	-1.83946e-12	-1.61046e-13	-5.5052e-13	-6.41441e-14	-8.62603e-14	-7.06953e-14	-2.59709e-14	-7.64861e-15	-1.50908e-13	-3.35311e-14	-3.33603e-13	-5.56552e-14	-2.24219e-13	-9.7951e-14	-1.27769e-12	-4.40174e-13	-8.75189e-14	-2.3019e-13
318	-2.73058e-13	5.00257e-16	-1.34278e-13	-5.20783e-15	-8.76382e-14	-1.42318e-13	-5.75467e-15	9.9223e-14	-2.9279e-14	-2.88215e-13	-3.60057e-14	-3.33136e-14	-3.15954e-14	-2.85017e-13	-2.15151e-14	2.04076e-15	-3.58439e-14	-1.77865e-14	7.60226e-14	6.11768e-15	-2.65686e-13	-5.65194e-15	-2.01472e-13	-1.04541e-14	9.55027e-16	-1.21418e-14	-2.42274e-14	-5.58121e-13	-4.37488e-13	-1.19794e-13	-4.03486e-14	-1.83099e-12	-1.52151e-13	-6.13907e-13	-1.46923e-13	-2.79838e-13	-8.95028e-15	-5.86741e-14	1.08129e-14	-4.46783e-15	-2.9251e-14	-9.61943e-13	-1.09891e-13	-3.54399e-13	-5.71221e-14	-1.43972e-12	-2.27199e-13	-3.98681e-14	-2.60577e-13
319	-3.26875e-13	-2.90131e-14	-1.83447e-13	-4.63604e-14	-1.29499e-13	-1.24463e-13	-4.01966e-14	-2.1562e-13	-4.69451e-14	-3.52616e-13	-3.27325e-15	-3.62027e-14	-1.05688e-13	-3.35006e-13	-6.33927e-14	-5.69439e-16	-3.84718e-14	-1.87648e-14	-2.75888e-14	1.32041e-14	-3.58187e-13	-1.87341e-15	-6.30631e-13	-1.208e-14	-1.74607e-15	-3.21525e-14	-2.07647e-13	-8.45199e-13	-9.55139e-13	-2.08552e-13	-1.42022e-13	-1.96683e-12	-1.41178e-13	-6.35444e-13	-1.07888e-13	-4.63059e-13	-2.55631e-15	-5.22591e-14	2.03272e-14	-5.3485e-13	-3.62596e-14	-1.40968e-12	-9.22768e-14	-1.58033e-13	-1.04182e-13	-1.49966e-12	-2.41803e-13	-7.34291e-14	-2.33052e-13
320	-2.77124e-13	-5.05168e-14	-1.66577e-13	-1.5425e-13	-2.4105e-13	-1.28702e-13	-8.64236e-14	-4.65026e-13	-9.1259e-14	-3.53462e-13	-9.35213e-16	-5.70392e-14	-6.00731e-13	-4.10596e-13	-1.94908e-13	-1.16331e-14	-9.49184e-14	-6.92286e-14	-1.3093e-14	5.02369e-16	-3.00687e-13	-6.87064e-16	-1.20855e-12	-1.30663e-14	-1.76525e-15	-3.59185e-14	-3.11813e-13	-1.54216e-12	-1.4953e-12	-2.50161e-13	-1.22767e-13	-2.27544e-12	-1.99179e-13	-6.5918e-13	-1.28216e-13	-5.92103e-13	-6.32547e-15	-3.34562e-14	-1.21135e-14	-1.57259e-12	-8.15451e-14	-1.85434e-12	-8.3148e-14	-1.74413e-13	-1.31921e-13	-1.56181e-12	-1.50584e-13	-6.80872e-14	-2.73051e-13
321	-2.25707e-13	-2.59547e-14	-1.47521e-13	-1.25364e-13	-1.72406e-13	-9.42777e-14	-4.41888e-14	-5.94148e-14	-1.65805e-13	-2.77791e-13	-5.89184e-14	-3.4002e-14	-1.22606e-12	-2.83678e-13	-3.43346e-13	-3.86095e-15	-4.76925e-14	-6.46747e-14	-4.0448e-14	7.4147e-15	-2.50451e-13	-1.00013e-14	-1.42281e-12	3.74736e-15	-1.36659e-15	-2.09546e-14	-1.21129e-13	-2.319e-12	-1.35354e-12	-1.7589e-13	-5.94168e-14	-2.41905e-12	-1.83475e-13	-6.75946e-13	-2.97092e-13	-7.44802e-13	1.46538e-15	-3.21379e-14	-5.56735e-14	-2.1288e-12	-6.99834e-14	-1.83708e-12	-4.17888e-14	-5.94961e-14	-9.78023e-14	-1.92483e-12	-1.20745e-13	-6.18362e-14	-2.59369e-13
322	-1.60177e-13	-2.98791e-14	-1.14009e-13	-3.71461e-13	-2.27879e-13	-8.41212e-14	-7.12808e-14	-9.50292e-14	-9.14307e-14	-2.90437e-13	-4.48902e-14	-1.05615e-13	-2.05036e-12	-1.71712e-13	-5.51734e-13	-4.56053e-15	-1.23878e-13	-8.38115e-14	-1.66e-14	-9.72896e-15	-1.80848e-13	-8.7552e-15	-1.47749e-12	-3.175e-14	6.54839e-16	-6.54421e-15	-6.98547e-14	-2.85619e-12	-1.28031e-12	-1.53266e-13	-1.00232e-13	-2.29787e-12	-1.19616e-13	-6.27384e-13	-3.92246e-13	-8.27055e-13	-3.71802e-15	-4.32618e-14	-1.00128e-13	-2.64725e-12	-6.55316e-14	-1.79612e-12	-6.5906e-14	-1.97171e-13	-8.29564e-14	-2.07806e-12	-1.06345e-13	-5.81373e-14	-2.22855e-13
323	-7.90319e-14	-3.03873e-14	-8.07968e-14	-5.55117e-13	-3.07216e-13	-7.20928e-14	-1.22045e-13	-4.45318e-14	-4.49069e-14	-3.17049e-13	-1.23448e-13	-1.43034e-13	-1.68108e-12	-8.99506e-14	-4.65126e-13	-6.1145e-16	-1.83956e-13	-8.92494e-14	2.16907e-15	-1.84214e-14	-1.11064e-13	-2.70467e-15	-1.54025e-12	-6.84956e-14	1.4375e-15	-5.32953e-15	-7.05159e-14	-2.26386e-12	-8.38797e-13	-1.77641e-13	-7.30594e-14	-1.99798e-12	-1.2717e-13	-5.51713e-13	-1.39626e-13	-7.6598e-13	-7.25749e-15	-4.41669e-14	-1.29219e-13	-1.93648e-12	-8.62629e-14	-1.59498e-12	-1.45847e-13	-5.23168e-13	-5.09778e-14	-1.80489e-12	-5.39692e-14	-3.45295e-14	-1.20959e-13
324	-5.60105e-14	-4.33502e-14	-6.92829e-14	-4.75071e-13	-2.94932e-13	-5.64521e-14	-1.24383e-13	-1.1236e-13	-6.7436e-14	-3.03777e-13	-1.98265e-13	-1.74388e-13	-6.27394e-13	-1.46835e-13	-1.38226e-13	1.28135e-15	-1.7014e-13	-5.91058e-14	-1.34899e-14	-8.9727e-15	-7.73012e-14	3.93749e-16	-9.52567e-13	-6.74513e-14	5.31138e-17	-8.69821e-15	-1.32647e-13	-1.33531e-12	-7.7849e-13	-2.25961e-13	-6.19034e-14	-1.75608e-12	-1.21372e-13	-4.53792e-13	-1.3367e-14	-6.29055e-13	-6.35698e-15	-3.23863e-14	-9.01282e-14	-8.65251e-13	-6.75127e-14	-1.28111e-12	-1.32695e-13	-5.51273e-13	-1.84706e-14	-1.6778e-12	-1.06812e-13	-1.43241e-14	-1.17158e-13
325	-4.49058e-14	-4.4898e-14	-5.29619e-14	-2.84861e-13	-1.99094e-13	-6.47871e-14	-8.22987e-14	-1.70056e-13	-7.01436e-14	-2.8691e-13	-5.79832e-14	-2.21792e-13	-3.65013e-13	-1.99801e-13	-8.45385e-14	-6.5127e-15	-7.6002e-14	-3.55464e-14	-2.51505e-14	9.85473e-16	-2.32634e-14	-1.42438e-15	-8.33762e-13	-3.17488e-14	2.60539e-16	-5.00302e-15	-2.01311e-13	-6.38231e-13	-6.5296e-13	-1.87101e-13	-1.68919e-14	-1.6664e-12	-1.62944e-13	-3.40784e-13	-3.00446e-14	-6.10521e-13	-2.48553e-15	-3.3954e-14	6.59444e-15	-4.62763e-13	-5.22617e-14	-1.16804e-12	-1.71608e-13	-6.7392e-13	1.05691e-14	-1.63479e-12	-1.31578e-13	-1.95912e-14	-1.2697e-13
326	-1.16182e-13	-3.74469e-14	-4.96905e-14	-9.41184e-14	-1.13366e-13	-5.74513e-14	-1.328e-13	-3.30499e-13	-4.83855e-14	-2.62642e-13	-8.13635e-14	-1.04744e-13	-3.06028e-13	-2.38343e-13	-9.63938e-14	-4.65232e-15	-9.44609e-15	2.19398e-15	-1.62545e-14	7.77656e-17	1.29085e-14	1.5797e-15	-5.89441e-13	-2.04572e-15	8.88792e-16	-3.75912e-15	-2.00144e-13	-5.01162e-13	-8.02634e-13	-1.26278e-13	3.86306e-15	-1.82354e-12	-1.38185e-13	-4.27178e-13	-9.9181e-14	-5.93868e-13	3.45453e-15	-2.33232e-14	3.10143e-14	-3.2785e-13	-2.41003e-13	-1.3227e-12	-1.49503e-13	-9.53406e-13	-2.02851e-14	-1.58692e-12	-1.37578e-13	-1.38511e-14	-1.39684e-13
327	-2.15203e-13	9.79028e-15	-6.50124e-14	2.57205e-13	2.13418e-13	-5.76285e-14	-1.19707e-13	-2.70215e-13	-2.74453e-14	-8.03137e-14	-7.0141e-14	-1.59921e-13	-2.33944e-13	-2.42883e-13	-9.13678e-14	6.6296e-15	1.85466e-13	1.09748e-13	-2.3011e-14	4.17875e-16	-2.78664e-14	1.53549e-14	-7.33202e-13	4.38001e-14	-6.40497e-16	-6.08756e-15	-2.0368e-13	-5.38283e-13	-1.03342e-12	5.66334e-15	3.84256e-14	-1.91806e-12	-1.07502e-13	-4.51111e-13	-1.16482e-13	-5.93821e-13	-4.55642e-15	2.31785e-14	1.92589e-14	-1.27268e-13	-1.69265e-13	-2.76446e-12	-3.28886e-13	-1.71936e-12	6.24008e-15	-1.60595e-12	-1.51149e-13	1.09936e-14	-9.28326e-14
328	-1.87063e-13	7.50538e-14	-6.23049e-14	2.84921e-13	2.33289e-13	-4.29713e-14	-1.38412e-13	-2.20812e-13	-2.3113e-14	6.41125e-14	2.99268e-14	-1.04744e-13	-8.34841e-14	-2.02311e-13	-2.21709e-14	2.3931e-14	1.95716e-13	7.28852e-14	-3.58778e-14	-7.99763e-15	-3.44221e-15	2.3244e-15	-5.81176e-13	4.99853e-14	-6.35892e-15	-1.60827e-14	-1.17426e-13	-4.64382e-13	-1.04808e-12	1.61583e-13	1.68269e-14	-1.89694e-12	-1.05205e-13	-3.65816e-13	-8.61357e-14	-5.63375e-13	3.94543e-15	1.22738e-14	-4.87471e-16	-3.25101e-14	-1.80458e-14	-2.51193e-12	-2.29505e-13	-1.40098e-12	1.47356e-13	-1.50523e-12	-1.0151e-14	8.35414e-14	3.86132e-14
329	-7.99041e-14	5.87636e-15	-8.90142e-15	-6.50679e-14	-3.97606e-14	-4.3478e-14	-3.32936e-13	-3.48442e-13	-2.96657e-14	4.60326e-14	-3.55381e-14	-1.3093e-13	-2.80941e-14	-1.33949e-13	-9.29773e-15	6.68531e-16	5.24465e-15	-1.94376e-14	-4.36237e-14	-8.50066e-15	1.34861e-13	-1.07958e-15	-3.60602e-13	9.29436e-15	9.81056e-16	-1.73311e-14	-7.59573e-14	-5.03132e-13	-7.92434e-13	5.88317e-14	-1.70268e-14	-1.77121e-12	-9.46853e-14	-3.55842e-13	-5.84456e-14	-5.89901e-13	5.8186e-15	-3.2648e-14	-2.11393e-14	-1.78284e-13	-5.94696e-14	-1.25899e-12	-3.62268e-14	-1.6825e-13	8.92839e-14	-8.95853e-13	1.77224e-13	4.1513e-14	-9.36108e-14
330	-1.77089e-13	-4.36068e-14	-4.60273e-14	-6.76164e-14	-3.18533e-14	-3.61272e-14	-1.96395e-13	-2.67352e-13	-3.76861e-14	-1.3039e-13	-1.38412e-13	-2.80564e-13	1.60105e-13	1.05866e-14	3.25962e-14	8.57172e-15	-4.10241e-14	-3.12714e-14	-4.14202e-14	-1.46341e-14	1.84485e-14	-2.69158e-15	-2.56305e-13	5.68817e-15	1.32828e-15	-1.3009e-14	-5.26624e-14	-2.75306e-13	-4.85478e-13	1.65799e-14	-5.37937e-14	-1.47545e-12	-8.87293e-14	-2.86871e-13	-8.59953e-14	-4.56889e-13	2.42781e-14	-3.19842e-14	1.94463e-15	-5.70717e-15	-8.90558e-14	-7.12665e-13	-5.86064e-14	5.20701e-13	-4.55183e-14	-9.47244e-13	-1.50088e-13	-9.2211e-14	-2.14958e-13
331	-3.14064e-13	-2.80747e-15	-8.36048e-14	-4.14156e-14	-1.15087e-14	-2.14931e-14	-1.44023e-13	-1.17141e-13	-4.03818e-14	-1.93927e-13	-4.48902e-14	-2.45026e-13	3.46452e-14	1.80227e-13	-1.09197e-14	1.85038e-14	-4.85832e-14	-4.66984e-15	-1.95573e-14	-1.11109e-14	-1.00802e-13	-2.83923e-15	-3.82522e-13	-9.83555e-15	-6.40305e-17	-6.14099e-15	-8.41815e-14	-1.30976e-13	-3.85847e-13	-1.62703e-14	-9.46495e-14	-1.07153e-12	-1.84408e-14	-2.10097e-13	-3.13147e-14	-3.13382e-13	3.83446e-14	2.06884e-15	1.85047e-14	-1.17716e-13	-1.24436e-13	-7.43391e-13	-7.69891e-14	3.921e-13	6.28797e-15	-1.13662e-12	-1.49912e-13	-5.05113e-14	-6.3733e-14
332	-3.41437e-13	1.73546e-14	-8.59168e-14	-1.60694e-13	-7.19678e-14	-2.32565e-14	-1.79093e-13	-4.69276e-14	-3.41301e-14	-2.13852e-13	-3.92789e-14	-2.73082e-13	-2.22824e-14	-1.54139e-13	-1.71982e-14	-5.60169e-15	-9.42979e-14	-1.47846e-14	-2.1897e-14	-1.665e-14	-1.60707e-13	-2.4836e-15	-3.26243e-13	-2.09712e-14	-1.54506e-15	-2.14104e-14	-7.70437e-14	-8.04393e-14	-1.77106e-13	-5.07581e-14	-1.11863e-13	-1.11216e-12	-3.19614e-14	-2.25319e-13	6.1301e-14	-1.42317e-13	-1.93723e-14	-7.84748e-16	9.57041e-15	-1.4026e-13	-9.58388e-14	-7.49045e-13	-8.24736e-14	3.91434e-13	2.8024e-14	-1.07912e-12	-2.71374e-13	-3.59827e-14	1.96886e-14
333	-3.67473e-13	1.16018e-14	-8.83466e-14	-1.62595e-13	-9.85191e-14	1.35013e-14	-1.78226e-13	1.37442e-13	-2.79377e-15	-1.80922e-13	-6.03212e-14	-1.81431e-13	-1.6183e-13	-1.43624e-13	-4.22238e-14	-2.30657e-14	-9.29602e-14	-2.70208e-14	-2.36895e-14	-1.63072e-14	-2.2523e-13	4.02031e-15	-1.01653e-13	-1.74811e-14	-5.39999e-16	-2.14291e-14	1.69439e-14	-2.09405e-13	1.1332e-13	-1.06551e-13	-1.12479e-13	-9.99293e-13	-2.22195e-14	-1.85053e-13	8.61574e-14	-1.02752e-13	-5.35364e-14	-5.06348e-14	-2.72646e-14	-1.3963e-13	-5.40709e-14	-9.70596e-13	-9.08883e-14	2.45421e-13	3.97369e-14	-9.1239e-13	-2.96746e-13	-1.73826e-14	-1.17994e-14
334	-2.99948e-13	2.16661e-14	-5.93678e-14	-1.08127e-14	-4.38371e-14	4.35605e-14	-1.48816e-13	-7.35348e-14	3.1565e-14	-1.09787e-13	-3.24987e-14	-1.68338e-13	2.85654e-14	-9.35021e-14	7.25681e-15	-1.37446e-14	-4.13108e-14	-1.53261e-14	-5.20104e-15	-5.91495e-15	-1.96849e-13	8.40445e-15	1.9945e-13	7.19333e-15	-9.02449e-17	3.39837e-15	2.50649e-14	-9.6937e-14	1.67321e-13	-1.27031e-13	-7.8582e-14	-7.53528e-13	-3.64397e-14	-1.45415e-13	1.269e-14	-4.60993e-14	-2.77651e-14	-3.74978e-14	-1.93274e-14	1.24487e-13	-5.85321e-14	-1.10524e-12	-1.56634e-13	7.90867e-15	6.59278e-14	-6.77631e-13	-2.87543e-13	1.02841e-14	3.48618e-14
335	-2.65544e-13	4.34637e-15	-6.25647e-14	7.13851e-14	-4.00126e-14	1.47385e-14	-1.46428e-13	-1.05796e-13	-3.28208e-14	-2.34902e-13	-3.66852e-14	-7.10762e-14	3.17354e-13	-1.7533e-13	8.97991e-14	-1.54169e-14	-4.08514e-14	-4.98727e-14	-5.69205e-15	6.10811e-15	-1.79335e-13	-5.25679e-15	2.04929e-13	1.7987e-14	1.45194e-15	5.3172e-15	-3.32156e-14	-2.54718e-14	2.60033e-14	-1.92595e-13	-4.41672e-14	-7.97025e-13	-7.17762e-14	-2.18108e-13	6.98506e-14	-2.55066e-14	-2.96181e-14	-1.71644e-14	-3.07999e-14	1.44335e-13	-6.06884e-14	-1.34216e-12	-1.7122e-13	-4.48519e-14	5.34106e-15	-7.55083e-13	-2.90555e-13	2.61554e-14	3.9879e-14
336	-3.39119e-13	-5.50397e-15	-1.2411e-13	4.95606e-14	-4.17395e-14	5.41104e-15	-1.76029e-13	-2.48416e-14	-3.44468e-14	-2.78227e-13	-2.51339e-14	-1.72079e-13	3.28657e-14	-1.96122e-13	3.46527e-14	-1.06801e-14	-7.95883e-14	-9.36413e-14	-2.143e-14	8.38039e-15	-2.65042e-13	-2.17992e-14	2.30463e-13	8.68434e-15	7.90481e-16	-2.08245e-14	-4.55204e-14	-2.91827e-13	-2.67462e-13	-1.75636e-13	-1.30526e-14	-8.24004e-13	-5.25633e-14	-2.40087e-13	-7.64085e-15	-2.59499e-14	-2.12519e-14	-1.09143e-14	-8.64478e-15	-1.2444e-13	-1.68421e-13	-1.63326e-12	-1.36619e-13	-4.28801e-14	-6.52134e-14	-9.75163e-13	-4.12904e-13	2.38095e-14	-9.93573e-15
337	-3.55709e-13	-6.92957e-14	-1.27381e-13	-1.69403e-13	-1.60884e-13	-3.83217e-14	-2.07216e-13	-6.73353e-14	3.69313e-16	-4.74721e-13	-3.92789e-14	-2.53735e-13	-3.28111e-13	-1.39085e-13	-8.85625e-14	-1.01188e-14	-2.07598e-13	-1.7168e-13	3.49792e-16	-1.91719e-14	-1.97636e-13	-3.2562e-14	5.20753e-14	-3.07461e-14	-2.1639e-16	-1.84184e-14	-2.41064e-15	-4.87617e-13	-3.77223e-13	-2.35204e-13	1.48336e-14	-8.10144e-13	-7.12876e-14	-2.36875e-13	-9.90381e-14	-9.94414e-14	-1.13057e-14	-4.3321e-14	1.14739e-14	-1.35414e-13	-2.40308e-13	-1.3558e-12	-2.50417e-14	-6.71449e-14	-2.18009e-13	-7.67004e-13	-4.94581e-13	-6.95707e-14	-1.42061e-13
338	-4.28619e-13	-1.44997e-13	-1.33933e-13	-3.31769e-13	-2.25382e-13	-8.82497e-14	-1.51188e-13	-1.21578e-13	1.49455e-15	-6.06601e-13	-3.60057e-14	-1.51505e-13	-4.68062e-13	-1.09647e-13	-1.35909e-13	-1.42643e-14	-2.86444e-13	-1.55784e-13	1.32099e-14	1.40282e-14	-1.88696e-13	-1.45826e-14	-1.38934e-13	-5.14673e-14	1.31105e-15	-1.807e-14	-6.95314e-15	-7.43068e-13	-4.6222e-13	-3.44806e-13	-5.41252e-15	-8.44271e-13	-7.47951e-14	-2.77935e-13	-1.30762e-13	-1.96366e-13	2.32342e-15	-7.2419e-14	-4.22421e-15	-3.25408e-13	-1.93172e-13	-8.79108e-13	3.52601e-14	2.05688e-14	-3.93961e-13	-7.18783e-13	-6.15634e-13	-1.94791e-13	-2.96041e-13
339	-4.71013e-13	-8.66826e-14	-1.51873e-13	-4.83526e-13	-3.15581e-13	-1.41348e-13	-7.50668e-14	-1.49634e-13	-5.91027e-15	-4.75018e-13	1.0755e-14	-2.77788e-14	-5.85047e-13	-1.89258e-13	-1.79481e-13	-2.00628e-14	-3.15409e-13	-8.98252e-14	-1.28884e-14	-7.32535e-14	-2.73555e-13	-1.521e-15	-2.5097e-13	-6.95513e-14	1.54437e-15	-3.19568e-14	-3.80389e-14	-1.03497e-12	-6.90333e-13	-2.75492e-13	-1.16524e-14	-1.00899e-12	-1.17796e-13	-4.04512e-13	-1.35592e-13	-3.15922e-13	-2.24214e-14	-7.91677e-14	-4.77641e-14	-5.50899e-13	-1.92631e-13	2.52975e-13	4.22119e-14	3.61408e-13	-2.4748e-13	-1.34555e-12	-5.13905e-13	-9.22786e-14	-1.99468e-13
340	-2.25374e-13	-7.43554e-14	-1.67589e-14	-8.0846e-13	-5.64644e-13	-1.46593e-13	-4.22099e-14	-7.4817e-14	4.87813e-16	-3.01954e-13	-1.66e-14	-6.64001e-14	-6.39869e-13	-2.82985e-13	-1.84792e-13	-3.59641e-14	-4.28264e-13	-1.01504e-13	2.43155e-14	-2.71212e-14	-7.82154e-14	2.54791e-15	-4.13945e-13	-9.59403e-14	3.89413e-16	-3.62646e-15	-2.89313e-14	-1.19355e-12	-7.45109e-13	-2.80786e-13	-1.30861e-14	-1.1965e-12	-1.46574e-13	-4.88036e-13	-1.37946e-13	-4.35872e-13	-3.92027e-14	-8.99987e-14	-9.23277e-14	-5.52243e-13	-3.23819e-13	-2.96463e-13	-1.81668e-13	-5.10661e-13	-1.31694e-13	-8.57683e-13	-2.74906e-13	-5.48597e-14	-1.72208e-13
341	-1.21722e-13	-4.98946e-14	-7.94703e-15	-8.5059e-13	-6.4875e-13	-1.55218e-13	-1.6764e-14	-6.73353e-14	7.89543e-16	-2.92493e-13	-4.02708e-14	-1.23448e-13	-7.60187e-13	-2.48299e-13	-1.8788e-13	-4.60757e-16	-4.20264e-13	-1.28068e-13	7.29466e-14	-1.14833e-14	-2.25054e-14	-2.88017e-15	-6.86704e-13	-1.19509e-13	-5.58543e-16	-1.85376e-15	-6.80699e-14	-1.44361e-12	-8.181e-13	-1.80755e-13	1.67849e-14	-1.17544e-12	-1.67527e-13	-6.03992e-13	-2.00164e-13	-4.54343e-13	1.43615e-15	-7.69405e-14	-1.30031e-13	-6.78965e-13	-2.59507e-13	-7.33441e-13	-2.29261e-13	-1.24582e-12	-1.00668e-13	-7.96718e-13	-1.22242e-13	-2.71417e-15	-1.52791e-13
342	-2.84299e-14	-1.73325e-14	8.40824e-15	-3.059e-13	-2.27692e-13	-9.89739e-14	2.05676e-14	5.98536e-14	-2.10034e-14	-5.55221e-14	-5.84462e-15	-1.58986e-13	-5.27655e-13	-2.07939e-13	-1.21085e-13	3.9363e-16	-1.41935e-13	-6.57535e-14	2.6186e-14	8.54717e-15	1.67663e-14	-5.71497e-15	-5.67008e-13	-4.04489e-14	-5.52519e-15	-8.20595e-16	-1.15716e-13	-8.73549e-13	-3.20466e-13	-2.29447e-14	3.82613e-14	-3.11281e-13	-1.13461e-13	-3.65425e-13	-1.16016e-13	-1.87133e-13	-9.69462e-16	-2.24985e-14	-8.10367e-14	-4.43291e-13	-7.31765e-14	-4.15001e-13	-5.40823e-14	-7.9837e-13	-3.16034e-14	-2.54476e-13	4.67062e-14	4.86148e-14	-4.21033e-14
343	-1.87877e-13	-1.09415e-13	-6.1424e-14	-5.0822e-13	-3.86881e-13	-1.45083e-13	-1.66248e-13	-1.64597e-13	-8.28412e-14	-3.73407e-13	-5.65037e-14	-2.54086e-13	-1.21558e-12	-1.89326e-13	-3.6001e-13	-1.54306e-14	-2.89868e-13	-1.53193e-13	-7.131e-14	-3.3956e-16	-1.16634e-13	-7.91659e-15	-1.57166e-12	-5.43368e-14	-6.91945e-15	-9.39072e-15	-1.73839e-13	-1.97013e-12	-1.048e-12	-2.55492e-13	-2.18292e-14	-9.87471e-13	-9.83277e-14	-4.64564e-13	-1.23444e-13	-5.01854e-13	-2.01427e-15	-4.12126e-14	-9.64925e-14	-1.50008e-12	4.91923e-15	-6.38108e-13	-1.05094e-14	-6.35765e-13	-1.9106e-13	-1.31346e-12	-2.00125e-13	-6.08707e-14	-2.47175e-13
344	-4.61448e-13	-2.1354e-13	-1.79946e-13	-1.04197e-12	-9.03318e-13	-2.2802e-13	-4.69915e-13	-6.43427e-13	-1.17501e-13	-9.41962e-13	-1.80179e-13	-6.24781e-13	-2.02215e-12	-2.97814e-13	-6.14561e-13	-3.32656e-14	-6.57553e-13	-3.1752e-13	-1.0942e-13	-5.34214e-14	-3.45565e-13	-2.35093e-14	-2.96914e-12	-1.21885e-13	-6.55439e-15	-2.3592e-14	-2.70458e-13	-3.68641e-12	-2.71956e-12	-5.64031e-13	-1.02391e-13	-2.65378e-12	-1.49724e-13	-8.85133e-13	-2.76235e-13	-1.05424e-12	-1.91015e-15	-1.22397e-13	-1.49557e-13	-2.6186e-12	-2.25931e-14	-1.02321e-12	-7.90003e-14	-7.80913e-13	-3.97772e-13	-3.22007e-12	-6.90286e-13	-2.24921e-13	-5.11569e-13
345	-4.97665e-13	-2.29471e-13	-1.82114e-13	-1.10004e-12	-1.01047e-12	-2.3495e-13	-5.4615e-13	-1.0437e-12	-1.42082e-13	-1.0377e-12	-2.25774e-13	-8.3234e-13	-1.59507e-12	-3.73595e-13	-5.01009e-13	-3.88351e-14	-7.6093e-13	-3.66581e-13	-6.31714e-14	-6.26439e-14	-3.1e-13	-1.8603e-14	-3.10514e-12	-1.27949e-13	-8.96486e-15	-1.59443e-14	-2.81436e-13	-3.57488e-12	-3.34809e-12	-6.01703e-13	-1.52557e-13	-3.13786e-12	-2.09637e-13	-1.01431e-12	-3.60004e-13	-1.18557e-12	3.67373e-15	-1.46377e-13	-9.46663e-14	-2.43155e-12	-6.56923e-14	-1.20689e-12	-2.11524e-13	-1.0367e-12	-4.31131e-13	-3.64224e-12	-7.64008e-13	-2.50192e-13	-5.70571e-13
346	-3.20305e-13	-1.73359e-13	-1.12948e-13	-6.88825e-13	-6.94878e-13	-1.86914e-13	-4.11026e-13	-8.95934e-13	-9.7336e-14	-7.0209e-13	-1.78656e-13	-5.35877e-13	-9.9991e-13	-2.25669e-13	-3.54232e-13	-2.3721e-14	-5.39927e-13	-2.63874e-13	-3.77823e-14	-3.22773e-14	-1.18645e-13	-7.312e-15	-2.20065e-12	-7.5403e-14	-1.76586e-15	-6.02728e-15	-2.51849e-13	-2.34458e-12	-2.61276e-12	-4.08392e-13	-8.55666e-14	-2.3614e-12	-1.87469e-13	-7.7828e-13	-3.40229e-13	-1.0132e-12	1.79741e-14	-9.83885e-14	-6.90723e-14	-1.6427e-12	-1.22249e-13	-1.20409e-12	-2.92103e-13	-1.24993e-12	-3.44782e-13	-2.57262e-12	-4.1354e-13	-1.37255e-13	-4.24935e-13
347	-4.60382e-14	-1.38723e-14	1.28692e-14	1.50445e-13	8.01046e-14	-3.73681e-14	-1.20642e-13	-1.43088e-13	3.8251e-15	3.39767e-14	-4.7784e-14	-1.42152e-13	6.44061e-15	4.11726e-14	-7.91638e-14	4.14704e-15	4.94212e-15	-7.70657e-15	1.11448e-14	1.25436e-14	1.08201e-13	4.98635e-15	-4.74966e-13	2.17494e-14	4.13345e-15	7.99772e-15	-9.35234e-14	-3.62863e-13	-5.10887e-13	2.7734e-14	1.87635e-14	-4.32478e-13	-3.79204e-14	-1.95503e-13	-1.1012e-13	-2.99233e-13	1.8423e-14	1.99203e-14	-8.94914e-15	5.33071e-14	-5.75195e-14	-1.31584e-12	-1.86129e-13	-1.38896e-12	-6.46461e-14	-3.46725e-13	1.53195e-13	8.03727e-14	-5.14419e-14
348	-1.05466e-13	-4.91891e-14	-1.36496e-14	-6.44257e-14	-7.84492e-14	-5.54056e-14	-2.53793e-13	-2.49859e-13	-8.63049e-15	-1.82562e-13	-6.28189e-14	-2.58119e-13	-8.18908e-14	-1.68979e-14	-1.0573e-13	-2.3531e-15	-8.86821e-14	-7.21357e-14	-2.70866e-15	-4.10932e-16	1.62594e-14	-3.20935e-15	-5.12129e-13	-6.44552e-15	-1.18363e-15	-1.11947e-15	-1.2472e-13	-5.98551e-13	-4.42038e-13	-9.34318e-14	-2.24436e-15	-7.26587e-13	-4.51487e-14	-2.3955e-13	-2.97542e-14	-3.14142e-13	1.33661e-15	-4.24339e-15	-1.50941e-14	-1.03173e-13	-1.22537e-14	-1.05959e-12	-3.57326e-14	-9.30453e-13	-1.81803e-13	-6.60206e-13	-1.12378e-14	2.56444e-15	-1.66338e-13
349	-1.41583e-13	-6.75573e-14	-4.23305e-14	-3.21761e-13	-2.94151e-13	-4.02409e-14	-2.82968e-13	4.10708e-15	6.6812e-15	-3.03697e-13	-5.13004e-14	-1.34671e-13	5.86235e-14	-6.23851e-14	-3.2008e-14	-2.37502e-15	-2.38999e-13	-1.04405e-13	5.10783e-15	-5.74551e-15	-4.28655e-14	-2.60621e-16	-2.12143e-13	-4.46342e-14	-9.92933e-15	-9.1391e-15	-7.9963e-14	-4.06233e-13	-2.32616e-14	-1.84738e-13	-8.03933e-15	-4.82884e-13	-3.77515e-14	-1.75636e-13	3.39477e-14	-1.7191e-13	-3.67692e-15	-4.00984e-14	-2.14182e-14	2.04923e-13	-1.54269e-14	-4.93371e-13	2.23786e-14	-1.57301e-13	-2.32136e-13	-5.26762e-13	-9.62487e-14	-4.21953e-14	-2.36388e-13
350	-1.75905e-13	-8.35623e-14	-8.87021e-14	-4.03978e-13	-3.76941e-13	-3.78599e-14	-2.51181e-13	-6.41562e-14	-1.48887e-14	-3.45645e-13	-4.85441e-14	-8.791e-14	-4.39518e-14	-8.94478e-14	-2.8093e-14	-3.62281e-15	-3.01011e-13	-9.62229e-14	-1.31656e-14	-1.68657e-15	-1.80267e-13	2.45972e-15	-3.62549e-13	-5.91533e-14	-1.87043e-15	-2.2125e-14	-7.3538e-14	-4.16656e-13	-7.18753e-14	-2.52756e-13	-4.28897e-15	-5.15311e-13	-3.36519e-14	-2.09261e-13	2.48989e-14	-1.72475e-13	-7.23375e-15	-5.30761e-14	-2.2114e-14	6.28479e-14	-4.99765e-14	-2.77864e-13	-1.2623e-14	1.44365e-13	-2.27334e-13	-6.89504e-13	-1.76067e-13	-9.25157e-14	-2.60909e-13
351	-1.9545e-13	-8.08564e-14	-1.12729e-13	-1.66839e-13	-2.01014e-13	-2.27183e-14	-2.1319e-13	-1.40138e-13	-2.19743e-14	-3.30844e-13	-4.49909e-14	-1.26488e-13	-2.37816e-13	-1.57367e-13	-5.22371e-14	-8.17946e-15	-2.17431e-13	-5.98088e-14	-9.05463e-15	1.22252e-15	-2.83258e-13	-9.75339e-16	-4.32354e-13	-1.86021e-14	-1.70676e-14	-2.50686e-14	-1.01901e-13	-5.32355e-13	-1.43551e-13	-2.45911e-13	6.77259e-15	-7.56788e-13	-3.48212e-14	-2.93239e-13	1.27496e-14	-1.72975e-13	-1.91723e-14	-4.50274e-14	-1.90386e-14	5.0301e-14	-6.51693e-14	-5.79011e-13	-2.30672e-14	2.5868e-13	-2.14315e-13	-8.65629e-13	-3.24931e-13	-1.1661e-13	-2.42846e-13
352	-1.081e-13	-8.69853e-14	-8.04569e-14	-1.20512e-13	-1.11288e-13	-1.73247e-14	-2.29092e-13	-2.11233e-13	-3.34642e-14	-3.67272e-13	-5.02864e-14	-1.48465e-13	-9.29233e-14	-1.75478e-13	-8.86135e-15	-1.09805e-14	-1.82761e-13	-6.61425e-14	-3.25636e-14	-7.57746e-15	-2.49445e-13	-3.23176e-15	-3.6874e-13	-4.2265e-15	-6.78029e-15	-8.82721e-15	-1.19278e-13	-5.63685e-13	-3.06122e-13	-2.47308e-13	-2.02009e-14	-9.63598e-13	-5.11842e-14	-3.68747e-13	-4.26753e-14	-1.71549e-13	-6.58759e-15	-2.52594e-14	9.58376e-15	1.52171e-13	-4.50086e-14	-5.74814e-13	2.58181e-14	5.34829e-13	-2.37183e-13	-8.93829e-13	-3.33702e-13	-1.44368e-13	-2.47771e-13
353	-1.42346e-13	-8.25577e-14	-9.54404e-14	-3.64582e-14	-2.41104e-14	-2.17553e-14	-2.20113e-13	-2.1707e-13	-5.27939e-14	-4.01967e-13	-7.67009e-14	-8.4329e-14	-1.09739e-13	-1.42288e-13	-2.89677e-14	-5.7243e-15	-1.17271e-13	-6.99369e-14	-4.86217e-14	-1.26388e-14	-2.92383e-13	-9.92788e-16	-4.25846e-13	6.34888e-15	6.1286e-15	-2.76317e-15	-1.39221e-13	-7.46125e-13	-6.76236e-13	-2.26076e-13	-2.92931e-14	-9.67201e-13	-5.64699e-14	-3.78016e-13	-7.44823e-14	-2.4771e-13	2.07318e-15	5.0254e-16	-4.46715e-15	-3.59833e-14	-5.7147e-14	-4.92586e-13	4.25053e-14	5.51699e-13	-2.74483e-13	-1.20831e-12	-3.45777e-13	-1.67559e-13	-2.56153e-13
354	-1.28366e-13	-8.45623e-14	-9.72827e-14	5.35573e-14	2.02997e-14	-2.18953e-14	-1.73801e-13	-1.5701e-13	-7.68787e-14	-3.88213e-13	-1.02071e-13	-4.40631e-14	-2.37893e-13	-1.14634e-13	-8.76802e-14	-3.85593e-15	-3.97451e-14	-6.20537e-14	-5.70696e-14	-3.64769e-15	-2.77735e-13	-3.5959e-15	-6.60581e-13	1.75951e-14	3.24266e-15	-7.30179e-16	-8.50957e-14	-9.84714e-13	-7.04635e-13	-2.14115e-13	-7.07041e-14	-9.66726e-13	-5.02905e-14	-3.38976e-13	-6.51475e-14	-2.94725e-13	2.20949e-15	6.18688e-15	-1.82847e-14	-2.73922e-13	-3.25437e-14	-8.75074e-13	-1.76132e-14	3.39695e-14	-3.01799e-13	-1.22913e-12	-3.02867e-13	-1.76481e-13	-2.71818e-13
355	-7.68587e-14	-8.97693e-14	-1.13694e-13	-1.58512e-13	-1.65651e-13	-2.17432e-14	-7.26544e-14	-1.11916e-13	-5.56313e-14	-3.95144e-13	-8.51902e-14	-8.2259e-14	-2.76439e-13	-6.08246e-14	-8.01381e-14	-3.94817e-15	-1.01946e-13	-7.26198e-14	-1.23995e-14	-1.07773e-14	-2.64791e-13	-5.86965e-15	-6.00045e-13	-1.63103e-14	8.80547e-16	-8.82539e-15	-4.88679e-14	-7.85187e-13	-4.56492e-13	-2.22072e-13	-5.4159e-14	-9.28161e-13	-3.02154e-14	-2.94555e-13	-3.90511e-14	-3.26196e-13	2.95976e-15	-1.79497e-14	4.44854e-15	-1.69703e-13	-2.50977e-14	-9.37228e-13	-7.19524e-14	-2.41192e-13	-2.39267e-13	-1.05759e-12	-2.54846e-13	-1.57406e-13	-2.71239e-13
356	-6.27369e-14	-5.88013e-14	-1.36335e-13	-2.01146e-13	-1.92146e-13	-4.11714e-14	-5.72122e-14	-1.19783e-13	-4.61379e-14	-3.77389e-13	-5.21699e-14	-1.54158e-13	-1.69504e-13	-2.05152e-14	-3.0496e-14	-6.05674e-15	-9.57129e-14	-4.83312e-14	4.22764e-15	-7.62829e-15	-2.88271e-13	-8.07408e-15	-3.50786e-13	-2.80967e-14	-7.41416e-16	-5.7791e-15	-8.76415e-14	-5.07303e-13	-4.69746e-13	-2.06094e-13	-1.57027e-14	-1.07264e-12	-3.43832e-14	-3.03939e-13	-3.07934e-14	-3.45908e-13	4.03562e-15	-2.57638e-14	-4.16131e-15	-4.65227e-14	-7.94624e-14	-1.2861e-12	-1.68466e-13	-5.41078e-13	-1.61716e-13	-1.1811e-12	-2.55516e-13	-1.08901e-13	-2.5971e-13
357	-1.50161e-13	-3.47737e-14	-1.85856e-13	-9.26851e-14	-1.20129e-13	-5.60449e-14	-1.10014e-13	-9.36241e-14	-8.61816e-15	-3.98514e-13	-5.43561e-14	-2.1173e-13	-1.76506e-13	-5.83315e-15	-4.28552e-14	-1.17313e-15	-5.14489e-14	-2.58829e-14	4.91638e-16	-2.17618e-14	-3.63334e-13	-8.87765e-15	-1.81909e-13	-2.19696e-14	2.20369e-15	-1.131e-14	-1.10206e-13	-3.81246e-13	-4.01911e-13	-1.70393e-13	2.18782e-14	-1.15822e-12	-8.44363e-15	-3.29495e-13	4.1419e-15	-3.23751e-13	4.47811e-15	-2.65554e-14	-1.99486e-15	7.32827e-15	-1.50231e-13	-1.69194e-12	-1.78573e-13	-5.72253e-13	-1.65037e-13	-1.30769e-12	-3.01777e-13	-7.6405e-14	-2.30192e-13
358	-2.85195e-13	-3.3464e-14	-2.56182e-13	-8.17504e-14	-1.35817e-13	-5.84919e-14	-2.05777e-13	-3.96888e-14	6.90462e-15	-3.61797e-13	-7.97013e-14	-2.92027e-13	-8.88413e-14	-6.19407e-14	-2.98461e-14	-2.9383e-15	-7.4836e-14	-3.15554e-14	-6.74639e-15	-2.29473e-14	-4.60091e-13	-1.75255e-15	-4.9297e-14	-2.07947e-14	1.79213e-15	-3.52269e-14	-1.13682e-13	-3.24668e-13	-3.07186e-13	-2.06071e-13	-3.45122e-14	-1.18527e-12	-1.46408e-14	-3.03677e-13	4.3538e-14	-2.41931e-13	3.08579e-15	-3.80376e-14	-2.26102e-14	-4.82813e-14	-1.29639e-13	-1.10457e-12	-6.5868e-14	-8.8453e-14	-1.77383e-13	-1.5247e-12	-3.39776e-13	-5.05292e-14	-2.35267e-13
359	-3.04008e-13	-2.37482e-14	-2.38777e-13	-3.29528e-14	-9.31667e-14	-5.68201e-14	-1.5175e-13	8.85907e-15	-4.82753e-15	-2.44821e-13	-1.07046e-13	-3.74554e-13	-1.93921e-13	-1.20052e-13	-7.27693e-14	-1.06716e-14	-3.53916e-14	-3.61336e-14	-5.40584e-15	-2.78253e-15	-4.44971e-13	-5.6527e-15	-2.80185e-13	-6.71362e-15	1.35107e-15	-4.71015e-14	-8.64935e-14	-5.72305e-13	-5.01326e-13	-1.74633e-13	-3.90314e-14	-1.39663e-12	-4.37959e-14	-3.46258e-13	1.8537e-15	-2.59015e-13	-5.49734e-15	-3.91872e-14	-2.88899e-14	-3.79386e-13	-6.45614e-14	-8.41171e-13	-6.81781e-14	1.43327e-13	-1.17674e-13	-1.43705e-12	-3.04877e-13	-1.30795e-14	-2.39507e-13
360	-2.21304e-13	-1.35868e-14	-1.63224e-13	-3.23888e-15	-7.42972e-14	-5.73699e-14	-8.81584e-14	-2.1659e-14	9.14721e-16	-1.80039e-13	-9.4272e-14	-2.93742e-13	-5.12466e-13	-1.14562e-13	-1.68884e-13	-1.19463e-14	2.13637e-14	-2.5687e-14	6.15788e-15	7.618e-15	-3.31602e-13	-1.41163e-14	-5.23282e-13	-4.12261e-15	1.27788e-15	-2.7902e-14	-7.71651e-14	-9.3765e-13	-6.90974e-13	-1.15777e-13	-1.14293e-14	-1.49311e-12	-3.73134e-14	-3.97187e-13	-9.48513e-14	-3.79795e-13	-1.02453e-14	-4.01966e-14	-3.23876e-14	-7.81717e-13	-3.68504e-14	-5.2577e-13	-3.58138e-14	3.61179e-13	-7.78895e-14	-1.31267e-12	-2.50738e-13	-4.91746e-15	-2.22375e-13
361	-1.80663e-13	-2.09498e-14	-1.25013e-13	-3.08147e-13	-2.66129e-13	-6.57485e-14	-9.65678e-14	-3.74222e-15	2.36392e-15	-3.11223e-13	-6.87423e-14	-2.40045e-13	-6.69394e-13	-6.04399e-14	-2.10077e-13	-8.70689e-15	-1.21589e-13	-6.26217e-14	1.42642e-14	-1.89539e-14	-2.46554e-13	-8.60412e-15	-5.0348e-13	-5.06293e-14	-4.18783e-16	-7.74428e-15	-6.55074e-14	-9.99291e-13	-7.4578e-13	-1.88347e-13	1.0672e-14	-1.41126e-12	-1.0825e-14	-3.855e-13	-6.57108e-14	-4.60053e-13	-1.29211e-14	-4.82675e-14	-5.90462e-14	-8.90264e-13	-4.66968e-14	-3.81646e-13	-2.70146e-14	4.39361e-13	-1.02546e-13	-1.28183e-12	-2.49141e-13	-4.98313e-14	-2.26095e-13
362	-2.30539e-13	-5.37866e-14	-1.49181e-13	-5.00173e-13	-3.72764e-13	-7.42715e-14	-1.33273e-13	-2.15731e-14	1.11831e-14	-4.65089e-13	-9.99856e-14	-1.61272e-13	-5.30766e-13	-1.35625e-13	-1.52727e-13	-1.18283e-14	-2.52361e-13	-9.31443e-14	1.19311e-14	-3.07088e-14	-2.83827e-13	5.9183e-16	-4.65304e-13	-7.561e-14	-2.44161e-15	-1.25251e-14	-8.10153e-14	-8.6027e-13	-9.48301e-13	-3.15806e-13	2.06616e-15	-1.38082e-12	-4.02179e-14	-3.96698e-13	-1.39673e-14	-4.42789e-13	-1.93892e-14	-5.39686e-14	-1.05661e-13	-6.88308e-13	-4.61729e-14	-4.24417e-13	-4.74762e-14	4.63177e-13	-1.46411e-13	-1.38055e-12	-3.91439e-13	-8.07163e-14	-2.61387e-13
363	-2.20069e-13	-8.0691e-14	-1.43497e-13	-4.64384e-13	-3.19278e-13	-5.56712e-14	-1.65978e-13	-6.95657e-14	2.3899e-14	-4.41686e-13	-1.41721e-13	-8.93204e-14	-4.94783e-13	-1.70696e-13	-1.43802e-13	-7.97945e-15	-2.4084e-13	-7.69486e-14	-1.1561e-14	-1.64114e-14	-2.60176e-13	9.09e-15	-4.43531e-13	-6.67928e-14	-4.90996e-15	-1.2349e-14	-6.63497e-14	-7.80279e-13	-9.99145e-13	-3.76103e-13	-1.04723e-15	-1.27123e-12	-8.09183e-14	-4.08897e-13	-2.2947e-14	-3.97074e-13	-9.73845e-15	-6.02579e-14	-9.19264e-14	-5.88273e-13	-3.39413e-14	-8.27833e-13	-1.01157e-13	2.95406e-13	-1.19177e-13	-1.20211e-12	-4.08064e-13	-8.33884e-14	-2.79568e-13
364	-9.96427e-14	-5.89838e-14	-7.80745e-14	-7.02964e-14	-9.47465e-14	-4.15495e-14	-1.17734e-13	-5.98127e-14	-2.21394e-14	-2.58732e-13	-1.1031e-13	-2.04596e-14	-2.79302e-13	-2.31216e-13	-5.8473e-14	-1.34334e-14	-7.74494e-14	-2.75273e-14	-3.23588e-14	5.31212e-15	-1.12785e-13	8.53582e-15	-3.02195e-13	-1.50283e-14	-6.08127e-15	-2.20743e-15	-2.94943e-14	-5.04814e-13	-6.71316e-13	-2.41387e-13	1.84085e-14	-1.14182e-12	-1.07501e-13	-4.47212e-13	-3.09255e-14	-3.15656e-13	-4.56784e-15	-3.85953e-14	-1.72126e-14	-2.63385e-13	-4.77036e-15	-9.68292e-13	-6.62951e-14	4.86644e-13	-6.02136e-14	-9.1182e-13	-3.18717e-13	-8.0717e-14	-2.2744e-13
365	-1.26468e-13	-1.47899e-14	-1.13301e-13	3.11622e-13	1.2987e-13	-1.22135e-14	-7.31909e-14	-1.23164e-13	-3.68035e-14	-1.71853e-13	-5.73893e-14	-7.21676e-14	-6.54264e-14	-2.2157e-13	3.88395e-15	-5.3527e-15	7.00999e-14	1.02704e-15	-3.58257e-14	-7.69343e-18	-1.31553e-13	9.10637e-16	-1.00748e-13	2.3094e-14	-4.24476e-15	-5.7993e-15	-6.93418e-14	-2.63496e-13	-3.73008e-13	-1.213e-13	2.38799e-14	-8.05052e-13	-8.04591e-14	-4.38219e-13	1.97087e-14	-1.3647e-13	-7.41092e-15	1.40837e-14	2.3978e-14	-1.1281e-14	-1.01699e-14	-1.14912e-12	-2.90022e-14	5.53616e-13	-8.12413e-14	-8.43282e-13	-2.99047e-13	-3.00447e-14	-9.67561e-14
366	-2.13855e-13	-9.46675e-15	-1.86537e-13	3.08179e-13	1.51296e-13	3.56527e-15	-9.85307e-14	-1.47171e-13	-2.09905e-14	-1.53666e-13	-3.5169e-14	-1.33616e-13	-4.98255e-14	-1.49961e-13	8.22267e-15	-3.03727e-15	9.58003e-14	2.45145e-14	-9.81897e-15	-2.742e-15	-2.37217e-13	2.89704e-16	2.6585e-14	1.01691e-14	-6.79154e-16	-1.02087e-14	-5.12253e-14	-2.31533e-13	-1.87555e-13	-1.1378e-13	3.01019e-14	-5.66587e-13	-3.77126e-14	-3.12463e-13	8.27011e-14	-5.68075e-14	-2.29757e-14	3.13549e-14	-4.49455e-16	3.48262e-14	-5.46239e-14	-1.3051e-12	-1.36202e-14	5.16462e-13	-1.101e-13	-9.53279e-13	-3.88745e-13	-2.19831e-14	-4.56154e-14
367	-1.97167e-13	-4.21912e-14	-1.83701e-13	1.26272e-13	2.96541e-14	-1.1097e-14	-1.7321e-13	-1.91331e-13	-2.42663e-14	-1.5785e-13	-2.69635e-14	-1.82923e-13	1.17459e-14	-1.4938e-13	1.61598e-14	-6.68897e-15	2.96361e-14	-3.53585e-15	-1.2801e-14	-4.22395e-15	-2.53545e-13	6.07588e-16	-3.89888e-14	-6.69022e-15	-2.42847e-15	-2.45089e-14	-2.79498e-14	-3.19124e-13	-3.43432e-13	-1.28438e-13	-4.97637e-15	-6.27883e-13	-4.58077e-14	-2.72884e-13	9.7605e-14	-8.65045e-14	-1.93614e-14	1.0398e-14	-4.12135e-15	4.88612e-17	-3.90971e-14	-1.20742e-12	4.63457e-15	5.0019e-13	-1.47999e-13	-9.87639e-13	-4.18809e-13	-3.48625e-14	-1.09622e-13
368	-2.00223e-13	-5.43351e-14	-1.37069e-13	-6.14195e-14	-6.79583e-14	-2.53042e-14	-1.70651e-13	-2.27643e-13	-2.87992e-14	-1.93211e-13	-3.68117e-14	-2.09912e-13	-7.86993e-14	-1.15457e-13	-7.94834e-15	-5.09755e-15	-4.15581e-14	-5.26371e-14	-7.62518e-15	-9.00371e-15	-1.91402e-13	-5.11688e-15	-1.41265e-13	-8.69861e-15	-5.24505e-15	-1.65577e-14	-4.19367e-14	-5.25688e-13	-4.43522e-13	-1.08215e-13	-2.04967e-14	-6.58818e-13	-4.40123e-14	-2.39476e-13	8.20794e-14	-1.1063e-13	-5.26354e-15	-7.3551e-15	-3.57298e-15	-1.8069e-13	-2.3531e-14	-7.08033e-13	2.45511e-14	6.76204e-13	-1.69944e-13	-8.17382e-13	-3.33391e-13	-5.93239e-14	-1.69205e-13
369	-2.25745e-13	-2.31464e-14	-1.13234e-13	-1.12883e-13	-7.37212e-14	-3.74945e-14	-1.03261e-13	-1.32872e-13	-2.1084e-14	-1.75843e-13	-4.71829e-14	-1.5368e-13	-6.88645e-14	-1.09001e-13	-1.40043e-14	-5.27998e-16	-5.18732e-14	-3.50236e-14	-1.94477e-14	-5.87529e-15	-1.77131e-13	-8.14056e-15	-1.70749e-13	-1.13509e-14	-6.03494e-15	-5.67943e-15	-7.45216e-14	-4.45224e-13	-4.26561e-13	-4.19051e-14	-2.33865e-14	-6.48862e-13	-4.4685e-14	-2.52127e-13	7.81031e-14	-1.15814e-13	-2.08482e-15	-2.21986e-14	-8.69256e-15	-2.53211e-13	-3.23736e-14	-7.20385e-13	-5.30662e-14	3.64762e-13	-7.13127e-14	-9.77166e-13	-2.69442e-13	-2.95221e-14	-1.3497e-13
370	-2.23688e-13	7.34882e-15	-8.77867e-14	-1.0225e-13	-3.50716e-14	-6.03614e-14	-1.11826e-13	-1.21196e-13	-8.35606e-15	-7.44412e-14	-5.23465e-14	-6.13364e-14	-1.3723e-13	-1.74431e-13	-5.28253e-14	-2.02101e-15	-3.45777e-14	1.5956e-15	-2.07717e-14	-3.57574e-15	-1.2897e-13	-1.54742e-15	-2.43762e-13	-1.09402e-14	1.37524e-15	-3.02289e-15	-1.01126e-13	-4.20793e-13	-4.63095e-13	1.35199e-14	-1.86897e-14	-8.14771e-13	-5.83085e-14	-3.16142e-13	6.12966e-14	-1.59134e-13	-1.02236e-14	-3.6013e-14	-1.84867e-14	-3.19642e-13	-3.71945e-14	-8.24167e-13	-8.03842e-14	1.19006e-13	-4.66482e-15	-1.18873e-12	-1.32181e-13	3.4018e-14	-7.63711e-14
371	-3.46125e-13	2.56083e-14	-1.27061e-13	-8.13863e-14	-4.98063e-14	-7.00963e-14	-1.79252e-13	-1.16978e-13	-4.90683e-15	-5.49951e-14	-6.64346e-14	-9.5515e-14	-1.72109e-13	-1.78183e-13	-5.66691e-14	-6.61602e-15	-1.89805e-14	-2.81222e-15	-2.41574e-14	-2.40695e-15	-2.39943e-13	8.992e-16	-2.51198e-13	-9.86774e-15	1.92149e-15	-2.78259e-14	-3.73293e-14	-3.54555e-13	-4.03386e-13	1.89467e-14	-4.74268e-14	-9.16024e-13	-5.96141e-14	-3.09489e-13	5.44765e-14	-1.60093e-13	-1.917e-14	-4.93328e-14	-2.04715e-14	-2.53531e-13	-7.51209e-14	-7.22393e-13	-5.03263e-14	5.64347e-14	2.86925e-14	-1.47836e-12	-1.24316e-13	7.95398e-14	-4.91305e-14
372	-3.15245e-13	1.66819e-14	-7.11833e-14	-5.43665e-14	-9.05038e-14	-6.22261e-14	-2.1596e-13	-1.51814e-13	-2.21975e-14	-4.11304e-14	-7.58108e-14	-1.60475e-13	-1.33007e-13	-1.65437e-13	-1.84291e-15	-1.56376e-14	-9.44948e-15	-2.99114e-14	-1.49094e-14	5.46378e-15	-1.55679e-13	2.02292e-15	-2.27176e-13	-6.48818e-15	1.09452e-15	-1.94211e-14	-3.57346e-14	-3.91566e-13	-6.13719e-13	-1.71982e-14	-9.59701e-14	-1.24512e-12	-7.54997e-14	-2.55966e-13	9.56493e-15	-2.34284e-13	-3.79479e-14	-3.17256e-14	-2.12728e-14	-2.78058e-13	-1.07498e-13	-9.18658e-13	-5.99359e-14	-2.8429e-13	5.17983e-14	-1.27922e-12	-1.12327e-13	7.28983e-14	-8.53942e-14
373	-2.48149e-13	-7.975e-15	-1.35678e-14	-1.21423e-13	-1.46568e-13	-6.62252e-14	-1.35317e-13	-2.60897e-13	-3.21129e-14	-1.2745e-13	-6.39109e-14	-1.04613e-13	-2.13086e-13	-7.75125e-14	-9.61328e-15	-1.92487e-14	-6.44979e-14	-5.94822e-14	-1.0896e-14	3.38158e-15	-7.36567e-14	-1.44098e-15	-3.3234e-13	-1.08795e-14	7.36439e-16	-4.83703e-16	-5.52759e-14	-5.34434e-13	-6.9721e-13	-6.40473e-14	-7.82108e-14	-1.39929e-12	-9.13912e-14	-1.87354e-13	-5.33369e-15	-2.65355e-13	-3.95052e-14	-1.8136e-14	-7.3051e-15	-5.24545e-13	-7.25945e-14	-7.36323e-13	-5.13662e-14	-2.82438e-13	4.7555e-14	-9.88637e-13	-1.1725e-13	2.66924e-14	-1.36364e-13
374	-1.69693e-13	-3.6555e-14	2.74293e-14	-1.24644e-13	-1.21412e-13	-7.04391e-14	-7.61773e-14	-2.63476e-13	-1.70481e-14	-1.90563e-13	-2.50071e-14	-8.58947e-14	-2.49214e-13	-2.83822e-14	-3.39383e-14	-1.59637e-14	-6.70068e-14	-5.44262e-14	-3.07423e-14	-5.15143e-15	2.00422e-14	-4.76232e-15	-2.99285e-13	-9.95542e-15	-2.21345e-15	7.5478e-15	-9.56232e-14	-4.85192e-13	-7.75511e-13	-4.82253e-14	-1.8386e-14	-1.52874e-12	-9.6072e-14	-1.99551e-13	-2.29184e-14	-2.7452e-13	-3.2001e-14	-2.19323e-14	5.61191e-15	-5.40483e-13	-9.17116e-14	-8.16482e-13	-9.54864e-14	-4.03051e-13	2.66319e-14	-8.53206e-13	-8.80651e-14	9.50397e-18	-1.20454e-13
375	-1.84387e-13	-3.93101e-14	1.78918e-14	-7.86892e-14	-8.56533e-14	-6.59577e-14	-1.17908e-13	-2.46983e-13	2.31186e-15	-2.19518e-13	-2.20565e-14	-1.42284e-13	-3.12575e-13	-4.68941e-14	-5.30177e-14	-8.89645e-15	-3.44064e-14	-4.83454e-14	-3.78813e-14	-1.41502e-14	3.0826e-15	-1.43152e-14	-2.30624e-13	-2.92876e-15	-5.58481e-15	-2.84868e-15	-9.21398e-14	-3.94583e-13	-7.51136e-13	3.16913e-16	-1.00595e-15	-1.54668e-12	-8.27334e-14	-2.14468e-13	-3.11516e-14	-2.28776e-13	-1.20583e-14	-2.76962e-14	1.09372e-14	-4.93085e-13	-1.14687e-13	-4.82094e-13	-7.30336e-14	-2.41877e-13	6.34345e-15	-8.24854e-13	-7.30167e-14	-2.13221e-14	-9.17324e-14
376	-1.896e-13	-4.97258e-14	2.31253e-14	-1.62223e-13	-1.64811e-13	-6.25917e-14	-1.23743e-13	-2.02321e-13	1.47897e-14	-2.48094e-13	-3.38553e-14	-1.86044e-13	-2.92867e-13	-8.04107e-14	-4.8841e-14	-1.37508e-15	-6.82886e-14	-6.01782e-14	-3.5587e-14	-2.3329e-14	-2.71917e-14	-1.50876e-14	-8.01023e-14	-1.45984e-14	-7.56322e-19	-8.6582e-15	-7.0668e-14	-3.05594e-13	-7.05835e-13	1.16292e-14	3.318e-15	-1.47084e-12	-8.37595e-14	-2.18057e-13	-7.01868e-14	-2.4188e-13	1.38022e-15	-3.37123e-14	4.3404e-15	-4.55174e-13	-1.76632e-13	-1.93154e-13	-8.29139e-14	-2.16552e-13	-3.1997e-14	-8.23883e-13	-8.76096e-14	-3.8966e-14	-1.43625e-13
377	-1.56833e-13	-3.99318e-14	3.47642e-14	-2.70819e-13	-2.51443e-13	-6.50088e-14	-4.77331e-14	-1.58196e-13	2.69901e-14	-2.17648e-13	-1.61669e-14	-2.14569e-13	-4.51359e-13	-8.91903e-14	-8.96498e-14	-7.96507e-16	-1.56225e-13	-6.22638e-14	-1.68486e-14	-2.55677e-14	-2.61748e-14	-8.80765e-15	-3.4254e-14	-2.70578e-14	-2.32309e-15	-1.41958e-14	-8.02377e-14	-3.59242e-13	-5.61555e-13	-8.83361e-15	4.05705e-14	-1.49262e-12	-8.99481e-14	-2.07064e-13	-9.0915e-14	-2.92329e-13	5.55054e-16	-4.49922e-14	-1.44826e-14	-5.2479e-13	-1.63182e-13	-2.87371e-13	-6.26051e-14	-3.02142e-13	-1.67388e-14	-7.82477e-13	-9.68629e-14	-3.51476e-14	-1.45941e-13
378	-1.52666e-13	-2.39713e-14	2.94605e-14	-3.09592e-13	-2.73996e-13	-7.97766e-14	-1.18467e-14	-1.8517e-13	3.30435e-14	-1.83382e-13	3.28266e-15	-2.02832e-13	-4.41808e-13	-9.65774e-14	-1.02502e-13	-5.18625e-15	-1.96933e-13	-4.52414e-14	-1.52511e-14	-1.65909e-14	-2.84203e-14	-8.48945e-16	-3.95183e-14	-3.02155e-14	-8.76663e-15	-1.08508e-14	-1.28178e-13	-3.80032e-13	-4.93891e-13	-3.70131e-14	4.68025e-14	-1.49288e-12	-1.21345e-13	-1.76768e-13	-6.38878e-14	-3.23188e-13	-1.70382e-14	-3.56314e-14	-3.4715e-14	-5.13769e-13	-1.26075e-13	-4.36891e-13	-6.59702e-14	-3.48037e-13	3.49553e-15	-7.98555e-13	-1.3681e-13	-2.95411e-14	-1.09659e-13
379	-1.28157e-13	-1.03915e-14	1.78897e-15	-3.79748e-13	-2.9359e-13	-8.06137e-14	-4.46095e-14	-1.85342e-13	2.74452e-14	-1.70551e-13	1.11589e-14	-1.39407e-13	-4.74413e-13	-1.11477e-13	-1.46506e-13	-2.90262e-15	-2.36105e-13	-4.35118e-14	-1.90706e-15	-1.05352e-14	-1.63244e-14	2.67567e-16	-1.76565e-13	-3.96018e-14	-1.00845e-14	-3.81363e-15	-1.52304e-13	-5.74002e-13	-3.55776e-13	-5.12132e-14	1.97592e-14	-1.44203e-12	-1.22384e-13	-1.41658e-13	3.33872e-15	-2.94387e-13	-1.61502e-14	-3.15187e-14	-9.22223e-14	-7.11087e-13	-1.24561e-13	-3.85224e-13	-7.83553e-14	-3.78649e-13	2.64136e-14	-6.72804e-13	-9.22233e-14	-2.94172e-14	-4.96487e-14
380	-1.02401e-13	-2.61448e-14	-5.29096e-14	-4.05978e-13	-3.24841e-13	-7.39033e-14	-7.57313e-14	-2.74716e-13	-9.5801e-15	-2.07364e-13	-3.25144e-15	-8.70012e-14	-4.11274e-13	-3.90355e-14	-1.53545e-13	9.89177e-15	-2.43188e-13	-5.43003e-14	-9.67367e-15	-6.24728e-15	-4.10933e-14	3.48317e-16	-4.00705e-13	-5.64557e-14	-9.30487e-15	-6.98967e-15	-1.25411e-13	-7.39747e-13	-2.65838e-13	-1.04871e-13	-2.30858e-14	-1.22979e-12	-8.91311e-14	-1.33439e-13	1.9172e-16	-2.59119e-13	7.0907e-15	-1.8017e-14	-1.01737e-13	-7.97473e-13	-8.78691e-14	1.41184e-13	-4.56271e-14	-2.43656e-13	3.24453e-14	-5.42158e-13	-5.97e-14	-5.49973e-14	-1.0018e-13
381	-3.87684e-14	-2.1002e-14	-6.61265e-14	-2.27341e-13	-1.34374e-13	-2.19137e-14	-3.34017e-14	-1.92696e-13	-7.59006e-15	-3.93564e-14	-8.58014e-15	1.69366e-14	-8.72487e-14	7.75758e-14	-5.39719e-14	1.70938e-14	-8.06493e-14	1.08512e-14	6.36965e-16	1.69466e-14	-4.03892e-14	8.38356e-15	-4.29774e-14	-3.84941e-14	-2.69627e-15	-4.94323e-15	-2.11877e-14	-2.30676e-13	4.07099e-13	-7.71593e-14	-2.57037e-14	-4.31218e-13	-3.406e-14	1.03373e-14	1.15515e-15	-7.36696e-14	2.2179e-14	7.48313e-15	-2.90024e-14	-2.42195e-13	-1.61902e-14	9.05775e-13	3.77932e-15	-7.061e-14	9.91981e-14	-1.52547e-13	3.79214e-14	-2.29522e-14	-7.23185e-14
382	-1.60432e-13	-1.31536e-13	-1.25592e-13	-6.5104e-13	-5.51763e-13	-9.36269e-14	-2.35373e-13	-6.81752e-13	-7.49631e-14	-3.61576e-13	-7.47165e-14	-3.37601e-13	-7.31027e-13	3.51157e-14	-2.30828e-13	-1.47564e-14	-3.52233e-13	-1.4545e-13	-5.13126e-14	-1.10976e-14	-1.54316e-13	-2.40831e-15	-1.06431e-12	-8.34158e-14	-7.79765e-15	-1.75564e-14	-1.15033e-13	-1.38021e-12	-8.15052e-13	-3.58754e-13	-5.64532e-14	-1.47853e-12	-8.73152e-14	-3.16646e-13	-1.13213e-13	-5.44109e-13	1.35009e-14	-5.22809e-14	-2.75647e-14	-1.26147e-12	-2.12323e-14	9.78038e-13	1.26644e-14	-1.30715e-13	-9.19355e-14	-1.38307e-12	-1.77181e-13	-1.38168e-13	-3.19522e-13
383	-3.22417e-13	-2.70149e-13	-2.2108e-13	-1.35347e-12	-1.23707e-12	-2.408e-13	-5.21326e-13	-1.42078e-12	-1.67254e-13	-8.90836e-13	-1.77447e-13	-8.83815e-13	-1.78433e-12	-6.92882e-14	-5.41612e-13	-5.12855e-14	-8.34096e-13	-3.84781e-13	-1.19594e-13	-6.06551e-14	-3.09586e-13	-1.97463e-14	-2.71272e-12	-1.54073e-13	-9.28071e-15	-2.33443e-14	-2.93782e-13	-3.40187e-12	-3.09452e-12	-6.86007e-13	-1.0699e-13	-3.5163e-12	-2.33436e-13	-9.12637e-13	-3.04761e-13	-1.25072e-12	8.55385e-15	-1.52734e-13	-9.97999e-14	-3.04326e-12	-5.23197e-14	4.36799e-13	-3.10177e-15	-3.54318e-13	-3.61331e-13	-3.35296e-12	-4.54537e-13	-2.7679e-13	-6.37474e-13
SUM	15205.6	4259.96	7287.04	16438.4	16147.9	7096.64	16258	20187.4	2876.73	24697.8	4771.16	22272.1	24849.1	18864.1	7778.47	831.946	11617.3	6254.64	1944.65	1012.37	14764.5	350.821	53816.3	2034.76	230.539	902.11	8570.04	64712.3	92998.1	14874.8	2786.52	121896	7898.47	28105.9	9382.08	33248	1032.41	3909.14	1884.41	46569.9	8299.41	84878.6	9742.79	64781.5	9502.22	114679	28306.2	5382.59	17320.5
% OF TOT	0.833699	0.233568	0.399538	0.901296	0.885366	0.389099	0.891404	1.10685	0.157727	1.35414	0.261596	1.22115	1.36244	1.03429	0.426482	0.0456144	0.636962	0.342933	0.106622	0.0555066	0.809518	0.019235	2.95067	0.111563	0.0126401	0.0494614	0.469883	3.54808	5.09895	0.815563	0.152781	6.68336	0.433062	1.54101	0.514406	1.82294	0.0566058	0.214333	0.103319	2.55336	0.455045	4.65377	0.534183	3.55188	0.520993	6.28767	1.55199	0.295119	0.949658
[truncated: 27 more columns]

## Sheet: B. Neuwiedi pie chart
Protein code	Snake fam	Toxin group	% OF TOT	<-- ordered by toxin group	*CALCULATION PREVALENCE OF TOXIN GROUP IN VENOM PER PROTEIN IDENTIFIED ORIGINATING FROM DIFFERENT SNAKE FAM									DATA GROUPED WITH 'OTHER' <1%										Protein code	Snake fam	Toxin group	% OF TOT	%AFTER GROUPING					<---------- everything smaller than 1%=grouped
BOTIN_BNP	BOT	BN	0.0126401		BOT									Unique proteins	summed %	GROUPED	%							BOTIN_BNP	BOT	BN OTHER	0.0126401					Protein code	Snake fam	Toxin group	% OF TOT	%AFTER GROUPING
BOTAT_BPP12	BOT	BP	0.261596		Unique proteins	summed %								BN	0.0126401	Other	1.78556							BOTAT_BPP12	BOT	BP OTHER	0.261596					OTHER TOTAL	BOT	OTHER		1.78556
BOTLT_CAMP	BOT	CA	0.0109914		BN	0.0126401								BP	0.261596	OX	12.2352							BOTLT_CAMP	BOT	CA OTHER	0.0109914					BOTAT_OXLA	BOT	OX	1.22115	1.22115
BOTCO_CRVP	BOT	CR	0.342933		BP	0.261596								CA	0.0109914	PA	8.49255							BOTCO_CRVP	BOT	CR OTHER	0.342933					BOTJR_OXLA2	BOT	OX	1.80644	1.80644
BOTJR_NGFV	BOT	NG	0.825457		CA	0.0109914								CR	0.342933	SL	12.1247		OTHER GROUP	BOT	OTHER			BOTJR_NGFV	BOT	NG OTHER	0.825457					BOTPA_OXLA	BOT	OX	8.60248	8.60248
BOTAT_OXLA	BOT	OX	1.22115		CR	0.342933								NG	0.825457	VM	50.2114							BOTDP_PLA23	BOT	PL OTHER	0.0555066					OX OTHER GROUPED	BOT	OX		0.605083
BOTCO_OXLA	BOT	OX	0.106622		NG	0.825457								OX	12.2352	VS	15.1506							BOTJA_QPCT	BOT	QP OTHER	0.152781					BOTMA_PA2H2	BOT	PA	1.45968	1.45968
BOTJR_OXLA2	BOT	OX	1.80644		OX	12.2352								PA	8.49255									BOTER_TXVE	BOT	TX OTHER	0.019235					PA OTHER GROUPED	BOT	PA		7.03287
BOTLC_OXLA	BOT	OX	0.498461		PA	8.49255								PL	0.0555066									BOTJR_VVP1	BOT	VV OTHER	0.104418					BOTJA_SL1A	BOT	SL	6.68336	6.68336
BOTPA_OXLA	BOT	OX	8.60248		PL	0.0555066								QP	0.152781									OTHER TOTAL	BOT	OTHER		1.78556				BOTJA_SL9B	BOT	SL	1.54101	1.54101
BOTAL_PA2A4	BOT	PA	0.833699		QP	0.152781								SL	12.1247									BOTAT_OXLA	BOT	OX	1.22115	1.22115				BOTJA_SLAB	BOT	SL	1.82294	1.82294
BOTAM_PA2A	BOT	PA	0.399538		SL	12.1247								TX	0.019235									BOTCO_OXLA	BOT	OX	0.106622					SL OTHER GROUPED	BOT	SL		2.07739
BOTAS_PA2H2	BOT	PA	0.901296		TX	0.019235								VM	50.2114									BOTJR_OXLA2	BOT	OX	1.80644	1.80644				BOTAS_VM2	BOT	VM	1.10685	1.10685
BOTAS_PA2H3	BOT	PA	0.885366		VM	50.2114								VS	15.1506									BOTLC_OXLA	BOT	OX	0.498461					BOTAT_VM11	BOT	VM	1.36244	1.36244
BOTBZ_PA2A2	BOT	PA	0.0456144		VS	15.1506								VV	0.104418									BOTPA_OXLA	BOT	OX	8.60248	8.60248				BOTAT_VM31	BOT	VM	1.03429	1.03429
BOTBZ_PA2H1	BOT	PA	0.636962		VV	0.104418								TOT		TOT	100							OX OTHER GROUPED	BOT	OX		0.605083				BOTER_VM3BE	BOT	VM	2.95067	2.95067
BOTER_PA2A	BOT	PA	0.809518		TOT	100																		BOTAL_PA2A4	BOT	PA	0.833699					BOTIN_VM1B	BOT	VM	3.54808	3.54808
BOTHY_PA22	BOT	PA	0.111563																					BOTAM_PA2A	BOT	PA	0.399538					BOTIN_VM2IA	BOT	VM	5.09895	5.09895
BOTIN_PA2A2	BOT	PA	0.0494614												*CHART OF ALL PROTEINS IDENTIFIED									BOTAS_PA2H2	BOT	PA	0.901296					BOTJA_VM2J2	BOT	VM	2.55336	2.55336
BOTJR_PA2A	BOT	PA	0.0472631																					BOTAS_PA2H3	BOT	PA	0.885366					BOTJA_VM3BP	BOT	VM	4.65377	4.65377
BOTJR_PA2B2	BOT	PA	0.187404																					BOTBZ_PA2A2	BOT	PA	0.0456144					BOTJA_VM3JA	BOT	VM	3.55188	3.55188
BOTJR_PA2H1	BOT	PA	0.406133		*CHART OF ALL PROTEINS IDENTIFIED																			BOTBZ_PA2H1	BOT	PA	0.636962					BOTLC_VM1LA	BOT	VM	6.90215	6.90215
BOTMA_PA2H2	BOT	PA	1.45968																					BOTER_PA2A	BOT	PA	0.809518					BOTMO_VM11	BOT	VM	3.53377	3.53377
BOTMO_PA2A	BOT	PA	0.108815																					BOTHY_PA22	BOT	PA	0.111563					BOTPA_VM11	BOT	VM	3.40682	3.40682
BOTMO_PA2H1	BOT	PA	0.0538579																					BOTIN_PA2A2	BOT	PA	0.0494614					BOTPA_VM1B1	BOT	VM	5.21547	5.21547
BOTMO_PA2H2	BOT	PA	0.715541																					BOTJR_PA2A	BOT	PA	0.0472631					BOTPA_VM1B2	BOT	VM	2.47748	2.47748
BOTPA_PA2A1	BOT	PA	0.0917783																					BOTJR_PA2B2	BOT	PA	0.187404					VM OTHER GROUPED	BOT	VM		2.81548
BOTPC_PA2A	BOT	PA	0.749065																					BOTJR_PA2H1	BOT	PA	0.406133					BOTAS_VSPL	BOT	VS	1.35414	1.35414
BOTDP_PLA23	BOT	PL	0.0555066																					BOTMA_PA2H2	BOT	PA	1.45968	1.45968				BOTJA_VSP14	BOT	VS	6.28767	6.28767
BOTJA_QPCT	BOT	QP	0.152781																					BOTMO_PA2A	BOT	PA	0.108815					BOTJA_VSP2	BOT	VS	1.55199	1.55199
BOTAS_SLB	BOT	SL	0.389099																					BOTMO_PA2H1	BOT	PA	0.0538579					BOTJR_VSPH	BOT	VS	2.41262	2.41262
BOTIN_SLA	BOT	SL	0.469883																					BOTMO_PA2H2	BOT	PA	0.715541					VS OTHER GROUPED	BOT	VS		3.54418
BOTJA_SL1A	BOT	SL	6.68336																					BOTPA_PA2A1	BOT	PA	0.0917783							TOT PROTEINS PER FAM		100
BOTJA_SL1B	BOT	SL	0.433062																					BOTPC_PA2A	BOT	PA	0.749065
BOTJA_SL9B	BOT	SL	1.54101																					PA OTHER GROUPED	BOT	PA		7.03287
BOTJA_SLAA	BOT	SL	0.514406																					BOTAS_SLB	BOT	SL	0.389099
BOTJA_SLAB	BOT	SL	1.82294																					BOTIN_SLA	BOT	SL	0.469883
BOTJA_SLEA	BOT	SL	0.0566058																					BOTJA_SL1A	BOT	SL	6.68336	6.68336
BOTJA_SLEB	BOT	SL	0.214333																					BOTJA_SL1B	BOT	SL	0.433062
BOTER_TXVE	BOT	TX	0.019235																					BOTJA_SL9B	BOT	SL	1.54101	1.54101
BOTAS_VM1B1	BOT	VM	0.891404																					BOTJA_SLAA	BOT	SL	0.514406
BOTAS_VM2	BOT	VM	1.10685																					BOTJA_SLAB	BOT	SL	1.82294	1.82294
BOTAS_VM3BA	BOT	VM	0.157727																					BOTJA_SLEA	BOT	SL	0.0566058
BOTAT_VM11	BOT	VM	1.36244																					BOTJA_SLEB	BOT	SL	0.214333
BOTAT_VM31	BOT	VM	1.03429																					SL OTHER GROUPED	BOT	SL		2.07739
BOTBA_VM1B1	BOT	VM	0.426482																					BOTAS_VM1B1	BOT	VM	0.891404
BOTER_VM3BE	BOT	VM	2.95067												COMBINATION OF BOTH PIE CHARTS									BOTAS_VM2	BOT	VM	1.10685	1.10685
BOTIN_VM1B	BOT	VM	3.54808																					BOTAS_VM3BA	BOT	VM	0.157727
BOTIN_VM2IA	BOT	VM	5.09895																					BOTAT_VM11	BOT	VM	1.36244	1.36244
BOTJA_VM1BJ	BOT	VM	0.103319		COMBINATION OF BOTH PIE CHARTS																			BOTAT_VM31	BOT	VM	1.03429	1.03429
BOTJA_VM2J2	BOT	VM	2.55336																					BOTBA_VM1B1	BOT	VM	0.426482
BOTJA_VM3B2	BOT	VM	0.455045																					BOTER_VM3BE	BOT	VM	2.95067	2.95067
BOTJA_VM3BP	BOT	VM	4.65377																					BOTIN_VM1B	BOT	VM	3.54808	3.54808
BOTJA_VM3H3	BOT	VM	0.534183																					BOTIN_VM2IA	BOT	VM	5.09895	5.09895
BOTJA_VM3JA	BOT	VM	3.55188																					BOTJA_VM1BJ	BOT	VM	0.103319
BOTJR_VM1B2	BOT	VM	0.111018																					BOTJA_VM2J2	BOT	VM	2.55336	2.55336
BOTLC_VM1LA	BOT	VM	6.90215																					BOTJA_VM3B2	BOT	VM	0.455045
BOTLC_VM3LB	BOT	VM	0.0659485																					BOTJA_VM3BP	BOT	VM	4.65377	4.65377
BOTMO_VM11	BOT	VM	3.53377																					BOTJA_VM3H3	BOT	VM	0.534183
BOTPA_VM11	BOT	VM	3.40682																					BOTJA_VM3JA	BOT	VM	3.55188	3.55188
BOTPA_VM1B1	BOT	VM	5.21547																					BOTJR_VM1B2	BOT	VM	0.111018
BOTPA_VM1B2	BOT	VM	2.47748																					BOTLC_VM1LA	BOT	VM	6.90215	6.90215
BOTPA_VM1N	BOT	VM	0.0703535																					BOTLC_VM3LB	BOT	VM	0.0659485
BOTAL_VSPTL	BOT	VS	0.233568																					BOTMO_VM11	BOT	VM	3.53377	3.53377
BOTAS_VSPL	BOT	VS	1.35414																					BOTPA_VM11	BOT	VM	3.40682	3.40682
BOTIN_VSP	BOT	VS	0.815563																					BOTPA_VM1B1	BOT	VM	5.21547	5.21547
BOTJA_VSP1	BOT	VS	0.520993																					BOTPA_VM1B2	BOT	VM	2.47748	2.47748
BOTJA_VSP14	BOT	VS	6.28767																					BOTPA_VM1N	BOT	VM	0.0703535
BOTJA_VSP2	BOT	VS	1.55199																					VM OTHER GROUPED	BOT	VM		2.81548
BOTJA_VSP3	BOT	VS	0.295119																					BOTAL_VSPTL	BOT	VS	0.233568
BOTJA_VSPA	BOT	VS	0.949658																					BOTAS_VSPL	BOT	VS	1.35414	1.35414
BOTJA_VSPH	BOT	VS	0.680918																					BOTIN_VSP	BOT	VS	0.815563
BOTJR_VSPH	BOT	VS	2.41262																					BOTJA_VSP1	BOT	VS	0.520993
BOTMA_VSP1	BOT	VS	0.0483622																					BOTJA_VSP14	BOT	VS	6.28767	6.28767
BOTJR_VVP1	BOT	VV	0.104418																					BOTJA_VSP2	BOT	VS	1.55199	1.55199
																								BOTJA_VSP3	BOT	VS	0.295119
	TOT PROTEINS PER FAM		100																					BOTJA_VSPA	BOT	VS	0.949658
																								BOTJA_VSPH	BOT	VS	0.680918
																								BOTJR_VSPH	BOT	VS	2.41262	2.41262
																								BOTMA_VSP1	BOT	VS	0.0483622
																								VS OTHER GROUPED	BOT	VS		3.54418
																										TOT PROTEINS PER FAM		100

## Sheet: B.Jararaca merged ys wells
time in min	BOTAL_BPPDA	BOTAL_PA2A4	BOTAL_SLAB	BOTAL_VSPBH	BOTAL_VSPTL	BOTAS_PA2A2	BOTAS_PA2H2	BOTAS_PA2H3	BOTAS_SLB	BOTAS_VM1B1	BOTAS_VM2	BOTAS_VSPL	BOTAT_BPP12	BOTAT_OXLA	BOTAT_VM11	BOTAT_VM31	BOTAT_VM33	BOTAT_VSPF	BOTBA_VM1B1	BOTBZ_PA2A1	BOTBZ_PA2H1	BOTBZ_PA2H2	BOTCO_CRVP	BOTCO_OXLA	BOTDP_PA2H1	BOTER_PA2A	BOTER_VM3BE	BOTFO_BPPBG	BOTFO_SL	BOTHY_PA21	BOTHY_PA22	BOTHY_PA23	BOTIN_BNP	BOTIN_LECG	BOTIN_PA2A	BOTIN_PA2A2	BOTIN_SLA	BOTIN_SLB	BOTIN_TXVE	BOTIN_VM1B	BOTIN_VM2IA	BOTIN_VM36A	BOTIN_VSP	BOTJA_BPPCB	BOTJA_BPPDD	BOTJA_LEC	BOTJA_PA2	BOTJA_PA2A	BOTJA_QPCT
0.01	-5.05762e-14	-3.16328e-16	-3.80484e-15	4.32266e-14	-1.69292e-14	-4.49769e-16	-9.16519e-14	-1.94223e-13	-5.91249e-14	-2.36171e-14	-1.30614e-14	-3.38195e-13	-1.39522e-13	236.195	-4.54564e-13	-2.92583e-14	5.146e-14	-1.26097e-15	-2.96416e-13	2.89199e-15	-4.4057e-14	3.68594e-15	-7.48627e-14	-1.3295e-15	1.92554e-15	-5.4873e-15	-1.4156e-13	2.6589e-16	-6.59808e-14	4.32896e-14	-1.5325e-14	-8.71957e-14	1.32844e-14	-6.94655e-14	-1.10197e-13	-6.52309e-14	-2.73773e-13	-2.83653e-13	7.42791e-15	71.1126	-3.98354e-13	2.03185e-13	-1.13575e-13	-5.57751e-14	-4.24875e-14	1.78643e-14	-2.44173e-15	-7.95012e-14	-5.37801e-15
0.216667	-4.39426e-14	-3.93351e-16	-5.99577e-15	-1.28052e-15	4.37024e-14	-2.58405e-15	2.46636e-14	-1.07234e-13	-5.85706e-14	-2.6976e-14	-2.14289e-14	-3.26353e-13	-1.30102e-13	127.45	-5.77911e-13	-6.06257e-14	4.99216e-14	3.47923e-14	-2.69411e-13	3.02738e-15	-4.35673e-14	5.63891e-15	-7.73101e-14	2.39665e-15	-1.5845e-15	5.67352e-15	-1.33454e-13	4.63947e-15	-8.10855e-14	6.27058e-14	6.24037e-17	-5.73287e-14	3.33234e-15	-9.34912e-14	-1.32454e-13	2.38965e-14	-2.3814e-13	-2.64216e-13	1.13721e-14	38.372	-4.56465e-13	-2.3895e-13	-1.48597e-13	-6.1008e-14	-3.55172e-14	3.8927e-14	-1.62561e-15	-6.72208e-14	-5.52896e-15
0.421667	-4.04956e-14	-1.68777e-15	-5.76993e-15	-9.63841e-14	6.10619e-14	-2.00868e-14	-6.98385e-16	-5.71864e-14	-6.4348e-14	-1.85231e-14	-4.33125e-14	-3.25069e-13	-1.18114e-13	-25.8339	-5.93461e-13	-8.86124e-14	3.56066e-14	4.31626e-14	-2.54876e-13	2.39012e-16	-3.02631e-14	8.58411e-16	-8.35122e-14	5.98864e-16	-5.75303e-15	1.28044e-15	-8.65889e-14	1.40679e-15	-6.40944e-14	3.88918e-14	-1.48677e-14	-5.50231e-14	2.97542e-15	-1.50303e-13	-1.30156e-13	2.2667e-14	-2.73653e-13	-3.49588e-13	1.55778e-14	-7.77795	-4.93369e-13	-3.89207e-13	-1.82099e-13	-7.41558e-14	-3.91772e-14	1.05305e-14	-1.36565e-15	-3.44691e-14	-5.46796e-16
0.628333	-2.85374e-14	-5.76233e-15	-4.17402e-15	-1.74949e-13	6.46947e-14	-4.40986e-14	-1.73728e-14	-4.00003e-14	-7.79756e-14	-1.05568e-14	-4.28558e-14	-2.78668e-13	-1.15061e-13	-4.24682	-5.80196e-13	-1.79568e-13	3.66602e-15	-4.87436e-15	-2.88365e-13	2.61395e-15	-2.16121e-14	5.53353e-15	-8.69051e-14	2.29058e-15	-7.4928e-15	-9.44901e-15	-6.83191e-14	-6.85391e-15	-4.0333e-14	5.12137e-14	-1.59193e-14	-4.95455e-14	4.83037e-15	-2.39089e-13	-7.53382e-14	3.92178e-15	-1.61004e-13	-4.91199e-13	-5.99161e-15	-1.27861	-3.74488e-13	-4.30023e-13	-2.58359e-13	-9.00106e-14	-4.98323e-14	-8.18452e-14	-1.05501e-15	9.07983e-15	-8.33549e-15
0.838333	-1.93101e-14	-6.64341e-15	-3.29197e-15	-1.73727e-13	7.43077e-14	5.95211e-16	3.56662e-14	2.37337e-14	-9.43704e-14	-8.91959e-15	-2.08988e-14	-3.50588e-13	-1.23178e-13	-4.57653e-13	-4.72656e-13	-1.92878e-13	-3.56034e-14	-1.45901e-14	-2.85833e-13	-1.56276e-15	-2.96252e-14	-9.36415e-15	-6.63105e-14	-2.52737e-15	-8.68297e-15	-3.64033e-15	-8.46356e-14	-1.13501e-14	-5.41024e-14	7.37942e-14	2.30808e-14	-3.86924e-14	3.11838e-15	-3.44939e-13	1.51099e-14	3.58997e-15	-7.25749e-14	-6.08052e-13	-1.36974e-14	-7.47822e-13	-1.01425e-13	-1.46301e-13	-2.30334e-13	-9.09695e-14	-2.87189e-14	-1.72418e-13	-2.87135e-15	6.59011e-14	-1.40113e-14
1.04333	-8.52583e-15	-4.28202e-15	-3.35426e-15	-8.55188e-14	6.9632e-14	4.89961e-14	-4.089e-14	-5.14818e-15	-6.72366e-14	-2.53431e-14	-2.70428e-14	-5.1077e-13	-1.23692e-13	-4.91888e-13	-3.75491e-13	-1.45232e-13	-9.02392e-14	9.08362e-15	-2.91639e-13	-5.91827e-15	-4.45026e-14	-2.20592e-14	-5.8994e-14	-6.85192e-15	-1.84647e-15	5.6306e-16	-1.01146e-13	-8.28776e-15	-6.63894e-14	4.91823e-14	-3.26274e-15	-2.57437e-14	6.84669e-15	-3.5781e-13	1.01365e-13	-7.2635e-15	-2.26474e-15	-6.84604e-13	-5.56944e-15	-4.94112e-13	4.66885e-14	2.6232e-13	-1.25874e-13	-7.33894e-14	-4.96799e-14	-1.72708e-13	-1.78693e-15	3.50619e-14	-2.66275e-14
1.25	-1.83569e-15	-3.8719e-15	-6.96074e-15	1.70147e-15	-5.41698e-15	2.12976e-14	-1.82333e-13	-7.52171e-14	-3.82188e-14	-3.78185e-15	-3.47272e-14	-6.85963e-13	-1.15723e-13	-4.02415e-13	-1.23109e-13	-8.70015e-15	-1.30908e-13	-1.17907e-14	-1.42592e-13	-1.24513e-14	-6.84563e-14	-3.98697e-14	-5.6332e-14	-1.01621e-14	-2.65488e-15	-1.00365e-14	-5.75528e-14	-2.89872e-15	-5.82048e-14	-6.1143e-15	-5.78655e-14	-6.39485e-14	4.64555e-15	-3.04335e-13	3.13084e-14	-8.92371e-14	1.44399e-13	-6.20351e-13	-5.41018e-14	-5.66088e-14	1.60724e-13	1.82106e-13	-1.04745e-13	-9.63614e-14	-5.61123e-14	-8.5249e-14	-1.98115e-15	-1.17453e-13	-1.50599e-14
1.45667	-1.77956e-14	-3.13531e-16	-4.08271e-15	9.23574e-15	-7.52595e-14	3.83569e-14	-1.50131e-13	-3.99038e-14	-1.98737e-14	2.43732e-14	3.67183e-14	-8.50366e-13	-1.7957e-13	-2.04262e-13	1.61186e-13	4.48927e-14	-1.34708e-13	-1.39603e-13	7.89474e-14	-4.88602e-15	-3.60352e-14	-9.81597e-15	-7.71772e-14	-8.11245e-15	-6.58501e-15	3.82402e-15	-2.3304e-14	5.82583e-15	-2.77221e-14	1.53404e-14	-2.23069e-14	-1.52184e-13	-3.46856e-15	-4.19267e-13	-9.41837e-14	-7.92163e-14	1.2774e-13	-5.42822e-13	-3.20455e-14	1.78724e-13	1.17011e-13	9.41068e-13	-1.55204e-13	-7.7952e-14	1.08808e-14	-5.04396e-14	1.33769e-15	-1.29416e-13	7.46566e-15
1.66167	-1.0855e-14	-1.18534e-15	-2.78358e-15	5.46468e-14	-1.75133e-13	3.64545e-14	-1.61707e-13	-6.45587e-14	-4.75193e-14	2.57857e-14	2.28911e-15	-8.48683e-13	-1.95808e-13	-1.39856e-13	2.12001e-13	4.77148e-14	-1.16631e-13	-2.07448e-13	9.00024e-14	-9.34979e-15	-4.42808e-14	-3.07274e-14	-7.98263e-14	-5.64137e-15	-7.04556e-15	-9.09661e-15	-6.06264e-14	3.11878e-15	-2.71505e-14	-3.57085e-14	-2.66976e-14	-1.81901e-13	1.2178e-15	-3.13964e-13	-2.58875e-13	-1.68322e-13	-1.72575e-13	-5.30861e-13	-2.76436e-14	1.60787e-14	8.09018e-14	1.5154e-12	-1.90927e-13	-4.32033e-14	2.03505e-14	-2.41185e-14	1.00676e-16	-1.85134e-13	-1.5471e-15
1.87167	4.73708e-15	8.23392e-16	-5.68808e-15	5.27879e-14	-1.69281e-13	3.09743e-14	-3.20643e-13	-2.05769e-13	-7.92326e-14	-6.39656e-15	-3.23883e-14	-7.25955e-13	-1.26439e-13	-2.71885e-13	2.9364e-13	2.63739e-14	-1.59095e-13	-8.63682e-14	3.2184e-14	-1.93206e-14	-1.02779e-13	-6.24852e-14	-1.08738e-13	-4.94696e-15	4.04604e-15	-1.08165e-15	-9.4104e-14	-1.38279e-14	-6.01547e-14	-7.20202e-14	-8.16477e-14	-1.5207e-13	6.21268e-16	-1.79001e-13	-3.01364e-13	-2.34702e-13	-4.20803e-13	-5.94547e-13	2.35747e-15	7.06636e-14	-1.90209e-13	1.03728e-12	-2.30785e-13	-4.48289e-14	-4.39897e-14	-2.54581e-15	-2.29859e-15	-1.55308e-13	-2.30999e-14
2.07667	-2.0373e-14	3.91874e-15	-8.89691e-15	-2.91901e-14	-2.02311e-13	-5.76963e-14	-2.32102e-13	-1.49278e-13	-9.66818e-14	-1.04221e-14	1.12907e-14	-7.94283e-13	-1.03962e-13	-3.43852e-13	3.07011e-13	1.84237e-14	-1.46396e-13	-8.71509e-14	-2.40883e-14	-3.54691e-15	-5.17283e-14	-2.18608e-15	-1.06735e-13	-3.56656e-14	7.14082e-17	5.21305e-15	-7.32031e-14	-3.25429e-14	-5.02954e-14	-3.04066e-14	-5.20064e-14	-2.85213e-13	8.01321e-15	-1.72824e-13	-4.12507e-13	-1.30752e-13	-5.71452e-13	-5.3204e-13	1.03246e-14	4.0224e-14	-1.4706e-13	8.1718e-13	-3.94367e-13	-1.12543e-13	-8.04372e-14	5.38729e-15	-1.72792e-15	-2.11905e-13	-1.0082e-14
2.28333	-4.5647e-14	5.03282e-16	-4.31614e-15	-3.08764e-14	-1.77308e-13	-9.90237e-14	-1.88659e-13	-1.40835e-13	-1.13051e-13	1.61456e-14	4.11318e-14	-6.58359e-13	-1.95601e-13	-3.61321e-13	3.3999e-13	-1.75019e-14	-1.56016e-13	-2.03671e-14	7.63208e-14	4.87658e-15	-7.56824e-15	3.2458e-14	-9.72555e-14	-3.21743e-14	-4.20966e-15	7.09156e-15	1.21102e-14	-1.17914e-14	-3.34824e-14	-6.7379e-14	-1.03639e-13	-2.28322e-13	5.23119e-15	2.98335e-14	-4.07531e-13	-1.36429e-13	-6.75657e-13	-5.21413e-13	-1.19744e-15	1.25793e-13	-6.02146e-14	1.03266e-13	-2.3579e-13	-1.62437e-13	-2.59643e-14	2.76899e-14	-2.82094e-15	-2.03376e-13	2.02517e-14
2.49	-5.99682e-14	2.00197e-15	-2.00502e-15	-5.72175e-14	-1.29276e-13	-5.82073e-14	-3.4053e-13	-2.91683e-13	-1.01183e-13	7.0008e-15	1.10146e-14	-5.80282e-13	-3.0641e-13	-3.04964e-13	4.8129e-14	-1.02826e-13	-1.24604e-13	7.58052e-14	6.05587e-14	-1.2391e-14	-9.14895e-14	-3.4293e-14	-1.60435e-13	-7.40631e-15	3.20719e-15	5.67107e-15	6.26872e-14	2.09815e-14	3.11746e-15	-1.92966e-13	-2.20141e-13	-1.40263e-13	2.71423e-15	1.4649e-14	-2.79175e-13	-2.69125e-13	-7.36424e-13	-5.30597e-13	-1.88259e-14	-4.00444e-13	-3.66324e-13	-8.58202e-13	-7.1937e-14	-1.62374e-13	1.29569e-15	2.3684e-14	5.70523e-16	-1.21588e-13	2.53265e-14
2.7	-2.94471e-14	4.7481e-15	-4.33338e-15	-1.35776e-13	-1.01743e-13	-5.54783e-14	-2.6414e-13	-3.33811e-13	-7.80316e-14	2.08394e-14	1.15765e-14	-5.52367e-13	-3.16449e-13	-1.84246e-13	-3.77686e-13	-8.40283e-14	-8.65129e-14	-1.09721e-13	-1.29122e-13	-1.12616e-14	-1.22473e-13	-2.9285e-14	-1.98194e-13	1.708e-14	3.34368e-15	1.98356e-16	-9.87596e-15	7.10459e-15	1.53366e-14	-1.368e-13	-1.96628e-13	-1.66215e-13	2.65632e-15	-1.02091e-13	-2.56477e-13	-2.42099e-13	-5.13044e-13	-4.05663e-13	-5.18822e-15	-8.31561e-13	-3.75061e-13	-1.47131e-12	-1.33632e-13	-1.1071e-13	3.16378e-14	-6.78623e-15	2.27867e-15	-1.29759e-13	-5.0409e-15
2.90667	-1.06339e-14	8.46995e-16	-1.20755e-14	-1.50291e-13	-1.80588e-13	-9.21125e-14	-1.16376e-15	-9.54211e-14	-5.44534e-14	2.23231e-14	2.97926e-14	-7.84295e-13	-2.21182e-13	-9.33162e-14	-2.42036e-13	5.48764e-14	-1.07066e-13	-3.66472e-13	-1.36237e-13	1.54965e-15	-5.21925e-14	6.93613e-15	-1.26085e-13	9.56145e-15	-1.59921e-15	-6.2789e-18	-5.28258e-14	7.79806e-15	-1.21256e-14	-2.34636e-14	-5.071e-14	-3.44505e-13	3.86273e-16	-3.11036e-13	-5.10215e-13	-7.7268e-14	-3.9981e-14	-1.88981e-13	3.71959e-14	-5.93458e-13	-1.45569e-13	-2.32557e-12	-3.0681e-13	-4.78383e-15	5.20297e-14	-2.45274e-14	1.29531e-15	-3.06942e-13	-1.21453e-14
3.115	8.51313e-15	-1.17987e-14	-1.68715e-14	-1.36806e-13	-2.02701e-13	-1.48475e-13	3.57148e-13	2.15504e-13	-5.23493e-14	2.35465e-14	1.20247e-14	-5.93084e-13	-1.33669e-13	1.02517e-13	1.28013e-13	6.26622e-14	-1.53499e-13	-4.61838e-13	2.13976e-14	2.59006e-14	7.78088e-14	8.20301e-14	1.82676e-14	7.75826e-15	-1.84614e-16	-4.22295e-14	-8.12603e-16	6.06453e-15	-2.35678e-14	1.44062e-13	9.17887e-14	-3.07592e-13	1.03308e-14	-1.93678e-13	-5.10616e-13	1.50716e-13	7.94653e-14	-8.48274e-14	-1.86337e-13	8.26195e-14	-1.22146e-13	-3.52759e-12	-2.88555e-13	7.42257e-14	5.14955e-14	-4.33059e-14	3.24647e-15	-3.86039e-13	-3.43134e-15
3.32	1.29199e-14	-1.00519e-14	-9.9891e-15	-7.71754e-14	-1.22109e-13	-8.49822e-14	3.59732e-13	3.17125e-13	-5.84675e-14	4.49872e-14	2.57005e-14	-4.94886e-13	-8.3016e-14	-1.81714e-13	-4.21532e-14	-1.37832e-13	-1.34267e-13	-3.23752e-13	-4.83792e-14	1.49911e-14	1.1452e-13	4.44716e-14	1.38386e-13	4.56676e-15	-1.41743e-15	-4.21585e-14	3.29644e-14	4.13639e-15	-1.12847e-14	1.38509e-13	1.69295e-13	-1.75484e-13	-1.11063e-13	-7.25172e-14	-3.58713e-13	2.07653e-13	-1.38217e-13	-1.07517e-13	-1.76682e-13	1.64186e-13	-1.19825e-13	-3.91149e-12	-1.93952e-13	9.71503e-14	7.15357e-14	-5.10056e-14	1.38969e-15	-3.01931e-13	-2.37142e-15
3.52667	5.51966e-15	-1.21499e-15	-2.67198e-15	3.27773e-14	-6.11969e-14	-6.65767e-14	1.2133e-13	1.39339e-13	-4.64588e-14	7.10019e-14	2.91811e-14	-2.25006e-13	-7.53616e-14	-7.61647e-13	-4.1943e-13	-2.78647e-13	-5.59425e-14	-1.312e-13	-1.7204e-13	-1.92012e-15	3.02647e-14	-7.54895e-15	1.08589e-13	4.70432e-15	-3.30474e-15	-1.89257e-15	-6.00907e-15	6.41047e-15	-7.94723e-16	-1.4272e-14	2.5689e-14	-8.35863e-14	-9.67675e-14	2.19185e-13	-2.28722e-13	5.53425e-14	-3.80263e-13	-2.437e-13	3.04934e-14	-6.56841e-14	-5.44109e-13	-3.04674e-12	2.50295e-14	6.62653e-14	8.97652e-14	6.82838e-14	-8.18968e-16	-1.68583e-13	-5.92079e-15
3.73167	3.81871e-16	-9.44974e-17	-2.89862e-15	7.74941e-15	3.14593e-14	-1.09016e-14	1.00723e-13	5.5587e-14	-4.61275e-14	-5.08555e-14	2.21783e-14	-1.50784e-13	-9.38552e-14	-4.72258e-13	-1.09994e-12	-2.78976e-13	-3.05967e-14	2.01149e-13	-4.75695e-13	1.10032e-15	-2.49617e-14	8.97654e-16	1.88509e-14	8.30067e-15	1.01163e-15	1.02663e-14	-4.03353e-14	1.01637e-14	-9.01745e-15	-3.16757e-14	-1.92105e-14	5.08995e-14	8.13284e-15	1.05772e-13	-2.26351e-14	-3.47781e-14	-4.18564e-13	-2.65802e-13	3.49749e-14	-1.25776e-12	-5.89492e-13	-1.85482e-12	3.90737e-14	6.30774e-14	8.81342e-14	-6.85016e-15	-1.44052e-15	-1.27572e-14	-9.98427e-16
3.93667	8.12033e-15	1.5373e-14	-2.4516e-15	-7.70487e-14	-1.88271e-14	1.72931e-14	4.92708e-14	1.84336e-14	-2.72158e-14	-4.33216e-14	3.54871e-14	-3.15315e-13	-1.28722e-13	1.84081e-13	-6.65741e-13	-2.67178e-13	-8.93386e-14	-3.03403e-14	-3.19688e-13	-9.89694e-15	-7.47559e-14	-4.34661e-14	-2.88311e-14	9.27567e-15	-2.19241e-14	5.03643e-14	-5.88517e-14	7.36186e-15	-3.20441e-14	-1.05002e-13	-2.96577e-14	-2.34439e-13	6.84788e-15	-1.28046e-13	-3.22311e-14	-1.37442e-13	-6.68485e-13	-2.46084e-13	-3.4384e-14	-6.885e-13	-3.16791e-13	-2.78799e-12	-9.72647e-14	7.24022e-14	8.87475e-14	-8.26449e-14	7.8932e-15	8.54556e-14	-1.51484e-15
4.14667	1.97246e-14	9.35607e-15	-3.79074e-15	-2.34284e-14	-1.42794e-13	-4.75455e-14	-2.58373e-13	-1.63846e-13	-1.34141e-14	-2.91344e-15	5.94484e-14	-1.78177e-13	-1.15266e-13	2.53705e-13	-1.94965e-13	-2.19716e-14	-1.23747e-13	-2.69572e-13	-1.37322e-13	-9.61653e-15	-5.27537e-14	-3.67423e-14	-5.43647e-14	8.6709e-15	-1.09242e-14	1.74882e-14	-8.12702e-14	3.21939e-15	-2.88576e-14	-2.26365e-13	-1.9737e-13	-3.82706e-13	6.89842e-15	-1.80046e-14	-1.30378e-13	-2.55087e-13	-6.83045e-13	-2.52839e-13	-1.35086e-14	-1.38965e-13	-1.44361e-13	-3.31598e-12	-2.333e-13	1.05465e-13	1.15102e-15	-2.37004e-14	6.47662e-15	-7.22211e-14	2.47103e-16
4.35333	1.03028e-14	-1.01139e-15	-1.277e-14	3.34259e-14	-2.00251e-13	-1.03575e-13	-1.86347e-13	-2.12376e-13	-3.61207e-14	-3.90497e-13	-5.40203e-14	-1.85418e-13	-1.24423e-13	-2.00517e-13	-2.95201e-13	-4.7763e-15	-1.87538e-13	-2.62088e-13	-2.27682e-13	7.80181e-16	-6.27063e-14	1.4487e-14	-1.45414e-13	6.86138e-15	1.66833e-16	-1.31781e-14	-1.19521e-13	1.63012e-15	-7.45326e-14	-1.09153e-13	-1.73095e-13	-3.03373e-13	4.26006e-15	3.59294e-14	-3.16849e-13	-1.65975e-13	-7.96339e-13	-3.39674e-13	1.18824e-14	-7.47878e-13	2.62238e-13	-4.16154e-12	-5.25541e-13	-6.97854e-14	-3.7466e-13	5.71019e-14	1.54581e-15	-1.36857e-13	-4.34571e-16
4.55833	6.07666e-15	-4.52189e-15	-4.10891e-15	-1.5007e-13	-2.31257e-13	-1.39031e-13	2.95122e-14	-2.57686e-15	-5.0729e-14	-2.09656e-13	-6.59252e-13	-4.96266e-13	-1.4249e-13	-1.2102e-12	4.75652e-13	-1.73329e-13	-9.88638e-14	-3.16184e-13	7.34021e-14	1.06496e-15	-1.92408e-14	1.1834e-14	-1.62849e-13	2.0329e-14	2.32623e-15	-3.48046e-14	-1.19702e-13	-6.1364e-14	-8.79243e-14	1.29708e-14	-2.31527e-14	-4.18336e-13	2.84762e-16	-4.95632e-13	-5.04334e-13	-4.97792e-14	-1.12422e-12	-2.87333e-13	8.62247e-15	6.66554e-13	3.50215e-13	-4.43386e-12	-8.99825e-13	-4.88583e-13	-4.30213e-13	-1.16059e-13	1.20817e-15	-2.1922e-13	-1.31633e-14
4.765	4.3269e-15	-9.78292e-15	1.16088e-14	-2.45214e-13	-3.34639e-13	-2.71787e-13	1.11747e-13	1.06823e-13	-3.56483e-14	3.04797e-14	-2.56023e-13	-4.93295e-13	-1.04498e-13	-1.10833e-12	5.32444e-13	-1.51367e-13	-1.16016e-14	-5.24654e-13	2.09232e-13	4.53907e-16	1.84294e-14	-2.58108e-15	-1.10696e-13	-1.41948e-13	1.12462e-15	-4.81223e-14	-3.5059e-14	-1.93692e-13	-5.68867e-14	2.18318e-14	4.51978e-15	-6.77504e-13	-3.5384e-15	-3.62163e-13	-8.03184e-13	-7.53028e-14	-1.26059e-12	-5.9952e-15	-5.77924e-15	7.88493e-13	2.70127e-13	-3.24322e-12	-8.88728e-13	-5.35277e-13	-4.19041e-13	-8.18088e-14	1.60911e-15	-4.48103e-13	-1.73392e-14
4.97	9.47588e-15	-2.6719e-14	1.23086e-15	-9.3182e-14	-3.02622e-13	-2.81264e-13	-4.21485e-15	2.59672e-14	-5.84369e-14	1.41896e-14	5.42619e-14	-1.44092e-13	-6.72904e-15	-8.45747e-13	5.42462e-14	-1.08097e-13	4.9206e-15	-6.24619e-13	-3.3867e-14	-1.77313e-15	-1.36067e-14	-4.31212e-15	-1.4545e-14	-1.30646e-13	-2.41605e-15	-1.15622e-13	3.50866e-14	-2.88844e-14	-2.18344e-14	-3.62571e-15	-1.34742e-14	-4.26553e-13	-5.5238e-15	3.37382e-15	-5.87759e-13	-1.64545e-13	-1.00636e-12	4.48968e-14	-2.37309e-14	9.14258e-14	3.21078e-13	-3.15489e-12	-7.77878e-13	-4.92404e-13	-2.5111e-13	7.9315e-15	1.63719e-15	-6.11047e-13	-3.9372e-14
5.18167	-5.09689e-14	-3.45715e-14	-1.04124e-14	8.30127e-14	-1.2099e-13	-1.10776e-13	-7.82483e-14	2.93503e-14	-1.14676e-13	1.5659e-14	9.95724e-15	-1.01482e-13	-3.70375e-13	-9.83935e-13	-2.23821e-14	-2.12403e-13	1.38569e-13	-2.3531e-13	-1.05532e-13	-4.23081e-15	-2.41991e-14	-1.83641e-15	1.27556e-14	1.37318e-14	-1.17114e-15	-9.17092e-14	2.71715e-14	2.34291e-14	-1.05585e-13	-1.54752e-14	-1.79528e-14	-8.23261e-14	-5.11101e-15	6.8667e-14	-3.84427e-13	-1.28677e-13	-1.10574e-12	-5.65502e-14	-3.11789e-14	-1.94902e-13	1.29474e-13	-2.37895e-12	-4.28415e-13	-5.15249e-13	6.54575e-16	8.0822e-15	-1.00854e-14	-4.83065e-13	-1.79734e-14
5.38667	-4.65552e-13	-1.63784e-14	-3.18506e-15	1.00699e-13	-8.85073e-15	-3.13067e-14	-1.52717e-13	2.25315e-15	-1.40351e-13	1.3686e-14	-6.76911e-15	-2.9145e-13	-1.13179e-12	-1.23219e-12	4.19778e-14	-5.24973e-13	1.87844e-13	-4.38792e-14	-9.4767e-14	-7.42574e-15	-2.62047e-14	-6.82859e-15	-5.08111e-15	1.02143e-14	7.87502e-15	-3.25152e-14	-9.34619e-15	1.23749e-14	-7.71888e-14	-2.69912e-14	-5.54948e-14	-3.06812e-14	-6.66108e-15	-2.05684e-14	-2.25588e-13	-1.16745e-13	-1.80133e-12	-2.25224e-13	2.48756e-14	-3.71186e-13	-8.76404e-14	6.24878e-13	-8.03263e-14	-4.58733e-13	2.05959e-14	-2.85861e-15	-9.47885e-15	-2.22832e-13	-2.23636e-16
5.595	-3.95007e-13	-1.05256e-14	1.84143e-16	5.22954e-14	2.38941e-14	-4.86853e-14	-9.06622e-14	-4.08836e-15	-1.35297e-13	1.09673e-14	-4.96447e-15	-4.09117e-13	-1.08104e-12	-3.84232e-13	1.29378e-13	-5.14896e-13	1.02931e-13	1.13596e-14	-3.77355e-14	-1.01815e-15	1.96358e-17	1.409e-14	-1.95838e-14	8.96281e-15	2.44118e-15	-2.52612e-14	-3.70864e-14	3.00828e-15	-2.16126e-14	-4.77267e-15	-8.94864e-14	-3.95347e-14	-1.34026e-14	-1.10605e-13	-1.04062e-13	-9.74614e-14	-1.92425e-12	-3.67464e-13	-4.15543e-15	-3.21003e-13	-9.64108e-13	1.44723e-12	8.43308e-14	-4.22004e-13	1.84569e-14	-5.3446e-15	-8.92831e-15	-1.00319e-13	3.49095e-15
5.80167	-2.57571e-14	-1.57869e-14	6.65791e-16	1.74045e-14	2.09076e-14	-6.45885e-14	3.53627e-15	2.91958e-14	-1.30133e-13	7.76611e-15	-2.04507e-15	-4.78109e-13	-8.48031e-13	1.00999e-15	-9.15452e-13	-3.39632e-13	6.57314e-14	-4.02493e-14	-3.74979e-13	-3.51025e-15	3.78378e-15	3.84497e-16	2.34995e-14	4.77647e-15	-2.80495e-16	-3.95874e-14	-5.58682e-14	1.20121e-15	-2.11598e-14	1.65842e-14	-7.4505e-14	-7.24804e-14	1.33384e-16	-1.5074e-13	-1.02159e-13	-1.15196e-13	-1.38081e-12	-4.15667e-13	-9.26618e-14	-2.12076e-12	-1.07874e-12	8.33997e-13	3.01889e-15	-2.68084e-13	1.50722e-14	-6.03094e-15	-5.21639e-15	-1.0596e-13	-1.74678e-16
6.01167	6.26474e-15	-1.18288e-14	-5.62344e-15	2.42085e-14	7.11228e-15	-2.69496e-14	6.53087e-14	6.88225e-14	-1.33563e-13	1.13641e-14	8.42694e-15	-4.7774e-13	-9.10237e-13	-1.40537e-13	-1.48168e-12	-3.01772e-13	5.75355e-14	-1.70882e-14	-7.09828e-13	-2.54552e-15	4.66634e-14	5.17016e-15	5.69121e-14	-9.87271e-16	9.40265e-16	-2.65529e-14	-2.12629e-13	1.99152e-15	-5.52426e-14	2.29294e-14	-6.3582e-14	-7.91324e-14	-1.66327e-14	-8.00608e-14	-8.89407e-14	-9.16665e-14	-1.69201e-12	-5.12006e-13	-1.34553e-13	-2.65653e-12	-8.57067e-13	1.17271e-12	5.75001e-14	-1.76699e-13	9.92799e-15	-6.79034e-15	-1.40933e-15	-9.66238e-14	-5.29357e-14
6.21833	3.31166e-15	6.32913e-16	-5.4694e-15	8.89311e-14	2.51151e-14	1.31575e-14	-1.61813e-14	-2.19002e-14	-1.07285e-13	1.52814e-14	1.99786e-14	-2.30422e-13	-6.30705e-13	-2.67801e-13	-5.66531e-13	-3.51582e-13	-2.44286e-14	8.72493e-14	-2.62891e-13	-1.52206e-15	3.25137e-14	1.53292e-14	1.84691e-14	1.09173e-15	-5.69439e-16	6.9182e-15	-1.26331e-13	5.25321e-15	-7.93287e-14	-4.03316e-14	-1.15297e-13	5.14504e-15	-5.31792e-14	1.93708e-13	-3.03711e-14	-1.448e-13	-2.08289e-12	-5.64289e-13	-2.42148	-1.33839e-12	-6.76088e-13	1.10727e-12	2.65398e-13	-5.0857e-14	2.07651e-14	5.86581e-14	-1.1846e-15	-2.70015e-15	-3.00182e-14
6.425	6.25681e-15	1.45562e-15	6.9631e-15	7.23096e-14	6.71833e-14	6.53439e-15	5.61653e-14	-4.59284e-15	-1.18194e-14	6.69542e-14	7.72046e-14	3.45019e-13	-4.68513e-13	-1.84944e-13	2.32332e-13	-5.90901e-14	-2.62006e-14	8.34253e-14	2.25267e-13	4.55226e-15	2.62225e-14	3.99078e-14	2.22044e-14	1.56116e-14	5.66542e-15	6.02306e-15	-9.71853e-14	2.00692e-14	-6.88399e-14	9.8528e-16	-6.21998e-14	1.12789e-13	-5.18576e-14	2.87058e-13	1.00334e-13	-3.10563e-14	-9.33761e-13	-2.51222e-14	-20.5528	3.1439e-13	7.19459e-14	8.29285e-13	3.09269e-13	1.28639e-13	1.18975e-13	4.17668e-14	1.88287e-15	1.07934e-13	1.68258e-14
6.63	1.51652e-14	9.05485e-15	-9.16873e-15	7.97025e-14	1.57605e-13	1.0862e-13	-5.48895e-13	-4.48707e-13	-3.16594e-13	-1.55733e-13	-1.32775e-13	-3.68877e-13	-2.66281e-13	-2.25683	-1.76326e-12	-5.82099e-13	-2.27186e-13	3.5722e-13	-6.74212e-13	-2.47979e-14	-1.1363e-13	-7.78245e-14	-1.79576e-13	-1.65755e-14	-1.78171e-14	1.63998e-14	-2.44831e-13	-1.94472e-14	-1.51848e-13	-3.52643e-13	-3.40916e-13	2.72015e-13	-1.15349	2.23839e-14	3.38786e-13	-4.43023e-13	-3.47018e-12	-1.31266e-12	72.9319	-3.06784e-12	-1.50148e-12	1.01736e-12	2.95493e-13	-1.53373e-13	-1.93868e-13	-2.98012e-14	5.87699e-15	2.43417e-13	-2.93047e-14
6.83667	2.11224e-14	1.68304e-14	-3.0722e-14	3.01289e-14	2.13462e-13	1.6568e-13	-8.77964e-13	-7.51646e-13	-5.13238e-13	-3.255e-13	-2.71986e-13	-8.73571e-13	2.13985e-15	-22.3296	-2.98578e-12	-9.57718e-13	-3.32953e-13	4.73665e-13	-1.24742e-12	-3.92398e-14	-2.132e-13	-1.42066e-13	-3.19658e-13	-3.75436e-14	-3.54196e-14	4.37077e-14	-3.16621e-13	-4.51847e-14	-2.29506e-13	-5.5351e-13	-5.16399e-13	2.97617e-13	-10.0982	-6.60346e-14	4.04549e-13	-6.7156e-13	-5.25582e-12	-2.2507e-12	179.667	-5.43458e-12	-2.58565e-12	-8.34357e-13	2.46106e-13	-3.42574e-13	-3.95403e-13	-3.26197e-14	3.34146e-15	2.78216e-13	-5.88841e-14
7.04167	1.89539e-14	1.65817e-14	-2.33529e-14	-1.42044e-14	1.81707e-13	1.3704e-13	-7.17232e-13	-6.77201e-13	-5.08019e-13	-3.38014e-13	-2.7186e-13	-8.46946e-13	2.65569e-13	43.7798	-2.65587e-12	-9.95548e-13	-1.99713e-13	3.09887e-13	-1.16904e-12	-3.30376e-14	-2.41547e-13	-1.22852e-13	-2.83971e-13	-3.25433e-14	-3.57625e-14	4.43844e-14	-3.4821e-13	-4.09768e-14	-1.86303e-13	-4.61202e-13	-4.43542e-13	1.99373e-13	35.3652	-1.06516e-13	3.91003e-13	-5.83489e-13	-5.12912e-12	-2.22954e-12	182.842	-4.87309e-12	-2.43154e-12	-3.63618e-12	2.75431e-14	-3.3283e-13	-3.75517e-13	-2.53832e-14	3.90987e-15	2.21147e-13	-6.07492e-14
7.24833	-7.54153e-16	2.13294e-15	-4.52041e-15	-1.15008e-14	1.279e-13	6.25931e-14	-2.38187e-13	-3.06087e-13	-2.84855e-13	-1.70895e-13	-1.03495e-13	-2.76654e-13	8.04816e-14	225.948	-1.01414e-12	-4.36988e-13	-5.50467e-14	2.61927e-13	-4.42042e-13	-1.16033e-14	-1.34735e-13	-3.99834e-14	-1.08529e-13	-2.52149e-15	-1.18384e-14	1.61822e-14	-1.56954e-13	-1.41403e-14	-6.84226e-14	-1.53787e-13	-1.9474e-13	1.53459e-13	87.8	-7.49369e-14	3.18463e-13	-2.16077e-13	-2.90842e-12	-1.23268e-12	81.3772	-1.20246	-1.0189e-12	-1.49866e-12	-6.37671e-14	-1.1562e-13	-1.22916e-13	-2.45393e-14	1.39705e-15	9.18118e-14	-2.99522e-14
7.46	-2.71982e-14	-4.26006e-15	3.89292e-15	-2.57747e-14	6.18853e-14	-1.81741e-14	2.93268e-14	-9.48715e-14	-6.23446e-14	-1.09052	2.81771e-14	1.30205e-13	-8.39637e-14	429.921	3.38252e-13	1.35475e-13	1.51159e-14	1.30978e-13	1.43437e-13	3.91469e-15	-3.65989e-14	1.95698e-14	-3.03818e-14	1.91574e-14	3.52731e-15	3.32587e-15	-2.93529e-14	5.90365e-15	-8.92676e-15	5.20126e-14	-2.35742e-14	2.98611e-14	89.598	-1.38272e-13	1.0288e-13	2.18163e-14	-4.64507e-13	1.52297e-13	-19.5018	-12.9862	4.29366e-13	4.08342e-13	-2.43947e-13	5.70266e-14	5.64537e-14	-3.11388e-14	6.17958e-16	-1.19336e-14	-7.86582e-16
7.66667	-4.3877e-14	-4.87414e-16	7.30949e-16	-1.36989e-14	5.16007e-14	-1.15904e-14	-2.13098e-13	-2.3761e-13	-7.10558e-14	-10.179	-2.46745e-14	-7.72697e-14	-1.6337e-14	558.34	-1.29649e-13	3.22114e-14	3.76035e-14	1.03723e-13	-7.95719e-14	-3.31083e-15	-5.26774e-14	-1.34101e-14	-5.67693e-14	8.50197e-15	-4.72039e-15	1.97922e-15	-1.07313e-13	-3.81078e-15	-1.52674e-14	-7.20681e-14	-7.88253e-14	2.59188e-14	40.1477	-2.87023e-13	7.1794e-14	-1.09463e-13	-2.23744e-13	2.00151e-13	-3.24003	19.7656	3.74359e-13	1.4379e-12	-2.97625e-13	-2.52748e-14	6.00927e-15	-3.64523e-14	2.5413e-15	3.55009e-14	-1.48828e-15
7.87333	-5.93471e-14	-1.17358e-16	3.23158e-15	-5.59495e-15	6.55745e-16	-1.63628e-14	-1.67189e-13	-1.8805e-13	-4.6169e-14	34.7156	-4.26534e-14	-1.10125e-13	-2.51179e-14	473.479	1.31539e-13	-2.14044e-14	6.23001e-14	5.04883e-14	-5.91559e-14	-1.66705e-16	-4.61803e-14	-1.33996e-14	-4.05254e-14	3.07689e-15	-6.65363e-16	-8.66613e-15	-1.34845e-13	-3.28421e-15	-4.88992e-15	-6.85788e-14	-4.34222e-14	-3.14844e-14	-9.50303	-4.08537e-13	-1.36684e-14	-1.67504e-13	2.97623e-13	3.00468e-13	-3.73523e-14	157.12	4.07427e-13	1.54134e-12	-3.50446e-13	-3.9626e-14	-2.98661e-14	-3.05789e-14	1.70952e-15	-2.59878e-15	3.96762e-15
8.08	-6.41974e-14	4.85758e-16	1.01065e-15	-3.27665e-14	2.51247e-15	-1.461e-14	-9.67265e-14	-1.30538e-13	-4.5844e-14	87.5557	-5.34271e-15	-2.44503e-13	-3.91159e-14	269.884	3.27348e-13	-1.19468e-13	3.64068e-14	1.12368e-13	1.46625e-14	-2.23175e-15	-6.45571e-14	-1.90641e-14	-3.55309e-14	-5.18922e-15	-2.47925e-15	-8.86386e-15	-1.0872e-13	-4.40111e-15	-2.06487e-14	-4.99128e-14	-2.48649e-14	-3.97991e-14	-1.61703	-5.2598e-13	-6.63791e-14	-6.17351e-13	2.83685e-13	2.28734e-13	-3.00497e-14	253.666	1.66541e-13	5.43976e-13	-3.49417e-13	-6.66781e-14	-1.29006e-13	-1.7201e-14	4.41064e-16	-2.0429e-14	1.37286e-15
8.29	-6.8588e-14	5.31309e-16	7.65811e-15	-1.40977e-13	2.8082e-14	-1.39898e-14	-4.0089e-15	-4.44716e-14	-3.96783e-14	89.8423	-1.59155e-14	-3.34256e-13	-8.7865e-14	66.7852	-1.01175e-13	-5.77631e-14	2.03407e-14	1.47856e-13	-7.92173e-14	3.22838e-15	-2.33552e-14	1.25008e-14	-2.60942e-14	-1.15525e-14	-8.78872e-14	-2.63988e-15	-6.98375e-14	-1.25559e-14	-8.26308e-15	5.30989e-14	7.62829e-16	-6.04336e-14	-2.96626e-14	-5.9571e-13	-1.17251e-13	-2.76167e-13	3.16766e-13	1.58007e-13	-3.26248e-13	204.322	-4.22006e-14	-4.50081e-13	-3.64379e-13	-1.38695e-13	-2.21545e-13	-7.6735e-15	-4.14122e-16	4.03448e-15	1.42011e-14
8.495	-6.28466e-14	1.52514e-15	6.49004e-15	-2.54505e-13	2.01327e-14	-4.28444e-14	-2.89759e-13	-1.02821e-13	-4.81749e-14	39.3368	-1.59885e-13	-3.83913e-13	-1.34966e-13	-25.0751	-5.27909e-13	-3.79044e-14	2.76329e-15	6.06993e-14	-2.08845e-13	-8.93545e-14	-2.76508e-13	-3.17381e-13	-3.06392e-14	-1.61218e-14	-2.90894e-13	5.12894e-15	-8.07983e-14	1.97825e-15	1.55788e-14	-6.75616e-13	-7.38297e-14	-1.25406e-13	-1.47052e-14	-6.51779e-13	-1.85228e-13	-8.59686e-13	2.15671e-13	1.28671e-13	-8.99718e-13	61.1788	-2.07448e-13	-6.33521e-13	-4.14711e-13	-2.45761e-13	-2.03607	-3.57774e-14	2.15046e-15	3.33738e-14	6.82865e-15
8.70167	-4.30392e-14	4.15777e-15	3.02129e-15	-3.27902e-13	6.15469e-15	-3.58018e-14	-3.89646e-12	-1.86951e-12	-7.31934e-14	-27.5231	-3.49191e-13	-4.68882e-13	-1.44387e-13	-6.87739	-9.92256e-13	-7.49824e-14	1.02323e-15	-2.53558e-14	-3.58394e-13	-3.55167e-13	-1.10651e-12	-1.26482e-12	-3.15881e-14	1.582e-14	-7.14482e-14	1.12799e-14	8.38233e-15	-2.42955e-14	6.39145e-14	-2.08581e-12	-1.29155e-12	-1.85591e-13	-2.35651e-14	-7.21841e-13	-1.48135e-13	-3.03622e-12	3.07866e-13	2.01163e-13	-6.53184e-13	-32.5015	-1.77942e-13	-1.49743e-13	-4.6423e-13	-1.59358	-22.0506	-1.81292e-13	2.93852e-15	4.44258e-14	-1.29477e-15
8.90667	-2.46984e-14	1.88612e-15	5.81654e-16	-2.37979e-13	-4.89909e-14	-3.20112e-14	-3.25948e-12	-2.13778e-12	-6.12249e-14	40.7165	-5.66831	-4.24946e-13	-1.2018e-13	-24.824	-9.08911e-13	-1.19115e-13	-2.58633e-15	-9.91276e-14	-3.2443e-13	-6.05804e-14	-1.76174e-13	-2.11562e-13	-4.29073e-13	-6.18802e-15	-2.11998e-15	1.36309e-15	1.01341e-15	-6.16413e-14	4.03552e-14	-1.67721e-12	-1.80683e-12	-2.1008e-13	-2.54962e-14	-6.1255e-13	-6.7423e-14	-1.87009e-12	1.94362e-13	1.91883e-13	-8.55423e-14	49.6505	-1.34285e-13	6.87668e-13	-3.90536e-13	-12.2585	69.5245	-2.55048e-13	1.4623e-15	-5.09981e-14	-1.49127e-14
9.11333	-2.39407e-14	-1.08648e-15	8.67372e-16	-1.60198e-13	-5.96828e-14	-1.58644e-14	-1.75113e-12	-1.75281e-12	-2.22217e-14	201.382	-35.9055	-4.61545e-13	-1.65789e-13	31.034	-7.84104e-13	-1.26354e-13	8.0419e-15	-2.71522e-14	-1.77192e-13	-7.73911e-15	-3.09384e-13	-2.57064e-14	-1.4015e-12	-5.70884e-14	-3.99954e-15	-4.21611e-15	-3.40567e-15	-9.37234e-14	2.67579e-14	-1.04767e-12	-1.59352e-12	-1.96195e-13	-1.64029e-14	-6.16479e-13	-2.08513e-13	-1.25574e-12	1.12451e-13	2.66537e-13	-3.59391e-14	113.288	-3.94322e-14	7.74219e-13	-3.47654e-13	18.4573	215.153	-2.08371e-13	1.26183e-15	-1.11365e-13	-8.81708e-15
9.32333	-3.85282e-14	-1.29967e-15	8.83275e-15	1.87765e-14	-1.20068e-13	-2.21035e-14	-1.76774e-12	-2.3568e-12	-4.99047e-15	285.671	119.291	-1.81252e-12	-2.54804e-13	317.148	-5.89798e-13	-5.1392e-14	-1.19505e-15	2.90701e-15	-6.2854e-14	-9.47211e-15	-1.01129e-12	-2.49916e-14	-1.46593e-12	-9.33565e-14	-1.27845e-14	-1.03602e-15	-1.76705e-14	-2.18184	4.55647e-14	-3.26407e-13	-1.07929e-12	-2.07663e-13	-5.64577e-15	-8.01452e-13	-3.78646e-13	-1.07686e-12	2.05144e-14	3.026e-13	-3.69837e-14	110.388	1.34389e-13	5.88776e-13	-1.89126e-12	151.02	297.068	-5.20404e-14	1.40699e-15	-1.96637e-13	-8.34916e-15
9.52833	-4.47659e-14	-4.16285e-15	-5.34791e-15	-1.19002e-12	-2.36242e-13	-4.61889e-14	-9.21305e-13	-1.23414e-12	-4.13554e-14	205.958	392.356	-3.73215e-12	-2.49586e-13	619.09	-6.42467e-13	-8.15019e-14	-1.31606e-13	-4.29041e-13	-6.85884e-14	-7.17795e-15	-5.82597e-13	-7.51527e-15	-1.25372e-12	-2.16062	-1.12071e-14	-5.93938e-15	-4.75138e-14	-12.8054	-4.99695e-15	-6.64552e-14	-1.85934e-13	-5.0946e-13	-2.41512e-15	-3.59529e-12	-7.24755e-13	-4.47942e-13	-5.15346e-13	5.15315e-15	-2.1502e-14	43.749	-3.49426e-14	1.1954e-12	-4.11966e-12	286.976	291.665	-5.45058e-13	-1.98641e-17	-3.13768e-13	-8.07757e-15
9.735	-1.85308e-14	-7.63611e-15	-8.44834e-15	-1.65308e-12	-6.54904e-13	-1.32158e-14	-2.18128e-13	-1.66814e-13	-7.36452e-14	47.5337	488.26	-6.41887e-12	-2.60792e-13	746.834	-6.71448e-13	-1.27818e-13	-2.20288e-13	-1.5792e-12	-7.48508e-14	-1.70889e-14	-1.2273e-13	-4.94825e-14	-1.18887e-12	-12.8326	1.67541e-15	-1.44374e-14	-8.867e-14	54.1365	-5.63931e-14	-1.00964e-13	-1.29414e-13	-1.86845e-12	-2.13484e-15	-5.91595e-12	-1.6985e-12	-3.49613e-13	-1.24174e-12	-2.52181e-13	1.21324e-14	-12.8373	-1.89499e-13	8.33766e-13	-4.37901e-12	367.543	246.171	-1.61658e-12	-3.88903e-15	-1.00558e-12	-3.53451e-14
9.94	-4.54961e-14	-6.65198e-15	-1.13254e-14	-3.63231e-13	-2.11508e-12	-6.02472e-13	-4.12846e-13	-2.36124e-13	-7.23304e-14	-19.6754	303.387	-8.27068e-12	-4.85832e-13	639.788	-3.96935e-13	-1.68042e-13	-1.91783e-13	-1.82285e-12	-3.09278e-14	-1.94794e-14	-9.86239e-14	-6.67467e-14	-1.21554e-12	53.9176	2.47276e-14	-9.90456e-15	-7.38553e-14	120.772	-1.10386e-13	-1.47255e-13	-1.80937e-13	-3.34824e-12	-4.35764e-15	-3.63513e-12	-4.60267e-12	-7.67873e-13	-2.80128e-12	-3.60885e-13	3.12895e-14	-1.3728	-3.03665e-13	5.69947e-13	-3.89006e-12	371.099	260.656	-2.38013e-13	-3.04161e-15	-2.41459e-12	-4.4816e-14
10.1467	-1.12192e-13	-5.64872e-15	-1.84226e-14	-1.40014e-12	-1.97893e-12	-1.56653e-12	-4.69285e-13	-3.02945e-13	-9.3996e-14	-1.96892	38.5974	-6.05843e-12	-7.5904e-13	516.417	-2.27905e-13	-1.65699e-13	-1.35237e-13	-2.52234e-12	-1.92576e-13	-4.81999e-15	-8.16868e-14	-3.22354e-14	-8.35293e-13	120.689	5.51892e-15	-8.59821e-15	-9.65498e-14	118.33	-9.97995e-14	-1.38792e-13	-2.27628e-13	-4.03375e-12	-2.16973e-15	-1.80876e-12	-4.86619e-12	-7.74798e-13	-3.01099e-12	-5.74069e-13	3.74853e-14	-9.2315e-13	-3.40102e-13	1.5101e-13	-4.03852e-12	343.304	262.194	2.9272e-14	-1.48958e-15	-2.51245e-12	-3.79116e-14
10.3533	-2.25243e-13	8.28529e-15	-4.69693e-15	-7.26793e-13	-1.42669e-12	-1.31185e-12	-3.17127e-13	-3.1468e-13	-6.53149e-14	-6.42029e-14	-24.9692	-4.16614e-12	-3.01318	513.807	-9.78858e-14	-1.77696e-13	-1.2229e-13	-4.47888e-12	-1.95721e-13	2.69836e-14	1.28532e-14	8.4977e-14	-3.38172e-13	118.412	1.88241e-15	5.56455e-14	-4.60622e-14	47.6419	-5.27413e-14	-1.57108e-13	-2.50965e-13	-3.30451e-12	3.64553e-15	-7.23899e-13	-2.99388e-12	-5.28749e-13	-1.7642e-12	-6.097e-13	3.69209e-14	-6.70125e-13	-2.18267e-13	-4.43131e-13	-4.42378e-12	323.15	203.661	-2.53439e-15	-5.34734e-16	-2.13736e-12	7.45578e-15
10.5583	-2.58472	-1.34294e-13	2.31997e-15	-2.6683e-13	-1.68027e-12	-1.64128e-12	-1.30986e-13	-2.35644e-13	-2.65544e-13	-6.07645e-14	-2.37078	-3.27286e-12	-24.6184	493.721	9.52642e-14	-2.75512e-13	-9.18598e-14	-2.24148e-12	-7.82572e-14	1.14753e-14	-3.13936e-14	2.9827e-14	-3.28055e-13	47.8608	1.98827e-15	-5.6567e-13	-5.19799e-14	-13.6136	-1.43635e-14	-1.10288e-13	-1.80432e-13	-1.70041e-12	2.03014e-15	-3.61388e-13	-2.36496e-12	-7.21446e-13	-2.06136e-12	-6.19384e-13	1.19276e-14	-3.27558e-13	-3.8579e-13	-2.13401e-12	-4.38533e-12	324.021	112.992	-6.4506e-14	1.28755e-14	-2.65423e-12	2.26483e-16
10.7683	-18.6113	-2.41768e-13	-9.74134e-15	-3.08827e-13	-1.14638e-12	-1.25007e-12	-7.37914e-14	-1.39985e-13	-5.24652e-13	-5.0991e-14	-1.24273e-13	-2.91191e-12	37.1643	489.431	1.6528e-13	-2.8929e-13	-8.39156e-14	-2.91229e-13	-1.07707e-14	8.19447e-15	-1.50872e-14	1.55843e-14	-2.88385e-13	-13.5864	2.95867e-15	-7.66162e-13	-8.21579e-14	-1.55235	-3.31511e-13	-5.02545e-15	-5.84939e-14	-5.74204e-13	3.40442e-15	-4.80172e-13	-2.73426e-12	-4.16081e-13	-1.69838e-12	-4.59062e-13	1.50869e-14	1.53218e-13	-6.03413e-14	-2.87568e-12	-3.23833e-12	342.889	21.6244	-8.39272e-14	-9.75869e-14	-3.2456e-12	-1.19564e-14
10.975	49.8345	-1.50333e-13	-1.70382e-14	-2.66052e-13	-2.19508e-13	-5.83976e-13	5.56945e-14	-1.15521e-14	-5.0254e-13	-5.4764e-14	-1.17348e-13	-2.83411e-12	300.253	548.252	1.03352e-13	-3.38754e-13	-8.9547e-14	-4.63693e-13	-1.02641e-14	9.43904e-15	1.73681e-14	2.22771e-14	-1.03962e-13	-1.57357	9.42622e-15	-9.03645e-14	-6.3336e-14	-2.94618e-14	-7.70623e-13	4.51208e-14	3.32267e-14	-4.99105e-13	2.0152e-15	-4.99142e-13	-2.18402e-12	5.17539e-14	-1.3948e-12	-3.41489e-13	2.60728e-14	2.41004e-13	1.32483e-13	-2.73118e-12	-2.37695e-12	330.699	-10.9424	-5.93303e-14	-8.18922e-14	-1.14868e-12	-7.43835e-17
11.18	198.106	-1.81688e-14	-1.05437e-14	-2.12175e-13	-1.97993e-13	-1.25369e-13	1.85539e-13	1.32753e-13	-5.50145e-13	-7.62753e-14	-1.14001e-13	-3.24628e-12	556.165	642.777	2.3265e-13	-2.72515e-12	-8.34776e-14	-7.89882e-13	6.04799e-14	8.54053e-15	5.74617e-14	2.91955e-14	3.11316e-14	-2.40152e-14	1.00977e-14	-4.30538e-15	-6.95868e-14	-3.45128e-14	-5.89573e-13	1.1315e-13	1.12773e-13	-6.17285e-13	-1.64453e-15	-4.95229e-13	-1.6386e-12	1.45284e-13	-4.16945e-12	-4.59454e-13	2.75616e-14	9.90766e-14	2.34689e-13	-2.69646e-12	-1.9627e-12	299.266	-1.13178	-5.21518e-14	-5.66585e-16	-3.60935e-13	5.58337e-15
11.3867	335.888	3.22256e-15	-2.32861e-15	-1.73665e-13	-2.25301e-13	-8.2825e-14	2.4908e-13	1.83897e-13	-6.25596e-13	-1.32605e-13	-9.64908e-14	-3.44413e-12	699.865	565.854	2.5006e-13	-3.33379e-12	-1.18425e-13	-6.45525e-13	9.95075e-14	5.66545e-15	5.02677e-14	4.05286e-14	-5.34591e-15	-3.1065e-14	6.91004e-15	-1.02691e-14	-4.2628e-14	-3.64573e-14	-2.55825e-13	1.50794e-13	1.57352e-13	-5.48243e-13	-4.05556e-15	-6.23914e-13	-9.8008e-13	1.54592e-13	-6.60485e-12	-2.33641e-12	4.23871e-14	-2.20534e-13	-3.56143e-13	-3.09545e-12	-1.22776e-12	272.661	-2.75074e-13	-8.84352e-14	2.02078e-15	-4.0509e-13	2.61854e-15
[truncated: 327 more rows]
[truncated: 105 more columns]

## Sheet: B. Jararaca frac time
Spotlog format : Well_Row	Well_Column	min	s	time in min
A	1	0	0.7	0.0116667
[truncated: 192 more rows]

## Sheet: B. Jararaca toxin selection PSC
PRE-SELECTION
[truncated: 5 more rows]
[truncated: 78 more columns]

[truncated: 12 more sheets: B.Jar tot prot scor pie chart, B. Jararaca pie chart, B.Atrox merged ys wells, B. Atrox frac time, B. Atrox toxin selection PSC, B. Atrox tot prot scor pie char, B. Atrox pie chart, B.Alternatus merged ys wells, B. Alternatus frac time, B. Alter tox selection PSC,  B. Alter tot prot scor pie ch , B. Alternatus pie chart]
